# Supplementary material for: Biochemical systems identification by a random drift particle swarm optimization approach
Source: BMC Bioinformatics. 2014 May 16;15(Suppl 6):S1. doi: 10.1186/1471-2105-15-s6-s1 (PMC4158603; doi:10.1186/1471-2105-15-s6-s1)
Supplement: Additional file 1 — Source. CodeThis file includes the source code of all tested algorithms on the two benchmark problems, programmed in C++ on Microsoft Visual VC++ 6.0. All the source codes are compressed into a single .rar file. [file 1471-2105-15-S6-S1-S1.zip]

Archive with 97 entries (74 files):
- source-codes/
- source-codes/thermal isomertization of alpha-pinene/
- source-codes/thermal isomertization of alpha-pinene/(mu+lambda)-ES_ParameterEstimation_ThermalIsomerization/
- source-codes/thermal isomertization of alpha-pinene/(mu+lambda)-ES_ParameterEstimation_ThermalIsomerization/(MU_LA~1.CPP
- source-codes/thermal isomertization of alpha-pinene/(mu+lambda)-ES_ParameterEstimation_ThermalIsomerization/(MU_LA~1.DSP
- source-codes/thermal isomertization of alpha-pinene/(mu+lambda)-ES_ParameterEstimation_ThermalIsomerization/(MU_LA~1.DSW
- source-codes/thermal isomertization of alpha-pinene/(mu+lambda)-ES_ParameterEstimation_ThermalIsomerization/(MU_LA~1.NCB
- source-codes/thermal isomertization of alpha-pinene/(mu+lambda)-ES_ParameterEstimation_ThermalIsomerization/(MU_LA~1.OPT
- source-codes/thermal isomertization of alpha-pinene/(mu+lambda)-ES_ParameterEstimation_ThermalIsomerization/(MU_LA~1.PLG
- source-codes/thermal isomertization of alpha-pinene/(mu+lambda)-ES_ParameterEstimation_ThermalIsomerization/Debug/
- source-codes/thermal isomertization of alpha-pinene/(mu,lambda)-ES_ParameterEstimation_ThermalIsomerization/
- source-codes/thermal isomertization of alpha-pinene/(mu,lambda)-ES_ParameterEstimation_ThermalIsomerization/(MU_LA~1.CPP
- source-codes/thermal isomertization of alpha-pinene/(mu,lambda)-ES_ParameterEstimation_ThermalIsomerization/(MU_LA~1.DSP
- source-codes/thermal isomertization of alpha-pinene/(mu,lambda)-ES_ParameterEstimation_ThermalIsomerization/(MU_LA~1.DSW
- source-codes/thermal isomertization of alpha-pinene/(mu,lambda)-ES_ParameterEstimation_ThermalIsomerization/(MU_LA~1.NCB
- source-codes/thermal isomertization of alpha-pinene/(mu,lambda)-ES_ParameterEstimation_ThermalIsomerization/(MU_LA~1.OPT
- source-codes/thermal isomertization of alpha-pinene/(mu,lambda)-ES_ParameterEstimation_ThermalIsomerization/(MU_LA~1.PLG
- source-codes/thermal isomertization of alpha-pinene/(mu,lambda)-ES_ParameterEstimation_ThermalIsomerization/Debug/
- source-codes/thermal isomertization of alpha-pinene/DE_ParameterEstimation_ThermalIsomerization/
- source-codes/thermal isomertization of alpha-pinene/DE_ParameterEstimation_ThermalIsomerization/DE_ParameterEstimation.cpp
- source-codes/thermal isomertization of alpha-pinene/DE_ParameterEstimation_ThermalIsomerization/DE_ParameterEstimation.dsp
- source-codes/thermal isomertization of alpha-pinene/DE_ParameterEstimation_ThermalIsomerization/DE_ParameterEstimation.dsw
- source-codes/thermal isomertization of alpha-pinene/DE_ParameterEstimation_ThermalIsomerization/DE_ParameterEstimation.ncb
- source-codes/thermal isomertization of alpha-pinene/DE_ParameterEstimation_ThermalIsomerization/DE_ParameterEstimation.opt
- source-codes/thermal isomertization of alpha-pinene/DE_ParameterEstimation_ThermalIsomerization/DE_ParameterEstimation.plg
- source-codes/thermal isomertization of alpha-pinene/DE_ParameterEstimation_ThermalIsomerization/Debug/
- source-codes/thermal isomertization of alpha-pinene/PSO_ParameterEstimation_ThermalIsomerization/
- source-codes/thermal isomertization of alpha-pinene/PSO_ParameterEstimation_ThermalIsomerization/Debug/
- source-codes/thermal isomertization of alpha-pinene/PSO_ParameterEstimation_ThermalIsomerization/PSO_ParameterEstimation.cpp
- source-codes/thermal isomertization of alpha-pinene/PSO_ParameterEstimation_ThermalIsomerization/PSO_ParameterEstimation.dsp
- source-codes/thermal isomertization of alpha-pinene/PSO_ParameterEstimation_ThermalIsomerization/PSO_ParameterEstimation.dsw
- source-codes/thermal isomertization of alpha-pinene/PSO_ParameterEstimation_ThermalIsomerization/PSO_ParameterEstimation.ncb
- source-codes/thermal isomertization of alpha-pinene/PSO_ParameterEstimation_ThermalIsomerization/PSO_ParameterEstimation.opt
- source-codes/thermal isomertization of alpha-pinene/PSO_ParameterEstimation_ThermalIsomerization/PSO_ParameterEstimation.plg
- source-codes/thermal isomertization of alpha-pinene/RDPSO_ParameterEstimation_ThermalIsomerization/
- source-codes/thermal isomertization of alpha-pinene/RDPSO_ParameterEstimation_ThermalIsomerization/Debug/
- source-codes/thermal isomertization of alpha-pinene/RDPSO_ParameterEstimation_ThermalIsomerization/Debug/RDPSO_~1.ILK
- source-codes/thermal isomertization of alpha-pinene/RDPSO_ParameterEstimation_ThermalIsomerization/Debug/RDPSO_~1.OBJ
- source-codes/thermal isomertization of alpha-pinene/RDPSO_ParameterEstimation_ThermalIsomerization/Debug/RDPSO_~1.PCH
- source-codes/thermal isomertization of alpha-pinene/RDPSO_ParameterEstimation_ThermalIsomerization/Debug/RDPSO_~1.PDB
- source-codes/thermal isomertization of alpha-pinene/RDPSO_ParameterEstimation_ThermalIsomerization/Debug/vc60.idb
- source-codes/thermal isomertization of alpha-pinene/RDPSO_ParameterEstimation_ThermalIsomerization/Debug/vc60.pdb
- source-codes/thermal isomertization of alpha-pinene/RDPSO_ParameterEstimation_ThermalIsomerization/RDPSO_~1.CPP
- source-codes/thermal isomertization of alpha-pinene/RDPSO_ParameterEstimation_ThermalIsomerization/RDPSO_~1.DSP
- source-codes/thermal isomertization of alpha-pinene/RDPSO_ParameterEstimation_ThermalIsomerization/RDPSO_~1.DSW
- source-codes/thermal isomertization of alpha-pinene/RDPSO_ParameterEstimation_ThermalIsomerization/RDPSO_~1.NCB
- source-codes/thermal isomertization of alpha-pinene/RDPSO_ParameterEstimation_ThermalIsomerization/RDPSO_~1.OPT
- source-codes/thermal isomertization of alpha-pinene/RDPSO_ParameterEstimation_ThermalIsomerization/RDPSO_~1.PLG
- source-codes/thermal isomertization of alpha-pinene/readme.txt
- source-codes/three-step biochemical pathways/
- source-codes/three-step biochemical pathways/(mu+lambda)ES_ParameterEstimation/
- source-codes/three-step biochemical pathways/(mu+lambda)ES_ParameterEstimation/(mu+lambda)ES_ParameterEstimation.cpp
- source-codes/three-step biochemical pathways/(mu+lambda)ES_ParameterEstimation/(mu+lambda)ES_ParameterEstimation.dsp
- source-codes/three-step biochemical pathways/(mu+lambda)ES_ParameterEstimation/(mu+lambda)ES_ParameterEstimation.dsw
- source-codes/three-step biochemical pathways/(mu+lambda)ES_ParameterEstimation/(mu+lambda)ES_ParameterEstimation.ncb
- source-codes/three-step biochemical pathways/(mu+lambda)ES_ParameterEstimation/(mu+lambda)ES_ParameterEstimation.opt
- source-codes/three-step biochemical pathways/(mu+lambda)ES_ParameterEstimation/(mu+lambda)ES_ParameterEstimation.plg
- source-codes/three-step biochemical pathways/(mu+lambda)ES_ParameterEstimation/Debug/
- source-codes/three-step biochemical pathways/(mu,lambda)ES_ParameterEstimation/
- source-codes/three-step biochemical pathways/(mu,lambda)ES_ParameterEstimation/(mu,lambda)ES_ParameterEstimation.cpp
- source-codes/three-step biochemical pathways/(mu,lambda)ES_ParameterEstimation/(mu,lambda)ES_ParameterEstimation.dsp
- source-codes/three-step biochemical pathways/(mu,lambda)ES_ParameterEstimation/(mu,lambda)ES_ParameterEstimation.dsw
- source-codes/three-step biochemical pathways/(mu,lambda)ES_ParameterEstimation/(mu,lambda)ES_ParameterEstimation.ncb
- source-codes/three-step biochemical pathways/(mu,lambda)ES_ParameterEstimation/(mu,lambda)ES_ParameterEstimation.opt
- source-codes/three-step biochemical pathways/(mu,lambda)ES_ParameterEstimation/(mu,lambda)ES_ParameterEstimation.plg
- source-codes/three-step biochemical pathways/(mu,lambda)ES_ParameterEstimation/Debug/
- source-codes/three-step biochemical pathways/DE_ParameterEstimation/
- source-codes/three-step biochemical pathways/DE_ParameterEstimation/DE_ParameterEstimation.cpp
- source-codes/three-step biochemical pathways/DE_ParameterEstimation/DE_ParameterEstimation.dsp
- source-codes/three-step biochemical pathways/DE_ParameterEstimation/DE_ParameterEstimation.dsw
- source-codes/three-step biochemical pathways/DE_ParameterEstimation/DE_ParameterEstimation.ncb
- source-codes/three-step biochemical pathways/DE_ParameterEstimation/DE_ParameterEstimation.opt
- source-codes/three-step biochemical pathways/DE_ParameterEstimation/DE_ParameterEstimation.plg
- source-codes/three-step biochemical pathways/DE_ParameterEstimation/Debug/
- source-codes/three-step biochemical pathways/pso_ParameterEstimation/
- source-codes/three-step biochemical pathways/pso_ParameterEstimation/Debug/
- source-codes/three-step biochemical pathways/pso_ParameterEstimation/pso_ParameterEstimation.cpp
- source-codes/three-step biochemical pathways/pso_ParameterEstimation/pso_ParameterEstimation.dsp
- source-codes/three-step biochemical pathways/pso_ParameterEstimation/pso_ParameterEstimation.dsw
- source-codes/three-step biochemical pathways/pso_ParameterEstimation/pso_ParameterEstimation.ncb
- source-codes/three-step biochemical pathways/pso_ParameterEstimation/pso_ParameterEstimation.opt
- source-codes/three-step biochemical pathways/pso_ParameterEstimation/pso_ParameterEstimation.plg
- source-codes/three-step biochemical pathways/rdpso_ParameterEstimation/
- source-codes/three-step biochemical pathways/rdpso_ParameterEstimation/Debug/
- source-codes/three-step biochemical pathways/rdpso_ParameterEstimation/Debug/rdpso_ParameterEstimation.ilk
- source-codes/three-step biochemical pathways/rdpso_ParameterEstimation/Debug/rdpso_ParameterEstimation.obj
- source-codes/three-step biochemical pathways/rdpso_ParameterEstimation/Debug/rdpso_ParameterEstimation.pch
- source-codes/three-step biochemical pathways/rdpso_ParameterEstimation/Debug/rdpso_ParameterEstimation.pdb
- source-codes/three-step biochemical pathways/rdpso_ParameterEstimation/Debug/vc60.idb
- source-codes/three-step biochemical pathways/rdpso_ParameterEstimation/Debug/vc60.pdb
- source-codes/three-step biochemical pathways/rdpso_ParameterEstimation/rdpso_ParameterEstimation.cpp
- source-codes/three-step biochemical pathways/rdpso_ParameterEstimation/rdpso_ParameterEstimation.dsp
- source-codes/three-step biochemical pathways/rdpso_ParameterEstimation/rdpso_ParameterEstimation.dsw
- source-codes/three-step biochemical pathways/rdpso_ParameterEstimation/rdpso_ParameterEstimation.ncb
- source-codes/three-step biochemical pathways/rdpso_ParameterEstimation/rdpso_ParameterEstimation.opt
- source-codes/three-step biochemical pathways/rdpso_ParameterEstimation/rdpso_ParameterEstimation.plg
- source-codes/three-step biochemical pathways/readme.txt
