# Supplementary material for: Biochemical systems identification by a random drift particle swarm optimization approach
Source: BMC Bioinformatics. 2014 May 16;15(Suppl 6):S1. doi: 10.1186/1471-2105-15-s6-s1 (PMC4158603; doi:10.1186/1471-2105-15-s6-s1)
Supplement: Additional file 1 — Source. CodeThis file includes the source code of all tested algorithms on the two benchmark problems, programmed in C++ on Microsoft Visual VC++ 6.0. All the source codes are compressed into a single .rar file. [file 1471-2105-15-S6-S1-S1.zip › source-codes/thermal isomertization of alpha-pinene/DE_ParameterEstimation_ThermalIsomerization/DE_ParameterEstimation.cpp]

#include<iostream.h>
#include<iomanip.h>
#include<math.h>
#include<time.h>
#include<stdio.h>
#include<stdlib.h>


#define popsize 100	
#define dimension 5
#define maxiter 500

struct fodes
{
	double F[400][5];

}yexp;
struct individual
{
	double x[dimension];
	double fitness;
};

//definition of the global variables
//float c1=2;
//float c2=2;

//double VMAX=100;
//double VMIN=-100;
double range_l=0;
double range_u=1;

double XMIN=0;
double XMAX=1;


//double P[DIMENSION];
//double PBEST;
double p1,p2,p3,p4,p5;
//odes
double f1(double y1)
{ 
	double value;
	value=-(p1+p2)*y1;
    return value;
}
double f2(double y1)
{
	double value;
	value=p1*y1;
    return value;
}
double f3(double y1,double y3,double y5)
{
	double value;
	value=p2*y1-(p3+p4)*y3+p5*y5;
    return value;
}
double f4(double y3)
{
	double value;
	value=p3*y3;
    return value;
}
double f5(double y3,double y5)
{
	double value;
	value=p4*y3-p5*y5;
    return value;
}


//rungge_kutta metlods

void rungge_kutta(double (*p)[5],double parameter[5])
{

	double fin[6]={0,100,0,0,0,0},kkf[6],fk[6][5];
    double l=0.1,t0=0,tn;
    long iter=4000,kk=0,n;
    p1=parameter[0];
    p2=parameter[1];
    p3=parameter[2];
	p4=parameter[3];
	p5=parameter[4];
    for(n=1;n<=iter;n++)
	{
		fk[1][1]=f1(fin[1]);
		fk[2][1]=f2(fin[1]);
        fk[3][1]=f3(fin[1],fin[3],fin[5]);
        fk[4][1]=f4(fin[3]);
        fk[5][1]=f5(fin[3],fin[5]);
        fk[1][2]=f1(fin[1]+0.5*l*fk[1][1]);
        fk[2][2]=f2(fin[1]+0.5*l*fk[1][1]);
        fk[3][2]=f3(fin[1]+0.5*l*fk[1][1],fin[3]+0.5*l*fk[3][1],fin[5]+0.5*l*fk[5][1]);
        fk[4][2]=f4(fin[3]+0.5*l*fk[3][1]);
        fk[5][2]=f5(fin[3]+0.5*l*fk[3][1],fin[5]+0.5*l*fk[5][1]);
        fk[1][3]=f1(fin[1]+0.5*l*fk[1][2]);            
        fk[2][3]=f2(fin[1]+0.5*l*fk[1][2]);            
        fk[3][3]=f3(fin[1]+0.5*l*fk[1][2],fin[3]+0.5*l*fk[3][2],fin[5]+0.5*l*fk[5][2]);
        fk[4][3]=f4(fin[3]+0.5*l*fk[3][2]);
        fk[5][3]=f5(fin[3]+0.5*l*fk[3][2],fin[5]+0.5*l*fk[5][2]);
        fk[1][4]=f1(fin[1]+l*fk[1][3]);
        fk[2][4]=f2(fin[1]+l*fk[1][3]);
        fk[3][4]=f3(fin[1]+l*fk[1][3],fin[3]+l*fk[3][3],fin[5]+l*fk[5][3]);
        fk[4][4]=f4(fin[3]+l*fk[3][3]);
        fk[5][4]=f5(fin[3]+l*fk[3][3],fin[5]+l*fk[5][3]);
        kkf[1]=fin[1]+l*(fk[1][1]+2*fk[1][2]+2*fk[1][3]+fk[1][4])/6;
        kkf[2]=fin[2]+l*(fk[2][1]+2*fk[2][2]+2*fk[2][3]+fk[2][4])/6;
        kkf[3]=fin[3]+l*(fk[3][1]+2*fk[3][2]+2*fk[3][3]+fk[3][4])/6;
        kkf[4]=fin[4]+l*(fk[4][1]+2*fk[4][2]+2*fk[4][3]+fk[4][4])/6;
        kkf[5]=fin[5]+l*(fk[5][1]+2*fk[5][2]+2*fk[5][3]+fk[5][4])/6;
	    tn=t0+n*l;
        fin[1]=kkf[1];
        fin[2]=kkf[2];
        fin[3]=kkf[3];
        fin[4]=kkf[4];
        fin[5]=kkf[5];
		if(n%10==0)
		{
			*(*(p+kk)+0)=kkf[1];
		    *(*(p+kk)+1)=kkf[2];
    	    *(*(p+kk)+2)=kkf[3];
		    *(*(p+kk)+3)=kkf[4];
    	    *(*(p+kk)+4)=kkf[5];
			kk=kk+1;
		}
//		cout<<setw(10)<<kkf[1]<<setw(10)<<kkf[2]<<setw(10)<<kkf[3]<<setw(10)<<kkf[4]<<setw(10)<<kkf[5]<<endl;
	}
}


//objective function
double objective_function(double de_x[5])
{ 
	double jj=0,J=0,ypred[400][5];
    int i,j;

    rungge_kutta(ypred,de_x);
    for(i=0;i<400;i++)
	{
	   for(j=0;j<5;j++)
       {
		  
		   jj=pow((ypred[i][j]-yexp.F[i][j]),2);
		   if(jj<0||jj>2.1e+300)
		      jj=2.1e+300;
		   J=J+jj;
		   if(J<0||J>2.1e+305)
			   J=2.1e+305;

		
	   }
   }
   return(J);

}


void initiate_parent(struct individual parent[popsize])
{
	int i,k;
	for(i=0;i<popsize;i++)
	{
		for(k=0;k<dimension;k++)
		{
			parent[i].x[k]=(range_u-range_l)*rand()/(32767+1.0)+range_l;
		}
        parent[i].fitness=objective_function(parent[i].x);
	}
}
int globalbest(struct individual parent[popsize])
{
	int flag,i;
	double s=0;
	s=parent[0].fitness;
	flag=0;
	for(i=1;i<popsize;i++)
	{
		if(parent[i].fitness<s)
		{
			s=parent[i].fitness;
			flag=i;
		}
	}
	return(flag);
}


//main program
void main()
{
	double F=0.5,CR=0.55,u,xmax[dimension],xmin[dimension];
	int i,k,t,g,r1,r2,r3,mbr;
	FILE *fp;
	long start,end,sumtime;
	struct individual parent[popsize],offspring[popsize];
	double gbest[dimension],minium,dataexp[maxiter];
	double pdef[5]={5.93e-5,2.96e-5,2.05e-5,27.5e-5,4.00e-5};
	start=clock();

	rungge_kutta(yexp.F,pdef);

	for(k=0;k<dimension;k++)
	{
		xmax[k]=XMAX;
		xmin[k]=XMIN;
		
	}
	srand((unsigned)time(NULL));
	initiate_parent(parent);
	g=globalbest(parent);
	minium=parent[g].fitness;
	for(k=0;k<dimension;k++)
		gbest[k]=parent[g].x[k];
	for(t=0;t<maxiter;t++)
	{
		for(i=0;i<popsize;i++)
		{
			do{
				r1=rand()%popsize;
			}while(i==r1);
			do{
				r2=rand()%popsize;
			}while(i==r2||r1==r2);
			do{
				r3=rand()%popsize;
			}while((i==r3)||(r1==r3)||(r2==r3));
			for(k=0;k<dimension;k++)
			{
				u=rand()/(32767+1.0);
				mbr=rand()%dimension;
				if(u<=CR||k==mbr)offspring[i].x[k]=parent[r1].x[k]+F*(parent[r2].x[k]-parent[r3].x[k]);
				if(u>CR&&k!=mbr)offspring[i].x[k]=parent[i].x[k];
				if(offspring[i].x[k]>xmax[k])offspring[i].x[k]=xmax[k];
				if(offspring[i].x[k]<xmin[k])offspring[i].x[k]=xmin[k];

			}
			offspring[i].fitness=objective_function(offspring[i].x);
			if(offspring[i].fitness<parent[i].fitness)
			{
				for(k=0;k<dimension;k++)
					parent[i].x[k]=offspring[i].x[k];
				parent[i].fitness=offspring[i].fitness;
			}
			if(parent[i].fitness<minium)
			{
				for(k=0;k<dimension;k++)
					gbest[k]=parent[i].x[k];
				minium=parent[i].fitness;
			}
			dataexp[t]=minium;


			
		}
		cout<<minium<<"   "<<t<<endl;
	}

	cout<<endl<<endl;
	cout<<minium<<endl;
	for(k=0;k<dimension;k++)
	{
		cout<<setw(12)<<gbest[k];
		if((k+1)%6==0)cout<<endl;
	}
	end=clock();
	sumtime=(end-start)/CLK_TCK;
	cout<<endl;
	cout<<"sumtime="<<sumtime<<endl;
	if((fp=fopen("d:\\data_DE_ParameterEstimation_ThermalIsomerization.txt","a+"))==NULL)
		cout<<"ERROR"<<endl;
	else
	{
		for(t=0;t<maxiter;t++)
		{
			fprintf(fp,"%12e  ",dataexp[t]);
			if((t+1)%8==0)
			{
				fprintf(fp,"...");
				fprintf(fp,"\n");
			}
		}
		fprintf(fp,"\n");
		fprintf(fp,"\n");
		fprintf(fp,"\n");
		for(k=0;k<dimension;k++)
		{
			fprintf(fp,"%12e  ",gbest[k]);
			if((k+1)%6==0)
			{
				fprintf(fp,"...");
				fprintf(fp,"\n");
			}
		}
		fprintf(fp,"\n");
		fprintf(fp,"%d",sumtime);
		fclose(fp);
	}


}
