# Supplementary material for: Biochemical systems identification by a random drift particle swarm optimization approach
Source: BMC Bioinformatics. 2014 May 16;15(Suppl 6):S1. doi: 10.1186/1471-2105-15-s6-s1 (PMC4158603; doi:10.1186/1471-2105-15-s6-s1)
Supplement: Additional file 1 — Source. CodeThis file includes the source code of all tested algorithms on the two benchmark problems, programmed in C++ on Microsoft Visual VC++ 6.0. All the source codes are compressed into a single .rar file. [file 1471-2105-15-S6-S1-S1.zip › source-codes/thermal isomertization of alpha-pinene/PSO_ParameterEstimation_ThermalIsomerization/PSO_ParameterEstimation.cpp]

#include<iostream.h>
#include<time.h>
#include<math.h>
#include<stdio.h>
#include<stdlib.h>
#include<iomanip.h>


//#define rdint(i) (rand() % (int)(i))
//#define rnd(a,b) (rdint((int)(b)-(int)(a)+1)+(int)(a))


//Macro Definition
#define popsize 100
#define DIMENSION 5
#define maxiter 500
//#define runno 500
//Definition of the global variables
struct fodes
{
	double F[400][5];
}yexp;

struct particle
{   
	double x[DIMENSION];
	double pbest[DIMENSION];
	double bestfitness;
	double fitness;
};


//float c1=2;
//float c2=2;

//double VMAX=100;
//double VMIN=-100;
double irange_l=0;
double irange_r=1.0;

double XMIN=0;
double XMAX=1.0;
double VMIN=-1;
double VMAX=1;

//double P[DIMENSION];
//double PBEST;
double p1,p2,p3,p4,p5;
//odes
double f1(double y1)
{ 
	double value;
	value=-(p1+p2)*y1;
    return value;
}
double f2(double y1)
{
	double value;
	value=p1*y1;
    return value;
}
double f3(double y1,double y3,double y5)
{
	double value;
	value=p2*y1-(p3+p4)*y3+p5*y5;
    return value;
}
double f4(double y3)
{
	double value;
	value=p3*y3;
    return value;
}
double f5(double y3,double y5)
{
	double value;
	value=p4*y3-p5*y5;
    return value;
}


//rungge_kutta metlods

void rungge_kutta(double (*p)[5],double parameter[5])
{

	double fin[6]={0,100,0,0,0,0},kkf[6],fk[6][5];
    double l=0.1,t0=0,tn;
    long iter=4000,kk=0,n;
    p1=parameter[0];
    p2=parameter[1];
    p3=parameter[2];
	p4=parameter[3];
	p5=parameter[4];
    for(n=1;n<=iter;n++)
	{
		fk[1][1]=f1(fin[1]);
		fk[2][1]=f2(fin[1]);
        fk[3][1]=f3(fin[1],fin[3],fin[5]);
        fk[4][1]=f4(fin[3]);
        fk[5][1]=f5(fin[3],fin[5]);
        fk[1][2]=f1(fin[1]+0.5*l*fk[1][1]);
        fk[2][2]=f2(fin[1]+0.5*l*fk[1][1]);
        fk[3][2]=f3(fin[1]+0.5*l*fk[1][1],fin[3]+0.5*l*fk[3][1],fin[5]+0.5*l*fk[5][1]);
        fk[4][2]=f4(fin[3]+0.5*l*fk[3][1]);
        fk[5][2]=f5(fin[3]+0.5*l*fk[3][1],fin[5]+0.5*l*fk[5][1]);
        fk[1][3]=f1(fin[1]+0.5*l*fk[1][2]);            
        fk[2][3]=f2(fin[1]+0.5*l*fk[1][2]);            
        fk[3][3]=f3(fin[1]+0.5*l*fk[1][2],fin[3]+0.5*l*fk[3][2],fin[5]+0.5*l*fk[5][2]);
        fk[4][3]=f4(fin[3]+0.5*l*fk[3][2]);
        fk[5][3]=f5(fin[3]+0.5*l*fk[3][2],fin[5]+0.5*l*fk[5][2]);
        fk[1][4]=f1(fin[1]+l*fk[1][3]);
        fk[2][4]=f2(fin[1]+l*fk[1][3]);
        fk[3][4]=f3(fin[1]+l*fk[1][3],fin[3]+l*fk[3][3],fin[5]+l*fk[5][3]);
        fk[4][4]=f4(fin[3]+l*fk[3][3]);
        fk[5][4]=f5(fin[3]+l*fk[3][3],fin[5]+l*fk[5][3]);
        kkf[1]=fin[1]+l*(fk[1][1]+2*fk[1][2]+2*fk[1][3]+fk[1][4])/6;
        kkf[2]=fin[2]+l*(fk[2][1]+2*fk[2][2]+2*fk[2][3]+fk[2][4])/6;
        kkf[3]=fin[3]+l*(fk[3][1]+2*fk[3][2]+2*fk[3][3]+fk[3][4])/6;
        kkf[4]=fin[4]+l*(fk[4][1]+2*fk[4][2]+2*fk[4][3]+fk[4][4])/6;
        kkf[5]=fin[5]+l*(fk[5][1]+2*fk[5][2]+2*fk[5][3]+fk[5][4])/6;
	    tn=t0+n*l;
        fin[1]=kkf[1];
        fin[2]=kkf[2];
        fin[3]=kkf[3];
        fin[4]=kkf[4];
        fin[5]=kkf[5];
		if(n%10==0)
		{
			*(*(p+kk)+0)=kkf[1];
		    *(*(p+kk)+1)=kkf[2];
    	    *(*(p+kk)+2)=kkf[3];
		    *(*(p+kk)+3)=kkf[4];
    	    *(*(p+kk)+4)=kkf[5];
			kk=kk+1;
		}
//		cout<<setw(10)<<kkf[1]<<setw(10)<<kkf[2]<<setw(10)<<kkf[3]<<setw(10)<<kkf[4]<<setw(10)<<kkf[5]<<endl;
	}
}


//Objective Function
double objective_function(double pso_x[5])
{ 
	double jj=0,J=0,ypred[400][5];
    int i,j;

    rungge_kutta(ypred,pso_x);
    for(i=0;i<400;i++)
	{
	   for(j=0;j<5;j++)
       {
		  
		   jj=pow((ypred[i][j]-yexp.F[i][j]),2);
		   if(jj<0||jj>2.1e+300)
		      jj=2.1e+300;
		   J=J+jj;
		   if(J<0||J>2.1e+305)
			   J=2.1e+305;

		
	   }
   }
   return(J);

}


//Initialization
void initiate_x(struct particle population[popsize])


{   
    int i,j;
	
	for(i=0;i<popsize;i++)
	{
       for(j=0;j<DIMENSION;j++)
	   {
		   population[i].x[j]=rand()/(32767+1.0)*(irange_r-irange_l)+irange_l;
		   population[i].pbest[j]=population[i].x[j];
		   
	   }
	  
   	   population[i].fitness=objective_function(population[i].x);
	   population[i].bestfitness=population[i].fitness;
	   
	}
	
}
void initiate_v(double (*v)[DIMENSION])
{
	int i,j;
	for(i=0;i<popsize;i++)
		for(j=0;j<DIMENSION;j++)
			*(*(v+i)+j)=rand()/(32767+1.0)*(VMAX-VMIN)+VMIN;
}


//Update of the global best position
int globalbest(struct particle population[popsize])
{
	int i,flag;
	double s=0;
    s=population[0].fitness;
	flag=0;
		for(i=1;i<popsize;i++)
		{
			if(population[i].fitness<s)
			{
				s=population[i].fitness;
				flag=i;
			}
		}
		return(flag);
}


//Main Program
void main()
{   
	struct particle swarm[popsize];
	int i,k,t,g;
	double w_particle,rd1,rd2,gbest[DIMENSION],minium,dataexp[maxiter],v_particle[popsize][DIMENSION],xmax[DIMENSION],xmin[DIMENSION],vmax[DIMENSION],vmin[DIMENSION];
	double c1=1.49,c2=1.49;
    FILE *fp;
	double pdef[5]={5.93e-5,2.96e-5,2.05e-5,27.5e-5,4.00e-5};
	long start,end,sumtime;
	start=clock();
	rungge_kutta(yexp.F,pdef);

	for(k=0;k<DIMENSION;k++)
	{
		xmax[k]=XMAX;
	    xmin[k]=XMIN;
	    vmax[k]=VMAX;
		vmin[k]=VMIN;
		
	}
	
	srand((unsigned)time(NULL));
	

    initiate_v(v_particle);
	initiate_x(swarm);
    g=globalbest(swarm);
    for(k=0;k<DIMENSION;k++)
        gbest[k]=swarm[g].pbest[k];
    minium=swarm[g].bestfitness;

	for(t=0;t<maxiter;t++)
	{   
		//w_particle=(1.0-0.5)*(maxiter-t)/maxiter+0.5;
		w_particle=0.729;

		for(i=0;i<popsize;i++)  
		{
		    for(k=0;k<DIMENSION;k++)
			{
					

			  	rd1=rand()/(32767+1.0);
				rd2=rand()/(32767+1.0);
		    	v_particle[i][k]=w_particle*v_particle[i][k]+c1*rd1*(swarm[i].pbest[k]-swarm[i].x[k])+c2*rd2*(gbest[k]-swarm[i].x[k]);
			    if(v_particle[i][k]>vmax[k])
					v_particle[i][k]=vmax[k];
			    if(v_particle[i][k]<vmin[k])
					v_particle[i][k]=vmin[k];

				swarm[i].x[k]=swarm[i].x[k]+v_particle[i][k];

			//	if(swarm[i].x[k]<xmin[k])
		//		  swarm[i].x[k]=xmin[k];
		//	if(swarm[i].x[k]>xmax[k])
		//			swarm[i].x[k]=xmax[k];

			}

		    swarm[i].fitness=objective_function(swarm[i].x);
		    if(swarm[i].fitness<swarm[i].bestfitness)
			{
			
				for(k=0;k<DIMENSION;k++)
					swarm[i].pbest[k]=swarm[i].x[k];
				swarm[i].bestfitness=swarm[i].fitness;
			}
			if(swarm[i].bestfitness<minium)
			{
				
			    for(k=0;k<DIMENSION;k++)
					gbest[k]=swarm[i].pbest[k];
				minium=swarm[i].bestfitness;
			}
		}
		dataexp[t]=minium;
		cout<<minium<<"   "<<t<<endl;
		
	}
    cout<<endl;
	cout<<endl;
	cout<<minium<<endl;
	cout<<endl;
    for(k=0;k<DIMENSION;k++)
	{
		cout<<setw(10)<<gbest[k];
		if((k+1)%6==0)cout<<endl;
	}
	end=clock();
    sumtime=(end-start)/CLK_TCK;
	cout<<endl;
   cout<<"sumtime="<<sumtime<<endl;

   if((fp=fopen("d:\\data_pso_ParameterEstimation_ThermalIsomerization.txt","a+"))==NULL)
   cout<<"ERROR"<<endl;
   else 
   { 
       for(t=0;t<maxiter;t++)

	   {
		   fprintf(fp,"%12e   ",dataexp[t]);
           if((t+1)%8==0)
		   {
			   fprintf(fp,"...");
			   fprintf(fp,"\n");
		   }
	   }
       fprintf(fp,"\n");
       fprintf(fp,"\n");
       fprintf(fp,"\n");

       for(k=0;k<DIMENSION;k++)
	   {
		   fprintf(fp,"%12e   ",gbest[k]);
           if((k+1)%6==0)
		   {
			   fprintf(fp,"...");
			   fprintf(fp,"\n");
		   }
	   }
	   fprintf(fp,"\n");
	   fprintf(fp,"%d",sumtime);
	   fprintf(fp,"\n");
	   fprintf(fp,"\n");
	   fclose(fp);
   }
	

}
