# Supplementary material for: Biochemical systems identification by a random drift particle swarm optimization approach
Source: BMC Bioinformatics. 2014 May 16;15(Suppl 6):S1. doi: 10.1186/1471-2105-15-s6-s1 (PMC4158603; doi:10.1186/1471-2105-15-s6-s1)
Supplement: Additional file 1 — Source. CodeThis file includes the source code of all tested algorithms on the two benchmark problems, programmed in C++ on Microsoft Visual VC++ 6.0. All the source codes are compressed into a single .rar file. [file 1471-2105-15-S6-S1-S1.zip › source-codes/thermal isomertization of alpha-pinene/PSO_ParameterEstimation_ThermalIsomerization/PSO_ParameterEstimation.dsw]

Microsoft Developer Studio Workspace File, Format Version 6.00
# WARNING: DO NOT EDIT OR DELETE THIS WORKSPACE FILE!

###############################################################################

Project: "PSO_ParameterEstimation"=.\PSO_ParameterEstimation.dsp - Package Owner=<4>

Package=<5>
{{{
}}}

Package=<4>
{{{
}}}

###############################################################################

Global:

Package=<5>
{{{
}}}

Package=<3>
{{{
}}}

###############################################################################
