# Supplementary material for: Biochemical systems identification by a random drift particle swarm optimization approach
Source: BMC Bioinformatics. 2014 May 16;15(Suppl 6):S1. doi: 10.1186/1471-2105-15-s6-s1 (PMC4158603; doi:10.1186/1471-2105-15-s6-s1)
Supplement: Additional file 1 — Source. CodeThis file includes the source code of all tested algorithms on the two benchmark problems, programmed in C++ on Microsoft Visual VC++ 6.0. All the source codes are compressed into a single .rar file. [file 1471-2105-15-S6-S1-S1.zip › source-codes/thermal isomertization of alpha-pinene/RDPSO_ParameterEstimation_ThermalIsomerization/RDPSO_~1.CPP]

#include<iostream.h>
#include"time.h"
#include"math.h"
#include"stdio.h"
#include"stdlib.h"
#include<iomanip.h>


//Definition of Macro
#define popsize 100
#define DIMENSION 5

#define MAXITER 500

struct fodes
{
	double F[400][5];
}yexp;

struct particle
{   
	double x[DIMENSION];
	double pbest[DIMENSION];
	double bestfitness;
	double fitness;
};

//Definition of Global Variables
//float c1=2;
//float c2=2;

//double VMAX=100;
//double VMIN=-100;
double irange_l=0;
double irange_r=1;

double XMIN=0;
double XMAX=1;

//double P[DIMENSION];
//double PBEST;
double p1,p2,p3,p4,p5;
//odes
double f1(double y1)
{ 
	double value;
	value=-(p1+p2)*y1;
    return value;
}
double f2(double y1)
{
	double value;
	value=p1*y1;
    return value;
}
double f3(double y1,double y3,double y5)
{
	double value;
	value=p2*y1-(p3+p4)*y3+p5*y5;
    return value;
}
double f4(double y3)
{
	double value;
	value=p3*y3;
    return value;
}
double f5(double y3,double y5)
{
	double value;
	value=p4*y3-p5*y5;
    return value;
}


//rungge_kutta metlods

void rungge_kutta(double (*p)[5],double parameter[5])
{

	double fin[6]={0,100,0,0,0,0},kkf[6],fk[6][5];
    double l=0.1,t0=0,tn;
    long iter=4000,kk=0,n;
    p1=parameter[0];
    p2=parameter[1];
    p3=parameter[2];
	p4=parameter[3];
	p5=parameter[4];
    for(n=1;n<=iter;n++)
	{
		fk[1][1]=f1(fin[1]);
		fk[2][1]=f2(fin[1]);
        fk[3][1]=f3(fin[1],fin[3],fin[5]);
        fk[4][1]=f4(fin[3]);
        fk[5][1]=f5(fin[3],fin[5]);
        fk[1][2]=f1(fin[1]+0.5*l*fk[1][1]);
        fk[2][2]=f2(fin[1]+0.5*l*fk[1][1]);
        fk[3][2]=f3(fin[1]+0.5*l*fk[1][1],fin[3]+0.5*l*fk[3][1],fin[5]+0.5*l*fk[5][1]);
        fk[4][2]=f4(fin[3]+0.5*l*fk[3][1]);
        fk[5][2]=f5(fin[3]+0.5*l*fk[3][1],fin[5]+0.5*l*fk[5][1]);
        fk[1][3]=f1(fin[1]+0.5*l*fk[1][2]);            
        fk[2][3]=f2(fin[1]+0.5*l*fk[1][2]);            
        fk[3][3]=f3(fin[1]+0.5*l*fk[1][2],fin[3]+0.5*l*fk[3][2],fin[5]+0.5*l*fk[5][2]);
        fk[4][3]=f4(fin[3]+0.5*l*fk[3][2]);
        fk[5][3]=f5(fin[3]+0.5*l*fk[3][2],fin[5]+0.5*l*fk[5][2]);
        fk[1][4]=f1(fin[1]+l*fk[1][3]);
        fk[2][4]=f2(fin[1]+l*fk[1][3]);
        fk[3][4]=f3(fin[1]+l*fk[1][3],fin[3]+l*fk[3][3],fin[5]+l*fk[5][3]);
        fk[4][4]=f4(fin[3]+l*fk[3][3]);
        fk[5][4]=f5(fin[3]+l*fk[3][3],fin[5]+l*fk[5][3]);
        kkf[1]=fin[1]+l*(fk[1][1]+2*fk[1][2]+2*fk[1][3]+fk[1][4])/6;
        kkf[2]=fin[2]+l*(fk[2][1]+2*fk[2][2]+2*fk[2][3]+fk[2][4])/6;
        kkf[3]=fin[3]+l*(fk[3][1]+2*fk[3][2]+2*fk[3][3]+fk[3][4])/6;
        kkf[4]=fin[4]+l*(fk[4][1]+2*fk[4][2]+2*fk[4][3]+fk[4][4])/6;
        kkf[5]=fin[5]+l*(fk[5][1]+2*fk[5][2]+2*fk[5][3]+fk[5][4])/6;
	    tn=t0+n*l;
        fin[1]=kkf[1];
        fin[2]=kkf[2];
        fin[3]=kkf[3];
        fin[4]=kkf[4];
        fin[5]=kkf[5];
		if(n%10==0)
		{
			*(*(p+kk)+0)=kkf[1];
		    *(*(p+kk)+1)=kkf[2];
    	    *(*(p+kk)+2)=kkf[3];
		    *(*(p+kk)+3)=kkf[4];
    	    *(*(p+kk)+4)=kkf[5];
			kk=kk+1;
		}
//		cout<<setw(10)<<kkf[1]<<setw(10)<<kkf[2]<<setw(10)<<kkf[3]<<setw(10)<<kkf[4]<<setw(10)<<kkf[5]<<endl;
	}
}


//Objective Function
double objective_function(double dpso_x[5])
{ 
	double jj=0,J=0,ypred[400][5];
    int i,j;

    rungge_kutta(ypred,dpso_x);
    for(i=0;i<400;i++)
	{
	   for(j=0;j<5;j++)
       {
		  
		   jj=pow((ypred[i][j]-yexp.F[i][j]),2);
		   if(jj<0||jj>2.1e+300)
		      jj=2.1e+300;
		   J=J+jj;
		   if(J<0||J>2.1e+305)
			   J=2.1e+305;

		
	   }
   }
   return(J);

}

//Population Initialization
void initiate(struct particle population[popsize])


{   
    int i,j;
	
	for(i=0;i<popsize;i++)
	{
       for(j=0;j<DIMENSION;j++)
	   {
		   population[i].x[j]=rand()/(32767+1.0)*(irange_r-irange_l)+irange_l;
		   population[i].pbest[j]=population[i].x[j];
		   
	   }
	  
   	   population[i].fitness=objective_function(population[i].x);
	   population[i].bestfitness=population[i].fitness;
	   
	}
	
}

//Update of the global best position
int globalbest(struct particle population[popsize])
{
	int i,flag;
	double s=0;
    s=population[0].fitness;
	flag=0;
		for(i=1;i<popsize;i++)
		{
			if(population[i].fitness<s)
			{
				s=population[i].fitness;
				flag=i;
			}
		}
		return(flag);
}


//main programm
void main()
{   
	struct particle swarm[popsize];
	int i,j,k,t,g;
	double beta,alpha,mbest[DIMENSION],tmp,rdn,fi1,fi2,u1,v,u2,p,gbest[DIMENSION],V,minium,dataexp[MAXITER],xmax[DIMENSION],xmin[DIMENSION],vmax[DIMENSION], vmin[DIMENSION];
    FILE *fp;
	double pdef[5]={5.93e-5,2.96e-5,2.05e-5,27.5e-5,4.00e-5};
	long start,end,sumtime;
	start=clock();
	rungge_kutta(yexp.F,pdef);

	for(k=0;k<DIMENSION;k++)
	{
		xmax[k]=XMAX;
		xmin[k]=XMIN;
		vmax[k]=xmax[k]-xmin[k];
		vmin[k]=-vmax[k];
		
	}
	
	srand((unsigned)time(NULL));
	for(j=0;j<DIMENSION;j++)mbest[j]=0;
	 initiate(swarm);
	g=globalbest(swarm);
    for(k=0;k<DIMENSION;k++)gbest[k]=swarm[g].pbest[k];
    minium=swarm[g].bestfitness;
   	for(t=0;t<MAXITER;t++)
	{   
	
		for(k=0;k<DIMENSION;k++)
		{   tmp=0;
			for(i=0;i<popsize;i++)
				tmp=tmp+swarm[i].pbest[k];
			mbest[k]=tmp/popsize;
		}
		
		alpha=0.75; 
		//alpha=(1.0-0.5)*(MAXITER-t)/MAXITER+0.5;
		beta=1;
		for(i=0;i<popsize;i++)  
		{
			for(k=0;k<DIMENSION;k++)
			{  
				fi1=rand()/(32767+1.0);
                fi2=rand()/(32767+1.0);
				p=(fi1*swarm[i].pbest[k]+fi2*gbest[k])/(fi1+fi2);
				u1=rand()/(32767+1.0);
		
				v=log(1/u1);
				u2=rand()/(32767+1.0);
				if (u2<0.5)
					rdn=v;
				else
					rdn=-v;
				
				 V=alpha*fabs(mbest[k]-swarm[i].x[k])*rdn+beta*(p-swarm[i].x[k]);
				if (V>vmax[k])
					V=vmax[k];
				if (V<vmin[k])
					V=vmin[k];

				swarm[i].x[k]=swarm[i].x[k]+V;
				if(swarm[i].x[k]<xmin[k])
				   swarm[i].x[k]=xmin[k];
				if(swarm[i].x[k]>xmax[k])
					swarm[i].x[k]=xmax[k];
			}
			swarm[i].fitness=objective_function(swarm[i].x);
			if(swarm[i].fitness<swarm[i].bestfitness)
			{
				for(k=0;k<DIMENSION;k++)
					swarm[i].pbest[k]=swarm[i].x[k];
				swarm[i].bestfitness=swarm[i].fitness;
			}
			if(swarm[i].bestfitness<minium)
			{
				  minium=swarm[i].bestfitness;   
			  	  for(k=0;k<DIMENSION;k++)
				  gbest[k]=swarm[i].pbest[k];
			}
		}
		  
		  dataexp[t]=minium;
		  cout<<minium<<"   "<<t<<endl;
	   	
	}
    cout<<endl;
	cout<<endl;
	cout<<minium<<endl;
	cout<<endl;
	for(k=0;k<DIMENSION;k++)
	{
		cout<<setw(10)<<gbest[k];
		if((k+1)%6==0)cout<<endl;
	}
	end=clock();
	sumtime=(end-start)/CLK_TCK;
	cout<<endl;
    cout<<"sumtime="<<sumtime<<endl;
   if((fp=fopen("d:\\data_rdpso_ParameterEstimation_ThermalIsomerization.txt","a+"))==NULL)//´ò¿ªÎÄ¼þ 
   cout<<"ERROR"<<endl;
   else 
   { 
       for(t=0;t<MAXITER;t++)

	   {
	   
       fprintf(fp,"%12e",dataexp[t]);
	   fprintf(fp,"    ");
       if((t+1)%8==0)
	   {
		   fprintf(fp,"...");
		   fprintf(fp,"\n");
	   }
	   }
       fprintf(fp,"\n");
       fprintf(fp,"\n");
       fprintf(fp,"\n");

       for(k=0;k<DIMENSION;k++)
	   {

       fprintf(fp,"%12e  ",gbest[k]);
       if((k+1)%6==0)
	   {
		   fprintf(fp,"...");
		   fprintf(fp,"\n");
	   }
	   }
	   fprintf(fp,"\n");
	   fprintf(fp,"%d",sumtime);
	   fprintf(fp,"\n");
	   fprintf(fp,"\n");
	   fprintf(fp,"\n");

	   fclose(fp);
   }	

}
