# Supplementary material for: Biochemical systems identification by a random drift particle swarm optimization approach
Source: BMC Bioinformatics. 2014 May 16;15(Suppl 6):S1. doi: 10.1186/1471-2105-15-s6-s1 (PMC4158603; doi:10.1186/1471-2105-15-s6-s1)
Supplement: Additional file 1 — Source. CodeThis file includes the source code of all tested algorithms on the two benchmark problems, programmed in C++ on Microsoft Visual VC++ 6.0. All the source codes are compressed into a single .rar file. [file 1471-2105-15-S6-S1-S1.zip › source-codes/three-step biochemical pathways/pso_ParameterEstimation/pso_ParameterEstimation.cpp]

#include<iostream.h>
#include<time.h>
#include<math.h>
#include<stdio.h>
#include<stdlib.h>
#include<iomanip.h>

 


//The definitions of the marcos
#define popsize 100
#define DIMENSION 36
#define maxiter 22500

//The definitions of the global variables
struct fodes
{
	double F[320][8];
	double w[320];
}yexp;
struct particle
{
	double x[DIMENSION];
	double pbest[DIMENSION];
	double bestfitness;
	double fitness;
	
};
double VMAX=5;
double VMIN=-5;
double VMAX_HC=4;
double VMIN_HC=-4;
double irange_l=0.1;
double irange_r=7;
double irange_l_hc=1;
double irange_r_hc=5;
double XMIN=0.1;
double XMAX=10;
double XMIN_HC=1;
double XMAX_HC=8;
//double PBEST;
double V1,Ki1,ni1,Ka1,na1,k1,V2,Ki2,ni2,Ka2,na2,k2,V3,Ki3,ni3,Ka3,na3,k3,V4,K4,k4,V5,K5,k5,V6,K6,k6,kcat1,Km1,Km2,kcat2,Km3,Km4,kcat3,Km5,Km6,P,S;

//The definition of the ODEs
double f1(double G1)
{ 
	double value;
	value=V1/(1+pow(P/Ki1,ni1)+pow(Ka1/S,na1))-k1*G1;
    return value;
}
double f2(double G2,double M1)
{
	double value;
	value=V2/(1+pow(P/Ki2,ni2)+pow(Ka2/M1,na2))-k2*G2;
    return value;
}
double f3(double G3,double M2)
{
	double value;
	value=V3/(1+pow(P/Ki3,ni3)+pow(Ka3/M2,na3))-k3*G3;
    return value;
}
double f4(double G1,double E1)
{
	double value;
	value=V4*G1/(K4+G1)-k4*E1;
    return value;
}
double f5(double G2,double E2)
{
	double value;
	value=V5*G2/(K5+G2)-k5*E2;
    return value;
}
double f6(double G3,double E3)
{
	double value;
	value=V6*G3/(K6+G3)-k6*E3;
    return value;
}
double f7(double E1,double E2,double M1,double M2)
{
	double value;
	value=((kcat1*E1*(1/Km1)*(S-M1))/(1+S/Km1+M1/Km2))-(kcat2*E2*(1/Km3)*(M1-M2))/(1+M1/Km3+M2/Km4);
    return value;
}
double f8(double E2,double E3,double M1,double M2)
{
	double value;
	value=((kcat2*E2*(1/Km3)*(M1-M2))/(1+M1/Km3+M2/Km4))-(kcat3*E3*(1/Km5)*(M2-P))/(1+M2/Km5+P/Km6);
    return value;
}

//Solve the system of differential equations with Rugge-Kutta methods

void rungge_kutta(double (*p)[8],double a[36])
{
	double fin[9]={0,0.67,0.57,0.42,0.4,0.364,0.295,1.42,0.94},kkf[9],fk[9][5],PP[4]={0.05,0.13572,0.36840,1.0},SS[4]={0.1,0.46416,2.1544,10.0};
    double h=0.1,t0=0,tn;
    int iter=1200,kk=0,i,j,n;

    V1=a[0];Ki1=a[1];ni1=a[2];Ka1=a[3];na1=a[4];k1=a[5];
    V2=a[6];Ki2=a[7];ni2=a[8];Ka2=a[9];na2=a[10];k2=a[11];
    V3=a[12];Ki3=a[13];ni3=a[14];Ka3=a[15];na3=a[16];k3=a[17];
    V4=a[18];K4=a[19];k4=a[20];
    V5=a[21];K5=a[22];k5=a[23];
    V6=a[24];K6=a[25];k6=a[26];
    kcat1=a[27];Km1=a[28];Km2=a[29];kcat2=a[30];Km3=a[31];Km4=a[32];
    kcat3=a[33];Km5=a[34];Km6=a[35];
    for(i=0;i<4;i++)
    {
		P=PP[i];
        for(j=0;j<4;j++)
		{
			S=SS[j];  
            for (n=1;n<=iter;n++)
			{
	            fk[1][1]=f1(fin[1]);
	            fk[2][1]=f2(fin[2],fin[7]);
	            fk[3][1]=f3(fin[3],fin[8]);
	            fk[4][1]=f4(fin[1],fin[4]);
            	fk[5][1]=f5(fin[2],fin[5]);
            	fk[6][1]=f6(fin[3],fin[6]);
            	fk[7][1]=f7(fin[4],fin[5],fin[7],fin[8]);
            	fk[8][1]=f8(fin[5],fin[6],fin[7],fin[8]);
            	fk[1][2]=f1(fin[1]+0.5*h*fk[1][1]);
            	fk[2][2]=f2(fin[2]+0.5*h*fk[2][1],fin[7]+0.5*h*fk[7][1]);
            	fk[3][2]=f3(fin[3]+0.5*h*fk[3][1],fin[8]+0.5*h*fk[8][1]);
            	fk[4][2]=f4(fin[1]+0.5*h*fk[1][1],fin[4]+0.5*h*fk[4][1]);
            	fk[5][2]=f5(fin[2]+0.5*h*fk[2][1],fin[5]+0.5*h*fk[5][1]);
            	fk[6][2]=f6(fin[3]+0.5*h*fk[3][1],fin[6]+0.5*h*fk[6][1]);
            	fk[7][2]=f7(fin[4]+0.5*h*fk[4][1],fin[5]+0.5*h*fk[5][1],fin[7]+0.5*h*fk[7][1],fin[8]+0.5*h*fk[8][1]);
            	fk[8][2]=f8(fin[5]+0.5*h*fk[5][1],fin[6]*0.5*h*fk[6][1],fin[7]+0.5*h*fk[7][1],fin[8]+0.5*h*fk[8][1]);
            	fk[1][3]=f1(fin[1]+0.5*h*fk[1][2]);            
            	fk[2][3]=f2(fin[2]+0.5*h*fk[2][2],fin[7]+0.5*h*fk[7][2]);            
            	fk[3][3]=f3(fin[3]+0.5*h*fk[3][2],fin[8]+0.5*h*fk[8][2]);
            	fk[4][3]=f4(fin[1]+0.5*h*fk[1][2],fin[4]+0.5*h*fk[4][2]);
            	fk[5][3]=f5(fin[2]+0.5*h*fk[2][2],fin[5]+0.5*h*fk[5][2]);
            	fk[6][3]=f6(fin[3]+0.5*h*fk[3][2],fin[6]+0.5*h*fk[6][2]);
            	fk[7][3]=f7(fin[4]+0.5*h*fk[4][2],fin[5]+0.5*h*fk[5][2],fin[7]+0.5*h*fk[7][2],fin[8]+0.5*h*fk[8][2]);
            	fk[8][3]=f8(fin[5]+0.5*h*fk[5][2],fin[6]+0.5*h*fk[6][2],fin[7]+0.5*h*fk[7][2],fin[8]+0.5*h*fk[8][2]);
            	fk[1][4]=f1(fin[1]+h*fk[1][3]);
            	fk[2][4]=f2(fin[2]+h*fk[2][3],fin[7]+h*fk[7][3]);
            	fk[3][4]=f3(fin[3]+h*fk[3][3],fin[8]+h*fk[8][3]);
            	fk[4][4]=f4(fin[1]+h*fk[1][3],fin[4]+h*fk[4][3]);
            	fk[5][4]=f5(fin[2]+h*fk[2][3],fin[5]+h*fk[5][3]);
            	fk[6][4]=f6(fin[3]+h*fk[3][3],fin[6]+h*fk[6][3]);
            	fk[7][4]=f7(fin[4]+h*fk[4][3],fin[5]+h*fk[5][3],fin[7]+h*fk[7][3],fin[8]+h*fk[8][3]);
            	fk[8][4]=f8(fin[5]+h*fk[5][3],fin[6]+h*fk[6][3],fin[7]+h*fk[7][3],fin[8]+h*fk[8][3]);
            	kkf[1]=fin[1]+h*(fk[1][1]+2*fk[1][2]+2*fk[1][3]+fk[1][4])/6;
            	kkf[2]=fin[2]+h*(fk[2][1]+2*fk[2][2]+2*fk[2][3]+fk[2][4])/6;
            	kkf[3]=fin[3]+h*(fk[3][1]+2*fk[3][2]+2*fk[3][3]+fk[3][4])/6;
            	kkf[4]=fin[4]+h*(fk[4][1]+2*fk[4][2]+2*fk[4][3]+fk[4][4])/6;
            	kkf[5]=fin[5]+h*(fk[5][1]+2*fk[5][2]+2*fk[5][3]+fk[5][4])/6;
            	kkf[6]=fin[6]+h*(fk[6][1]+2*fk[6][2]+2*fk[6][3]+fk[6][4])/6;
            	kkf[7]=fin[7]+h*(fk[7][1]+2*fk[7][2]+2*fk[7][3]+fk[7][4])/6;
            	kkf[8]=fin[8]+h*(fk[8][1]+2*fk[8][2]+2*fk[8][3]+fk[8][4])/6;
            	tn=t0+n*h;
            	fin[1]=kkf[1];
            	fin[2]=kkf[2];
            	fin[3]=kkf[3];
            	fin[4]=kkf[4];
            	fin[5]=kkf[5];
            	fin[6]=kkf[6];
	            fin[7]=kkf[7];
            	fin[8]=kkf[8];
            	if(n%60==0)
            	{
		
	            	*(*(p+kk)+0)=kkf[1];*(*(p+kk)+1)=kkf[2];
	                *(*(p+kk)+2)=kkf[3];*(*(p+kk)+3)=kkf[4];
	            	*(*(p+kk)+4)=kkf[5];*(*(p+kk)+5)=kkf[6];
	            	*(*(p+kk)+6)=kkf[7];*(*(p+kk)+7)=kkf[8];
		
		            kk=kk+1;
	            }
			}
		}
	}
}

//The definition of the objective function
double objective_function(double pso_x[36])
{ 
	double jj=0,J=0,ypred[320][8];
    int i,j;

    rungge_kutta(ypred,pso_x);
    for(i=0;i<320;i++)
	{
	   for(j=0;j<8;j++)
       {
		  
		   jj=yexp.w[i]*pow((ypred[i][j]-yexp.F[i][j]),2);
		   if(jj<0||jj>2.1e+300)
		      jj=2.1e+300;
		   J=J+jj;
		   if(J<0||J>2.1e+305)
			   J=2.1e+305;

		
	   }
   }
   return(J);

}


//Initialization of the particle swarm
void initiate_x(struct particle population[popsize])


{   
    int i,j;
	
	for(i=0;i<popsize;i++)
	{
       for(j=0;j<DIMENSION;j++)
	   {
		   if(j==2||j==4||j==8||j==10||j==14||j==16)
		   {
			   population[i].x[j]=rand()/(32767+1.0)*(irange_r_hc-irange_l_hc)+irange_l_hc;
	           population[i].pbest[j]=population[i].x[j];
		   }
		   else
		   {
			   population[i].x[j]=rand()/(32767+1.0)*(irange_r-irange_l)+irange_l;
			   population[i].pbest[j]=population[i].x[j];
		   };
	   }
	  
   	   population[i].fitness=objective_function(population[i].x);
	   population[i].bestfitness=population[i].fitness;
	   
	}
	
}
void initiate_v(double (*v)[DIMENSION])
{
	int i,j;
	for(i=0;i<popsize;i++)
		for(j=0;j<DIMENSION;j++)
		   if(j==2||j==4||j==8||j==10||j==14||j==16)
		   {
			   *(*(v+i)+j)=rand()/(32767+1.0)*(VMAX_HC-VMIN_HC)+VMIN_HC;
	           
		   }
		   else
		   {
			   *(*(v+i)+j)=rand()/(32767+1.0)*(VMAX-VMIN)+VMIN;
			   
		   };
}


//Update of the glboal best position
int globalbest(struct particle population[popsize])
{
	int i,flag;
	double s=0;
    s=population[0].fitness;
	flag=0;
		for(i=1;i<popsize;i++)
		{
			if(population[i].fitness<s)
			{
				s=population[i].fitness;
				flag=i;
			}
		}
		return(flag);
}


//The main progarm of the PSO algorithm
void main()
{   
	struct particle swarm[popsize];
	int i,j,k,t,g;
	double w_particle,rd1,rd2,gbest[DIMENSION],minium,W[320],dataexp[maxiter],v_particle[popsize][DIMENSION],xmax[DIMENSION],xmin[DIMENSION],vmax[DIMENSION],vmin[DIMENSION];
	double c1=0.8,c2=0.8;
    FILE *fp;
	double pdef[36]={1.0,  1.0,  2.0,  1.0,  2.0,  1.0,
                     1.0,  1.0,  2.0,  1.0,  2.0,  1.0,
                     1.0,  1.0,  2.0,  1.0,  2.0,  1.0,
                     0.1,  1.0,  0.1,  0.1,  1.0,  0.1,
                     0.1,  1.0,  0.1,  1.0,  1.0,  1.0,
                     1.0,  1.0,  1.0,  1.0,  1.0,  1.0};
	long start,end,sumtime;
	start=clock();
	rungge_kutta(yexp.F,pdef);
	for(i=0;i<320;i++)
       W[i]=yexp.F[i][1];
 	for(k=0;k<16;k++)
	{
		for(i=k*20;i<(k+1)*20;i++)
		{
			for(j=0;j<8;j++)
			{
				if(W[k*20]<yexp.F[i][j])
					W[k*20]=yexp.F[i][j];
			}
		}
		for(t=k*20;t<(k+1)*20;t++)
			yexp.w[t]=1/pow(W[k*20],2);
	}

	for(k=0;k<DIMENSION;k++)
	{
		if(k==2||k==4||k==8||k==10||k==14||k==16)
		{
			xmax[k]=XMAX_HC;
			xmin[k]=XMIN_HC;
			vmax[k]=VMAX_HC;
			vmin[k]=VMIN_HC;
		}
		else
		{
			xmax[k]=XMAX;
			xmin[k]=XMIN;
			vmax[k]=VMAX;
			vmin[k]=VMIN;
		}
	}
	
	srand((unsigned)time(NULL));
	

    initiate_v(v_particle);
	initiate_x(swarm);
    g=globalbest(swarm);
    for(k=0;k<DIMENSION;k++)
        gbest[k]=swarm[g].pbest[k];
    minium=swarm[g].bestfitness;

	for(t=0;t<maxiter;t++)
	{   
		w_particle=0.5;//(0.9-0.4)*(maxiter-t)/maxiter+0.4;
		for(i=0;i<popsize;i++)  
		{
		    for(k=0;k<DIMENSION;k++)
			{
					

			  	rd1=rand()/(32767+1.0);
				rd2=rand()/(32767+1.0);
		    	v_particle[i][k]=w_particle*v_particle[i][k]+c1*rd1*(swarm[i].pbest[k]-swarm[i].x[k])+c2*rd2*(gbest[k]-swarm[i].x[k]);
			    if(v_particle[i][k]>vmax[k])
					v_particle[i][k]=vmax[k];
			    if(v_particle[i][k]<vmin[k])
					v_particle[i][k]=vmin[k];
				swarm[i].x[k]=swarm[i].x[k]+v_particle[i][k];
				if(swarm[i].x[k]<xmin[k])
				   swarm[i].x[k]=xmin[k];
				if(swarm[i].x[k]>xmax[k])
					swarm[i].x[k]=xmax[k];

			}

		    swarm[i].fitness=objective_function(swarm[i].x);
		    if(swarm[i].fitness<swarm[i].bestfitness)
			{
			
				for(k=0;k<DIMENSION;k++)
					swarm[i].pbest[k]=swarm[i].x[k];
				swarm[i].bestfitness=swarm[i].fitness;
			}
			if(swarm[i].bestfitness<minium)
			{
				
			    for(k=0;k<DIMENSION;k++)
					gbest[k]=swarm[i].pbest[k];
				minium=swarm[i].bestfitness;
			}
		}
		dataexp[t]=minium;
		cout<<minium<<"    "<<t<<endl;
		
	}
    cout<<endl;
	cout<<endl;
	cout<<minium<<endl;
	cout<<endl;
    for(k=0;k<DIMENSION;k++)
	{
		cout<<setw(10)<<gbest[k];
		if((k+1)%6==0)cout<<endl;
	}
	end=clock();
    sumtime=(end-start)/CLK_TCK;
   cout<<"sumtime="<<sumtime<<endl;

   if((fp=fopen("d:\\data_pso.txt","a+"))==NULL)
   cout<<"ERROR"<<endl;
   else 
   { 
       for(t=0;t<maxiter;t++)

	   {
		   fprintf(fp,"%12f",dataexp[t]);
           if((t+1)%8==0)
		   {
			   fprintf(fp,"...");
			   fprintf(fp,"\n");
		   }
	   }
       fprintf(fp,"\n");
       fprintf(fp,"\n");
       fprintf(fp,"\n");

       for(k=0;k<DIMENSION;k++)
	   {
		   fprintf(fp,"%12f",gbest[k]);
           if((k+1)%6==0)
		   {
			   fprintf(fp,"...");
			   fprintf(fp,"\n");
		   }
	   }
	   fprintf(fp,"\n");
	   fprintf(fp,"%d",sumtime);
	   fclose(fp);
   }
	

}
