# Supplementary material for: Biochemical systems identification by a random drift particle swarm optimization approach
Source: BMC Bioinformatics. 2014 May 16;15(Suppl 6):S1. doi: 10.1186/1471-2105-15-s6-s1 (PMC4158603; doi:10.1186/1471-2105-15-s6-s1)
Supplement: Additional file 2 — Data. This file includes the data of the best solution out of 20 runs of each tested algorithm. [file 1471-2105-15-S6-S1-S2.zip]

Archive with 15 entries (12 files):
- data/
- data/thermal-isomerization-alpha-pinene/
- data/thermal-isomerization-alpha-pinene/data_DE_ParameterEstimation_ThermalIsomerization.txt
- data/thermal-isomerization-alpha-pinene/data_ES(mu+lambda)_ParameterEstimation_ThermalIsomerization.txt
- data/thermal-isomerization-alpha-pinene/data_ES(mu,lambda)_ParamterEstimation_ThermalIsomerization.txt
- data/thermal-isomerization-alpha-pinene/data_pso_ParameterEstimation_ThermalIsomerization.txt
- data/thermal-isomerization-alpha-pinene/data_rdpso_ParameterEstimation_ThermalIsomerization.txt
- data/three-step pathways/
- data/three-step pathways/data_(mu,lambda)ES.txt
- data/three-step pathways/data_DE.txt
- data/three-step pathways/data_es(mu+lambda).txt
- data/three-step pathways/data_exp.txt
- data/three-step pathways/data_pred.txt
- data/three-step pathways/data_pso.txt
- data/three-step pathways/data_rdpso_best.txt
