# Supplementary material for: Biochemical systems identification by a random drift particle swarm optimization approach
Source: BMC Bioinformatics. 2014 May 16;15(Suppl 6):S1. doi: 10.1186/1471-2105-15-s6-s1 (PMC4158603; doi:10.1186/1471-2105-15-s6-s1)
Supplement: Additional file 2 — Data. This file includes the data of the best solution out of 20 runs of each tested algorithm. [file 1471-2105-15-S6-S1-S2.zip › data/thermal-isomerization-alpha-pinene/data_DE_ParameterEstimation_ThermalIsomerization.txt]

5.168096e+006  5.168096e+006  5.154411e+006  2.548666e+003  2.548666e+003  2.548666e+003  2.548666e+003  2.548666e+003  ...
2.548666e+003  2.548666e+003  2.548666e+003  2.548666e+003  2.548666e+003  2.548666e+003  2.548666e+003  2.548666e+003  ...
2.548666e+003  2.548666e+003  2.548666e+003  2.548666e+003  2.548666e+003  2.548666e+003  2.548666e+003  3.753380e+002  ...
3.753380e+002  3.753380e+002  3.753380e+002  2.615314e+002  2.615314e+002  2.593287e+002  2.591239e+002  2.589461e+002  ...
2.589461e+002  2.589000e+002  2.589000e+002  2.588948e+002  2.588948e+002  2.588927e+002  2.588927e+002  2.588926e+002  ...
2.588921e+002  2.588921e+002  2.588920e+002  2.588920e+002  2.588920e+002  2.588920e+002  2.588920e+002  2.588920e+002  ...
2.588920e+002  2.588920e+002  2.588920e+002  2.588920e+002  2.588920e+002  2.588920e+002  2.588920e+002  2.588920e+002  ...
2.588920e+002  2.588920e+002  2.588920e+002  2.588920e+002  2.588920e+002  2.588920e+002  2.588920e+002  2.588920e+002  ...
2.588920e+002  2.588920e+002  2.588920e+002  2.588920e+002  2.588920e+002  2.588920e+002  2.588920e+002  2.588920e+002  ...
2.588920e+002  2.588920e+002  2.588920e+002  2.588920e+002  2.588920e+002  2.588920e+002  2.588920e+002  2.588920e+002  ...
2.588920e+002  2.588920e+002  2.588920e+002  2.588920e+002  2.588920e+002  2.588920e+002  2.588920e+002  2.588920e+002  ...
2.588920e+002  2.588920e+002  2.588920e+002  2.588920e+002  2.588920e+002  2.588920e+002  2.588920e+002  2.588920e+002  ...
2.588920e+002  2.588920e+002  2.588920e+002  2.588920e+002  2.588920e+002  2.588920e+002  2.588920e+002  2.588920e+002  ...
2.588920e+002  2.588920e+002  2.588920e+002  2.588920e+002  2.588920e+002  2.588920e+002  2.588920e+002  2.588920e+002  ...
2.588920e+002  2.588920e+002  2.588920e+002  2.588920e+002  2.588920e+002  2.588920e+002  2.588920e+002  2.588920e+002  ...
2.588920e+002  2.588920e+002  2.588920e+002  2.588920e+002  2.588920e+002  2.588920e+002  2.588920e+002  2.588920e+002  ...
2.588920e+002  2.588920e+002  2.588920e+002  2.588920e+002  2.588920e+002  2.588920e+002  2.588920e+002  2.588920e+002  ...
2.588920e+002  2.588920e+002  2.588920e+002  2.588920e+002  2.588920e+002  2.588920e+002  2.588920e+002  2.588920e+002  ...
2.588920e+002  2.588920e+002  2.588920e+002  2.588920e+002  2.588920e+002  2.588920e+002  2.588920e+002  2.588920e+002  ...
2.588920e+002  2.588920e+002  2.588920e+002  2.588920e+002  2.588920e+002  2.588920e+002  2.588920e+002  2.588920e+002  ...
2.588920e+002  2.588920e+002  2.588920e+002  2.588920e+002  2.588920e+002  2.588920e+002  2.588920e+002  2.588920e+002  ...
2.588920e+002  2.588920e+002  2.588920e+002  2.588920e+002  2.588920e+002  2.588920e+002  2.588920e+002  2.588920e+002  ...
2.588920e+002  2.588920e+002  2.588920e+002  2.588920e+002  2.588920e+002  2.588920e+002  2.588920e+002  2.588920e+002  ...
2.588920e+002  2.588920e+002  2.588920e+002  2.588920e+002  2.588920e+002  2.588920e+002  2.588920e+002  2.588920e+002  ...
2.588920e+002  2.588920e+002  2.588920e+002  2.588920e+002  2.588920e+002  2.588920e+002  2.588920e+002  2.588920e+002  ...
2.588920e+002  2.588920e+002  2.588920e+002  2.588920e+002  2.588920e+002  2.588920e+002  2.588920e+002  2.588920e+002  ...
2.588920e+002  2.588920e+002  2.588920e+002  2.588920e+002  2.588920e+002  2.588920e+002  2.588920e+002  2.588920e+002  ...
2.588920e+002  2.588920e+002  2.588920e+002  2.588920e+002  2.588920e+002  2.588920e+002  2.588920e+002  2.588920e+002  ...
2.588920e+002  2.588920e+002  2.588920e+002  2.588920e+002  2.588920e+002  2.588920e+002  2.588920e+002  2.588920e+002  ...
2.588920e+002  2.588920e+002  2.588920e+002  2.588920e+002  2.588920e+002  2.588920e+002  2.588920e+002  2.588920e+002  ...
2.588920e+002  2.588920e+002  2.588920e+002  2.588920e+002  2.588920e+002  2.588920e+002  2.588920e+002  2.588920e+002  ...
2.588920e+002  2.588920e+002  2.588920e+002  2.588920e+002  2.588920e+002  2.588920e+002  2.588920e+002  2.588920e+002  ...
2.588920e+002  2.588920e+002  2.588920e+002  2.588920e+002  2.588920e+002  2.588920e+002  2.588920e+002  2.588920e+002  ...
2.588920e+002  2.588920e+002  2.588920e+002  2.588920e+002  2.588920e+002  2.588920e+002  2.588920e+002  2.588920e+002  ...
2.588920e+002  2.588920e+002  2.588920e+002  2.588920e+002  2.588920e+002  2.588920e+002  2.588920e+002  2.588920e+002  ...
2.588920e+002  2.588920e+002  2.588920e+002  2.588920e+002  2.588920e+002  2.588920e+002  2.588920e+002  2.588920e+002  ...
2.588920e+002  2.588920e+002  2.588920e+002  2.588920e+002  2.588920e+002  2.588920e+002  2.588920e+002  2.588920e+002  ...
2.588920e+002  2.588920e+002  2.588920e+002  2.588920e+002  2.588920e+002  2.588920e+002  2.588920e+002  2.588920e+002  ...
2.588920e+002  2.588920e+002  2.588920e+002  2.588920e+002  2.588920e+002  2.588920e+002  2.588920e+002  2.588920e+002  ...
2.588920e+002  2.588920e+002  2.588920e+002  2.588920e+002  2.588920e+002  2.588920e+002  2.588920e+002  2.588920e+002  ...
2.588920e+002  2.588920e+002  2.588920e+002  2.588920e+002  2.588920e+002  2.588920e+002  2.588920e+002  2.588920e+002  ...
2.588920e+002  2.588920e+002  2.588920e+002  2.588920e+002  2.588920e+002  2.588920e+002  2.588920e+002  2.588920e+002  ...
2.588920e+002  2.588920e+002  2.588920e+002  2.588920e+002  2.588920e+002  2.588920e+002  2.588920e+002  2.588920e+002  ...
2.588920e+002  2.588920e+002  2.588920e+002  2.588920e+002  2.588920e+002  2.588920e+002  2.588920e+002  2.588920e+002  ...
2.588920e+002  2.588920e+002  2.588920e+002  2.588920e+002  2.588920e+002  2.588920e+002  2.588920e+002  2.588920e+002  ...
2.588920e+002  2.588920e+002  2.588920e+002  2.588920e+002  2.588920e+002  2.588920e+002  2.588920e+002  2.588920e+002  ...
2.588920e+002  2.588920e+002  2.588920e+002  2.588920e+002  2.588920e+002  2.588920e+002  2.588920e+002  2.588920e+002  ...
2.588920e+002  2.588920e+002  2.588920e+002  2.588920e+002  2.588920e+002  2.588920e+002  2.588920e+002  2.588920e+002  ...
2.588920e+002  2.588920e+002  2.588920e+002  2.588920e+002  2.588920e+002  2.588920e+002  2.588920e+002  2.588920e+002  ...
2.588920e+002  2.588920e+002  2.588920e+002  2.588920e+002  2.588920e+002  2.588920e+002  2.588920e+002  2.588920e+002  ...
2.588920e+002  2.588920e+002  2.588920e+002  2.588920e+002  2.588920e+002  2.588920e+002  2.588920e+002  2.588920e+002  ...
2.588920e+002  2.588920e+002  2.588920e+002  2.588920e+002  2.588920e+002  2.588920e+002  2.588920e+002  2.588920e+002  ...
2.588920e+002  2.588920e+002  2.588920e+002  2.588920e+002  2.588920e+002  2.588920e+002  2.588920e+002  2.588920e+002  ...
2.588920e+002  2.588920e+002  2.588920e+002  2.588920e+002  2.588920e+002  2.588920e+002  2.588920e+002  2.588920e+002  ...
2.588920e+002  2.588920e+002  2.588920e+002  2.588920e+002  2.588920e+002  2.588920e+002  2.588920e+002  2.588920e+002  ...
2.588920e+002  2.588920e+002  2.588920e+002  2.588920e+002  2.588920e+002  2.588920e+002  2.588920e+002  2.588920e+002  ...
2.588920e+002  2.588920e+002  2.588920e+002  2.588920e+002  2.588920e+002  2.588920e+002  2.588920e+002  2.588920e+002  ...
2.588920e+002  2.588920e+002  2.588920e+002  2.588920e+002  2.588920e+002  2.588920e+002  2.588920e+002  2.588920e+002  ...
2.588920e+002  2.588920e+002  2.588920e+002  2.588920e+002  2.588920e+002  2.588920e+002  2.588920e+002  2.588920e+002  ...
2.588920e+002  2.588920e+002  2.588920e+002  2.588920e+002  2.588920e+002  2.588920e+002  2.588920e+002  2.588920e+002  ...
2.588920e+002  2.588920e+002  2.588920e+002  2.588920e+002  2.588920e+002  2.588920e+002  2.588920e+002  2.588920e+002  ...
2.588920e+002  2.588920e+002  2.588920e+002  2.588920e+002  2.588920e+002  2.588920e+002  2.588920e+002  2.588920e+002  ...
2.588920e+002  2.588920e+002  2.588920e+002  2.588920e+002  


7.393474e-005  0.000000e+000  8.009344e-001  3.807070e-001  8.099293e-001  

127
