# Supplementary material for: Biochemical systems identification by a random drift particle swarm optimization approach
Source: BMC Bioinformatics. 2014 May 16;15(Suppl 6):S1. doi: 10.1186/1471-2105-15-s6-s1 (PMC4158603; doi:10.1186/1471-2105-15-s6-s1)
Supplement: Additional file 2 — Data. This file includes the data of the best solution out of 20 runs of each tested algorithm. [file 1471-2105-15-S6-S1-S2.zip › data/thermal-isomerization-alpha-pinene/data_ES(mu+lambda)_ParameterEstimation_ThermalIsomerization.txt]

5.964571e+006  5.232344e+006  5.232344e+006  5.232344e+006  5.195291e+006  5.195291e+006  5.088514e+006  5.088514e+006  ...
5.088514e+006  5.088514e+006  5.088514e+006  5.088514e+006  5.054310e+006  5.054310e+006  4.969193e+006  4.969193e+006  ...
4.957298e+006  2.662488e+006  2.662488e+006  2.662488e+006  2.662488e+006  2.662488e+006  2.662488e+006  2.662488e+006  ...
2.662488e+006  2.662488e+006  1.163602e+006  1.163602e+006  1.163602e+006  1.163602e+006  1.163602e+006  1.163602e+006  ...
1.163602e+006  1.163602e+006  1.163602e+006  1.163602e+006  1.163602e+006  1.163602e+006  1.163602e+006  1.163602e+006  ...
1.163602e+006  1.163602e+006  1.163602e+006  1.163602e+006  1.163602e+006  1.163602e+006  1.163602e+006  1.163602e+006  ...
1.163602e+006  1.163602e+006  1.163602e+006  1.163602e+006  1.163602e+006  1.163602e+006  1.163602e+006  1.163602e+006  ...
1.163602e+006  1.163602e+006  1.163602e+006  8.719105e+005  8.719105e+005  8.719105e+005  8.719105e+005  8.719105e+005  ...
8.719105e+005  8.719105e+005  8.719105e+005  8.719105e+005  8.719105e+005  8.719105e+005  8.719105e+005  8.719105e+005  ...
8.719105e+005  8.719105e+005  8.719105e+005  8.719105e+005  8.719105e+005  8.719105e+005  8.719105e+005  8.719105e+005  ...
8.719105e+005  8.719105e+005  8.719105e+005  8.719105e+005  8.095973e+002  8.095973e+002  8.095973e+002  8.095973e+002  ...
8.095973e+002  8.095973e+002  8.095973e+002  8.095973e+002  8.095973e+002  8.095973e+002  8.095973e+002  8.095973e+002  ...
8.095973e+002  8.095973e+002  8.095973e+002  8.095973e+002  8.095973e+002  8.095973e+002  8.095973e+002  8.095973e+002  ...
8.095973e+002  8.095973e+002  8.095973e+002  8.095973e+002  8.095973e+002  8.095973e+002  8.095973e+002  8.095973e+002  ...
8.095973e+002  8.095973e+002  8.095973e+002  8.095973e+002  8.095973e+002  8.095973e+002  8.095973e+002  8.095973e+002  ...
8.095973e+002  8.095973e+002  8.095973e+002  8.095973e+002  8.095973e+002  8.095973e+002  8.095973e+002  8.095973e+002  ...
8.095973e+002  8.095973e+002  8.095973e+002  8.095973e+002  8.095973e+002  8.095973e+002  8.095973e+002  8.095973e+002  ...
8.095973e+002  8.095973e+002  8.095973e+002  8.095973e+002  8.095973e+002  8.095973e+002  8.095973e+002  8.095973e+002  ...
8.095973e+002  8.095973e+002  8.095973e+002  8.095973e+002  8.095973e+002  8.095973e+002  8.095973e+002  8.095973e+002  ...
8.095973e+002  8.095973e+002  8.095973e+002  8.095973e+002  8.095973e+002  8.095973e+002  8.095973e+002  8.095973e+002  ...
8.095973e+002  8.095973e+002  8.095973e+002  8.095973e+002  8.095973e+002  8.095973e+002  8.095973e+002  8.095973e+002  ...
8.095973e+002  8.095973e+002  8.095973e+002  8.095973e+002  8.095973e+002  8.095973e+002  8.095973e+002  8.095973e+002  ...
8.095973e+002  8.095973e+002  8.095973e+002  8.095973e+002  8.095973e+002  8.095973e+002  8.095973e+002  7.657243e+002  ...
7.657243e+002  7.657243e+002  7.657243e+002  7.657243e+002  7.226004e+002  7.226004e+002  7.226004e+002  7.226004e+002  ...
7.226004e+002  7.226004e+002  7.226004e+002  7.226004e+002  7.226004e+002  7.226004e+002  7.226004e+002  7.226004e+002  ...
7.226004e+002  7.226004e+002  7.226004e+002  7.226004e+002  7.226004e+002  7.226004e+002  7.226004e+002  7.226004e+002  ...
7.226004e+002  7.226004e+002  7.226004e+002  7.226004e+002  7.226004e+002  7.226004e+002  7.226004e+002  7.226004e+002  ...
7.226004e+002  7.222253e+002  7.222253e+002  7.222253e+002  7.222253e+002  7.222253e+002  7.222253e+002  7.222253e+002  ...
7.222253e+002  7.222253e+002  7.222253e+002  7.222253e+002  7.222253e+002  7.222253e+002  7.222253e+002  7.222253e+002  ...
7.222253e+002  7.222253e+002  7.222253e+002  7.222253e+002  7.222253e+002  7.222253e+002  7.222253e+002  7.222253e+002  ...
7.222253e+002  7.222253e+002  7.222253e+002  7.222253e+002  7.222253e+002  7.222253e+002  7.222253e+002  7.222253e+002  ...
7.222253e+002  7.222253e+002  7.222253e+002  7.222253e+002  7.222253e+002  7.222253e+002  7.222253e+002  7.222253e+002  ...
7.222253e+002  7.222253e+002  7.222253e+002  7.222253e+002  7.222253e+002  7.222253e+002  7.222253e+002  7.222253e+002  ...
7.222253e+002  7.211247e+002  7.207225e+002  7.207225e+002  7.207225e+002  7.207225e+002  7.207225e+002  7.207225e+002  ...
7.207225e+002  7.207225e+002  7.207225e+002  7.207225e+002  7.207225e+002  7.207225e+002  7.207225e+002  7.207225e+002  ...
7.207225e+002  7.207225e+002  7.207225e+002  7.207225e+002  7.207225e+002  7.207225e+002  7.207225e+002  7.205807e+002  ...
7.205807e+002  7.205807e+002  7.205807e+002  3.955490e+002  3.955490e+002  3.955490e+002  3.955490e+002  3.955490e+002  ...
3.955490e+002  3.955490e+002  3.955490e+002  3.955490e+002  3.955490e+002  3.955490e+002  3.955490e+002  3.955490e+002  ...
3.955490e+002  3.819035e+002  3.819035e+002  3.819035e+002  3.819035e+002  3.819035e+002  3.819035e+002  3.819035e+002  ...
3.819035e+002  3.819035e+002  3.819035e+002  3.819035e+002  3.819035e+002  3.819035e+002  3.819035e+002  3.819035e+002  ...
3.819035e+002  3.819035e+002  3.819035e+002  3.819035e+002  3.819035e+002  3.819035e+002  3.819035e+002  3.819035e+002  ...
3.819035e+002  3.819035e+002  3.819035e+002  3.819035e+002  3.819035e+002  3.819035e+002  3.819035e+002  3.819035e+002  ...
3.819035e+002  3.819035e+002  3.819035e+002  3.819035e+002  3.819035e+002  3.819035e+002  3.819035e+002  3.819035e+002  ...
3.819035e+002  3.785464e+002  3.785464e+002  3.785464e+002  3.785464e+002  3.785464e+002  3.785464e+002  3.785464e+002  ...
3.785464e+002  3.785464e+002  3.785464e+002  3.785464e+002  3.785464e+002  3.785464e+002  3.785464e+002  3.785464e+002  ...
3.785464e+002  3.785464e+002  3.785464e+002  3.785464e+002  3.785464e+002  3.785464e+002  3.785464e+002  3.785464e+002  ...
3.785464e+002  3.785464e+002  3.785464e+002  3.785464e+002  3.785464e+002  3.785464e+002  3.785464e+002  3.785464e+002  ...
3.785464e+002  3.785464e+002  3.785464e+002  3.785464e+002  3.785464e+002  3.785464e+002  3.785464e+002  3.785464e+002  ...
3.785464e+002  3.785464e+002  3.785464e+002  3.464487e+002  3.464487e+002  3.464487e+002  3.464487e+002  3.464487e+002  ...
3.464487e+002  3.464487e+002  3.464487e+002  3.464487e+002  3.441731e+002  3.441731e+002  3.441731e+002  3.441731e+002  ...
3.441731e+002  3.441731e+002  3.441731e+002  3.441731e+002  3.441731e+002  3.441731e+002  3.441731e+002  3.441731e+002  ...
3.441731e+002  3.441731e+002  3.441731e+002  3.441731e+002  3.434277e+002  3.434277e+002  3.434277e+002  3.434277e+002  ...
3.434277e+002  3.426709e+002  3.426709e+002  3.412648e+002  3.412648e+002  3.412648e+002  3.412648e+002  3.412648e+002  ...
3.412648e+002  3.412648e+002  3.412648e+002  3.412648e+002  3.412648e+002  3.412648e+002  3.412648e+002  3.412648e+002  ...
3.412648e+002  3.412648e+002  3.412648e+002  3.412648e+002  3.412648e+002  3.412648e+002  3.412648e+002  3.412648e+002  ...
3.412648e+002  3.412648e+002  3.412648e+002  3.412648e+002  3.412648e+002  3.412648e+002  3.412648e+002  3.412648e+002  ...
3.412648e+002  3.412648e+002  3.412648e+002  3.412648e+002  3.412648e+002  3.412648e+002  3.412648e+002  3.412648e+002  ...
3.412648e+002  3.412648e+002  3.397175e+002  3.397175e+002  3.397175e+002  3.397175e+002  3.397175e+002  3.397175e+002  ...
3.397175e+002  3.397175e+002  3.397175e+002  3.397175e+002  3.397175e+002  3.397175e+002  3.397175e+002  3.397175e+002  ...
3.397175e+002  3.397175e+002  3.397175e+002  3.397175e+002  3.397175e+002  3.397175e+002  3.397175e+002  3.397175e+002  ...
3.397175e+002  3.397175e+002  3.397175e+002  3.397175e+002  3.397175e+002  3.397175e+002  3.397175e+002  3.397175e+002  ...
3.397175e+002  3.397175e+002  3.397175e+002  3.397175e+002  3.397175e+002  3.397175e+002  3.397175e+002  3.397175e+002  ...
3.394941e+002  3.394941e+002  3.394941e+002  3.394941e+002  


5.103411e-005  4.043195e-005  1.629201e-001  7.227144e-002  4.327993e-003  
150
