# Supplementary material for: Biochemical systems identification by a random drift particle swarm optimization approach
Source: BMC Bioinformatics. 2014 May 16;15(Suppl 6):S1. doi: 10.1186/1471-2105-15-s6-s1 (PMC4158603; doi:10.1186/1471-2105-15-s6-s1)
Supplement: Additional file 2 — Data. This file includes the data of the best solution out of 20 runs of each tested algorithm. [file 1471-2105-15-S6-S1-S2.zip › data/thermal-isomerization-alpha-pinene/data_ES(mu,lambda)_ParamterEstimation_ThermalIsomerization.txt]

5.204690e+006   5.158580e+006   5.158580e+006   5.158580e+006   5.158580e+006   5.125990e+006   5.125990e+006   5.125990e+006   ...
5.125990e+006   5.125990e+006   5.125990e+006   5.125990e+006   5.125990e+006   5.125990e+006   5.125990e+006   5.125990e+006   ...
5.125990e+006   5.125990e+006   5.125990e+006   5.125990e+006   5.110569e+006   5.110569e+006   5.093486e+006   5.025511e+006   ...
4.999144e+006   4.374102e+006   4.374102e+006   4.038194e+006   4.038194e+006   4.038194e+006   4.038194e+006   4.038194e+006   ...
4.038194e+006   4.038194e+006   4.038194e+006   4.038194e+006   4.038194e+006   4.038194e+006   4.038194e+006   4.038194e+006   ...
4.038194e+006   4.038194e+006   4.038194e+006   4.038194e+006   4.038194e+006   4.038194e+006   4.038194e+006   4.038194e+006   ...
4.038194e+006   4.038194e+006   4.038194e+006   4.038194e+006   4.038194e+006   4.038194e+006   4.038194e+006   4.038194e+006   ...
4.038194e+006   4.038194e+006   4.038194e+006   4.038194e+006   4.038194e+006   4.038194e+006   4.038194e+006   4.038194e+006   ...
4.038194e+006   4.038194e+006   4.038194e+006   4.038194e+006   4.038194e+006   4.038194e+006   4.038194e+006   4.038194e+006   ...
4.038194e+006   4.038194e+006   4.038194e+006   4.038194e+006   4.038194e+006   4.038194e+006   4.038194e+006   4.038194e+006   ...
4.038194e+006   4.038194e+006   4.038194e+006   4.038194e+006   4.038194e+006   4.038194e+006   4.038194e+006   4.038194e+006   ...
4.038194e+006   4.038194e+006   4.038194e+006   4.038194e+006   4.038194e+006   4.038194e+006   4.038194e+006   4.038194e+006   ...
4.038194e+006   4.038194e+006   4.038194e+006   4.038194e+006   4.038194e+006   4.038194e+006   4.038194e+006   4.038194e+006   ...
4.038194e+006   4.038194e+006   4.038194e+006   4.038194e+006   4.038194e+006   4.038194e+006   4.038194e+006   4.038194e+006   ...
4.038194e+006   4.038194e+006   4.038194e+006   4.038194e+006   3.995446e+006   3.995446e+006   2.723010e+006   2.723010e+006   ...
2.723010e+006   2.723010e+006   2.723010e+006   2.723010e+006   2.723010e+006   2.723010e+006   1.590803e+006   1.590803e+006   ...
1.590803e+006   1.590803e+006   1.590803e+006   1.590803e+006   1.590803e+006   1.590803e+006   1.590803e+006   1.590803e+006   ...
6.529565e+005   5.489708e+005   9.804203e+004   9.804203e+004   9.804203e+004   9.804203e+004   9.804203e+004   9.804203e+004   ...
9.804203e+004   9.804203e+004   9.804203e+004   9.804203e+004   9.804203e+004   9.804203e+004   9.804203e+004   9.804203e+004   ...
9.804203e+004   9.804203e+004   9.804203e+004   9.804203e+004   9.804203e+004   9.804203e+004   9.804203e+004   9.804203e+004   ...
9.804203e+004   9.804203e+004   9.804203e+004   9.804203e+004   9.804203e+004   9.804203e+004   9.804203e+004   9.804203e+004   ...
9.804203e+004   9.804203e+004   9.804203e+004   9.804203e+004   9.804203e+004   9.804203e+004   9.804203e+004   9.804203e+004   ...
9.804203e+004   9.804203e+004   9.804203e+004   9.804203e+004   9.804203e+004   9.804203e+004   9.804203e+004   9.804203e+004   ...
9.804203e+004   9.804203e+004   9.804203e+004   9.804203e+004   9.804203e+004   9.804203e+004   9.804203e+004   9.804203e+004   ...
9.804203e+004   9.804203e+004   9.804203e+004   9.804203e+004   9.804203e+004   9.804203e+004   9.804203e+004   9.804203e+004   ...
9.804203e+004   9.804203e+004   9.804203e+004   9.804203e+004   9.804203e+004   9.804203e+004   1.400217e+004   1.400217e+004   ...
1.400217e+004   1.400217e+004   1.400217e+004   1.400217e+004   1.400217e+004   1.400217e+004   1.400217e+004   1.400217e+004   ...
1.400217e+004   1.400217e+004   1.400217e+004   1.400217e+004   1.400217e+004   1.400217e+004   1.400217e+004   1.400217e+004   ...
1.400217e+004   8.205361e+003   8.205361e+003   8.205361e+003   8.205361e+003   8.205361e+003   8.205361e+003   7.785282e+002   ...
7.785282e+002   7.512537e+002   7.512537e+002   7.512537e+002   7.512537e+002   7.512537e+002   7.512537e+002   7.512537e+002   ...
7.512537e+002   7.512537e+002   5.221326e+002   5.221326e+002   5.221326e+002   5.221326e+002   3.019941e+002   3.019941e+002   ...
3.019941e+002   3.019941e+002   3.019941e+002   3.019941e+002   3.019941e+002   3.019941e+002   3.019941e+002   3.019941e+002   ...
3.019941e+002   3.019941e+002   3.019941e+002   3.019941e+002   3.019941e+002   3.019941e+002   3.019941e+002   3.019941e+002   ...
3.019941e+002   3.019941e+002   3.019941e+002   3.019941e+002   3.019941e+002   3.019941e+002   3.019941e+002   3.019941e+002   ...
3.019941e+002   3.019941e+002   3.019941e+002   3.019941e+002   3.019941e+002   3.019941e+002   3.019941e+002   3.019941e+002   ...
3.019941e+002   3.019941e+002   3.019941e+002   3.019941e+002   3.019941e+002   3.019941e+002   3.019941e+002   3.019941e+002   ...
3.019941e+002   3.019941e+002   3.019941e+002   3.019941e+002   3.019941e+002   3.019941e+002   3.019941e+002   3.019941e+002   ...
3.019941e+002   3.019941e+002   3.019941e+002   3.019941e+002   3.019941e+002   3.019941e+002   3.019941e+002   3.019941e+002   ...
3.019941e+002   3.019941e+002   3.019941e+002   3.019941e+002   3.019941e+002   3.019941e+002   3.019941e+002   3.019941e+002   ...
3.019941e+002   3.019941e+002   3.019941e+002   3.019941e+002   3.019941e+002   3.019941e+002   3.019941e+002   3.019941e+002   ...
3.019941e+002   3.019941e+002   3.019941e+002   3.019941e+002   3.019941e+002   3.019941e+002   3.019941e+002   3.019941e+002   ...
3.019941e+002   3.019941e+002   3.019941e+002   3.019941e+002   3.019941e+002   3.019941e+002   3.019941e+002   3.019941e+002   ...
3.019941e+002   3.019941e+002   3.019941e+002   3.019941e+002   3.019941e+002   3.019941e+002   3.019941e+002   3.019941e+002   ...
3.019941e+002   3.019941e+002   3.019941e+002   3.019941e+002   3.019941e+002   3.019941e+002   3.019941e+002   3.019941e+002   ...
3.019941e+002   3.019941e+002   3.019941e+002   3.019941e+002   3.019941e+002   3.019941e+002   3.019941e+002   3.019941e+002   ...
3.019941e+002   3.019941e+002   3.019941e+002   3.019941e+002   3.019941e+002   3.019941e+002   3.019941e+002   3.019941e+002   ...
3.019941e+002   3.019941e+002   3.019941e+002   3.019941e+002   3.019941e+002   3.019941e+002   3.019941e+002   3.019941e+002   ...
3.019941e+002   3.019941e+002   3.019941e+002   3.019941e+002   3.019941e+002   3.019941e+002   3.019941e+002   3.019941e+002   ...
3.019941e+002   3.019941e+002   3.019941e+002   3.019941e+002   3.019941e+002   3.019941e+002   3.019941e+002   3.019941e+002   ...
3.019941e+002   3.019941e+002   3.019941e+002   3.019941e+002   3.019941e+002   3.019941e+002   3.019941e+002   3.019941e+002   ...
3.019941e+002   3.019941e+002   3.019941e+002   3.019941e+002   3.019941e+002   3.019941e+002   3.019941e+002   3.019941e+002   ...
3.019941e+002   3.019941e+002   3.019941e+002   3.019941e+002   3.019941e+002   3.019941e+002   3.019941e+002   3.019941e+002   ...
3.019941e+002   3.019941e+002   3.019941e+002   3.019941e+002   3.019941e+002   3.019941e+002   3.019941e+002   3.019941e+002   ...
3.019941e+002   3.019941e+002   3.019941e+002   3.019941e+002   3.019941e+002   3.019941e+002   3.019941e+002   3.019941e+002   ...
3.019941e+002   3.019941e+002   3.019941e+002   3.019941e+002   3.019941e+002   3.019941e+002   3.019941e+002   3.019941e+002   ...
3.019941e+002   3.019941e+002   3.019941e+002   3.019941e+002   3.019941e+002   3.019941e+002   3.019941e+002   3.019941e+002   ...
3.019941e+002   3.019941e+002   3.019941e+002   3.019941e+002   3.019941e+002   3.019941e+002   3.019941e+002   3.019941e+002   ...
3.019941e+002   3.019941e+002   3.019941e+002   3.019941e+002   3.019941e+002   3.019941e+002   3.019941e+002   3.019941e+002   ...
3.019941e+002   3.019941e+002   3.019941e+002   3.019941e+002   3.019941e+002   3.019941e+002   3.019941e+002   3.019941e+002   ...
3.019941e+002   3.019941e+002   3.019941e+002   3.019941e+002   3.019941e+002   3.019941e+002   3.019941e+002   3.019941e+002   ...
3.019941e+002   3.019941e+002   3.019941e+002   3.019941e+002   3.019941e+002   3.019941e+002   3.019941e+002   3.019941e+002   ...
3.019941e+002   3.019941e+002   3.019941e+002   3.019941e+002   3.019941e+002   3.019941e+002   3.019941e+002   3.019941e+002   ...
3.019941e+002   3.019941e+002   3.019941e+002   3.019941e+002   


7.840200e-005   2.014370e-005   4.124965e-001   8.751991e-001   4.046529e-004   
150
