# Supplementary material for: Biochemical systems identification by a random drift particle swarm optimization approach
Source: BMC Bioinformatics. 2014 May 16;15(Suppl 6):S1. doi: 10.1186/1471-2105-15-s6-s1 (PMC4158603; doi:10.1186/1471-2105-15-s6-s1)
Supplement: Additional file 2 — Data. This file includes the data of the best solution out of 20 runs of each tested algorithm. [file 1471-2105-15-S6-S1-S2.zip › data/thermal-isomerization-alpha-pinene/data_pso_ParameterEstimation_ThermalIsomerization.txt]

5.241822e+006   5.241822e+006   5.147374e+006   4.912073e+006   4.912073e+006   4.912073e+006   4.912073e+006   4.912073e+006   ...
4.912073e+006   4.912073e+006   4.912073e+006   4.912073e+006   4.912073e+006   4.912073e+006   4.912073e+006   4.912073e+006   ...
4.912073e+006   4.912073e+006   4.912073e+006   4.910816e+006   4.910816e+006   4.905798e+006   4.905798e+006   4.905798e+006   ...
4.905798e+006   4.905798e+006   4.898438e+006   4.898438e+006   4.898438e+006   4.898438e+006   4.898438e+006   4.898438e+006   ...
4.898438e+006   4.898438e+006   4.898266e+006   4.893800e+006   4.893800e+006   4.890765e+006   4.890765e+006   4.890765e+006   ...
4.890765e+006   4.890765e+006   4.889504e+006   4.889504e+006   4.888908e+006   4.884368e+006   4.881513e+006   4.873378e+006   ...
4.842182e+006   4.757993e+006   4.674974e+006   4.674974e+006   4.674974e+006   4.674974e+006   4.674974e+006   4.674974e+006   ...
4.524110e+006   4.524110e+006   4.524110e+006   4.524110e+006   4.524110e+006   4.515838e+006   4.420216e+006   3.384719e+006   ...
2.997207e+006   2.997207e+006   2.986470e+006   2.568556e+006   2.568556e+006   2.109963e+006   2.109963e+006   2.109963e+006   ...
2.658441e+005   2.658441e+005   2.648795e+005   4.656673e+004   4.656673e+004   4.656673e+004   4.656673e+004   4.656673e+004   ...
4.656673e+004   4.656673e+004   7.389276e+003   7.389276e+003   7.389276e+003   7.389276e+003   7.389276e+003   7.389276e+003   ...
7.389276e+003   7.389276e+003   7.389276e+003   7.340480e+003   7.340480e+003   7.340480e+003   7.340480e+003   7.340480e+003   ...
2.707789e+003   2.707789e+003   2.707789e+003   2.688343e+003   2.688343e+003   2.688343e+003   9.919368e+002   9.919368e+002   ...
9.919368e+002   9.919368e+002   9.919368e+002   9.919368e+002   9.919368e+002   7.012521e+002   7.012521e+002   7.012521e+002   ...
7.012521e+002   3.241858e+002   3.241858e+002   3.241858e+002   3.241858e+002   3.241858e+002   8.149238e+001   8.149238e+001   ...
8.149238e+001   8.149238e+001   8.149238e+001   8.149238e+001   8.149238e+001   8.149238e+001   8.149238e+001   8.149238e+001   ...
8.149238e+001   8.149238e+001   8.149238e+001   8.149238e+001   7.316867e+001   7.316867e+001   7.316867e+001   7.316867e+001   ...
7.316867e+001   7.316867e+001   7.316867e+001   7.316867e+001   7.316867e+001   7.316867e+001   7.316867e+001   7.316867e+001   ...
7.192952e+001   7.192952e+001   6.854128e+001   6.854128e+001   6.721485e+001   6.721485e+001   6.721485e+001   6.721485e+001   ...
6.721485e+001   6.721485e+001   6.721485e+001   6.721485e+001   6.690922e+001   6.690922e+001   6.690922e+001   6.690922e+001   ...
6.690922e+001   6.690922e+001   6.654218e+001   6.617866e+001   6.500178e+001   6.203088e+001   6.003690e+001   5.160324e+001   ...
4.230666e+001   2.711845e+001   4.736164e+000   4.736164e+000   4.285456e+000   5.617117e-001   5.617117e-001   5.617117e-001   ...
5.617117e-001   3.128368e-001   3.128368e-001   2.155886e-001   2.155886e-001   2.155886e-001   2.155886e-001   2.155886e-001   ...
2.155886e-001   2.155886e-001   1.208188e-001   1.208188e-001   1.208188e-001   1.208188e-001   6.196432e-002   6.196432e-002   ...
6.196432e-002   6.196432e-002   6.196432e-002   5.729248e-002   5.729248e-002   5.032496e-002   5.032496e-002   5.032496e-002   ...
5.032496e-002   5.032496e-002   4.667825e-002   4.667825e-002   4.572644e-002   4.572644e-002   3.859178e-002   3.859178e-002   ...
3.859178e-002   3.859178e-002   3.807365e-002   3.807365e-002   3.710526e-002   3.710526e-002   3.710526e-002   3.710526e-002   ...
3.710526e-002   3.698054e-002   3.698054e-002   3.698054e-002   3.696181e-002   3.696181e-002   3.696181e-002   3.696181e-002   ...
3.679933e-002   3.679933e-002   3.679933e-002   3.679933e-002   3.679933e-002   3.679054e-002   3.670833e-002   3.667638e-002   ...
3.667472e-002   3.667472e-002   3.667472e-002   3.667472e-002   3.664885e-002   3.664885e-002   3.658245e-002   3.658245e-002   ...
3.658245e-002   3.658245e-002   3.658245e-002   3.658245e-002   3.658245e-002   3.658245e-002   3.658245e-002   3.658072e-002   ...
3.657679e-002   3.657679e-002   3.657353e-002   3.657353e-002   3.657353e-002   3.657353e-002   3.657353e-002   3.657304e-002   ...
3.657304e-002   3.657304e-002   3.657304e-002   3.657304e-002   3.657304e-002   3.657304e-002   3.657304e-002   3.657304e-002   ...
3.657304e-002   3.657304e-002   3.657283e-002   3.657239e-002   3.657239e-002   3.657198e-002   3.657163e-002   3.657026e-002   ...
3.657026e-002   3.656819e-002   3.656819e-002   3.656786e-002   3.656676e-002   3.656585e-002   3.656530e-002   3.656497e-002   ...
3.656380e-002   3.656232e-002   3.655856e-002   3.655482e-002   3.655482e-002   3.654967e-002   3.654967e-002   3.654967e-002   ...
3.654898e-002   3.654074e-002   3.653761e-002   3.652378e-002   3.651860e-002   3.651193e-002   3.648540e-002   3.645993e-002   ...
3.641033e-002   3.634023e-002   3.634023e-002   3.634023e-002   3.634023e-002   3.634023e-002   3.634023e-002   3.632230e-002   ...
3.632230e-002   3.627730e-002   3.627730e-002   3.627730e-002   3.625736e-002   3.620397e-002   3.610630e-002   3.610630e-002   ...
3.610630e-002   3.610630e-002   3.610630e-002   3.610630e-002   3.610630e-002   3.610630e-002   3.610630e-002   3.610630e-002   ...
3.610630e-002   3.610630e-002   3.559328e-002   3.559328e-002   3.559328e-002   3.559328e-002   3.559328e-002   3.559328e-002   ...
3.546220e-002   3.546220e-002   3.546220e-002   3.532493e-002   3.532493e-002   3.532493e-002   3.532493e-002   3.532493e-002   ...
3.532493e-002   3.532493e-002   3.532493e-002   3.532493e-002   3.532493e-002   3.532493e-002   3.532493e-002   3.528159e-002   ...
3.501054e-002   3.406057e-002   3.406057e-002   3.406057e-002   3.406057e-002   3.406057e-002   3.406057e-002   3.343830e-002   ...
3.092724e-002   3.092724e-002   3.092724e-002   3.092724e-002   3.092724e-002   3.092724e-002   3.092724e-002   3.092724e-002   ...
3.092724e-002   3.092724e-002   3.092724e-002   3.092724e-002   3.092724e-002   3.092724e-002   3.092724e-002   3.092724e-002   ...
3.092724e-002   3.092724e-002   3.092724e-002   3.092724e-002   3.092724e-002   3.092724e-002   3.092724e-002   3.092724e-002   ...
3.092594e-002   3.077664e-002   3.077664e-002   3.076464e-002   3.076464e-002   3.076464e-002   1.791424e-002   1.791424e-002   ...
1.791424e-002   1.791424e-002   1.791424e-002   1.791424e-002   1.791424e-002   1.791424e-002   1.791424e-002   1.502280e-002   ...
1.502280e-002   1.502280e-002   1.502280e-002   1.502280e-002   1.502280e-002   1.502280e-002   1.502280e-002   1.502280e-002   ...
1.502280e-002   1.502280e-002   1.502280e-002   1.025359e-002   1.025359e-002   7.160986e-003   7.160986e-003   7.160986e-003   ...
7.160986e-003   7.160986e-003   7.160986e-003   7.099838e-003   7.099838e-003   6.860024e-003   6.860024e-003   6.418190e-003   ...
6.314760e-003   6.314760e-003   6.314760e-003   6.126343e-003   6.126343e-003   6.126343e-003   6.126343e-003   6.126343e-003   ...
6.126343e-003   5.786257e-003   2.836823e-003   2.836823e-003   2.836823e-003   2.836823e-003   2.836823e-003   2.687596e-003   ...
2.687596e-003   2.687596e-003   2.687596e-003   2.687596e-003   2.687596e-003   2.687596e-003   2.687596e-003   2.687596e-003   ...
2.687596e-003   1.471268e-003   1.471268e-003   1.471268e-003   1.471268e-003   1.471268e-003   1.471268e-003   1.471268e-003   ...
1.471268e-003   1.430067e-003   1.430067e-003   1.430067e-003   1.430067e-003   1.430067e-003   1.430067e-003   1.430067e-003   ...
1.430067e-003   1.410755e-003   1.410755e-003   1.410755e-003   1.410755e-003   1.310865e-003   1.274437e-003   1.274437e-003   ...
1.274437e-003   1.274437e-003   1.274437e-003   1.221275e-003   1.221275e-003   1.221275e-003   1.221275e-003   1.221275e-003   ...
1.221275e-003   1.214907e-003   1.214907e-003   1.214907e-003   1.214907e-003   1.181690e-003   1.179644e-003   1.179644e-003   ...
1.179644e-003   1.179644e-003   1.116234e-003   1.066844e-003   1.028418e-003   1.028418e-003   1.022851e-003   9.705702e-004   ...
8.961348e-004   8.282813e-004   4.222345e-004   5.751869e-005   5.751869e-005   5.751869e-005   5.751869e-005   5.666231e-005   ...
3.757702e-005   3.446089e-005   3.446089e-005   3.446089e-005   


5.929114e-005   2.960281e-005   2.141041e-005   2.806446e-004   2.311402e-004   

119
