# Supplementary material for: Biochemical systems identification by a random drift particle swarm optimization approach
Source: BMC Bioinformatics. 2014 May 16;15(Suppl 6):S1. doi: 10.1186/1471-2105-15-s6-s1 (PMC4158603; doi:10.1186/1471-2105-15-s6-s1)
Supplement: Additional file 2 — Data. This file includes the data of the best solution out of 20 runs of each tested algorithm. [file 1471-2105-15-S6-S1-S2.zip › data/thermal-isomerization-alpha-pinene/data_rdpso_ParameterEstimation_ThermalIsomerization.txt]

2.548778e+003    2.548778e+003    2.548778e+003    2.548778e+003    2.548778e+003    2.548778e+003    2.548778e+003    2.548778e+003    ...
2.548778e+003    2.548778e+003    1.584572e+003    1.584572e+003    1.584572e+003    1.584572e+003    1.584572e+003    1.584572e+003    ...
1.584572e+003    1.584572e+003    1.584572e+003    1.584572e+003    1.584572e+003    1.584572e+003    1.584572e+003    1.584572e+003    ...
1.584572e+003    1.584572e+003    1.584572e+003    1.584572e+003    2.711525e+002    2.711525e+002    2.711525e+002    2.711525e+002    ...
2.711525e+002    2.711525e+002    2.711525e+002    2.711525e+002    2.711525e+002    2.711525e+002    2.711525e+002    2.711525e+002    ...
2.711525e+002    2.711525e+002    2.711525e+002    2.711525e+002    2.711525e+002    2.711525e+002    2.711525e+002    2.711525e+002    ...
2.711525e+002    2.711525e+002    2.618340e+002    2.618340e+002    2.618340e+002    2.618340e+002    2.618340e+002    2.618340e+002    ...
2.618340e+002    2.618340e+002    2.618340e+002    2.618340e+002    2.618340e+002    2.618340e+002    2.618340e+002    2.618340e+002    ...
2.618340e+002    2.618340e+002    2.618340e+002    2.618340e+002    2.618340e+002    2.618340e+002    2.618340e+002    2.618340e+002    ...
2.618340e+002    2.618340e+002    2.618340e+002    2.618340e+002    2.618340e+002    2.618340e+002    2.618340e+002    2.618340e+002    ...
2.618340e+002    2.590235e+002    2.590235e+002    2.590235e+002    2.590235e+002    2.590235e+002    2.590235e+002    2.590235e+002    ...
2.590235e+002    2.590235e+002    2.590235e+002    2.590235e+002    2.590235e+002    2.590235e+002    2.590235e+002    2.590235e+002    ...
2.590235e+002    2.590235e+002    2.590235e+002    2.590235e+002    2.590235e+002    2.590235e+002    2.590235e+002    2.590235e+002    ...
2.590235e+002    2.590235e+002    2.590235e+002    2.590235e+002    2.590235e+002    2.590235e+002    2.590235e+002    2.590235e+002    ...
2.590235e+002    2.590235e+002    2.590235e+002    2.338646e+002    2.243456e+002    1.950458e+002    1.586786e+002    2.352365e+001    ...
2.239889e+000    2.239889e+000    2.239889e+000    1.270404e+000    7.736346e-001    7.736346e-001    7.194502e-001    4.866139e-001    ...
2.116389e-001    7.261077e-002    7.261077e-002    5.187835e-002    4.434614e-002    4.434614e-002    4.166347e-002    4.051312e-002    ...
3.711425e-002    3.711425e-002    3.550296e-002    3.550296e-002    3.550296e-002    3.508178e-002    3.483512e-002    3.482285e-002    ...
3.482120e-002    3.482120e-002    3.471662e-002    3.471662e-002    3.470952e-002    3.470952e-002    3.469859e-002    3.469859e-002    ...
3.468642e-002    3.466341e-002    3.466341e-002    3.459627e-002    3.459627e-002    3.452377e-002    3.450395e-002    3.445777e-002    ...
3.423705e-002    3.423705e-002    3.423705e-002    3.423434e-002    3.423434e-002    3.423434e-002    3.407927e-002    3.407927e-002    ...
3.407927e-002    3.407927e-002    3.393471e-002    3.393471e-002    3.393471e-002    3.393471e-002    3.393471e-002    3.353280e-002    ...
3.353280e-002    3.353280e-002    3.353280e-002    3.353280e-002    3.351036e-002    3.348528e-002    3.348528e-002    3.328396e-002    ...
3.328396e-002    3.328396e-002    3.328396e-002    3.312569e-002    3.122400e-002    3.122400e-002    3.122400e-002    3.122400e-002    ...
3.106059e-002    3.106059e-002    3.106059e-002    3.106059e-002    3.106059e-002    3.106059e-002    2.981619e-002    2.794260e-002    ...
2.779779e-002    2.579801e-002    2.579801e-002    2.579801e-002    2.579801e-002    2.579801e-002    3.197709e-003    3.197709e-003    ...
3.197709e-003    3.197709e-003    1.154549e-003    1.154549e-003    4.909395e-004    4.909395e-004    4.909395e-004    4.909395e-004    ...
4.909395e-004    4.909395e-004    4.909395e-004    4.909395e-004    4.909395e-004    4.909395e-004    4.909395e-004    4.909395e-004    ...
4.909395e-004    4.909395e-004    4.909395e-004    4.909395e-004    4.909395e-004    4.909395e-004    4.909395e-004    4.909395e-004    ...
4.909395e-004    4.909395e-004    4.909395e-004    4.909395e-004    4.909395e-004    4.909395e-004    4.909395e-004    4.909395e-004    ...
4.909395e-004    4.909395e-004    4.909395e-004    4.909395e-004    4.909395e-004    4.909395e-004    4.909395e-004    4.909395e-004    ...
4.909395e-004    4.909395e-004    4.909395e-004    2.589328e-004    2.589328e-004    2.589328e-004    1.848716e-004    1.848716e-004    ...
1.848716e-004    1.848716e-004    1.848716e-004    1.848716e-004    1.848716e-004    1.848716e-004    1.848716e-004    1.848716e-004    ...
1.848716e-004    1.848716e-004    1.848716e-004    1.848716e-004    1.848716e-004    1.848716e-004    1.848716e-004    1.848716e-004    ...
1.848716e-004    1.848716e-004    1.676780e-004    1.676780e-004    1.676780e-004    1.676780e-004    1.676780e-004    1.676780e-004    ...
1.676780e-004    1.676780e-004    1.676780e-004    1.676780e-004    1.676780e-004    1.676780e-004    1.676780e-004    1.676780e-004    ...
1.676780e-004    1.676780e-004    1.635037e-004    1.635037e-004    1.635037e-004    1.518651e-004    1.350201e-004    1.350201e-004    ...
1.350201e-004    1.350201e-004    1.350201e-004    1.156220e-004    1.156220e-004    1.156220e-004    1.096685e-004    1.096685e-004    ...
1.096685e-004    1.096685e-004    9.812712e-005    7.776275e-005    7.776275e-005    2.912612e-005    2.912612e-005    2.912612e-005    ...
2.912612e-005    2.912612e-005    2.912612e-005    2.912612e-005    2.912612e-005    2.912612e-005    2.912612e-005    2.912612e-005    ...
2.277764e-005    2.277764e-005    2.277764e-005    2.277764e-005    2.053900e-005    2.053900e-005    1.592330e-005    1.592330e-005    ...
1.592330e-005    1.592330e-005    1.154228e-005    4.857527e-006    4.857527e-006    4.857527e-006    4.857527e-006    4.857527e-006    ...
4.857527e-006    4.857527e-006    4.857527e-006    4.857527e-006    4.857527e-006    4.857527e-006    1.936564e-006    1.936564e-006    ...
1.936564e-006    9.637685e-007    9.637685e-007    9.637685e-007    9.637685e-007    9.637685e-007    9.637685e-007    9.637685e-007    ...
9.637685e-007    9.637685e-007    9.637685e-007    9.637685e-007    9.637685e-007    8.575328e-007    7.918897e-007    3.687156e-007    ...
2.417429e-007    1.598098e-007    1.598098e-007    1.598098e-007    1.598098e-007    1.049728e-007    1.049728e-007    7.871410e-008    ...
7.871410e-008    7.871410e-008    6.694167e-008    6.694167e-008    6.694167e-008    6.167006e-008    6.167006e-008    6.167006e-008    ...
6.167006e-008    5.170476e-008    5.170476e-008    3.377457e-008    2.805428e-008    2.805428e-008    2.110278e-008    2.110278e-008    ...
1.963666e-008    1.395833e-008    1.298453e-008    9.937963e-009    9.937963e-009    9.591894e-009    9.591894e-009    7.445651e-009    ...
7.445651e-009    7.445651e-009    7.445651e-009    5.611818e-009    5.611818e-009    5.262717e-009    3.996469e-009    3.235079e-009    ...
1.963230e-009    1.963230e-009    1.263560e-009    1.263560e-009    1.263560e-009    1.263560e-009    1.263560e-009    1.263560e-009    ...
1.263560e-009    1.263560e-009    1.263560e-009    1.179454e-009    7.385593e-010    7.385593e-010    7.385593e-010    7.385593e-010    ...
7.385593e-010    7.385593e-010    5.935102e-010    5.935102e-010    5.810657e-010    5.810657e-010    5.345961e-010    3.791428e-010    ...
2.883657e-010    2.022521e-010    2.022521e-010    1.528424e-010    1.528424e-010    1.458116e-010    1.458116e-010    6.871310e-011    ...
6.871310e-011    5.614453e-011    5.614453e-011    5.614453e-011    5.614453e-011    4.842619e-011    2.865517e-011    2.865517e-011    ...
2.865517e-011    2.865517e-011    2.865517e-011    2.523452e-011    2.403403e-011    2.403403e-011    2.017142e-011    1.686475e-011    ...
1.049377e-011    9.451914e-012    9.451914e-012    8.257893e-012    4.428181e-012    4.428181e-012    4.150415e-012    4.150415e-012    ...
4.150415e-012    3.377226e-012    3.377226e-012    2.867723e-012    2.867723e-012    2.326474e-012    2.326474e-012    2.232317e-012    ...
1.134984e-012    7.159030e-013    7.159030e-013    7.159030e-013    3.283738e-013    3.283738e-013    3.283738e-013    3.283738e-013    ...
3.283738e-013    2.470375e-013    2.470375e-013    2.470375e-013    2.470375e-013    2.470375e-013    1.932861e-013    1.932861e-013    ...
1.337844e-013    1.337844e-013    1.337844e-013    1.149311e-013    1.149311e-013    1.021021e-013    8.233829e-014    2.653234e-014    ...
2.653234e-014    2.653234e-014    2.653234e-014    2.653234e-014    2.653234e-014    2.653234e-014    2.653234e-014    2.533984e-014    ...
2.533984e-014    2.342971e-014    2.342971e-014    1.374002e-014    


5.930000e-005  2.960000e-005  2.050001e-005  2.750002e-004  4.000561e-005  
125
