# Supplementary material for: Biochemical systems identification by a random drift particle swarm optimization approach
Source: BMC Bioinformatics. 2014 May 16;15(Suppl 6):S1. doi: 10.1186/1471-2105-15-s6-s1 (PMC4158603; doi:10.1186/1471-2105-15-s6-s1)
Supplement: Additional file 2 — Data. This file includes the data of the best solution out of 20 runs of each tested algorithm. [file 1471-2105-15-S6-S1-S2.zip › data/three-step pathways/data_(mu,lambda)ES.txt]

  124.267168  102.814571   72.515017   66.545410   46.593589   46.593589   46.593589   46.537117...
   39.165955   39.165955   39.165955   39.165955   39.165955   38.334437   38.334437   38.334437...
   31.072527   31.072527   31.072527   31.072527   31.072527   31.072527   30.098850   30.098850...
   30.098850   30.098850   30.098850   30.098850   30.098850   30.098850   29.349327   29.349327...
   29.349327   29.349327   29.349327   29.349327   29.349327   29.349327   28.316677   28.316677...
   28.316677   28.316677   28.245115   28.245115   28.245115   27.587375   27.587375   27.587375...
   27.587375   27.587375   26.867832   26.867832   26.867832   26.543190   26.543190   26.543190...
   26.543190   25.150193   25.150193   24.904267   23.975442   23.975442   23.975442   23.975442...
   23.253640   23.253640   23.253640   23.253640   23.253640   23.253640   22.037555   22.037555...
   22.037555   22.037555   22.037555   21.755754   21.755754   21.755754   21.755754   21.077575...
   21.077575   21.077575   21.077575   21.077575   21.077575   21.077575   21.077575   21.077575...
   21.077575   21.077575   21.077575   21.077575   21.077575   21.077575   21.077575   21.077575...
   21.077575   21.077575   21.077575   21.077575   21.077575   21.077575   19.514732   19.514732...
   19.514732   19.514732   19.514732   19.421186   17.848436   17.848436   17.848436   17.848436...
   17.651176   16.443430   14.452270   14.452270   14.452270   14.452270   13.327079   13.327079...
   13.327079   13.327079   13.327079   13.327079   13.327079   13.196592   13.196592   12.591065...
   12.349374   12.349374   12.349374   11.801709   11.801709   11.801709   11.801709   11.801709...
   11.206217   11.206217   11.117660   10.108657   10.108657   10.108657   10.108657   10.108657...
   10.108657   10.108657   10.108657    9.955045    9.955045    9.856041    9.856041    9.856041...
    9.856041    9.856041    9.784881    9.784881    9.784881    9.784881    9.370803    9.370803...
    9.332739    9.332739    9.332739    9.332739    9.332739    9.295899    9.295899    9.295899...
    9.295899    9.295899    9.295899    9.089851    9.089851    9.089851    8.988013    8.988013...
    8.988013    8.988013    8.988013    8.988013    8.939628    8.920422    8.845426    8.845426...
    8.812828    8.812828    8.812828    8.812828    8.812828    8.812828    8.812828    8.812828...
    8.812828    8.785964    8.785964    8.655568    8.655568    8.614982    8.614982    8.567334...
    8.567334    8.567334    8.567334    8.567334    8.567334    8.567334    8.567334    8.567334...
    8.567334    8.567334    8.487703    8.487703    8.487703    8.487703    8.487703    8.487703...
    8.487703    8.487703    8.487703    8.487703    8.486018    8.416956    8.248952    8.248952...
    8.117496    8.117496    8.050309    8.050309    8.050309    8.050309    8.050309    8.050309...
    8.050309    7.962996    7.962996    7.903818    7.903818    7.903818    7.903818    7.565895...
    7.565895    7.565895    7.550611    7.550611    7.546327    7.546327    7.546327    7.546327...
    7.546327    7.546327    7.537599    7.536666    7.477350    7.348322    7.348322    7.302268...
    7.199219    7.199219    7.199219    7.153979    7.153979    7.153979    7.143442    7.143442...
    7.121393    7.121393    7.099137    7.030530    7.016180    7.016180    7.016180    7.016180...
    7.016180    6.987756    6.987756    6.951684    6.951684    6.951684    6.951684    6.951684...
    6.951684    6.951684    6.951684    6.903741    6.866191    6.866191    6.866191    6.808202...
    6.808202    6.808202    6.808202    6.808202    6.808202    6.808202    6.742062    6.742062...
    6.742062    6.742062    6.742062    6.742062    6.707568    6.689083    6.689083    6.689083...
    6.689083    6.686306    6.686306    6.659025    6.659025    6.645840    6.635740    6.587991...
    6.587991    6.578178    6.578178    6.551602    6.551602    6.551602    6.551602    6.551602...
    6.551602    6.551602    6.551602    6.551602    6.551602    6.530230    6.530230    6.530230...
    6.530230    6.530230    6.521991    6.521991    6.501954    6.498513    6.494819    6.465803...
    6.465803    6.465803    6.443366    6.443366    6.442527    6.418613    6.418613    6.418613...
    6.418613    6.392999    6.383594    6.383594    6.378581    6.370552    6.370552    6.354968...
    6.353690    6.349610    6.339020    6.339020    6.332938    6.332938    6.291408    6.252140...
    6.252140    6.252140    6.252140    6.250648    6.250648    6.205339    6.204961    6.204961...
    6.204961    6.180738    6.180738    6.164293    6.145152    6.145152    6.140768    6.140768...
    6.140768    6.140768    6.140768    6.140768    6.133795    6.133795    6.133795    6.127806...
    6.092733    6.081897    6.081897    6.081897    6.081897    6.081897    6.067211    6.037896...
    6.037896    6.037896    6.007293    6.007293    6.007293    6.007293    6.007293    6.007293...
    6.007293    6.007293    5.990056    5.990056    5.990056    5.953179    5.953179    5.953179...
    5.953179    5.937998    5.937998    5.936873    5.930075    5.924965    5.920098    5.920098...
    5.914053    5.914053    5.914053    5.914053    5.907372    5.907372    5.907372    5.907372...
    5.893116    5.893116    5.893116    5.893116    5.893116    5.893116    5.886400    5.882933...
    5.882933    5.882933    5.875371    5.870549    5.863683    5.863683    5.863683    5.863683...
    5.863683    5.863683    5.845639    5.845639    5.845639    5.845639    5.845639    5.845639...
    5.845639    5.845639    5.842335    5.842335    5.842335    5.842335    5.842335    5.841389...
    5.839697    5.839697    5.837853    5.821219    5.821219    5.805947    5.805947    5.805947...
    5.805947    5.805947    5.805947    5.802058    5.802058    5.795010    5.792979    5.792979...
    5.792979    5.792979    5.792979    5.792979    5.782523    5.767986    5.767986    5.767986...
    5.766627    5.766627    5.766627    5.766627    5.766627    5.766627    5.766627    5.766627...
    5.766627    5.766627    5.761711    5.761711    5.758777    5.748648    5.746596    5.735632...
    5.729576    5.729576    5.729576    5.729576    5.729576    5.729576    5.729576    5.729576...
    5.729576    5.729576    5.729576    5.729576    5.729576    5.729576    5.729576    5.724653...
    5.724653    5.724653    5.724653    5.724653    5.717626    5.717626    5.717626    5.717626...
    5.711928    5.706175    5.700752    5.700752    5.699562    5.699562    5.699562    5.699562...
    5.699562    5.699562    5.699562    5.697834    5.697834    5.697834    5.697834    5.693056...
    5.687523    5.687523    5.687523    5.687523    5.687523    5.687523    5.687523    5.687523...
    5.687523    5.687523    5.681909    5.681909    5.681909    5.681909    5.681909    5.681909...
    5.677663    5.674368    5.674368    5.673286    5.673286    5.673286    5.673286    5.673286...
    5.673286    5.673286    5.673286    5.673286    5.668051    5.668051    5.668051    5.668051...
    5.668051    5.668051    5.668051    5.668051    5.668051    5.668051    5.668051    5.668051...
    5.668051    5.655677    5.653664    5.651373    5.650117    5.608063    5.608063    5.608063...
    5.608063    5.608063    5.608063    5.608063    5.601204    5.601204    5.588089    5.588089...
    5.579535    5.579535    5.579535    5.579535    5.559472    5.559472    5.559472    5.559472...
    5.559472    5.557758    5.557758    5.546228    5.538225    5.538225    5.538225    5.538225...
    5.538225    5.538225    5.538225    5.538225    5.538225    5.529995    5.529995    5.521319...
    5.521319    5.521319    5.498780    5.498780    5.498780    5.498780    5.498780    5.498780...
    5.477748    5.477748    5.477748    5.457352    5.457352    5.457352    5.452227    5.452227...
    5.452227    5.452227    5.452227    5.452227    5.452227    5.452227    5.452227    5.435709...
    5.435709    5.435709    5.427248    5.427248    5.427248    5.427248    5.413033    5.413033...
    5.397087    5.397087    5.397087    5.388862    5.388862    5.384260    5.384260    5.374268...
    5.374268    5.371854    5.371854    5.371792    5.371792    5.367417    5.364682    5.364051...
    5.364051    5.353554    5.352521    5.346208    5.346208    5.344955    5.344955    5.337270...
    5.337270    5.331646    5.331646    5.330367    5.330367    5.330367    5.328524    5.328524...
    5.312986    5.312986    5.312986    5.311991    5.311991    5.311391    5.308438    5.308438...
    5.304064    5.304064    5.304064    5.304064    5.304064    5.304064    5.304064    5.304064...
    5.304064    5.304064    5.304064    5.304064    5.304064    5.304064    5.296152    5.296152...
    5.296152    5.293527    5.289483    5.289483    5.289483    5.289483    5.289483    5.286277...
    5.281322    5.281322    5.279440    5.272902    5.272902    5.266337    5.265934    5.265934...
    5.265934    5.265934    5.255184    5.244684    5.244684    5.244590    5.239591    5.239591...
    5.227354    5.227354    5.221477    5.221477    5.221477    5.221477    5.215044    5.209548...
    5.209548    5.209548    5.209548    5.204468    5.195280    5.195280    5.195280    5.195280...
    5.195280    5.195280    5.195280    5.195280    5.189489    5.189489    5.177341    5.177341...
    5.173280    5.173280    5.173280    5.170516    5.158573    5.158573    5.158573    5.154911...
    5.154911    5.154911    5.154911    5.154911    5.154911    5.154911    5.154028    5.151108...
    5.151108    5.151108    5.151108    5.149155    5.149155    5.145398    5.145398    5.145398...
    5.145398    5.138673    5.138673    5.138673    5.138673    5.138673    5.138673    5.125120...
    5.125120    5.125120    5.125120    5.125120    5.125120    5.120055    5.120055    5.120055...
    5.120055    5.120055    5.118730    5.118730    5.118730    5.118730    5.118730    5.118730...
    5.116986    5.112761    5.108804    5.104033    5.102706    5.102706    5.102706    5.102706...
    5.102706    5.102706    5.102706    5.102706    5.098569    5.098569    5.098569    5.097341...
    5.097341    5.096148    5.090003    5.090003    5.090003    5.090003    5.090003    5.090003...
    5.087630    5.087630    5.087630    5.085487    5.085269    5.082634    5.075992    5.072978...
    5.072978    5.072978    5.069625    5.069625    5.069625    5.069625    5.069625    5.069625...
    5.066465    5.064261    5.064261    5.062814    5.062593    5.062402    5.059740    5.058673...
    5.058673    5.058673    5.058673    5.051712    5.051712    5.050914    5.049313    5.049313...
    5.049313    5.049313    5.046797    5.046797    5.046797    5.045902    5.040688    5.040688...
    5.040688    5.030889    5.030889    5.029934    5.029934    5.029934    5.029934    5.029044...
    5.023694    5.018053    4.994551    4.994551    4.994551    4.994551    4.994551    4.994551...
    4.994551    4.929672    4.929672    4.929672    4.929672    4.929672    4.929672    4.929672...
    4.929672    4.929672    4.929672    4.904253    4.904253    4.904253    4.904253    4.904253...
    4.904253    4.904253    4.904253    4.904253    4.904253    4.891250    4.891250    4.891250...
    4.891250    4.891250    4.891250    4.891250    4.873133    4.873133    4.873133    4.873133...
    4.873133    4.873133    4.870968    4.870968    4.870968    4.870968    4.863847    4.847224...
    4.847224    4.841899    4.837282    4.837282    4.837282    4.837282    4.837282    4.835431...
    4.835431    4.835431    4.835431    4.824274    4.824274    4.824274    4.824274    4.824274...
    4.803726    4.803726    4.803726    4.803726    4.803726    4.803726    4.803726    4.803726...
    4.803726    4.803726    4.803726    4.803726    4.803726    4.803726    4.803726    4.803726...
    4.803726    4.785910    4.785910    4.785910    4.785910    4.785910    4.785910    4.785910...
    4.785910    4.779422    4.779422    4.770041    4.770041    4.769024    4.769024    4.755556...
    4.755556    4.755556    4.755556    4.753488    4.753488    4.753488    4.745040    4.745040...
    4.745040    4.745040    4.745040    4.745040    4.745040    4.745040    4.734381    4.734381...
    4.734381    4.734381    4.722420    4.722420    4.715732    4.715401    4.715401    4.715401...
    4.715401    4.715401    4.715401    4.715401    4.715401    4.715401    4.715401    4.715401...
    4.715401    4.715401    4.715401    4.715401    4.715401    4.715401    4.715401    4.715384...
    4.703498    4.701846    4.701846    4.700393    4.699133    4.699133    4.699133    4.693068...
    4.689217    4.689217    4.681107    4.677680    4.666770    4.666770    4.666770    4.666770...
    4.666770    4.666770    4.661081    4.661081    4.661081    4.661081    4.661081    4.661081...
    4.656499    4.650523    4.649794    4.649794    4.649794    4.649794    4.645825    4.644505...
    4.644505    4.644505    4.644505    4.644505    4.644505    4.644505    4.642467    4.640505...
    4.640505    4.640505    4.640505    4.630821    4.630821    4.630821    4.630821    4.617708...
    4.617708    4.617708    4.617708    4.617708    4.617708    4.617708    4.617708    4.617708...
    4.617708    4.612132    4.612132    4.608843    4.608843    4.605409    4.602197    4.585160...
    4.585160    4.585160    4.585160    4.585160    4.585160    4.585160    4.585160    4.585160...
    4.585160    4.583440    4.579498    4.575674    4.575674    4.570972    4.570972    4.570972...
    4.570972    4.570972    4.570972    4.569351    4.569351    4.564778    4.564736    4.564736...
    4.564736    4.564736    4.564736    4.563710    4.562786    4.561912    4.560765    4.553437...
    4.552380    4.552380    4.539721    4.539721    4.527082    4.527082    4.527082    4.527082...
    4.526173    4.526173    4.526173    4.526173    4.526173    4.525700    4.525700    4.520664...
    4.520664    4.520664    4.520664    4.520664    4.520664    4.520664    4.520664    4.520664...
    4.520664    4.520664    4.520664    4.520525    4.518908    4.518908    4.518908    4.518908...
    4.512484    4.512484    4.512484    4.510772    4.509451    4.509451    4.507131    4.505931...
    4.503281    4.503281    4.496136    4.494686    4.494686    4.488152    4.486726    4.486675...
    4.486675    4.485141    4.485141    4.483562    4.480730    4.480730    4.480730    4.480730...
    4.479398    4.479398    4.478124    4.478124    4.475772    4.475772    4.465397    4.461930...
    4.461930    4.461930    4.461930    4.461930    4.461930    4.461930    4.461930    4.461697...
    4.456611    4.450490    4.450490    4.446770    4.446770    4.446770    4.446770    4.446770...
    4.446770    4.446770    4.446770    4.443391    4.443391    4.440161    4.440161    4.440161...
    4.425250    4.424709    4.424709    4.410761    4.410761    4.410761    4.410761    4.410761...
    4.410761    4.396054    4.396054    4.396054    4.396054    4.396054    4.396054    4.396054...
    4.396054    4.396054    4.396054    4.396054    4.396054    4.396054    4.396054    4.396054...
    4.389631    4.389631    4.370619    4.370619    4.370619    4.370619    4.370619    4.370619...
    4.370619    4.370619    4.370619    4.370619    4.370619    4.370619    4.366778    4.366778...
    4.366778    4.366778    4.366778    4.366778    4.366778    4.354524    4.354524    4.350489...
    4.350489    4.350489    4.350489    4.320479    4.320479    4.320479    4.320479    4.320479...
    4.320479    4.320479    4.320479    4.320479    4.320479    4.320479    4.320479    4.320479...
    4.320479    4.320479    4.320479    4.320479    4.320479    4.320479    4.320479    4.320479...
    4.320479    4.320479    4.320479    4.320479    4.320479    4.320479    4.320479    4.320034...
    4.291867    4.291867    4.291867    4.291867    4.291867    4.291867    4.291867    4.291867...
    4.291867    4.291867    4.288257    4.288257    4.288257    4.288257    4.288257    4.288257...
    4.288257    4.288257    4.288257    4.288257    4.288257    4.288257    4.288257    4.288257...
    4.288257    4.288257    4.288257    4.288257    4.288257    4.288257    4.288257    4.282698...
    4.282698    4.281746    4.279295    4.264788    4.264788    4.264788    4.264788    4.260759...
    4.260411    4.260411    4.248687    4.237311    4.237311    4.237311    4.217139    4.217139...
    4.217139    4.217139    4.217139    4.217139    4.217139    4.217139    4.217139    4.217139...
    4.217139    4.217139    4.217139    4.217139    4.217139    4.217139    4.217139    4.217139...
    4.217139    4.217139    4.217139    4.217139    4.216035    4.216035    4.216035    4.216035...
    4.216035    4.216035    4.212822    4.207804    4.207804    4.207804    4.207804    4.207804...
    4.207804    4.207804    4.207804    4.198016    4.196248    4.196248    4.196248    4.196248...
    4.196248    4.196248    4.196248    4.196248    4.173282    4.173282    4.173282    4.173156...
    4.165699    4.165699    4.165699    4.160002    4.160002    4.160002    4.160002    4.160002...
    4.160002    4.160002    4.160002    4.160002    4.159760    4.159760    4.159760    4.154240...
    4.154240    4.154240    4.154240    4.154240    4.154240    4.154240    4.154240    4.154240...
    4.154240    4.154240    4.154240    4.142148    4.142148    4.142148    4.141773    4.141773...
    4.141773    4.141773    4.141773    4.141773    4.141773    4.129609    4.129609    4.129609...
    4.129609    4.119765    4.119765    4.119765    4.119765    4.119765    4.117808    4.117808...
    4.117808    4.117808    4.117808    4.117808    4.107389    4.107389    4.107389    4.107389...
    4.107389    4.104427    4.104427    4.104427    4.104427    4.104427    4.104427    4.094608...
    4.094608    4.094608    4.094608    4.094608    4.089699    4.089699    4.079672    4.079672...
    4.072834    4.072834    4.072834    4.072834    4.072703    4.072703    4.072703    4.072703...
    4.064582    4.061833    4.061833    4.061833    4.061833    4.061833    4.061833    4.061833...
    4.061833    4.061833    4.061833    4.061833    4.061833    4.050016    4.050016    4.050016...
    4.050016    4.050016    4.050016    4.050016    4.050016    4.046800    4.046800    4.046800...
    4.046800    4.046800    4.046800    4.046800    4.046800    4.046800    4.046800    4.046800...
    4.046800    4.034448    4.034448    4.034448    4.034448    4.034448    4.034448    4.034448...
    4.034448    4.025807    4.025807    4.025807    4.025807    4.025185    4.025185    4.022322...
    4.015647    4.015647    4.015647    4.015647    4.010183    4.005747    4.005747    4.005747...
    3.986234    3.986234    3.986234    3.986234    3.986234    3.984509    3.984509    3.984509...
    3.984509    3.978878    3.978199    3.978199    3.978199    3.978199    3.964501    3.964501...
    3.964501    3.964501    3.964501    3.964501    3.949999    3.949999    3.949999    3.949999...
    3.949999    3.949999    3.949999    3.949999    3.949999    3.949999    3.949999    3.949999...
    3.949999    3.949999    3.949999    3.949999    3.949999    3.949999    3.947316    3.947316...
    3.947316    3.937439    3.937439    3.933994    3.933994    3.933994    3.933994    3.933994...
    3.933994    3.933994    3.933994    3.933994    3.933994    3.933994    3.928519    3.924967...
    3.924967    3.924967    3.924967    3.924967    3.924967    3.919851    3.919851    3.919851...
    3.919851    3.919851    3.919851    3.919851    3.919851    3.903914    3.903914    3.903914...
    3.903914    3.903914    3.903914    3.903914    3.903914    3.903914    3.903914    3.903914...
    3.903914    3.899947    3.899947    3.899947    3.892865    3.892865    3.892865    3.892865...
    3.892865    3.892865    3.876147    3.876147    3.876147    3.876147    3.876147    3.876147...
    3.876147    3.876147    3.876147    3.873746    3.873746    3.873746    3.853819    3.853819...
    3.853819    3.853819    3.853819    3.853819    3.853819    3.853819    3.853819    3.853819...
    3.848246    3.848246    3.848246    3.848246    3.848246    3.848246    3.837655    3.829005...
    3.812417    3.812417    3.812417    3.812417    3.812417    3.812417    3.780143    3.780143...
    3.725200    3.725200    3.725200    3.725200    3.725200    3.725200    3.725200    3.725200...
    3.725200    3.725200    3.725200    3.725200    3.725200    3.725200    3.725200    3.725200...
    3.725200    3.725200    3.725200    3.725200    3.725200    3.725200    3.725200    3.725200...
    3.725200    3.725200    3.725200    3.725200    3.725200    3.725200    3.725200    3.725200...
    3.725200    3.725200    3.725200    3.725200    3.725200    3.718002    3.718002    3.718002...
    3.718002    3.717837    3.717837    3.717837    3.717837    3.716634    3.684629    3.684629...
    3.679702    3.679702    3.679702    3.679702    3.679702    3.679702    3.679702    3.679702...
    3.679702    3.679702    3.679702    3.679702    3.664758    3.664758    3.664758    3.647977...
    3.647977    3.647977    3.647977    3.647977    3.634138    3.634138    3.634138    3.634138...
    3.634138    3.634138    3.634138    3.634138    3.634138    3.634001    3.634001    3.633109...
    3.633109    3.633109    3.633109    3.589466    3.589466    3.589466    3.589466    3.589466...
    3.589466    3.589466    3.589466    3.589466    3.589466    3.589466    3.589466    3.589466...
    3.589466    3.589466    3.577348    3.577348    3.577348    3.577348    3.577348    3.577348...
    3.570228    3.570228    3.570228    3.570228    3.570228    3.570228    3.563579    3.563579...
    3.563579    3.563579    3.563579    3.563579    3.563579    3.560607    3.560607    3.560607...
    3.560607    3.560607    3.551242    3.551242    3.551242    3.551242    3.551242    3.551242...
    3.551242    3.551242    3.551242    3.551242    3.551242    3.551242    3.551242    3.551242...
    3.551242    3.538623    3.538623    3.538623    3.538623    3.538623    3.538623    3.538623...
    3.538623    3.538623    3.538623    3.538623    3.538623    3.538623    3.538623    3.533652...
    3.533652    3.527059    3.502696    3.460272    3.460272    3.460272    3.460272    3.460272...
    3.460272    3.446854    3.446854    3.446854    3.446854    3.446854    3.446854    3.446854...
    3.446854    3.446854    3.446854    3.446854    3.446854    3.446854    3.446854    3.446854...
    3.446854    3.446854    3.446854    3.446854    3.446854    3.446854    3.446854    3.446854...
    3.446854    3.432154    3.432154    3.432154    3.432154    3.432154    3.432154    3.432154...
    3.432154    3.432154    3.432154    3.432154    3.432154    3.432154    3.432154    3.432154...
    3.432154    3.432154    3.432154    3.432154    3.432154    3.432154    3.432154    3.432154...
    3.432154    3.432154    3.432154    3.432154    3.432154    3.432154    3.432154    3.424534...
    3.424534    3.424534    3.424534    3.424534    3.417155    3.417155    3.417155    3.417155...
    3.417155    3.384586    3.380288    3.380288    3.380288    3.380288    3.380288    3.380288...
    3.380288    3.380288    3.380288    3.379501    3.379501    3.379501    3.379501    3.379501...
    3.379501    3.379501    3.364536    3.364536    3.364536    3.364536    3.364536    3.353297...
    3.326087    3.326087    3.326087    3.326087    3.302537    3.302537    3.302537    3.302537...
    3.302537    3.302537    3.302537    3.302537    3.299769    3.297778    3.297778    3.297778...
    3.297778    3.297778    3.297778    3.297778    3.297778    3.297778    3.297778    3.297778...
    3.297778    3.297778    3.264278    3.264278    3.264278    3.264278    3.264278    3.262758...
    3.262758    3.262758    3.262758    3.262758    3.262758    3.262758    3.262758    3.262758...
    3.262758    3.262758    3.256412    3.249245    3.249245    3.249245    3.248998    3.248998...
    3.248998    3.248998    3.232524    3.232524    3.232524    3.232524    3.232524    3.232524...
    3.232524    3.232524    3.232524    3.232524    3.196801    3.196801    3.196801    3.196801...
    3.196801    3.196801    3.196801    3.196801    3.196801    3.196801    3.196801    3.196801...
    3.195185    3.195185    3.184144    3.184144    3.184144    3.184144    3.184144    3.184144...
    3.184144    3.184144    3.175322    3.175322    3.175322    3.175322    3.175322    3.156619...
    3.156619    3.156619    3.156619    3.156619    3.156619    3.156619    3.137822    3.137822...
    3.137822    3.137822    3.137822    3.137822    3.137822    3.135169    3.135169    3.135169...
    3.128394    3.128394    3.128394    3.128394    3.128394    3.094706    3.094706    3.092371...
    3.092371    3.092371    3.092371    3.092371    3.078484    3.078484    3.078484    3.078484...
    3.078484    3.078484    3.078484    3.078484    3.078484    3.078484    3.078484    3.078484...
    3.078484    3.078484    3.078484    3.069563    3.069563    3.069563    3.064344    3.064344...
    3.064344    3.064344    3.064344    3.041125    3.036548    3.036548    3.036548    3.036548...
    2.985000    2.937559    2.937559    2.937559    2.937559    2.937559    2.937559    2.937559...
    2.937559    2.937559    2.937559    2.937559    2.937559    2.937559    2.937559    2.937559...
    2.937559    2.937559    2.921898    2.921898    2.921898    2.911637    2.889500    2.889500...
    2.889500    2.889500    2.889500    2.889500    2.889500    2.889500    2.889500    2.889500...
    2.889500    2.889500    2.889500    2.870384    2.870384    2.870384    2.870384    2.870384...
    2.870384    2.870384    2.870384    2.870384    2.870384    2.870384    2.870384    2.861587...
    2.861587    2.861587    2.861313    2.861313    2.861313    2.861313    2.861313    2.861313...
    2.747480    2.747480    2.747480    2.747480    2.747480    2.747480    2.747480    2.747480...
    2.747480    2.747480    2.747480    2.747480    2.747480    2.747480    2.747480    2.747480...
    2.747480    2.747480    2.747480    2.737243    2.725071    2.725071    2.709031    2.709031...
    2.709031    2.709031    2.709031    2.709031    2.709031    2.709031    2.690460    2.690460...
    2.690460    2.690460    2.690460    2.690460    2.690460    2.690460    2.690460    2.690460...
    2.690460    2.690460    2.690460    2.690460    2.690460    2.690460    2.690460    2.690460...
    2.690460    2.690460    2.690460    2.690460    2.690460    2.648877    2.648877    2.648877...
    2.648877    2.648877    2.648877    2.648877    2.648877    2.648877    2.648877    2.618047...
    2.618047    2.618047    2.618047    2.618047    2.618047    2.618047    2.618047    2.618047...
    2.618047    2.618047    2.618047    2.618047    2.618047    2.618047    2.618047    2.618047...
    2.618047    2.618047    2.618047    2.618047    2.618047    2.618047    2.618047    2.618047...
    2.618047    2.585603    2.585603    2.585603    2.585603    2.585603    2.577296    2.577296...
    2.577296    2.577296    2.563469    2.563469    2.563469    2.531414    2.531414    2.531414...
    2.531414    2.531414    2.531414    2.531414    2.531414    2.365545    2.365545    2.365545...
    2.365545    2.365081    2.336298    2.336298    2.095334    2.095334    2.095334    2.095334...
    2.095334    2.095334    2.025122    2.025122    2.025122    2.025122    2.025122    2.025122...
    2.025122    2.025122    2.025122    2.025122    2.025122    2.025122    1.927097    1.927097...
    1.927097    1.927097    1.927097    1.927097    1.927097    1.744375    1.744375    1.744375...
    1.744375    1.656651    1.656651    1.656651    1.656651    1.656651    1.656651    1.656651...
    1.656651    1.656651    1.573305    1.573305    1.573305    1.573305    1.573305    1.573305...
    1.573305    1.573305    1.573305    1.573305    1.495219    1.495219    1.495219    1.495219...
    1.495219    1.495219    1.495219    1.495219    1.461084    1.443566    1.443566    1.443566...
    1.443566    1.407033    1.407033    1.387343    1.387343    1.387343    1.387343    1.387343...
    1.387343    1.359669    1.359669    1.359669    1.359669    1.359669    1.359669    1.359669...
    1.359669    1.359669    1.359669    1.359669    1.359669    1.359669    1.359669    1.359669...
    1.359669    1.359669    1.359669    1.359669    1.359669    1.359669    1.359669    1.359669...
    1.359669    1.280848    1.280848    1.280848    1.280848    1.280848    1.280848    1.280848...
    1.280848    1.280848    1.272626    1.272626    1.272626    1.272626    1.272626    1.272626...
    1.260042    1.260042    1.260042    1.260042    1.260042    1.255540    1.255540    1.255540...
    1.255540    1.245331    1.245331    1.245331    1.245331    1.245331    1.245331    1.185038...
    1.185038    1.185038    1.185038    1.185038    1.185038    1.157262    1.157262    1.157262...
    1.157262    1.157262    1.157262    1.157262    1.157262    1.157262    1.157262    1.157262...
    1.157262    1.157262    1.157262    1.157262    1.157262    1.157262    1.157262    1.157262...
    1.157262    1.157262    1.157262    1.157262    1.157262    1.157262    1.157262    1.157262...
    1.151588    1.151588    1.151588    1.151588    1.151588    1.151588    1.151588    1.151588...
    1.151588    1.151588    1.151588    1.151588    1.151588    1.151588    1.151588    1.151588...
    1.151588    1.151588    1.151588    1.151588    1.151588    1.151588    1.151588    1.151588...
    1.151588    1.151588    1.151588    1.151588    1.121377    1.121377    1.121377    1.121377...
    1.121377    1.121377    1.121377    1.121377    1.121377    1.121377    1.121377    1.121377...
    1.121377    1.121377    1.121377    1.121377    1.121377    1.121377    1.121377    1.121377...
    1.121377    1.121377    1.121377    1.121377    1.121377    1.121377    1.121377    1.121377...
    1.121377    1.121377    1.121377    1.121377    1.121377    1.121377    1.121377    1.121377...
    1.121377    1.121377    1.121377    1.121377    1.121377    1.121377    1.121377    1.121377...
    1.120470    1.120470    1.120470    1.120470    1.120470    1.120470    1.120470    1.117825...
    1.117825    1.107591    1.107591    1.107591    1.107591    1.107591    1.107591    1.107591...
    1.107591    1.107591    1.080876    1.080876    1.080876    1.080876    1.080876    1.080876...
    1.080876    1.080876    1.080876    1.080876    1.080876    1.080876    1.080876    1.080876...
    1.080876    1.080876    1.080876    1.080876    1.080876    1.080876    1.080876    1.080876...
    1.068331    1.068331    1.068331    1.068331    1.068331    1.068331    1.068331    1.068331...
    1.068331    1.068331    1.068331    1.068331    1.068331    1.068331    1.068331    1.068331...
    1.068331    1.068331    1.068331    1.068331    1.068331    1.068331    1.068331    1.068331...
    1.068331    1.068331    1.068331    1.068331    1.068331    1.068331    1.068331    1.068331...
    1.068331    1.068331    1.068331    1.068331    1.068331    1.068331    1.068331    1.068331...
    1.068331    1.068331    1.068331    1.068331    1.068331    1.068331    1.068331    1.068331...
    1.066415    1.066415    1.066415    1.066415    1.066415    1.066415    1.066415    1.066415...
    1.066415    1.066415    1.066415    1.066415    1.066415    1.066415    1.066415    1.066415...
    1.066415    1.066415    1.066415    1.066415    1.066415    1.066415    1.066415    1.066415...
    1.066415    1.066415    1.066415    1.066415    1.066415    1.066415    1.066415    1.066415...
    1.066415    1.066415    1.066415    1.066415    1.061988    1.061988    1.061988    1.061988...
    1.061988    1.061988    1.061988    1.061988    1.061988    1.061988    1.061988    1.061988...
    1.061988    1.061988    1.061988    1.061988    1.061988    1.061988    1.061988    1.061988...
    1.061988    1.061988    1.061988    1.061988    1.061988    1.061988    1.061988    1.061988...
    1.061988    1.061988    1.061988    1.061988    1.061988    1.061988    1.061988    1.061988...
    1.061988    1.061988    1.061988    1.061988    1.061988    1.061988    1.061988    1.061988...
    1.061988    1.061988    1.061988    1.061988    1.061988    1.061988    1.061988    1.061988...
    1.061988    1.061988    1.061988    1.061988    1.061988    1.061988    1.061988    1.061988...
    1.061988    1.061988    1.061988    1.061988    1.061988    1.061988    1.061988    1.061988...
    1.061988    1.061988    1.061988    1.061988    1.061988    1.061988    1.061988    1.061988...
    1.061988    1.061988    1.061988    1.061988    1.061988    1.061988    1.061988    1.061988...
    1.061988    1.061988    1.061988    1.061988    1.061988    1.061988    1.061988    1.061988...
    1.061988    1.061988    1.061988    1.061988    1.061988    1.061988    1.061988    1.061988...
    1.061988    1.061988    1.061988    1.061988    1.061988    1.061988    1.061988    1.061988...
    1.061988    1.061988    1.061988    1.061988    1.061988    1.061988    1.061988    1.061988...
    1.061988    1.061988    1.061988    1.061988    1.061988    1.061988    1.061988    1.061988...
    1.061988    1.061988    1.061988    1.061988    1.061988    1.061988    1.061988    1.061988...
    1.061988    1.061988    1.059805    1.059805    1.059805    1.059805    1.059805    1.059805...
    1.059805    1.059805    1.059805    1.059805    1.059805    1.059805    1.059805    1.059805...
    1.059805    1.059805    1.059805    1.059805    1.059805    1.059805    1.059805    1.058922...
    1.058922    1.058922    1.058922    1.058922    1.058922    1.058922    1.058922    1.058922...
    1.058922    1.058922    1.058922    1.058922    1.058922    1.058922    1.058922    1.058922...
    1.058922    1.058922    1.058922    1.058922    1.058922    1.058922    1.058922    1.058922...
    1.058922    1.058922    1.058922    1.058922    1.058922    1.051705    1.051705    1.051705...
    1.051705    1.051705    1.051705    1.051705    1.051705    1.051705    1.051705    1.051705...
    1.051705    1.051705    1.051705    1.051705    1.051705    1.051705    1.051705    1.051705...
    1.051705    1.051705    1.051705    1.051705    1.051705    1.051705    1.047371    1.047371...
    1.047371    1.047371    1.047371    1.047371    1.047371    1.047371    1.047371    1.044691...
    1.044691    1.044691    1.044691    1.044691    1.044691    1.044691    1.044691    1.044691...
    1.044691    1.044691    1.044691    1.044691    1.044691    1.044691    1.044691    1.044691...
    1.044691    1.044691    1.044691    1.044691    1.044691    1.044691    1.044691    1.044691...
    1.044691    1.044691    1.044691    1.044691    1.044691    1.044691    1.044691    1.044691...
    1.044691    1.044691    1.044691    1.044691    1.044691    1.044691    1.044691    1.044691...
    1.044691    1.044691    1.044691    1.044691    1.044691    1.044691    1.044691    1.044691...
    1.044691    1.044691    1.044691    1.044691    1.044691    1.044691    1.044691    1.044691...
    1.044691    1.044691    1.044691    1.044691    1.044691    1.044691    1.042472    1.042472...
    1.042472    1.042472    1.042472    1.042472    1.042472    1.042472    1.042472    1.042472...
    1.042472    1.042472    1.042472    1.042472    1.042472    1.042472    1.042472    1.042472...
    1.042472    1.042472    1.042472    1.042472    1.042472    1.042472    1.042472    1.042472...
    1.042472    1.042472    1.042472    1.042472    1.042472    1.042472    1.042472    1.042472...
    1.042472    1.036506    1.036506    1.036506    1.036506    1.036506    1.036506    1.036506...
    1.036506    1.036506    1.036506    1.036506    1.036506    1.036506    1.036506    1.036506...
    1.036506    1.036506    1.036506    1.036506    1.036506    1.036506    1.036506    1.036506...
    1.036506    1.036506    1.036506    1.036506    1.036506    1.036506    1.036506    1.036506...
    1.036506    1.036506    1.036506    1.036506    1.036506    1.036506    1.036506    1.036506...
    1.035633    1.035633    1.035633    1.035633    1.035633    1.035633    1.035633    1.035633...
    1.035633    1.035633    1.035633    1.035633    1.035633    1.035633    1.035633    1.035633...
    1.035633    1.035633    1.035633    1.035633    1.035633    1.035633    1.035633    1.035633...
    1.035633    1.035633    1.035633    1.035633    1.035633    1.035633    1.035633    1.035633...
    1.035633    1.035633    1.035633    1.035633    1.035633    1.035633    1.035633    1.035633...
    1.035633    1.035633    1.035633    1.035633    1.035633    1.035633    1.035633    1.035633...
    1.035633    1.035633    1.035633    1.035633    1.035633    1.035633    1.035633    1.035633...
    1.035633    1.035633    1.035633    1.035633    1.035633    1.035633    1.035633    1.035633...
    1.032340    1.032340    1.032340    1.032340    1.032340    1.032340    1.032340    1.032340...
    1.032340    1.032340    1.024589    1.024589    1.024589    1.024589    1.024589    1.024589...
    1.024589    1.024589    1.024589    1.024589    1.024589    1.024589    1.024589    1.024589...
    1.024589    1.024589    1.024589    1.024589    1.024589    1.024589    1.024589    1.024589...
    1.024589    1.024589    1.024589    1.024589    1.024589    1.024589    1.024589    1.024589...
    1.024589    1.024589    1.024589    1.024589    1.024589    1.024589    1.024589    1.024589...
    1.024589    1.024589    1.024589    1.024589    1.024589    1.024589    1.024589    1.024589...
    1.024589    1.024589    1.024589    1.024589    1.024589    1.024589    1.024589    1.024589...
    1.024589    1.024589    1.024589    1.024589    1.024589    1.024589    1.024589    1.024589...
    1.024589    1.024589    1.024589    1.024589    1.024589    1.024589    1.024589    1.024589...
    1.024589    1.024589    1.024589    1.024589    1.024589    1.024589    1.024589    1.024589...
    1.024589    1.024589    1.024589    1.024589    1.024589    1.024589    1.024589    1.024589...
    1.024589    1.024589    1.024589    1.024589    1.024589    1.024589    1.024589    1.024589...
    1.024589    1.024589    1.024589    1.024589    1.024589    1.024589    1.024589    1.024589...
    1.024589    1.024589    1.024589    1.024589    1.024589    1.024589    1.024589    1.024589...
    1.024589    1.024589    1.024589    1.024589    1.024589    1.024589    1.024589    1.024589...
    1.024589    1.024589    1.024589    1.024589    1.024589    1.024589    1.024589    1.024589...
    1.024589    1.024589    1.024589    1.024589    1.024589    1.024589    1.024589    1.024589...
    1.024589    1.024589    1.024589    1.024589    1.024589    1.024589    1.024589    1.024589...
    1.024589    1.024589    1.024589    1.024589    1.024589    1.024589    1.024589    1.024589...
    1.024589    1.024589    1.024589    1.024589    1.024589    1.024589    1.024589    1.024589...
    1.024589    1.024589    1.024589    1.024589    1.024589    1.024589    1.024589    1.024589...
    1.024589    1.024589    1.024589    1.024589    1.024589    1.024589    1.024589    1.024589...
    1.024589    1.024589    1.024589    1.024589    1.024589    1.024589    1.024589    1.024589...
    1.024589    1.024589    1.024589    1.024589    1.024589    1.024589    1.024589    1.024589...
    1.023863    1.023863    1.023863    1.023863    1.023863    1.023863    1.023863    1.023863...
    1.023863    1.023863    1.023863    1.023863    1.023863    1.023863    1.023863    1.023863...
    1.023863    1.023863    1.021623    1.021623    1.021623    1.021623    1.021623    1.021623...
    1.021623    1.021623    1.021598    1.021598    1.021598    1.021598    1.021598    1.021598...
    1.021598    1.021598    1.021598    1.021598    1.021598    1.020743    1.020743    1.020743...
    1.020743    1.020743    1.020743    1.013011    1.013011    1.013011    1.013011    1.013011...
    1.013011    1.013011    1.013011    1.013011    1.013011    1.013011    1.013011    1.013011...
    1.013011    1.013011    1.013011    1.013011    1.013011    1.013011    1.013011    1.013011...
    1.013011    1.013011    1.013011    1.013011    1.013011    1.013011    1.013011    1.013011...
    1.013011    1.013011    1.013011    1.013011    1.013011    1.013011    1.013011    1.013011...
    1.013011    1.013011    1.013011    1.013011    1.013011    1.013011    1.013011    1.013011...
    1.013011    1.011884    1.011884    1.011884    1.011884    1.011884    1.011884    1.011884...
    1.011884    1.011884    1.011884    1.011884    1.011884    1.011884    1.011884    1.011884...
    1.011884    1.011884    1.011884    1.011884    1.011884    1.011884    1.011884    1.011884...
    1.011884    1.011884    1.011884    1.011884    1.009582    1.009582    1.009582    1.009582...
    1.009504    1.009504    1.009504    1.009504    1.009504    1.009504    1.009504    1.009504...
    1.009504    1.005413    1.005413    1.003543    1.003543    1.003543    1.003543    0.998178...
    0.998178    0.998178    0.998178    0.997678    0.993676    0.993676    0.993676    0.993676...
    0.993676    0.993676    0.993676    0.989555    0.989555    0.989555    0.989555    0.989555...
    0.989555    0.987002    0.987002    0.987002    0.984147    0.984147    0.984147    0.984147...
    0.982879    0.982879    0.981705    0.981705    0.980581    0.980581    0.980581    0.980581...
    0.980581    0.980302    0.980302    0.979204    0.979204    0.975719    0.975719    0.975719...
    0.975719    0.975719    0.975719    0.975719    0.975719    0.975719    0.975317    0.972121...
    0.972121    0.972121    0.972121    0.972121    0.969853    0.969853    0.969853    0.969853...
    0.967206    0.967206    0.967206    0.967206    0.967206    0.967206    0.964824    0.964824...
    0.964824    0.964824    0.964824    0.963049    0.963049    0.963049    0.962132    0.962132...
    0.962132    0.962132    0.962132    0.962132    0.961736    0.961736    0.961736    0.959767...
    0.959767    0.959519    0.958447    0.958447    0.957495    0.957495    0.957495    0.956035...
    0.956035    0.956035    0.956035    0.956035    0.956035    0.956035    0.956035    0.956035...
    0.955889    0.955889    0.955889    0.955860    0.954662    0.950735    0.950735    0.950735...
    0.950735    0.950735    0.950735    0.950735    0.950735    0.950735    0.950735    0.947379...
    0.947379    0.947379    0.945248    0.945248    0.945248    0.945248    0.944184    0.944184...
    0.943900    0.943900    0.943900    0.942560    0.942560    0.942560    0.942560    0.942560...
    0.941264    0.941264    0.941264    0.941264    0.941264    0.941264    0.940873    0.940873...
    0.940873    0.940873    0.940873    0.939246    0.939246    0.938564    0.938564    0.938175...
    0.938175    0.935805    0.935805    0.935805    0.935805    0.935805    0.935805    0.935805...
    0.933494    0.933494    0.933494    0.933494    0.932313    0.932313    0.932313    0.932313...
    0.932313    0.932313    0.932313    0.931832    0.931832    0.931832    0.930401    0.930401...
    0.930401    0.930401    0.930401    0.930401    0.930401    0.930401    0.930401    0.930321...
    0.930227    0.930227    0.928479    0.928274    0.927870    0.927870    0.927870    0.927870...
    0.927000    0.926673    0.926664    0.926314    0.926314    0.926314    0.926314    0.926314...
    0.926055    0.926055    0.925238    0.925238    0.925238    0.925238    0.925111    0.924863...
    0.924863    0.923856    0.923856    0.923856    0.923409    0.923364    0.923364    0.923115...
    0.922571    0.922571    0.921370    0.921370    0.921370    0.921370    0.921114    0.921114...
    0.920887    0.920887    0.920887    0.920887    0.920887    0.920566    0.920566    0.920114...
    0.919886    0.919886    0.919886    0.919886    0.919886    0.919886    0.919886    0.919886...
    0.919886    0.919826    0.918903    0.918688    0.918176    0.918176    0.917735    0.916903...
    0.916903    0.916903    0.916836    0.916836    0.916355    0.916355    0.916355    0.916355...
    0.916355    0.915933    0.915156    0.915156    0.914174    0.914174    0.914174    0.914174...
    0.913967    0.913967    0.913685    0.913160    0.913160    0.913160    0.913160    0.913136...
    0.912680    0.912680    0.912680    0.912627    0.912627    0.911117    0.911117    0.911117...
    0.911117    0.910843    0.910326    0.910326    0.910326    0.909952    0.909952    0.909322...
    0.908238    0.908238    0.908238    0.907819    0.907819    0.907819    0.907148    0.907148...
    0.906977    0.906977    0.906977    0.906244    0.906244    0.906244    0.905654    0.905654...
    0.905430    0.905367    0.905367    0.905367    0.904761    0.904761    0.904761    0.904761...
    0.904761    0.904761    0.904761    0.904761    0.904761    0.904761    0.904446    0.903608...
    0.903608    0.902822    0.902822    0.902822    0.902822    0.902822    0.902354    0.902354...
    0.902354    0.902354    0.902354    0.902190    0.902190    0.901446    0.901446    0.901446...
    0.901446    0.901446    0.901339    0.901339    0.901339    0.901339    0.901339    0.901339...
    0.901339    0.900923    0.900923    0.900923    0.900923    0.900923    0.900923    0.900923...
    0.900838    0.900799    0.899581    0.899581    0.899581    0.899581    0.899115    0.898653...
    0.898653    0.898653    0.898556    0.898556    0.898422    0.897272    0.897272    0.897272...
    0.897146    0.897146    0.897146    0.896325    0.896325    0.896325    0.896325    0.896325...
    0.896325    0.896115    0.895676    0.895676    0.895485    0.895452    0.895452    0.895274...
    0.895274    0.895274    0.895026    0.894044    0.894044    0.893994    0.893994    0.893994...
    0.892623    0.892623    0.892623    0.892623    0.892623    0.892623    0.892623    0.892623...
    0.892623    0.892623    0.892166    0.892166    0.892009    0.891077    0.890650    0.890650...
    0.890650    0.890333    0.890333    0.889082    0.889082    0.889082    0.889082    0.889082...
    0.889082    0.889002    0.889002    0.888482    0.888026    0.888026    0.888026    0.888026...
    0.888026    0.887823    0.887359    0.887143    0.887143    0.887143    0.887143    0.887143...
    0.886802    0.886244    0.886244    0.885945    0.884920    0.884800    0.884800    0.884671...
    0.884327    0.884327    0.884327    0.884327    0.884327    0.884327    0.884327    0.884327...
    0.884313    0.884157    0.884157    0.884157    0.884157    0.884017    0.883534    0.883396...
    0.883396    0.883396    0.883396    0.883396    0.883262    0.883262    0.883262    0.883262...
    0.882516    0.882504    0.882504    0.881026    0.881026    0.881026    0.881026    0.881026...
    0.881026    0.880875    0.880875    0.880563    0.880563    0.879995    0.879734    0.879140...
    0.879140    0.879140    0.879140    0.879140    0.879140    0.878907    0.878907    0.878907...
    0.878907    0.878907    0.878254    0.878254    0.877911    0.877911    0.877742    0.876938...
    0.876938    0.876938    0.876938    0.876938    0.876938    0.876885    0.876885    0.876885...
    0.876885    0.876885    0.876349    0.876349    0.876349    0.876349    0.876349    0.876143...
    0.876143    0.875808    0.875808    0.875808    0.875558    0.875380    0.875380    0.875380...
    0.874626    0.874621    0.874621    0.874453    0.874453    0.873170    0.873170    0.873170...
    0.873170    0.873170    0.873170    0.873170    0.873170    0.873170    0.873010    0.872965...
    0.872814    0.872587    0.872491    0.872223    0.872223    0.872115    0.872088    0.872088...
    0.871888    0.871888    0.871639    0.870778    0.870778    0.870778    0.870778    0.870778...
    0.870778    0.869962    0.869962    0.869915    0.869915    0.869915    0.869915    0.869701...
    0.869701    0.869701    0.869701    0.869701    0.869589    0.869589    0.869589    0.869392...
    0.869392    0.869185    0.869185    0.868473    0.868439    0.868439    0.868075    0.868075...
    0.868039    0.868039    0.867743    0.867307    0.867237    0.867053    0.866907    0.866691...
    0.866505    0.866164    0.866164    0.865903    0.865839    0.865839    0.865839    0.865839...
    0.865560    0.865504    0.864649    0.864649    0.864649    0.864464    0.864051    0.864051...
    0.863585    0.863585    0.863585    0.863207    0.863207    0.863207    0.863207    0.862897...
    0.862897    0.862588    0.862588    0.862412    0.862412    0.862404    0.862404    0.862214...
    0.862110    0.861928    0.861928    0.861735    0.861696    0.861680    0.861317    0.861305...
    0.861075    0.861075    0.861009    0.861009    0.861009    0.861009    0.861009    0.860885...
    0.860567    0.860567    0.860470    0.860366    0.860366    0.860366    0.860319    0.860024...
    0.859671    0.859671    0.859659    0.859476    0.859476    0.859455    0.858954    0.858954...
    0.858863    0.858863    0.858863    0.858772    0.858772    0.858772    0.858772    0.858660...
    0.858660    0.858642    0.858354    0.858354    0.858240    0.857871    0.857871    0.857871...
    0.857619    0.857619    0.857297    0.857297    0.857273    0.856284    0.856284    0.856284...
    0.856284    0.856284    0.855935    0.855935    0.855935    0.855689    0.855610    0.855397...
    0.855397    0.855397    0.855397    0.855275    0.855175    0.855124    0.855088    0.855088...
    0.855088    0.854736    0.854736    0.854736    0.854736    0.854736    0.854736    0.854651...
    0.854561    0.854561    0.854406    0.854220    0.853928    0.853928    0.853928    0.853928...
    0.853925    0.853879    0.853678    0.853678    0.853597    0.853597    0.853597    0.853551...
    0.853551    0.853551    0.853411    0.853189    0.853189    0.853189    0.853189    0.852924...
    0.852813    0.852813    0.852747    0.852747    0.852747    0.852744    0.852015    0.852015...
    0.852015    0.852015    0.852015    0.852015    0.851971    0.851971    0.851490    0.851490...
    0.851490    0.851434    0.851428    0.851428    0.851428    0.851381    0.851381    0.851328...
    0.851328    0.851211    0.851211    0.851186    0.850605    0.850605    0.850577    0.850408...
    0.850408    0.850408    0.850242    0.850183    0.850123    0.850123    0.850055    0.849427...
    0.849427    0.849427    0.849427    0.849427    0.849193    0.849193    0.848933    0.848933...
    0.848933    0.848933    0.848933    0.848726    0.848632    0.848632    0.848632    0.848632...
    0.848574    0.848574    0.848421    0.848293    0.848293    0.848293    0.848239    0.848231...
    0.848231    0.848140    0.848140    0.848063    0.848016    0.848016    0.847974    0.847796...
    0.847796    0.847753    0.847669    0.847669    0.847669    0.847669    0.847649    0.847176...
    0.847170    0.847037    0.847037    0.846941    0.846750    0.846701    0.846476    0.846082...
    0.846082    0.846082    0.846082    0.845509    0.845509    0.844263    0.844263    0.843994...
    0.843994    0.843994    0.843994    0.843994    0.843994    0.843994    0.843994    0.843486...
    0.843486    0.843486    0.843486    0.843486    0.842962    0.842844    0.842844    0.842844...
    0.842844    0.842844    0.842844    0.842844    0.842844    0.842844    0.842844    0.842844...
    0.842519    0.842519    0.841594    0.841594    0.841594    0.841594    0.841594    0.841594...
    0.841594    0.841594    0.841594    0.841594    0.840500    0.840500    0.840500    0.840500...
    0.840500    0.839634    0.839634    0.838356    0.838356    0.838356    0.838356    0.838356...
    0.838356    0.838356    0.838356    0.838356    0.838356    0.838356    0.838272    0.838202...
    0.838202    0.838202    0.838202    0.838202    0.838202    0.838202    0.838202    0.838202...
    0.838202    0.838202    0.837858    0.837858    0.837858    0.837858    0.837858    0.836867...
    0.836867    0.836867    0.836867    0.836867    0.836867    0.836867    0.836867    0.836867...
    0.836867    0.836867    0.836068    0.836068    0.836068    0.836068    0.836068    0.836068...
    0.836068    0.836068    0.835887    0.835887    0.835887    0.835887    0.835887    0.835773...
    0.835773    0.835773    0.835773    0.835773    0.835773    0.835244    0.835244    0.835244...
    0.834787    0.834689    0.834689    0.834689    0.834689    0.834689    0.834644    0.834644...
    0.834644    0.834644    0.834644    0.834557    0.834425    0.834425    0.834425    0.834425...
    0.834425    0.834420    0.834420    0.834333    0.834179    0.834179    0.834179    0.834179...
    0.834178    0.834178    0.833829    0.833829    0.833829    0.833829    0.833829    0.833829...
    0.833765    0.833759    0.833610    0.833610    0.833610    0.833572    0.833572    0.833268...
    0.833268    0.833268    0.833268    0.833268    0.833268    0.833268    0.833181    0.833181...
    0.833181    0.833181    0.833181    0.833181    0.833127    0.832981    0.832778    0.832778...
    0.832778    0.832758    0.832631    0.832631    0.832631    0.832574    0.832574    0.832574...
    0.832377    0.832377    0.832377    0.832324    0.832324    0.832247    0.832247    0.832247...
    0.832247    0.832247    0.832181    0.832181    0.832181    0.832134    0.832061    0.832019...
    0.831959    0.831775    0.831775    0.831771    0.831447    0.831447    0.831447    0.831447...
    0.831447    0.831447    0.831447    0.831447    0.831447    0.831447    0.831447    0.831447...
    0.831447    0.831447    0.831418    0.831205    0.831166    0.831166    0.831166    0.831051...
    0.830975    0.830916    0.830916    0.830738    0.830717    0.830717    0.830697    0.830697...
    0.830697    0.830697    0.830697    0.830564    0.830564    0.830564    0.830564    0.830463...
    0.830424    0.830372    0.830259    0.830153    0.830139    0.830137    0.830137    0.830137...
    0.829850    0.829850    0.829850    0.829615    0.829615    0.829615    0.829615    0.829615...
    0.829570    0.829475    0.829475    0.829475    0.829475    0.829475    0.829475    0.829472...
    0.829343    0.829343    0.829264    0.829170    0.829170    0.829170    0.829170    0.829137...
    0.829137    0.829085    0.829085    0.829081    0.829037    0.828955    0.828694    0.828694...
    0.828694    0.828694    0.828694    0.828694    0.828661    0.828562    0.828472    0.828472...
    0.828419    0.828141    0.828117    0.828117    0.828117    0.828117    0.828117    0.828117...
    0.828029    0.827828    0.827816    0.827786    0.827735    0.827684    0.827684    0.827625...
    0.827620    0.827580    0.827428    0.827370    0.827353    0.827353    0.827353    0.827353...
    0.827339    0.827339    0.827142    0.827142    0.827142    0.827142    0.827142    0.827142...
    0.827142    0.827142    0.827129    0.827072    0.827072    0.826984    0.826838    0.826771...
    0.826704    0.826630    0.826603    0.826603    0.826603    0.826560    0.826335    0.826335...
    0.826335    0.826335    0.826335    0.826335    0.826281    0.826271    0.826102    0.826102...
    0.826102    0.826102    0.826006    0.826006    0.826006    0.825851    0.825851    0.825851...
    0.825851    0.825851    0.825851    0.825851    0.825815    0.825775    0.825671    0.825650...
    0.825549    0.825541    0.825540    0.825516    0.825453    0.825451    0.825352    0.825352...
    0.825352    0.825352    0.825351    0.825216    0.825173    0.825167    0.825115    0.825115...
    0.825093    0.825093    0.825093    0.825046    0.825026    0.825012    0.825012    0.824962...
    0.824894    0.824881    0.824830    0.824764    0.824747    0.824747    0.824747    0.824747...
    0.824713    0.824700    0.824624    0.824624    0.824485    0.824478    0.824292    0.824292...
    0.824292    0.824262    0.824100    0.824100    0.824100    0.824100    0.824044    0.824044...
    0.823908    0.823908    0.823889    0.823889    0.823655    0.823655    0.823603    0.823603...
    0.823603    0.823603    0.823603    0.823603    0.823603    0.823603    0.823603    0.823603...
    0.823534    0.823534    0.823534    0.823534    0.823534    0.823534    0.823534    0.823458...
    0.823410    0.823397    0.823397    0.823397    0.823397    0.823395    0.823395    0.823395...
    0.823365    0.823319    0.823169    0.823159    0.822966    0.822900    0.822900    0.822900...
    0.822664    0.822664    0.822166    0.822166    0.822166    0.822166    0.822166    0.822166...
    0.822166    0.822166    0.822166    0.822166    0.822166    0.822164    0.822164    0.822033...
    0.822033    0.822021    0.821863    0.821863    0.821863    0.821863    0.821798    0.821795...
    0.821609    0.821609    0.821609    0.821609    0.821397    0.821397    0.821397    0.821377...
    0.821321    0.821262    0.821262    0.821262    0.821240    0.821240    0.821240    0.821240...
    0.821240    0.821235    0.821163    0.821128    0.821128    0.821128    0.821128    0.821128...
    0.821051    0.820851    0.820526    0.820526    0.820526    0.820526    0.820526    0.819778...
    0.819778    0.819778    0.819778    0.819706    0.819706    0.819706    0.819706    0.819706...
    0.819706    0.819706    0.819706    0.819706    0.819586    0.819586    0.819586    0.819586...
    0.819586    0.819476    0.819476    0.819476    0.819461    0.819461    0.819461    0.819393...
    0.819393    0.819393    0.819393    0.819393    0.819371    0.819371    0.819264    0.819214...
    0.819214    0.819214    0.819214    0.819214    0.819113    0.819113    0.819113    0.819109...
    0.819109    0.819109    0.819109    0.819109    0.818996    0.818866    0.818860    0.818461...
    0.818461    0.818461    0.818461    0.818461    0.818461    0.818461    0.818461    0.818461...
    0.818461    0.818429    0.818361    0.818267    0.818267    0.818267    0.818267    0.818192...
    0.818192    0.818192    0.818192    0.818192    0.818191    0.818191    0.818191    0.818135...
    0.817998    0.817998    0.817998    0.817896    0.817896    0.817802    0.817771    0.817771...
    0.817771    0.817771    0.817771    0.817738    0.817711    0.817711    0.817633    0.817633...
    0.817633    0.817633    0.817614    0.817614    0.817614    0.817614    0.817612    0.817608...
    0.817462    0.817462    0.817462    0.817399    0.817233    0.817233    0.817233    0.817233...
    0.816984    0.816984    0.816984    0.816984    0.816984    0.816984    0.816930    0.816930...
    0.816930    0.816930    0.816930    0.816930    0.816930    0.816813    0.816813    0.816772...
    0.816700    0.816700    0.816700    0.816700    0.816596    0.816555    0.816555    0.816453...
    0.816453    0.816453    0.816453    0.816453    0.816437    0.816043    0.816043    0.816043...
    0.816043    0.815473    0.815185    0.815185    0.815185    0.815185    0.815185    0.815185...
    0.815185    0.815185    0.815185    0.815114    0.815114    0.815114    0.815114    0.815095...
    0.815095    0.815095    0.815095    0.815095    0.815095    0.815095    0.814666    0.814666...
    0.814666    0.814666    0.814666    0.814666    0.814666    0.814155    0.814155    0.814155...
    0.814155    0.814155    0.798527    0.797631    0.797631    0.797631    0.796013    0.796013...
    0.796013    0.796013    0.796013    0.796013    0.796013    0.796013    0.796013    0.790505...
    0.790505    0.790505    0.790505    0.790505    0.790505    0.790505    0.790505    0.790505...
    0.790505    0.790505    0.790505    0.790505    0.790505    0.790505    0.790505    0.790505...
    0.790505    0.790505    0.772486    0.639595    0.617041    0.599712    0.595035    0.595035...
    0.595035    0.595035    0.595035    0.595035    0.595035    0.595035    0.595035    0.587756...
    0.587756    0.587756    0.587756    0.587756    0.587756    0.587756    0.587756    0.587756...
    0.587756    0.587756    0.587756    0.587756    0.587756    0.587756    0.587756    0.584229...
    0.584229    0.584229    0.584229    0.584229    0.584229    0.582378    0.582378    0.582378...
    0.582338    0.582338    0.566943    0.565546    0.565546    0.565546    0.565546    0.565546...
    0.549530    0.549530    0.549530    0.547609    0.547609    0.547609    0.547609    0.547609...
    0.547609    0.547609    0.547609    0.547609    0.545827    0.545827    0.545827    0.545827...
    0.545827    0.545827    0.545827    0.542693    0.542693    0.542693    0.542693    0.542693...
    0.542693    0.542693    0.535046    0.535046    0.535046    0.535046    0.535046    0.535046...
    0.535046    0.535046    0.535046    0.535046    0.535046    0.535046    0.535046    0.535046...
    0.535046    0.535046    0.535046    0.535046    0.535046    0.535046    0.535046    0.535046...
    0.535046    0.525551    0.525551    0.525551    0.525229    0.524135    0.524135    0.524135...
    0.516501    0.516501    0.516501    0.516501    0.515135    0.515135    0.515135    0.515135...
    0.515135    0.515135    0.515135    0.515135    0.515135    0.515135    0.515135    0.515135...
    0.515135    0.515135    0.515135    0.515135    0.515135    0.515135    0.515135    0.515135...
    0.515135    0.515135    0.515135    0.515135    0.515135    0.515135    0.515135    0.515135...
    0.515135    0.515135    0.515135    0.515135    0.515135    0.515135    0.515135    0.512753...
    0.512753    0.512753    0.512753    0.512753    0.512753    0.512753    0.512753    0.511315...
    0.510920    0.510920    0.510920    0.510920    0.510920    0.510920    0.510920    0.510920...
    0.506642    0.506642    0.506642    0.506642    0.506642    0.505727    0.505727    0.501511...
    0.501511    0.501511    0.501511    0.501511    0.501373    0.501373    0.494312    0.494312...
    0.494312    0.494312    0.493223    0.493223    0.493223    0.491537    0.491537    0.491537...
    0.490494    0.487789    0.487789    0.487789    0.487789    0.487789    0.487789    0.487789...
    0.487789    0.487789    0.487789    0.487789    0.487789    0.487789    0.487789    0.486361...
    0.486361    0.486361    0.486361    0.486361    0.486361    0.486361    0.485520    0.485520...
    0.485520    0.485520    0.485520    0.485520    0.484443    0.483401    0.483401    0.483401...
    0.483401    0.483401    0.482891    0.482891    0.481268    0.481268    0.481268    0.481268...
    0.481268    0.476459    0.476459    0.476459    0.476459    0.475388    0.475388    0.475388...
    0.472705    0.472705    0.472705    0.472705    0.472705    0.472705    0.472705    0.472516...
    0.471759    0.471759    0.471759    0.470486    0.470486    0.470486    0.470486    0.470486...
    0.470486    0.470486    0.470146    0.469235    0.469235    0.467914    0.467914    0.467914...
    0.467914    0.467914    0.467914    0.467914    0.467914    0.467914    0.467914    0.467914...
    0.467914    0.466130    0.466130    0.466130    0.466130    0.466130    0.464783    0.464783...
    0.464783    0.464783    0.464783    0.464783    0.464783    0.464783    0.464783    0.464598...
    0.464598    0.463869    0.463869    0.463807    0.462358    0.462358    0.462358    0.462358...
    0.462358    0.462049    0.462049    0.462049    0.461932    0.461932    0.461932    0.461769...
    0.461424    0.461286    0.460753    0.460713    0.460713    0.460523    0.460523    0.460139...
    0.460139    0.460139    0.460139    0.459649    0.457968    0.457497    0.457497    0.456417...
    0.455701    0.455240    0.455076    0.454970    0.454970    0.454970    0.454970    0.454970...
    0.453327    0.452870    0.452870    0.452870    0.452870    0.452870    0.452870    0.452870...
    0.452870    0.452870    0.452870    0.452870    0.452870    0.452870    0.452410    0.452407...
    0.451645    0.451645    0.451559    0.451559    0.451559    0.451559    0.451559    0.451559...
    0.451559    0.451559    0.451559    0.451559    0.451559    0.451559    0.451559    0.451559...
    0.451163    0.451163    0.451163    0.451163    0.451163    0.451163    0.451163    0.451163...
    0.451061    0.451050    0.451050    0.451050    0.451050    0.451050    0.451050    0.449997...
    0.449997    0.449997    0.449997    0.449997    0.449997    0.449997    0.449747    0.449747...
    0.449114    0.449114    0.448615    0.448615    0.448615    0.448615    0.448615    0.448615...
    0.448615    0.448615    0.448415    0.448338    0.448338    0.448338    0.447582    0.447582...
    0.447582    0.447582    0.445494    0.445494    0.445494    0.444155    0.444155    0.444155...
    0.444155    0.444155    0.436751    0.436751    0.435076    0.430124    0.430124    0.430124...
    0.430124    0.430124    0.430124    0.427683    0.427683    0.390126    0.390126    0.214150...
    0.214150    0.214150    0.209415    0.190285    0.188193    0.188193    0.188193    0.176920...
    0.176920    0.139006    0.139006    0.139006    0.139006    0.139006    0.139006    0.139006...
    0.139006    0.139006    0.139006    0.139006    0.139006    0.123225    0.123225    0.123225...
    0.123225    0.123225    0.123225    0.123225    0.123225    0.123225    0.123225    0.123225...
    0.123225    0.123225    0.123225    0.123225    0.123225    0.123225    0.123225    0.123225...
    0.123225    0.123225    0.123225    0.123225    0.123225    0.123225    0.123225    0.123225...
    0.123225    0.123225    0.123225    0.123225    0.123225    0.123225    0.123225    0.121687...
    0.121687    0.121687    0.121687    0.121687    0.121687    0.121687    0.121687    0.121687...
    0.121687    0.121687    0.121687    0.121687    0.121687    0.121687    0.121687    0.117985...
    0.117985    0.117748    0.117748    0.117748    0.117748    0.117748    0.117748    0.117748...
    0.117748    0.117748    0.117748    0.117748    0.117748    0.117748    0.117748    0.117748...
    0.117748    0.117003    0.117003    0.117003    0.117003    0.117003    0.117003    0.117003...
    0.117003    0.117003    0.117003    0.117003    0.116961    0.116782    0.116651    0.116651...
    0.116651    0.115505    0.115505    0.115505    0.115060    0.115060    0.115060    0.114985...
    0.114985    0.114985    0.114985    0.114985    0.114985    0.114985    0.114985    0.114706...
    0.114338    0.114338    0.114338    0.114338    0.114136    0.114136    0.114136    0.114136...
    0.114136    0.114076    0.113807    0.113807    0.113807    0.113807    0.113658    0.113658...
    0.113658    0.113658    0.113658    0.113658    0.113374    0.113374    0.113225    0.113225...
    0.113225    0.113225    0.113225    0.113225    0.113225    0.112445    0.112445    0.112445...
    0.112445    0.112445    0.112445    0.112236    0.112236    0.112236    0.111936    0.111760...
    0.111259    0.111259    0.111259    0.111259    0.111044    0.110733    0.110733    0.109711...
    0.109009    0.109009    0.109009    0.108769    0.108769    0.107792    0.107215    0.107215...
    0.107215    0.106691    0.106691    0.106691    0.106691    0.106691    0.106691    0.106691...
    0.106691    0.106691    0.106691    0.106691    0.106428    0.106428    0.106428    0.106401...
    0.106401    0.106401    0.106401    0.106401    0.105564    0.105564    0.105564    0.105405...
    0.105326    0.105276    0.105090    0.104865    0.104865    0.104112    0.104112    0.104112...
    0.104112    0.104112    0.104112    0.104112    0.103926    0.103926    0.103926    0.103806...
    0.103806    0.103806    0.103172    0.103172    0.103172    0.103172    0.102084    0.102084...
    0.102084    0.102084    0.102084    0.102084    0.102084    0.102084    0.101368    0.101097...
    0.101097    0.101097    0.101097    0.101097    0.100719    0.100719    0.100719    0.100719...
    0.100719    0.100719    0.100719    0.100665    0.100665    0.100665    0.100665    0.100665...
    0.100665    0.100665    0.100665    0.100665    0.100665    0.100059    0.100059    0.100059...
    0.100059    0.100059    0.100059    0.100059    0.100059    0.100026    0.100026    0.100026...
    0.100026    0.100026    0.100026    0.100026    0.100026    0.100026    0.098961    0.098961...
    0.098961    0.098947    0.098719    0.098719    0.098719    0.098719    0.098719    0.098719...
    0.098719    0.098555    0.098210    0.097917    0.097917    0.097917    0.097917    0.097917...
    0.097917    0.097917    0.097917    0.097917    0.097917    0.097917    0.097455    0.097080...
    0.096991    0.096991    0.096991    0.096779    0.096779    0.095492    0.095492    0.095492...
    0.095492    0.095492    0.095492    0.095492    0.095492    0.095492    0.095492    0.095492...
    0.095492    0.095492    0.095492    0.094683    0.094683    0.094683    0.094683    0.094683...
    0.094683    0.094683    0.094683    0.094683    0.094683    0.094683    0.094396    0.093417...
    0.093316    0.093316    0.093316    0.093316    0.093316    0.093316    0.093316    0.093316...
    0.093062    0.093062    0.093062    0.093062    0.093062    0.093047    0.092433    0.092431...
    0.092431    0.092431    0.092431    0.092234    0.092234    0.092234    0.092212    0.092212...
    0.092212    0.092212    0.092075    0.092075    0.091741    0.091741    0.091741    0.091741...
    0.091669    0.091669    0.091669    0.091669    0.091637    0.091566    0.091325    0.091325...
    0.091325    0.091280    0.091280    0.091047    0.091047    0.091047    0.091047    0.091047...
    0.091044    0.091044    0.091044    0.090936    0.090919    0.090822    0.090822    0.090822...
    0.090727    0.090377    0.090377    0.090377    0.090377    0.090377    0.090377    0.090377...
    0.090287    0.090287    0.089887    0.089887    0.089877    0.089569    0.089527    0.089527...
    0.089431    0.089431    0.089431    0.089431    0.088729    0.088729    0.088729    0.088729...
    0.088729    0.088468    0.088468    0.088468    0.088468    0.088468    0.088300    0.088295...
    0.088295    0.088196    0.088196    0.088196    0.088196    0.088196    0.088196    0.088067...
    0.088067    0.087917    0.087917    0.087917    0.087780    0.087780    0.087780    0.087780...
    0.087488    0.087488    0.087259    0.087259    0.087259    0.087111    0.087111    0.087111...
    0.087111    0.087099    0.086691    0.086691    0.086691    0.086691    0.086691    0.086546...
    0.086457    0.086457    0.086457    0.086457    0.086457    0.086457    0.086427    0.086427...
    0.086401    0.086401    0.086353    0.086353    0.086266    0.086266    0.086266    0.086266...
    0.086247    0.086247    0.086205    0.086120    0.086120    0.086120    0.086120    0.085939...
    0.085939    0.085939    0.085920    0.085920    0.085920    0.085920    0.085885    0.085885...
    0.085885    0.085885    0.085885    0.085731    0.085731    0.085731    0.085691    0.085691...
    0.085662    0.085643    0.085643    0.085593    0.085593    0.085593    0.085506    0.085479...
    0.085479    0.085479    0.085472    0.085431    0.085426    0.085368    0.085368    0.085368...
    0.085324    0.085284    0.085217    0.085108    0.085108    0.085108    0.085108    0.085094...
    0.085094    0.085094    0.085066    0.085061    0.085048    0.085045    0.084987    0.084987...
    0.084935    0.084935    0.084906    0.084896    0.084882    0.084833    0.084767    0.084767...
    0.084751    0.084667    0.084667    0.084638    0.084638    0.084638    0.084557    0.084542...
    0.084542    0.084542    0.084542    0.084460    0.084460    0.084460    0.084460    0.084460...
    0.084372    0.084349    0.084349    0.084198    0.084141    0.084122    0.084120    0.084049...
    0.084049    0.083977    0.083977    0.083977    0.083977    0.083935    0.083788    0.083788...
    0.083788    0.083788    0.083767    0.083767    0.083641    0.083641    0.083634    0.083634...
    0.083634    0.083634    0.083634    0.083634    0.083564    0.083490    0.083490    0.083490...
    0.083490    0.083490    0.083490    0.083465    0.083465    0.083395    0.083395    0.083395...
    0.083359    0.083332    0.083332    0.083309    0.083304    0.083266    0.083245    0.083245...
    0.083245    0.083245    0.083245    0.083245    0.083245    0.083245    0.083245    0.083245...
    0.083194    0.083176    0.083176    0.083176    0.083121    0.083101    0.083101    0.083092...
    0.083083    0.083083    0.083043    0.083043    0.083041    0.083041    0.083034    0.083034...
    0.083028    0.082990    0.082990    0.082898    0.082883    0.082857    0.082857    0.082857...
    0.082857    0.082857    0.082857    0.082857    0.082816    0.082816    0.082798    0.082752...
    0.082712    0.082712    0.082646    0.082646    0.082646    0.082542    0.082506    0.082501...
    0.082501    0.082468    0.082442    0.082389    0.082389    0.082381    0.082375    0.082375...
    0.082317    0.082301    0.082262    0.082200    0.082200    0.082161    0.082152    0.082152...
    0.082152    0.082124    0.082084    0.082084    0.082084    0.082006    0.081938    0.081938...
    0.081938    0.081938    0.081929    0.081929    0.081903    0.081903    0.081903    0.081860...
    0.081860    0.081860    0.081860    0.081860    0.081839    0.081803    0.081803    0.081803...
    0.081799    0.081783    0.081724    0.081724    0.081674    0.081674    0.081674    0.081664...
    0.081625    0.081597    0.081597    0.081597    0.081551    0.081551    0.081551    0.081551...
    0.081551    0.081540    0.081528    0.081499    0.081450    0.081405    0.081405    0.081332...
    0.081332    0.081332    0.081331    0.081331    0.081331    0.081321    0.081275    0.081275...
    0.081270    0.081260    0.081260    0.081223    0.081203    0.081203    0.081187    0.081148...
    0.081137    0.081137    0.081109    0.081084    0.081072    0.081011    0.080997    0.080963...
    0.080963    0.080960    0.080931    0.080931    0.080905    0.080905    0.080809    0.080809...
    0.080792    0.080781    0.080753    0.080607    0.080607    0.080607    0.080607    0.080564...
    0.080479    0.080473    0.080429    0.080429    0.080429    0.080429    0.080429    0.080429...
    0.080429    0.080405    0.080393    0.080393    0.080393    0.080393    0.080346    0.080313...
    0.080313    0.080263    0.080263    0.080263    0.080261    0.080261    0.080261    0.080261...
    0.080261    0.080261    0.080261    0.080261    0.080261    0.080261    0.080261    0.080261...
    0.080261    0.080261    0.080261    0.080060    0.080044    0.079990    0.079932    0.079928...
    0.079928    0.079928    0.079928    0.079883    0.079678    0.079678    0.079678    0.079543...
    0.079543    0.079543    0.079543    0.079543    0.079262    0.079262    0.079199    0.079199...
    0.079199    0.078283    0.078040    0.078040    0.078040    0.078040    0.078040    0.078040...
    0.077972    0.077972    0.077972    0.077972    0.077972    0.077972    0.077972    0.077972...
    0.077486    0.076373    0.076373    0.076373    0.076373    0.076373    0.076373    0.076373...
    0.076373    0.076373    0.076373    0.076373    0.076373    0.076373    0.076373    0.076373...
    0.076373    0.076373    0.076373    0.074709    0.074709    0.074709    0.074709    0.074052...
    0.074052    0.074052    0.074052    0.074052    0.074052    0.074052    0.074052    0.074052...
    0.074052    0.074052    0.074052    0.074052    0.074052    0.074052    0.074052    0.074052...
    0.074052    0.074052    0.074052    0.074052    0.074052    0.074052    0.073692    0.073692...
    0.073692    0.073692    0.073692    0.073692    0.073692    0.073692    0.073692    0.073692...
    0.073692    0.073692    0.073692    0.073692    0.073692    0.073692    0.073692    0.073692...
    0.073692    0.073692    0.073619    0.073619    0.073619    0.073619    0.073139    0.073139...
    0.072657    0.072657    0.072657    0.072657    0.072657    0.072657    0.072657    0.072657...
    0.069736    0.069736    0.069736    0.069736    0.069736    0.069736    0.069736    0.069736...
    0.069736    0.069736    0.069736    0.069736    0.069736    0.069736    0.069736    0.069736...
    0.069736    0.069621    0.069621    0.069621    0.069621    0.069621    0.069621    0.067760...
    0.067760    0.067760    0.067760    0.067760    0.067097    0.067097    0.067097    0.067097...
    0.067097    0.067097    0.067097    0.065178    0.065178    0.065178    0.065178    0.065178...
    0.065178    0.065178    0.065178    0.065178    0.065178    0.065178    0.065178    0.065178...
    0.065178    0.065178    0.065178    0.065178    0.065178    0.065178    0.065178    0.064196...
    0.064196    0.064196    0.064196    0.064196    0.064196    0.064196    0.064196    0.064196...
    0.064196    0.064196    0.064196    0.064196    0.062623    0.062623    0.062623    0.062623...
    0.062623    0.062623    0.062019    0.062019    0.062019    0.062019    0.062019    0.062019...
    0.062019    0.062019    0.062019    0.062019    0.062019    0.062019    0.062019    0.062019...
    0.062019    0.062019    0.062019    0.058839    0.058839    0.058839    0.058839    0.058839...
    0.058507    0.058507    0.058507    0.058507    0.058507    0.058507    0.058507    0.058507...
    0.058507    0.058507    0.058507    0.058507    0.058507    0.058507    0.058507    0.058507...
    0.058507    0.058507    0.058507    0.058507    0.058507    0.058507    0.058376    0.058376...
    0.058376    0.058376    0.058376    0.058376    0.058376    0.058376    0.058376    0.058376...
    0.058376    0.058376    0.058376    0.058376    0.058376    0.058376    0.058376    0.058376...
    0.058376    0.058376    0.058376    0.058376    0.058376    0.058376    0.058376    0.058376...
    0.058376    0.058376    0.058376    0.058376    0.058376    0.058376    0.058376    0.058376...
    0.058376    0.058376    0.058376    0.058376    0.058376    0.058376    0.058376    0.058309...
    0.058309    0.058309    0.058309    0.058309    0.058309    0.058309    0.058309    0.058309...
    0.058105    0.058105    0.058105    0.058105    0.058105    0.058105    0.057793    0.057793...
    0.057793    0.057793    0.056982    0.056982    0.056982    0.056982    0.056764    0.055418...
    0.055418    0.055418    0.055418    0.055418    0.055418    0.055418    0.055418    0.055418...
    0.055418    0.055418    0.055418    0.055418    0.055418    0.055418    0.055418    0.055418...
    0.055418    0.055418    0.055418    0.055418    0.055418    0.055418    0.055418    0.055418...
    0.055418    0.055418    0.055418    0.055418    0.055418    0.055418    0.055418    0.055418...
    0.055418    0.055418    0.055418    0.055418    0.055418    0.055418    0.055418    0.055418...
    0.055418    0.055418    0.055418    0.055418    0.055418    0.055418    0.055418    0.055418...
    0.055418    0.055418    0.055298    0.055298    0.055035    0.055035    0.055035    0.055035...
    0.055035    0.055035    0.055035    0.055035    0.055001    0.055001    0.055001    0.055001...
    0.055001    0.055001    0.055001    0.055001    0.054338    0.054338    0.054338    0.054338...
    0.054338    0.054028    0.054028    0.054028    0.054028    0.054028    0.054028    0.054028...
    0.054028    0.054028    0.054028    0.054028    0.054028    0.054028    0.054028    0.054028...
    0.054028    0.054028    0.054028    0.054028    0.054028    0.054028    0.054028    0.052787...
    0.052787    0.052787    0.052787    0.052787    0.052787    0.052787    0.052787    0.052787...
    0.052787    0.052787    0.052787    0.052787    0.052787    0.052787    0.052787    0.052787...
    0.052787    0.052787    0.052466    0.052466    0.052466    0.052466    0.052466    0.052466...
    0.052466    0.052466    0.052466    0.052466    0.052466    0.052466    0.052466    0.052466...
    0.052466    0.052466    0.052466    0.052466    0.052466    0.052466    0.052466    0.052466...
    0.052466    0.052466    0.052466    0.052466    0.052466    0.052466    0.052466    0.052466...
    0.052466    0.052466    0.052466    0.052466    0.052466    0.052466    0.052466    0.052466...
    0.052292    0.051700    0.051700    0.051317    0.051317    0.051317    0.051317    0.051317...
    0.051317    0.051317    0.051317    0.051317    0.051317    0.051317    0.051317    0.051317...
    0.051317    0.051317    0.051317    0.051317    0.051317    0.051317    0.051317    0.051317...
    0.051317    0.051317    0.051317    0.051317    0.051317    0.051317    0.051317    0.051317...
    0.051317    0.051317    0.051317    0.051317    0.051317    0.051317    0.051252    0.051252...
    0.051252    0.051252    0.051252    0.051252    0.051252    0.051252    0.051252    0.051252...
    0.051252    0.051252    0.050978    0.050978    0.050978    0.050978    0.050843    0.050762...
    0.050762    0.050762    0.050762    0.050686    0.050686    0.050686    0.050686    0.050686...
    0.050686    0.050686    0.050686    0.050686    0.050686    0.050686    0.050686    0.050686...
    0.050686    0.050686    0.050558    0.050558    0.050558    0.050558    0.050558    0.050558...
    0.050519    0.050519    0.050519    0.050519    0.050250    0.050250    0.050250    0.050250...
    0.050250    0.050250    0.050250    0.050250    0.050250    0.050250    0.050250    0.050250...
    0.050250    0.050250    0.050250    0.050250    0.050250    0.050250    0.050250    0.050250...
    0.050131    0.050037    0.050037    0.050037    0.050037    0.050037    0.050037    0.050037...
    0.050037    0.050037    0.049976    0.049976    0.049976    0.049976    0.049976    0.049976...
    0.049976    0.049976    0.049884    0.049884    0.049767    0.049767    0.049767    0.049767...
    0.049767    0.049648    0.049394    0.049394    0.049394    0.049394    0.049394    0.049394...
    0.049394    0.049394    0.049394    0.049394    0.049394    0.049243    0.049243    0.049243...
    0.049243    0.049243    0.049243    0.049243    0.049243    0.049243    0.049243    0.049243...
    0.049243    0.049243    0.049206    0.049206    0.049206    0.049206    0.049206    0.049206...
    0.048694    0.048694    0.048694    0.048694    0.048694    0.048694    0.048694    0.048694...
    0.048694    0.048694    0.048694    0.048694    0.048694    0.048694    0.048694    0.048694...
    0.048694    0.048694    0.048694    0.048694    0.048694    0.048694    0.048694    0.048694...
    0.048694    0.048694    0.048435    0.048435    0.048435    0.048435    0.048435    0.048435...
    0.048435    0.048435    0.048435    0.048435    0.048408    0.048408    0.048408    0.048319...
    0.048319    0.048319    0.048319    0.048319    0.048319    0.048319    0.048319    0.048319...
    0.048319    0.048319    0.048319    0.048319    0.048319    0.048319    0.048286    0.048286...
    0.048259    0.048259    0.048259    0.048259    0.048259    0.048106    0.048106    0.048106...
    0.048106    0.048106    0.048106    0.048106    0.048106    0.048054    0.048054    0.048054...
    0.048054    0.048054    0.048054    0.048054    0.047978    0.047978    0.047978    0.047978...
    0.047958    0.047958    0.047914    0.047914    0.047914    0.047914    0.047914    0.047901...
    0.047901    0.047754    0.047754    0.047754    0.047754    0.047754    0.047754    0.047754...
    0.047754    0.047710    0.047710    0.047710    0.047710    0.047710    0.047636    0.047636...
    0.047457    0.047457    0.047457    0.047457    0.047457    0.047457    0.047457    0.047457...
    0.047457    0.047457    0.047457    0.047403    0.047403    0.047403    0.046894    0.046894...
    0.046894    0.046894    0.046894    0.046894    0.046894    0.046894    0.046894    0.046894...
    0.046894    0.046894    0.046894    0.046894    0.046894    0.046894    0.046894    0.046894...
    0.046894    0.046894    0.046752    0.046752    0.046752    0.046752    0.046752    0.046752...
    0.046752    0.046752    0.046752    0.046752    0.046752    0.046752    0.046752    0.046752...
    0.046752    0.046752    0.046752    0.046752    0.046752    0.046752    0.046752    0.046752...
    0.046752    0.046752    0.046752    0.046752    0.046752    0.046752    0.046752    0.046752...
    0.046752    0.046752    0.046752    0.046722    0.046722    0.046620    0.046620    0.046620...
    0.046620    0.046620    0.046620    0.046620    0.046620    0.046620    0.046620    0.046620...
    0.046620    0.046620    0.046620    0.046620    0.046620    0.046620    0.046620    0.046620...
    0.046620    0.046620    0.046620    0.046620    0.046620    0.046620    0.046620    0.046620...
    0.046620    0.046620    0.046448    0.046448    0.046448    0.046448    0.046448    0.046448...
    0.046448    0.046448    0.046365    0.046365    0.046365    0.046365    0.046365    0.046365...
    0.046365    0.046365    0.046365    0.046365    0.046365    0.046365    0.046224    0.046224...
    0.046224    0.046224    0.046224    0.046224    0.046224    0.046224    0.046224    0.046224...
    0.046224    0.046224    0.045899    0.045899    0.045899    0.045899    0.045899    0.045899...
    0.045899    0.045899    0.045899    0.045899    0.045899    0.045899    0.045899    0.045899...
    0.045899    0.045899    0.045899    0.045899    0.045889    0.045889    0.045889    0.045889...
    0.045889    0.045889    0.045888    0.045888    0.045888    0.045888    0.045830    0.045830...
    0.045830    0.045830    0.045830    0.045830    0.045830    0.045830    0.045830    0.045830...
    0.045830    0.045830    0.045830    0.045830    0.045830    0.045830    0.045830    0.045830...
    0.045830    0.045830    0.045830    0.045830    0.045746    0.045746    0.045746    0.045746...
    0.045746    0.045746    0.045746    0.045722    0.045722    0.045722    0.045722    0.045722...
    0.045722    0.045722    0.045722    0.045366    0.045366    0.045366    0.045366    0.045366...
    0.045366    0.045366    0.045309    0.045309    0.045309    0.045309    0.045309    0.045309...
    0.045309    0.045309    0.045309    0.045309    0.045309    0.045309    0.045309    0.045309...
    0.045309    0.045309    0.045309    0.045309    0.045309    0.045309    0.045309    0.045309...
    0.045309    0.045309    0.045309    0.045309    0.045309    0.045309    0.045309    0.045309...
    0.045309    0.045309    0.045309    0.045309    0.045309    0.045309    0.045309    0.045309...
    0.045309    0.045309    0.045309    0.045309    0.045309    0.045309    0.045309    0.045297...
    0.045297    0.045297    0.045297    0.045297    0.045297    0.045297    0.045297    0.045297...
    0.045297    0.045297    0.045297    0.045297    0.045297    0.045297    0.045297    0.045297...
    0.045297    0.045178    0.045178    0.045178    0.045178    0.045163    0.045163    0.045163...
    0.045163    0.045163    0.045163    0.045163    0.045163    0.045163    0.045163    0.045163...
    0.045163    0.045163    0.045163    0.045088    0.045068    0.045068    0.045068    0.045068...
    0.045068    0.045068    0.045068    0.045068    0.045068    0.045068    0.045068    0.045068...
    0.045068    0.045068    0.045068    0.045068    0.045002    0.045002    0.045002    0.045002...
    0.045002    0.045002    0.045002    0.045002    0.045002    0.045002    0.045002    0.045002...
    0.045002    0.045002    0.045002    0.045002    0.045002    0.045002    0.045002    0.045002...
    0.045002    0.045002    0.045002    0.044984    0.044984    0.044984    0.044984    0.044984...
    0.044984    0.044751    0.044751    0.044751    0.044751    0.044751    0.044751    0.044751...
    0.044751    0.044751    0.044751    0.044751    0.044699    0.044699    0.044699    0.044699...
    0.044699    0.044699    0.044699    0.044699    0.044699    0.044699    0.044699    0.044699...
    0.044699    0.044699    0.044699    0.044699    0.044699    0.044699    0.044699    0.044699...
    0.044699    0.044699    0.044699    0.044699    0.044699    0.044668    0.044668    0.044668...
    0.044668    0.044668    0.044668    0.044668    0.044668    0.044668    0.044668    0.044668...
    0.044609    0.044487    0.044487    0.044487    0.044487    0.044487    0.044487    0.044487...
    0.044487    0.044487    0.044487    0.044487    0.044487    0.044428    0.044428    0.044428...
    0.044428    0.044428    0.044351    0.044351    0.044253    0.044253    0.044253    0.044253...
    0.044253    0.044253    0.044253    0.044253    0.044253    0.044253    0.044253    0.044253...
    0.044253    0.044253    0.044253    0.044253    0.044253    0.044253    0.044253    0.044253...
    0.044253    0.044253    0.044237    0.044237    0.044237    0.044237    0.044237    0.044237...
    0.044237    0.044237    0.044237    0.044237    0.044237    0.044237    0.044237    0.044237...
    0.044237    0.044237    0.044237    0.044237    0.044237    0.044237    0.044237    0.044237...
    0.044171    0.044171    0.044171    0.044171    0.044171    0.044171    0.044171    0.044171...
    0.044171    0.044171    0.044171    0.044171    0.044171    0.044171    0.044171    0.044171...
    0.044171    0.044171    0.044171    0.044171    0.044171    0.044171    0.044171    0.044171...
    0.044171    0.044171    0.044171    0.044171    0.044171    0.044171    0.044171    0.044171...
    0.044171    0.044171    0.044171    0.044171    0.044171    0.044171    0.044171    0.044171...
    0.044131    0.044131    0.044131    0.044117    0.044117    0.044117    0.044117    0.044117...
    0.044117    0.044117    0.044117    0.044117    0.044117    0.044117    0.044117    0.044117...
    0.044117    0.044117    0.044117    0.044117    0.044097    0.044097    0.044097    0.044097...
    0.044097    0.044097    0.044097    0.044054    0.044054    0.044054    0.044054    0.044054...
    0.044054    0.043944    0.043944    0.043944    0.043944    0.043944    0.043944    0.043944...
    0.043944    0.043944    0.043944    0.043944    0.043944    0.043944    0.043944    0.043944...
    0.043929    0.043929    0.043929    0.043917    0.043917    0.043821    0.043821    0.043821...
    0.043758    0.043758    0.043758    0.043758    0.043758    0.043758    0.043758    0.043758...
    0.043758    0.043758    0.043758    0.043758    0.043653    0.043653    0.043653    0.043653...
    0.043653    0.043653    0.043653    0.043653    0.043653    0.043653    0.043653    0.043653...
    0.043653    0.043653    0.043653    0.043653    0.043653    0.043653    0.043653    0.043653...
    0.043653    0.043653    0.043653    0.043653    0.043653    0.043653    0.043653    0.043653...
    0.043653    0.043653    0.043610    0.043610    0.043610    0.043610    0.043610    0.043610...
    0.043610    0.043610    0.043610    0.043507    0.043507    0.043507    0.043507    0.043507...
    0.043507    0.043507    0.043507    0.043507    0.043507    0.043507    0.043507    0.043507...
    0.043507    0.043507    0.043507    0.043507    0.043507    0.043507    0.043507    0.043507...
    0.043507    0.043507    0.043507    0.043507    0.043507    0.043507    0.043507    0.043507...
    0.043507    0.043507    0.043507    0.043507    0.043507    0.043507    0.043507    0.043507...
    0.043507    0.043507    0.043507    0.043507    0.043507    0.043507    0.043507    0.043507...
    0.043507    0.043507    0.043507    0.043507    0.043507    0.043507    0.043507    0.043507...
    0.043507    0.043494    0.043494    0.043494    0.043494    0.043494    0.043494    0.043494...
    0.043494    0.043494    0.043494    0.043490    0.043490    0.043490    0.043490    0.043490...
    0.043490    0.043490    0.043420    0.043420    0.043364    0.043364    0.043364    0.043364...
    0.043364    0.043364    0.043364    0.043364    0.043364    0.043329    0.043329    0.043329...
    0.043329    0.043329    0.043329    0.043329    0.043329    0.043329    0.043329    0.043329...
    0.043329    0.043329    0.043329    0.043329    0.043329    0.043329    0.043329    0.043300...
    0.043300    0.043300    0.043300    0.043300    0.043300    0.043287    0.043287    0.043287...
    0.043287    0.043287    0.043287    0.043287    0.043287    0.043287    0.043287    0.043287...
    0.043287    0.043287    0.043278    0.043278    0.043278    0.043278    0.043278    0.043278...
    0.043278    0.043278    0.043278    0.043278    0.043240    0.043240    0.043240    0.043240...
    0.043185    0.043185    0.043185    0.043185    0.043185    0.043185    0.043185    0.043185...
    0.043185    0.043185    0.043185    0.043185    0.043185    0.043185    0.043185    0.043185...
    0.043185    0.043185    0.043185    0.043185    0.043185    0.043185    0.043167    0.043167...
    0.043167    0.043167    0.043167    0.043167    0.043167    0.043167    0.043167    0.043167...
    0.043167    0.043167    0.043167    0.043167    0.043167    0.043167    0.043167    0.043167...
    0.043165    0.043084    0.043084    0.043084    0.043084    0.043084    0.043084    0.043084...
    0.043084    0.043062    0.043062    0.043062    0.043062    0.042961    0.042961    0.042961...
    0.042961    0.042961    0.042961    0.042961    0.042961    0.042961    0.042961    0.042961...
    0.042961    0.042961    0.042961    0.042961    0.042961    0.042961    0.042961    0.042961...
    0.042961    0.042881    0.042881    0.042881    0.042881    0.042881    0.042881    0.042881...
    0.042881    0.042881    0.042881    0.042881    0.042881    0.042881    0.042881    0.042881...
    0.042881    0.042881    0.042881    0.042822    0.042822    0.042822    0.042822    0.042822...
    0.042822    0.042822    0.042822    0.042731    0.042731    0.042731    0.042731    0.042731...
    0.042731    0.042731    0.042731    0.042731    0.042731    0.042731    0.042731    0.042731...
    0.042731    0.042731    0.042731    0.042731    0.042731    0.042731    0.042731    0.042731...
    0.042731    0.042731    0.042731    0.042731    0.042731    0.042731    0.042731    0.042731...
    0.042731    0.042731    0.042731    0.042731    0.042731    0.042731    0.042731    0.042731...
    0.042731    0.042731    0.042731    0.042731    0.042731    0.042731    0.042731    0.042731...
    0.042731    0.042731    0.042731    0.042731    0.042731    0.042731    0.042731    0.042665...
    0.042665    0.042665    0.042665    0.042665    0.042665    0.042665    0.042665    0.042665...
    0.042665    0.042665    0.042665    0.042665    0.042665    0.042665    0.042665    0.042665...
    0.042620    0.042620    0.042620    0.042620    0.042620    0.042620    0.042620    0.042620...
    0.042620    0.042620    0.042620    0.042620    0.042620    0.042620    0.042620    0.042620...
    0.042620    0.042620    0.042620    0.042620    0.042620    0.042620    0.042620    0.042620...
    0.042620    0.042620    0.042620    0.042620    0.042620    0.042620    0.042620    0.042620...
    0.042620    0.042620    0.042620    0.042620    0.042620    0.042620    0.042620    0.042620...
    0.042620    0.042620    0.042620    0.042620    0.042620    0.042620    0.042620    0.042620...
    0.042620    0.042620    0.042620    0.042620    0.042614    0.042614    0.042614    0.042614...
    0.042614    0.042614    0.042614    0.042614    0.042614    0.042585    0.042585    0.042585...
    0.042585    0.042476    0.042476    0.042476    0.042476    0.042476    0.042476    0.042476...
    0.042476    0.042476    0.042476    0.042476    0.042476    0.042476    0.042476    0.042476...
    0.042476    0.042476    0.042476    0.042476    0.042476    0.042476    0.042476    0.042476...
    0.042476    0.042476    0.042476    0.042476    0.042476    0.042476    0.042476    0.042476...
    0.042476    0.042476    0.042476    0.042476    0.042476    0.042476    0.042476    0.042476...
    0.042474    0.042474    0.042474    0.042474    0.042348    0.042348    0.042348    0.042348...
    0.042348    0.042348    0.042348    0.042348    0.042348    0.042348    0.042348    0.042348...
    0.042348    0.042348    0.042348    0.042348    0.042348    0.042348    0.042348    0.042305...
    0.042305    0.042305    0.042305    0.042305    0.042305    0.042305    0.042305    0.042305...
    0.042305    0.042204    0.042204    0.042204    0.042204    0.042204    0.042204    0.042204...
    0.042204    0.042204    0.042204    0.042204    0.042204    0.042204    0.042204    0.042204...
    0.042204    0.042204    0.042204    0.042204    0.042204    0.042204    0.042204    0.042204...
    0.042204    0.042204    0.042204    0.042204    0.042204    0.042204    0.042204    0.042204...
    0.042204    0.042204    0.042204    0.042204    0.042204    0.042204    0.042204    0.042204...
    0.042204    0.042204    0.042204    0.042204    0.042204    0.042204    0.042076    0.042076...
    0.042076    0.042076    0.042076    0.042076    0.042076    0.042076    0.042076    0.042076...
    0.042072    0.042037    0.042020    0.042020    0.042020    0.042020    0.042020    0.042020...
    0.042020    0.042020    0.041998    0.041963    0.041963    0.041963    0.041963    0.041941...
    0.041941    0.041941    0.041941    0.041941    0.041941    0.041920    0.041884    0.041884...
    0.041833    0.041833    0.041833    0.041833    0.041833    0.041833    0.041822    0.041822...
    0.041822    0.041822    0.041822    0.041822    0.041822    0.041797    0.041757    0.041757...
    0.041757    0.041757    0.041757    0.041668    0.041659    0.041659    0.041593    0.041593...
    0.041593    0.041593    0.041593    0.041593    0.041593    0.041593    0.041592    0.041592...
    0.041592    0.041592    0.041592    0.041550    0.041550    0.041456    0.041456    0.041456...
    0.041456    0.041456    0.041375    0.041375    0.041375    0.041280    0.041280    0.041280...
    0.041280    0.041280    0.041280    0.041280    0.041280    0.041280    0.041280    0.041280...
    0.041280    0.041280    0.041280    0.041280    0.041280    0.041250    0.041250    0.041232...
    0.041232    0.041221    0.041221    0.041189    0.041189    0.041189    0.041183    0.041183...
    0.041183    0.041136    0.041136    0.041039    0.041039    0.041039    0.041039    0.041039...
    0.041039    0.041039    0.041019    0.040996    0.040917    0.040917    0.040917    0.040917...
    0.040907    0.040892    0.040841    0.040841    0.040841    0.040820    0.040820    0.040820...
    0.040820    0.040820    0.040820    0.040820    0.040811    0.040811    0.040763    0.040729...
    0.040729    0.040729    0.040729    0.040729    0.040729    0.040727    0.040727    0.040727...
    0.040727    0.040727    0.040727    0.040727    0.040707    0.040707    0.040707    0.040636...
    0.040636    0.040636    0.040606    0.040606    0.040606    0.040606    0.040560    0.040560...
    0.040560    0.040560    0.040541    0.040541    0.040541    0.040541    0.040541    0.040541...
    0.040540    0.040520    0.040520    0.040520    0.040512    0.040505    0.040467    0.040467...
    0.040467    0.040467    0.040467    0.040467    0.040467    0.040467    0.040467    0.040446...
    0.040432    0.040432    0.040432    0.040432    0.040422    0.040422    0.040422    0.040422...
    0.040417    0.040408    0.040405    0.040384    0.040376    0.040376    0.040370    0.040348...
    0.040334    0.040331    0.040317    0.040317    0.040317    0.040305    0.040298    0.040289...
    0.040289    0.040289    0.040289    0.040283    0.040279    0.040260    0.040254    0.040233...
    0.040233    0.040220    0.040218    0.040217    0.040217    0.040198    0.040198    0.040198...
    0.040198    0.040169    0.040147    0.040147    0.040145    0.040133    0.040133    0.040127...
    0.040117    0.040117    0.040106    0.040101    0.040099    0.040046    0.039993    0.039993...
    0.039993    0.039993    0.039982    0.039974    0.039959    0.039959    0.039959    0.039959...
    0.039885    0.039885    0.039885    0.039876    0.039873    0.039873    0.039873    0.039865...
    0.039865    0.039865    0.039865    0.039865    0.039865    0.039865    0.039865    0.039865...
    0.039865    0.039865    0.039845    0.039842    0.039842    0.039842    0.039823    0.039823...
    0.039823    0.039823    0.039810    0.039798    0.039798    0.039798    0.039798    0.039787...
    0.039786    0.039767    0.039767    0.039765    0.039726    0.039726    0.039726    0.039711...
    0.039711    0.039711    0.039711    0.039678    0.039665    0.039664    0.039659    0.039653...
    0.039653    0.039653    0.039635    0.039633    0.039633    0.039624    0.039624    0.039624...
    0.039617    0.039590    0.039580    0.039568    0.039568    0.039545    0.039523    0.039523...
    0.039523    0.039523    0.039523    0.039523    0.039523    0.039523    0.039523    0.039523...
    0.039501    0.039465    0.039465    0.039459    0.039453    0.039453    0.039411    0.039411...
    0.039411    0.039411    0.039411    0.039411    0.039410    0.039410    0.039410    0.039410...
    0.039410    0.039397    0.039391    0.039391    0.039374    0.039357    0.039357    0.039350...
    0.039342    0.039342    0.039342    0.039342    0.039315    0.039315    0.039315    0.039315...
    0.039305    0.039305    0.039299    0.039296    0.039289    0.039269    0.039269    0.039269...
    0.039269    0.039269    0.039269    0.039267    0.039263    0.039241    0.039241    0.039235...
    0.039235    0.039213    0.039213    0.039213    0.039205    0.039205    0.039201    0.039201...
    0.039194    0.039189    0.039178    0.039175    0.039150    0.039150    0.039150    0.039150...
    0.039142    0.039142    0.039134    0.039131    0.039131    0.039131    0.039131    0.039131...
    0.039126    0.039107    0.039107    0.039107    0.039107    0.039107    0.039107    0.039107...
    0.039082    0.039082    0.039082    0.039082    0.039082    0.039082    0.039082    0.039082...
    0.039082    0.039073    0.039056    0.039056    0.039056    0.039056    0.039056    0.039056...
    0.039056    0.039056    0.039056    0.039056    0.039054    0.039054    0.039042    0.039042...
    0.039022    0.039022    0.039013    0.039013    0.039008    0.039008    0.039008    0.039008...
    0.039008    0.039006    0.039006    0.039006    0.039006    0.039006    0.039006    0.039006...
    0.039006    0.039004    0.038986    0.038983    0.038972    0.038972    0.038972    0.038972...
    0.038972    0.038972    0.038962    0.038959    0.038955    0.038955    0.038955    0.038938...
    0.038922    0.038922    0.038922    0.038917    0.038917    0.038917    0.038904    0.038904...
    0.038896    0.038894    0.038888    0.038888    0.038879    0.038871    0.038871    0.038869...
    0.038869    0.038855    0.038851    0.038851    0.038851    0.038844    0.038836    0.038824...
    0.038824    0.038815    0.038804    0.038804    0.038795    0.038791    0.038787    0.038787...
    0.038776    0.038776    0.038776    0.038776    0.038776    0.038776    0.038773    0.038773...
    0.038768    0.038763    0.038749    0.038726    0.038726    0.038726    0.038726    0.038726...
    0.038714    0.038713    0.038697    0.038697    0.038672    0.038672    0.038672    0.038672...
    0.038672    0.038669    0.038669    0.038669    0.038669    0.038669    0.038668    0.038667...
    0.038665    0.038665    0.038630    0.038630    0.038630    0.038630    0.038630    0.038630...
    0.038630    0.038604    0.038604    0.038604    0.038604    0.038604    0.038604    0.038604...
    0.038604    0.038604    0.038604    0.038604    0.038604    0.038604    0.038604    0.038604...
    0.038604    0.038604    0.038604    0.038604    0.038604    0.038604    0.038601    0.038596...
    0.038596    0.038596    0.038596    0.038593    0.038593    0.038587    0.038576    0.038576...
    0.038576    0.038576    0.038574    0.038574    0.038574    0.038571    0.038571    0.038571...
    0.038571    0.038571    0.038562    0.038559    0.038559    0.038559    0.038557    0.038541...
    0.038538    0.038538    0.038538    0.038527    0.038527    0.038527    0.038527    0.038527...
    0.038527    0.038527    0.038527    0.038527    0.038514    0.038502    0.038502    0.038502...
    0.038489    0.038489    0.038489    0.038487    0.038481    0.038481    0.038479    0.038479...
    0.038479    0.038465    0.038465    0.038465    0.038435    0.038435    0.038435    0.038435...
    0.038435    0.038435    0.038435    0.038435    0.038435    0.038435    0.038435    0.038435...
    0.038435    0.038435    0.038435    0.038435    0.038435    0.038435    0.038424    0.038424...
    0.038424    0.038422    0.038422    0.038422    0.038414    0.038406    0.038406    0.038406...
    0.038406    0.038406    0.038406    0.038406    0.038406    0.038406    0.038406    0.038405...
    0.038405    0.038405    0.038395    0.038395    0.038395    0.038395    0.038395    0.038395...
    0.038395    0.038395    0.038395    0.038392    0.038392    0.038392    0.038381    0.038381...
    0.038369    0.038362    0.038362    0.038361    0.038361    0.038361    0.038361    0.038361...
    0.038361    0.038361    0.038361    0.038361    0.038360    0.038358    0.038358    0.038358...
    0.038357    0.038340    0.038340    0.038340    0.038335    0.038335    0.038333    0.038333...
    0.038333    0.038333    0.038333    0.038333    0.038306    0.038287    0.038287    0.038287...
    0.038287    0.038287    0.038286    0.038286    0.038286    0.038286    0.038268    0.038268...
    0.038268    0.038257    0.038257    0.038257    0.038257    0.038257    0.038257    0.038257...
    0.038239    0.038221    0.038210    0.038210    0.038196    0.038196    0.038196    0.038196...
    0.038192    0.038192    0.038180    0.038180    0.038180    0.038180    0.038180    0.038179...
    0.038179    0.038167    0.038167    0.038167    0.038167    0.038167    0.038167    0.038164...
    0.038164    0.038164    0.038164    0.038164    0.038144    0.038125    0.038125    0.038125...
    0.038118    0.038115    0.038115    0.038115    0.038115    0.038115    0.038111    0.038111...
    0.038111    0.038111    0.038111    0.038071    0.038071    0.038071    0.038071    0.038071...
    0.038071    0.038071    0.038071    0.038071    0.038071    0.038071    0.038071    0.038063...
    0.038063    0.038045    0.038040    0.038040    0.038040    0.038040    0.038040    0.038036...
    0.038036    0.038036    0.038036    0.038036    0.038036    0.038009    0.038009    0.038009...
    0.038009    0.038009    0.038009    0.038000    0.038000    0.038000    0.038000    0.038000...
    0.038000    0.038000    0.038000    0.038000    0.038000    0.038000    0.038000    0.038000...
    0.038000    0.038000    0.037997    0.037997    0.037997    0.037969    0.037969    0.037969...
    0.037959    0.037959    0.037959    0.037959    0.037959    0.037957    0.037957    0.037957...
    0.037949    0.037949    0.037947    0.037947    0.037947    0.037947    0.037947    0.037947...
    0.037947    0.037947    0.037947    0.037947    0.037944    0.037944    0.037942    0.037942...
    0.037940    0.037940    0.037940    0.037940    0.037940    0.037940    0.037940    0.037940...
    0.037940    0.037936    0.037936    0.037936    0.037935    0.037935    0.037935    0.037932...
    0.037932    0.037932    0.037927    0.037925    0.037925    0.037924    0.037924    0.037924...
    0.037924    0.037921    0.037907    0.037907    0.037907    0.037907    0.037907    0.037907...
    0.037907    0.037907    0.037907    0.037907    0.037907    0.037907    0.037901    0.037901...
    0.037901    0.037901    0.037901    0.037890    0.037890    0.037890    0.037890    0.037890...
    0.037890    0.037890    0.037890    0.037890    0.037880    0.037880    0.037880    0.037880...
    0.037880    0.037862    0.037862    0.037859    0.037859    0.037854    0.037854    0.037854...
    0.037854    0.037854    0.037854    0.037854    0.037854    0.037854    0.037854    0.037847...
    0.037847    0.037847    0.037847    0.037847    0.037847    0.037828    0.037826    0.037817...
    0.037817    0.037817    0.037817    0.037817    0.037817    0.037817    0.037817    0.037817...
    0.037817    0.037817    0.037817    0.037817    0.037817    0.037817    0.037809    0.037809...
    0.037809    0.037809    0.037809    0.037809    0.037809    0.037809    0.037808    0.037791...
    0.037791    0.037791    0.037791    0.037791    0.037791    0.037787    0.037787    0.037787...
    0.037787    0.037787    0.037787    0.037787    0.037787    0.037787    0.037787    0.037787...
    0.037787    0.037787    0.037787    0.037787    0.037787    0.037787    0.037787    0.037787...
    0.037787    0.037785    0.037785    0.037785    0.037785    0.037785    0.037784    0.037784...
    0.037784    0.037784    0.037784    0.037784    0.037784    0.037784    0.037784    0.037784...
    0.037784    0.037784    0.037763    0.037763    0.037763    0.037763    0.037763    0.037763...
    0.037763    0.037763    0.037763    0.037763    0.037763    0.037763    0.037763    0.037763...
    0.037763    0.037763    0.037763    0.037762    0.037762    0.037762    0.037762    0.037762...
    0.037762    0.037762    0.037762    0.037762    0.037762    0.037762    0.037762    0.037762...
    0.037762    0.037762    0.037762    0.037762    0.037762    0.037762    0.037762    0.037762...
    0.037762    0.037751    0.037744    0.037744    0.037742    0.037742    0.037742    0.037742...
    0.037742    0.037742    0.037742    0.037742    0.037741    0.037741    0.037741    0.037731...
    0.037731    0.037721    0.037721    0.037721    0.037713    0.037713    0.037713    0.037713...
    0.037713    0.037713    0.037713    0.037713    0.037713    0.037713    0.037713    0.037713...
    0.037713    0.037713    0.037710    0.037710    0.037710    0.037710    0.037710    0.037710...
    0.037710    0.037710    0.037710    0.037710    0.037710    0.037710    0.037710    0.037710...
    0.037710    0.037710    0.037710    0.037683    0.037683    0.037683    0.037683    0.037683...
    0.037683    0.037683    0.037683    0.037683    0.037683    0.037683    0.037680    0.037680...
    0.037680    0.037680    0.037680    0.037680    0.037680    0.037680    0.037680    0.037680...
    0.037680    0.037667    0.037667    0.037653    0.037653    0.037653    0.037653    0.037653...
    0.037653    0.037653    0.037653    0.037653    0.037653    0.037653    0.037653    0.037653...
    0.037653    0.037653    0.037653    0.037653    0.037653    0.037653    0.037653    0.037653...
    0.037653    0.037653    0.037653    0.037653    0.037653    0.037653    0.037653    0.037653...
    0.037653    0.037653    0.037650    0.037650    0.037650    0.037650    0.037650    0.037650...
    0.037650    0.037650    0.037650    0.037650    0.037645    0.037645    0.037645    0.037645...
    0.037645    0.037645    0.037645    0.037645    0.037645    0.037645    0.037645    0.037645...
    0.037645    0.037645    0.037645    0.037645    0.037640    0.037640    0.037640    0.037640...
    0.037640    0.037639    0.037639    0.037639    0.037639    0.037639    0.037639    0.037639...
    0.037639    0.037639    0.037639    0.037637    0.037634    0.037634    0.037634    0.037634...
    0.037634    0.037632    0.037632    0.037632    0.037632    0.037632    0.037632    0.037632...
    0.037632    0.037632    0.037632    0.037632    0.037632    0.037625    0.037625    0.037625...
    0.037625    0.037625    0.037625    0.037625    0.037618    0.037614    0.037614    0.037614...
    0.037613    0.037613    0.037613    0.037610    0.037610    0.037610    0.037610    0.037610...
    0.037610    0.037610    0.037610    0.037610    0.037608    0.037608    0.037608    0.037608...
    0.037608    0.037608    0.037608    0.037608    0.037608    0.037608    0.037608    0.037608...
    0.037608    0.037608    0.037601    0.037601    0.037601    0.037601    0.037601    0.037601...
    0.037601    0.037601    0.037601    0.037601    0.037601    0.037601    0.037601    0.037601...
    0.037601    0.037601    0.037601    0.037601    0.037601    0.037601    0.037601    0.037601...
    0.037601    0.037601    0.037601    0.037601    0.037595    0.037595    0.037595    0.037595...
    0.037595    0.037595    0.037595    0.037595    0.037595    0.037595    0.037595    0.037595...
    0.037595    0.037595    0.037595    0.037595    0.037595    0.037595    0.037595    0.037595...
    0.037595    0.037591    0.037591    0.037590    0.037590    0.037590    0.037590    0.037590...
    0.037590    0.037588    0.037588    0.037588    0.037588    0.037588    0.037588    0.037588...
    0.037588    0.037588    0.037580    0.037580    0.037580    0.037580    0.037580    0.037580...
    0.037580    0.037580    0.037580    0.037580    0.037580    0.037580    0.037580    0.037580...
    0.037580    0.037580    0.037580    0.037580    0.037580    0.037580    0.037580    0.037580...
    0.037580    0.037580    0.037580    0.037580    0.037580    0.037580    0.037573    0.037573...
    0.037573    0.037572    0.037572    0.037572    0.037572    0.037563    0.037563    0.037558...
    0.037558    0.037558    0.037558    0.037558    0.037558    0.037558    0.037558    0.037558...
    0.037558    0.037558    0.037558    0.037558    0.037558    0.037558    0.037558    0.037558...
    0.037558    0.037532    0.037532    0.037532    0.037532    0.037532    0.037532    0.037532...
    0.037532    0.037532    0.037532    0.037532    0.037532    0.037532    0.037532    0.037532...
    0.037532    0.037532    0.037532    0.037532    0.037532    0.037532    0.037532    0.037532...
    0.037532    0.037532    0.037532    0.037532    0.037532    0.037532    0.037532    0.037532...
    0.037532    0.037517    0.037517    0.037517    0.037517    0.037517    0.037517    0.037517...
    0.037517    0.037517    0.037517    0.037507    0.037507    0.037507    0.037507    0.037507...
    0.037507    0.037507    0.037507    0.037507    0.037507    0.037507    0.037507    0.037507...
    0.037507    0.037507    0.037507    0.037507    0.037507    0.037507    0.037507    0.037507...
    0.037507    0.037507    0.037507    0.037507    0.037507    0.037507    0.037507    0.037507...
    0.037507    0.037507    0.037489    0.037489    0.037478    0.037478    0.037478    0.037478...
    0.037478    0.037478    0.037478    0.037478    0.037478    0.037478    0.037478    0.037478...
    0.037478    0.037478    0.037478    0.037478    0.037478    0.037478    0.037478    0.037478...
    0.037478    0.037478    0.037478    0.037478    0.037478    0.037478    0.037478    0.037478...
    0.037478    0.037478    0.037478    0.037478    0.037478    0.037478    0.037478    0.037478...
    0.037478    0.037478    0.037478    0.037478    0.037478    0.037478    0.037478    0.037475...
    0.037475    0.037475    0.037475    0.037475    0.037475    0.037475    0.037475    0.037475...
    0.037475    0.037475    0.037475    0.037475    0.037475    0.037475    0.037475    0.037475...
    0.037475    0.037475    0.037475    0.037475    0.037475    0.037475    0.037475    0.037475...
    0.037465    0.037465    0.037459    0.037459    0.037459    0.037459    0.037459    0.037459...
    0.037459    0.037459    0.037459    0.037459    0.037459    0.037459    0.037459    0.037459...
    0.037459    0.037459    0.037459    0.037459    0.037459    0.037459    0.037459    0.037459...
    0.037459    0.037459    0.037459    0.037459    0.037459    0.037459    0.037459    0.037459...
    0.037459    0.037459    0.037459    0.037459    0.037459    0.037450    0.037450    0.037450...
    0.037450    0.037450    0.037450    0.037450    0.037450    0.037450    0.037450    0.037450...
    0.037450    0.037450    0.037450    0.037450    0.037450    0.037450    0.037450    0.037450...
    0.037450    0.037450    0.037450    0.037450    0.037450    0.037450    0.037448    0.037448...
    0.037448    0.037448    0.037448    0.037448    0.037448    0.037448    0.037448    0.037448...
    0.037448    0.037448    0.037448    0.037448    0.037448    0.037448    0.037448    0.037448...
    0.037448    0.037448    0.037448    0.037448    0.037448    0.037448    0.037448    0.037448...
    0.037448    0.037448    0.037448    0.037448    0.037448    0.037448    0.037448    0.037448...
    0.037448    0.037448    0.037434    0.037434    0.037434    0.037434    0.037434    0.037434...
    0.037434    0.037434    0.037434    0.037434    0.037434    0.037434    0.037434    0.037434...
    0.037434    0.037434    0.037411    0.037411    0.037411    0.037411    0.037411    0.037411...
    0.037411    0.037411    0.037411    0.037411    0.037411    0.037411    0.037411    0.037411...
    0.037411    0.037411    0.037411    0.037411    0.037411    0.037411    0.037411    0.037411...
    0.037411    0.037411    0.037411    0.037411    0.037411    0.037411    0.037411    0.037411...
    0.037411    0.037411    0.037411    0.037411    0.037411    0.037411    0.037411    0.037411...
    0.037411    0.037411    0.037411    0.037411    0.037411    0.037411    0.037411    0.037411...
    0.037411    0.037411    0.037411    0.037411    0.037411    0.037410    0.037410    0.037410...
    0.037410    0.037410    0.037410    0.037410    0.037407    0.037407    0.037407    0.037398...
    0.037398    0.037398    0.037398    0.037398    0.037398    0.037398    0.037398    0.037398...
    0.037398    0.037398    0.037398    0.037398    0.037398    0.037398    0.037398    0.037395...
    0.037395    0.037395    0.037395    0.037395    0.037395    0.037395    0.037395    0.037395...
    0.037395    0.037395    0.037395    0.037395    0.037389    0.037389    0.037389    0.037389...
    0.037389    0.037389    0.037389    0.037389    0.037389    0.037387    0.037387    0.037387...
    0.037387    0.037387    0.037387    0.037387    0.037387    0.037387    0.037387    0.037387...
    0.037387    0.037387    0.037387    0.037387    0.037385    0.037385    0.037385    0.037385...
    0.037385    0.037385    0.037385    0.037385    0.037385    0.037385    0.037385    0.037385...
    0.037385    0.037385    0.037385    0.037385    0.037385    0.037385    0.037385    0.037385...
    0.037385    0.037385    0.037385    0.037385    0.037385    0.037385    0.037385    0.037385...
    0.037385    0.037385    0.037385    0.037385    0.037385    0.037385    0.037385    0.037385...
    0.037385    0.037385    0.037385    0.037385    0.037385    0.037385    0.037385    0.037363...
    0.037363    0.037363    0.037363    0.037363    0.037363    0.037363    0.037363    0.037363...
    0.037354    0.037354    0.037354    0.037354    0.037354    0.037354    0.037354    0.037351...
    0.037351    0.037351    0.037351    0.037351    0.037351    0.037351    0.037351    0.037351...
    0.037351    0.037351    0.037351    0.037351    0.037351    0.037351    0.037351    0.037351...
    0.037351    0.037351    0.037351    0.037351    0.037351    0.037351    0.037351    0.037351...
    0.037351    0.037351    0.037351    0.037351    0.037351    0.037351    0.037351    0.037351...
    0.037351    0.037351    0.037351    0.037351    0.037351    0.037346    0.037346    0.037346...
    0.037346    0.037346    0.037346    0.037346    0.037346    0.037346    0.037346    0.037346...
    0.037346    0.037346    0.037346    0.037346    0.037346    0.037346    0.037346    0.037346...
    0.037346    0.037346    0.037346    0.037346    0.037346    0.037346    0.037346    0.037346...
    0.037346    0.037346    0.037346    0.037346    0.037346    0.037346    0.037346    0.037346...
    0.037346    0.037346    0.037346    0.037346    0.037346    0.037346    0.037346    0.037346...
    0.037346    0.037346    0.037346    0.037346    0.037346    0.037346    0.037346    0.037346...
    0.037346    0.037346    0.037346    0.037346    0.037346    0.037345    0.037345    0.037345...
    0.037345    0.037345    0.037345    0.037345    0.037345    0.037345    0.037345    0.037345...
    0.037330    0.037330    0.037330    0.037330    0.037330    0.037330    0.037330    0.037330...
    0.037330    0.037330    0.037330    0.037330    0.037330    0.037330    0.037330    0.037330...
    0.037330    0.037330    0.037330    0.037330    0.037330    0.037330    0.037330    0.037330...
    0.037330    0.037330    0.037330    0.037330    0.037330    0.037330    0.037330    0.037330...
    0.037327    0.037327    0.037327    0.037327    0.037327    0.037327    0.037327    0.037327...
    0.037322    0.037322    0.037322    0.037322    0.037322    0.037322    0.037322    0.037322...
    0.037322    0.037322    0.037322    0.037322    0.037322    0.037322    0.037322    0.037322...
    0.037322    0.037322    0.037322    0.037322    0.037322    0.037322    0.037322    0.037322...
    0.037322    0.037322    0.037322    0.037322    0.037322    0.037322    0.037322    0.037322...
    0.037322    0.037322    0.037322    0.037322    0.037322    0.037322    0.037322    0.037322...
    0.037322    0.037322    0.037322    0.037322    0.037322    0.037322    0.037322    0.037322...
    0.037322    0.037322    0.037322    0.037322    0.037322    0.037322    0.037322    0.037322...
    0.037322    0.037322    0.037322    0.037322    0.037322    0.037322    0.037322    0.037322...
    0.037322    0.037322    0.037322    0.037322    0.037322    0.037322    0.037322    0.037322...
    0.037322    0.037322    0.037322    0.037322    0.037322    0.037322    0.037322    0.037322...
    0.037322    0.037321    0.037320    0.037320    0.037320    0.037320    0.037320    0.037320...
    0.037320    0.037320    0.037320    0.037320    0.037320    0.037320    0.037320    0.037320...
    0.037320    0.037320    0.037320    0.037320    0.037320    0.037320    0.037320    0.037320...
    0.037320    0.037320    0.037320    0.037320    0.037320    0.037320    0.037320    0.037320...
    0.037320    0.037317    0.037310    0.037310    0.037310    0.037310    0.037310    0.037310...
    0.037310    0.037310    0.037310    0.037310    0.037310    0.037310    0.037310    0.037310...
    0.037310    0.037310    0.037310    0.037310    0.037310    0.037310    0.037310    0.037310...
    0.037310    0.037309    0.037309    0.037309    0.037309    0.037309    0.037291    0.037291...
    0.037291    0.037291    0.037291    0.037291    0.037291    0.037291    0.037291    0.037291...
    0.037291    0.037291    0.037291    0.037291    0.037291    0.037291    0.037291    0.037291...
    0.037291    0.037291    0.037291    0.037291    0.037291    0.037291    0.037291    0.037291...
    0.037291    0.037291    0.037291    0.037291    0.037291    0.037291    0.037291    0.037291...
    0.037291    0.037291    0.037291    0.037291    0.037291    0.037291    0.037291    0.037291...
    0.037291    0.037291    0.037291    0.037291    0.037291    0.037291    0.037291    0.037291...
    0.037291    0.037291    0.037291    0.037291    0.037291    0.037291    0.037291    0.037291...
    0.037291    0.037291    0.037291    0.037291    0.037291    0.037291    0.037291    0.037291...
    0.037291    0.037291    0.037291    0.037291    0.037291    0.037291    0.037291    0.037291...
    0.037291    0.037291    0.037291    0.037291    0.037291    0.037291    0.037291    0.037291...
    0.037291    0.037291    0.037291    0.037291    0.037291    0.037291    0.037291    0.037291...
    0.037291    0.037291    0.037291    0.037291    0.037291    0.037291    0.037291    0.037291...
    0.037291    0.037291    0.037291    0.037291    0.037291    0.037291    0.037291    0.037291...
    0.037291    0.037291    0.037291    0.037291    0.037291    0.037291    0.037291    0.037291...
    0.037291    0.037291    0.037291    0.037291    0.037291    0.037291    0.037291    0.037275...
    0.037275    0.037275    0.037275    0.037275    0.037275    0.037275    0.037275    0.037275...
    0.037275    0.037275    0.037275    0.037275    0.037275    0.037275    0.037275    0.037275...
    0.037275    0.037275    0.037275    0.037275    0.037275    0.037275    0.037275    0.037275...
    0.037275    0.037275    0.037275    0.037275    0.037275    0.037275    0.037275    0.037275...
    0.037275    0.037275    0.037275    0.037275    0.037275    0.037275    0.037275    0.037275...
    0.037275    0.037275    0.037275    0.037275    0.037275    0.037275    0.037275    0.037275...
    0.037275    0.037275    0.037275    0.037275    0.037275    0.037275    0.037275    0.037275...
    0.037275    0.037275    0.037274    0.037274    0.037274    0.037274    0.037274    0.037274...
    0.037274    0.037274    0.037274    0.037274    0.037274    0.037268    0.037268    0.037268...
    0.037268    0.037268    0.037268    0.037268    0.037268    0.037268    0.037268    0.037268...
    0.037268    0.037268    0.037268    0.037268    0.037268    0.037268    0.037268    0.037268...
    0.037268    0.037268    0.037268    0.037268    0.037268    0.037267    0.037267    0.037267...
    0.037267    0.037267    0.037267    0.037267    0.037267    0.037267    0.037267    0.037267...
    0.037267    0.037267    0.037267    0.037267    0.037267    0.037267    0.037267    0.037267...
    0.037267    0.037267    0.037267    0.037267    0.037267    0.037267    0.037267    0.037267...
    0.037261    0.037261    0.037261    0.037261    0.037261    0.037261    0.037261    0.037261...
    0.037261    0.037261    0.037260    0.037260    0.037260    0.037260    0.037260    0.037260...
    0.037260    0.037260    0.037260    0.037260    0.037260    0.037260    0.037260    0.037260...
    0.037260    0.037260    0.037260    0.037260    0.037260    0.037260    0.037260    0.037260...
    0.037260    0.037260    0.037260    0.037260    0.037260    0.037260    0.037260    0.037260...
    0.037260    0.037260    0.037260    0.037260    0.037260    0.037260    0.037260    0.037260...
    0.037260    0.037260    0.037260    0.037260    0.037260    0.037260    0.037260    0.037260...
    0.037260    0.037258    0.037258    0.037258    0.037258    0.037258    0.037258    0.037258...
    0.037258    0.037258    0.037258    0.037258    0.037258    0.037258    0.037258    0.037258...
    0.037258    0.037258    0.037258    0.037258    0.037258    0.037258    0.037258    0.037258...
    0.037258    0.037258    0.037258    0.037258    0.037258    0.037258    0.037258    0.037258...
    0.037258    0.037258    0.037246    0.037246    0.037246    0.037246    0.037246    0.037246...
    0.037246    0.037246    0.037246    0.037246    0.037246    0.037246    0.037246    0.037246...
    0.037246    0.037246    0.037246    0.037246    0.037246    0.037246    0.037246    0.037246...
    0.037246    0.037246    0.037246    0.037246    0.037246    0.037246    0.037246    0.037246...
    0.037246    0.037246    0.037246    0.037246    0.037246    0.037246    0.037246    0.037246...
    0.037246    0.037246    0.037246    0.037246    0.037246    0.037246    0.037246    0.037246...
    0.037246    0.037246    0.037246    0.037246    0.037246    0.037246    0.037246    0.037246...
    0.037240    0.037240    0.037240    0.037240    0.037239    0.037239    0.037239    0.037239...
    0.037239    0.037239    0.037239    0.037239    0.037239    0.037239    0.037239    0.037239...
    0.037239    0.037239    0.037239    0.037239    0.037239    0.037239    0.037239    0.037239...
    0.037239    0.037239    0.037239    0.037239    0.037239    0.037239    0.037239    0.037239...
    0.037239    0.037239    0.037239    0.037239    0.037239    0.037239    0.037239    0.037239...
    0.037239    0.037239    0.037239    0.037239    0.037239    0.037239    0.037239    0.037239...
    0.037239    0.037239    0.037239    0.037239    0.037239    0.037239    0.037239    0.037239...
    0.037239    0.037239    0.037239    0.037239    0.037239    0.037239    0.037239    0.037239...
    0.037239    0.037239    0.037239    0.037239    0.037239    0.037239    0.037239    0.037239...
    0.037239    0.037239    0.037239    0.037239    0.037239    0.037239    0.037239    0.037239...
    0.037237    0.037237    0.037237    0.037237    0.037237    0.037237    0.037237    0.037237...
    0.037237    0.037237    0.037237    0.037237    0.037237    0.037237    0.037235    0.037235...
    0.037235    0.037235    0.037235    0.037235    0.037235    0.037235    0.037235    0.037235...
    0.037235    0.037235    0.037235    0.037235    0.037235    0.037235    0.037235    0.037234...
    0.037234    0.037234    0.037234    0.037234    0.037234    0.037234    0.037234    0.037234...
    0.037234    0.037234    0.037234    0.037234    0.037234    0.037234    0.037233    0.037233...
    0.037233    0.037233    0.037233    0.037233    0.037233    0.037233    0.037233    0.037233...
    0.037233    0.037233    0.037233    0.037233    0.037233    0.037233    0.037233    0.037233...
    0.037233    0.037233    0.037233    0.037233    0.037233    0.037233    0.037233    0.037233...
    0.037233    0.037233    0.037233    0.037233    0.037224    0.037224    0.037224    0.037224...
    0.037224    0.037224    0.037224    0.037224    0.037224    0.037224    0.037218    0.037218...
    0.037218    0.037218    0.037218    0.037218    0.037218    0.037218    0.037218    0.037218...
    0.037218    0.037218    0.037218    0.037218    0.037218    0.037218    0.037218    0.037218...
    0.037218    0.037218    0.037218    0.037218    0.037218    0.037218    0.037218    0.037218...
    0.037211    0.037211    0.037211    0.037211    0.037211    0.037211    0.037211    0.037211...
    0.037211    0.037211    0.037211    0.037211    0.037211    0.037211    0.037211    0.037211...
    0.037211    0.037211    0.037211    0.037211    0.037211    0.037211    0.037211    0.037211...
    0.037211    0.037211    0.037211    0.037211    0.037211    0.037211    0.037211    0.037211...
    0.037211    0.037211    0.037211    0.037211    0.037211    0.037211    0.037211    0.037211...
    0.037211    0.037211    0.037211    0.037211    0.037211    0.037211    0.037211    0.037211...
    0.037211    0.037211    0.037211    0.037211    0.037211    0.037211    0.037211    0.037211...
    0.037211    0.037211    0.037211    0.037211    0.037211    0.037211    0.037211    0.037211...
    0.037211    0.037211    0.037211    0.037211    0.037211    0.037211    0.037211    0.037211...
    0.037211    0.037211    0.037211    0.037211    0.037211    0.037211    0.037211    0.037211...
    0.037211    0.037211    0.037211    0.037211    0.037211    0.037211    0.037211    0.037211...
    0.037211    0.037211    0.037211    0.037211    0.037211    0.037211    0.037211    0.037211...
    0.037211    0.037211    0.037211    0.037211    0.037211    0.037211    0.037211    0.037211...
    0.037211    0.037211    0.037211    0.037211    0.037211    0.037211    0.037211    0.037211...
    0.037211    0.037211    0.037211    0.037211    0.037211    0.037211    0.037211    0.037211...
    0.037211    0.037211    0.037211    0.037211    0.037211    0.037211    0.037211    0.037211...
    0.037211    0.037211    0.037211    0.037211    0.037211    0.037211    0.037211    0.037211...
    0.037211    0.037211    0.037211    0.037211    0.037211    0.037211    0.037211    0.037211...
    0.037211    0.037211    0.037211    0.037211    0.037211    0.037211    0.037206    0.037206...
    0.037206    0.037206    0.037206    0.037206    0.037206    0.037206    0.037206    0.037206...
    0.037206    0.037206    0.037206    0.037206    0.037206    0.037206    0.037206    0.037206...
    0.037206    0.037206    0.037201    0.037201    0.037201    0.037201    0.037201    0.037201...
    0.037201    0.037201    0.037201    0.037201    0.037201    0.037201    0.037201    0.037201...
    0.037201    0.037201    0.037201    0.037201    0.037201    0.037201    0.037201    0.037201...
    0.037201    0.037201    0.037201    0.037201    0.037201    0.037201    0.037201    0.037201...
    0.037201    0.037201    0.037201    0.037201    0.037201    0.037201    0.037201    0.037201...
    0.037201    0.037201    0.037195    0.037195    0.037195    0.037195    0.037195    0.037195...
    0.037195    0.037195    0.037195    0.037195    0.037195    0.037195    0.037195    0.037195...
    0.037195    0.037195    0.037195    0.037195    0.037195    0.037195    0.037195    0.037195...
    0.037195    0.037195    0.037195    0.037195    0.037195    0.037195    0.037195    0.037195...
    0.037195    0.037195    0.037195    0.037195    0.037195    0.037195    0.037195    0.037195...
    0.037195    0.037195    0.037195    0.037195    0.037195    0.037195    0.037195    0.037195...
    0.037195    0.037195    0.037195    0.037195    0.037195    0.037195    0.037195    0.037195...
    0.037195    0.037195    0.037195    0.037195    0.037195    0.037195    0.037195    0.037195...
    0.037195    0.037195    0.037195    0.037195    0.037195    0.037195    0.037195    0.037195...
    0.037195    0.037195    0.037195    0.037195    0.037195    0.037195    0.037195    0.037195...
    0.037195    0.037195    0.037195    0.037195    0.037195    0.037195    0.037195    0.037195...
    0.037195    0.037195    0.037195    0.037195    0.037195    0.037195    0.037195    0.037195...
    0.037195    0.037195    0.037195    0.037195    0.037195    0.037195    0.037195    0.037195...
    0.037195    0.037195    0.037195    0.037195    0.037195    0.037195    0.037195    0.037195...
    0.037195    0.037195    0.037195    0.037195    0.037195    0.037195    0.037195    0.037195...
    0.037195    0.037195    0.037195    0.037195    0.037195    0.037195    0.037195    0.037195...
    0.037195    0.037195    0.037195    0.037195    0.037195    0.037195    0.037195    0.037195...
    0.037195    0.037195    0.037195    0.037195    0.037195    0.037195    0.037195    0.037195...
    0.037195    0.037195    0.037195    0.037195    0.037195    0.037195    0.037195    0.037195...
    0.037195    0.037195    0.037195    0.037195    0.037195    0.037195    0.037195    0.037195...
    0.037195    0.037195    0.037195    0.037195    0.037195    0.037195    0.037195    0.037195...
    0.037195    0.037195    0.037195    0.037195    0.037195    0.037195    0.037195    0.037195...
    0.037195    0.037195    0.037195    0.037195    0.037195    0.037195    0.037195    0.037195...
    0.037195    0.037195    0.037195    0.037195    0.037195    0.037195    0.037195    0.037195...
    0.037195    0.037195    0.037195    0.037195    0.037195    0.037195    0.037195    0.037195...
    0.037195    0.037189    0.037189    0.037189    0.037189    0.037189    0.037189    0.037189...
    0.037189    0.037187    0.037187    0.037187    0.037187    0.037187    0.037187    0.037187...
    0.037187    0.037187    0.037187    0.037187    0.037187    0.037187    0.037187    0.037187...
    0.037187    0.037187    0.037187    0.037187    0.037187    0.037187    0.037187    0.037187...
    0.037187    0.037187    0.037187    0.037187    0.037187    0.037187    0.037187    0.037187...
    0.037187    0.037187    0.037187    0.037187    0.037187    0.037187    0.037187    0.037187...
    0.037187    0.037187    0.037187    0.037187    0.037187    0.037187    0.037187    0.037187...
    0.037187    0.037187    0.037187    0.037187    0.037187    0.037187    0.037187    0.037187...
    0.037187    0.037187    0.037187    0.037187    0.037187    0.037187    0.037187    0.037187...
    0.037187    0.037187    0.037187    0.037187    0.037187    0.037187    0.037187    0.037187...
    0.037187    0.037187    0.037187    0.037187    0.037187    0.037187    0.037187    0.037187...
    0.037187    0.037187    0.037187    0.037187    0.037187    0.037187    0.037187    0.037187...
    0.037187    0.037187    0.037187    0.037187    0.037187    0.037187    0.037187    0.037187...
    0.037187    0.037187    0.037187    0.037187    0.037187    0.037187    0.037187    0.037187...
    0.037187    0.037187    0.037187    0.037187    0.037187    0.037187    0.037187    0.037187...
    0.037187    0.037187    0.037187    0.037187    0.037187    0.037187    0.037187    0.037187...
    0.037187    0.037187    0.037187    0.037187    0.037187    0.037187    0.037187    0.037187...
    0.037187    0.037187    0.037187    0.037187    0.037187    0.037187    0.037184    0.037184...
    0.037184    0.037184    0.037184    0.037184    0.037184    0.037184    0.037184    0.037184...
    0.037184    0.037184    0.037184    0.037184    0.037184    0.037184    0.037184    0.037184...
    0.037184    0.037184    0.037184    0.037184    0.037184    0.037184    0.037184    0.037184...
    0.037184    0.037184    0.037184    0.037184    0.037184    0.037184    0.037184    0.037184...
    0.037184    0.037184    0.037184    0.037184    0.037184    0.037184    0.037184    0.037184...
    0.037184    0.037184    0.037184    0.037184    0.037184    0.037184    0.037184    0.037184...
    0.037184    0.037184    0.037184    0.037184    0.037184    0.037184    0.037184    0.037184...
    0.037184    0.037184    0.037184    0.037184    0.037184    0.037184    0.037184    0.037184...
    0.037184    0.037184    0.037184    0.037184    0.037184    0.037184    0.037184    0.037184...
    0.037184    0.037184    0.037184    0.037184    0.037184    0.037184    0.037184    0.037184...
    0.037184    0.037184    0.037184    0.037171    0.037171    0.037171    0.037171    0.037171...
    0.037171    0.037171    0.037171    0.037171    0.037171    0.037171    0.037171    0.037171...
    0.037171    0.037171    0.037171    0.037171    0.037171    0.037171    0.037171    0.037171...
    0.037171    0.037171    0.037171    0.037171    0.037171    0.037171    0.037171    0.037171...
    0.037171    0.037171    0.037171    0.037171    0.037171    0.037171    0.037171    0.037171...
    0.037171    0.037171    0.037171    0.037171    0.037171    0.037171    0.037171    0.037171...
    0.037171    0.037171    0.037171    0.037171    0.037171    0.037171    0.037171    0.037171...
    0.037171    0.037171    0.037163    0.037163    0.037163    0.037163    0.037163    0.037163...
    0.037163    0.037163    0.037163    0.037163    0.037163    0.037163    0.037163    0.037163...
    0.037163    0.037163    0.037163    0.037163    0.037163    0.037163    0.037163    0.037163...
    0.037163    0.037163    0.037163    0.037163    0.037163    0.037163    0.037163    0.037163...
    0.037163    0.037163    0.037163    0.037163    0.037163    0.037163    0.037163    0.037163...
    0.037163    0.037163    0.037163    0.037163    0.037163    0.037163    0.037163    0.037163...
    0.037163    0.037163    0.037163    0.037163    0.037163    0.037163    0.037163    0.037163...
    0.037163    0.037163    0.037163    0.037163    0.037163    0.037163    0.037163    0.037163...
    0.037163    0.037163    0.037163    0.037163    0.037163    0.037163    0.037163    0.037163...
    0.037163    0.037163    0.037163    0.037163    0.037163    0.037163    0.037163    0.037163...
    0.037163    0.037163    0.037163    0.037163    0.037163    0.037163    0.037163    0.037163...
    0.037163    0.037163    0.037163    0.037163    0.037163    0.037163    0.037163    0.037163...
    0.037163    0.037163    0.037163    0.037163    0.037163    0.037163    0.037163    0.037163...
    0.037163    0.037163    0.037163    0.037163    0.037163    0.037163    0.037163    0.037163...
    0.037163    0.037163    0.037163    0.037163    0.037163    0.037163    0.037163    0.037163...
    0.037163    0.037163    0.037163    0.037163    0.037163    0.037163    0.037163    0.037163...
    0.037163    0.037163    0.037163    0.037163    0.037163    0.037163    0.037163    0.037163...
    0.037163    0.037163    0.037163    0.037163    0.037163    0.037163    0.037163    0.037163...
    0.037163    0.037163    0.037163    0.037163    0.037163    0.037163    0.037163    0.037163...
    0.037163    0.037163    0.037163    0.037163    0.037163    0.037163    0.037163    0.037163...
    0.037163    0.037163    0.037163    0.037163    0.037163    0.037163    0.037163    0.037163...
    0.037163    0.037163    0.037163    0.037163    0.037163    0.037163    0.037163    0.037163...
    0.037163    0.037163    0.037163    0.037163    0.037163    0.037163    0.037163    0.037163...
    0.037163    0.037163    0.037163    0.037163    0.037163    0.037163    0.037163    0.037163...
    0.037163    0.037163    0.037163    0.037163    0.037163    0.037163    0.037163    0.037163...
    0.037163    0.037163    0.037163    0.037163    0.037163    0.037154    0.037154    0.037154...
    0.037154    0.037154    0.037154    0.037154    0.037154    0.037154    0.037154    0.037154...
    0.037154    0.037154    0.037154    0.037154    0.037154    0.037154    0.037154    0.037154...
    0.037154    0.037154    0.037154    0.037154    0.037154    0.037154    0.037154    0.037154...
    0.037154    0.037154    0.037154    0.037154    0.037154    0.037154    0.037154    0.037154...
    0.037154    0.037154    0.037154    0.037154    0.037154    0.037154    0.037154    0.037154...
    0.037154    0.037152    0.037152    0.037152    0.037152    0.037152    0.037152    0.037152...
    0.037152    0.037152    0.037152    0.037152    0.037152    0.037152    0.037152    0.037152...
    0.037152    0.037152    0.037152    0.037152    0.037152    0.037152    0.037152    0.037152...
    0.037152    0.037152    0.037152    0.037152    0.037152    0.037152    0.037152    0.037152...
    0.037152    0.037152    0.037152    0.037152    0.037152    0.037152    0.037152    0.037152...
    0.037152    0.037152    0.037152    0.037152    0.037152    0.037152    0.037152    0.037152...
    0.037152    0.037152    0.037152    0.037152    0.037152    0.037152    0.037152    0.037152...
    0.037152    0.037146    0.037146    0.037146    0.037146    0.037146    0.037146    0.037146...
    0.037146    0.037146    0.037146    0.037146    0.037146    0.037146    0.037146    0.037146...
    0.037146    0.037146    0.037146    0.037146    0.037146    0.037146    0.037146    0.037145...
    0.037145    0.037145    0.037145    0.037145    0.037145    0.037145    0.037145    0.037145...
    0.037145    0.037145    0.037145    0.037145    0.037145    0.037145    0.037145    0.037145...
    0.037145    0.037145    0.037145    0.037145    0.037145    0.037145    0.037145    0.037145...
    0.037145    0.037145    0.037145    0.037143    0.037143    0.037143    0.037143    0.037143...
    0.037143    0.037143    0.037143    0.037143    0.037143    0.037143    0.037143    0.037143...
    0.037143    0.037143    0.037143    0.037143    0.037143    0.037143    0.037143    0.037143...
    0.037143    0.037143    0.037143    0.037143    0.037143    0.037143    0.037143    0.037143...
    0.037143    0.037143    0.037143    0.037143    0.037143    0.037143    0.037143    0.037143...
    0.037143    0.037143    0.037143    0.037143    0.037143    0.037143    0.037143    0.037143...
    0.037143    0.037143    0.037143    0.037143    0.037143    0.037143    0.037143    0.037143...
    0.037143    0.037143    0.037143    0.037143    0.037143    0.037137    0.037137    0.037137...
    0.037137    0.037137    0.037137    0.037137    0.037137    0.037137    0.037137    0.037137...
    0.037137    0.037137    0.037137    0.037137    0.037137    0.037137    0.037137    0.037137...
    0.037137    0.037137    0.037137    0.037137    0.037137    0.037137    0.037137    0.037137...
    0.037137    0.037137    0.037137    0.037137    0.037137    0.037137    0.037137    0.037137...
    0.037137    0.037137    0.037137    0.037137    0.037137    0.037137    0.037137    0.037137...
    0.037137    0.037137    0.037137    0.037137    0.037137    0.037137    0.037137    0.037137...
    0.037137    0.037137    0.037137    0.037137    0.037137    0.037137    0.037137    0.037137...
    0.037137    0.037137    0.037137    0.037137    0.037137    0.037137    0.037137    0.037137...
    0.037137    0.037137    0.037137    0.037137    0.037137    0.037137    0.037137    0.037137...
    0.037137    0.037137    0.037137    0.037137    0.037137    0.037137    0.037137    0.037135...
    0.037135    0.037135    0.037135    0.037135    0.037135    0.037135    0.037135    0.037135...
    0.037135    0.037135    0.037135    0.037135    0.037135    0.037135    0.037135    0.037135...
    0.037135    0.037135    0.037135    0.037135    0.037135    0.037135    0.037135    0.037135...
    0.037135    0.037135    0.037135    0.037135    0.037135    0.037135    0.037135    0.037135...
    0.037135    0.037135    0.037135    0.037135    0.037135    0.037135    0.037135    0.037135...
    0.037124    0.037124    0.037124    0.037124    0.037124    0.037124    0.037124    0.037124...
    0.037124    0.037124    0.037124    0.037124    0.037124    0.037124    0.037124    0.037124...
    0.037124    0.037124    0.037124    0.037124    0.037124    0.037124    0.037124    0.037124...
    0.037124    0.037124    0.037124    0.037124    0.037124    0.037124    0.037124    0.037124...
    0.037124    0.037124    0.037124    0.037124    0.037124    0.037124    0.037124    0.037124...
    0.037124    0.037124    0.037124    0.037124    0.037124    0.037124    0.037124    0.037124...
    0.037124    0.037124    0.037124    0.037124    0.037116    0.037116    0.037116    0.037116...
    0.037116    0.037116    0.037116    0.037116    0.037116    0.037116    0.037116    0.037116...
    0.037116    0.037116    0.037116    0.037116    0.037116    0.037116    0.037116    0.037116...
    0.037116    0.037116    0.037116    0.037116    0.037116    0.037116    0.037116    0.037116...
    0.037116    0.037116    0.037116    0.037116    0.037116    0.037116    0.037116    0.037116...
    0.037116    0.037116    0.037116    0.037116    0.037116    0.037116    0.037116    0.037116...
    0.037116    0.037116    0.037116    0.037116    0.037116    0.037116    0.037116    0.037116...
    0.037116    0.037116    0.037116    0.037116    0.037116    0.037116    0.037116    0.037116...
    0.037116    0.037116    0.037116    0.037116    0.037116    0.037116    0.037116    0.037116...
    0.037116    0.037116    0.037116    0.037116    0.037116    0.037116    0.037116    0.037116...
    0.037116    0.037116    0.037116    0.037116    0.037116    0.037116    0.037116    0.037116...
    0.037116    0.037116    0.037116    0.037116    0.037116    0.037116    0.037116    0.037116...
    0.037116    0.037116    0.037116    0.037116    0.037116    0.037116    0.037116    0.037116...
    0.037116    0.037116    0.037116    0.037116    0.037116    0.037116    0.037116    0.037116...
    0.037116    0.037116    0.037116    0.037116    0.037116    0.037116    0.037116    0.037116...
    0.037116    0.037116    0.037116    0.037116    0.037116    0.037116    0.037116    0.037116...
    0.037116    0.037116    0.037116    0.037116    0.037116    0.037116    0.037116    0.037116...
    0.037116    0.037116    0.037116    0.037109    0.037109    0.037109    0.037109    0.037109...
    0.037109    0.037109    0.037109    0.037109    0.037109    0.037109    0.037109    0.037109...
    0.037109    0.037109    0.037109    0.037109    0.037109    0.037109    0.037109    0.037109...
    0.037109    0.037109    0.037109    0.037109    0.037109    0.037109    0.037109    0.037109...
    0.037109    0.037109    0.037109    0.037109    0.037109    0.037109    0.037109    0.037109...
    0.037109    0.037109    0.037109    0.037109    0.037109    0.037109    0.037109    0.037109...
    0.037109    0.037109    0.037109    0.037109    0.037109    0.037109    0.037109    0.037109...
    0.037109    0.037109    0.037109    0.037109    0.037109    0.037109    0.037109    0.037109...
    0.037109    0.037109    0.037109    0.037109    0.037109    0.037109    0.037109    0.037109...
    0.037109    0.037109    0.037109    0.037109    0.037109    0.037109    0.037109    0.037109...
    0.037109    0.037109    0.037109    0.037109    0.037109    0.037109    0.037109    0.037109...
    0.037109    0.037109    0.037109    0.037109    0.037109    0.037109    0.037109    0.037109...
    0.037109    0.037109    0.037109    0.037109    0.037109    0.037109    0.037109    0.037109...
    0.037109    0.037109    0.037109    0.037109    0.037109    0.037109    0.037109    0.037109...
    0.037109    0.037109    0.037109    0.037109    0.037109    0.037108    0.037108    0.037108...
    0.037108    0.037108    0.037108    0.037108    0.037108    0.037108    0.037108    0.037108...
    0.037108    0.037108    0.037108    0.037108    0.037108    0.037104    0.037104    0.037104...
    0.037104    0.037104    0.037104    0.037104    0.037104    0.037104    0.037104    0.037104...
    0.037104    0.037104    0.037104    0.037104    0.037104    0.037104    0.037097    0.037097...
    0.037097    0.037097    0.037097    0.037097    0.037097    0.037097    0.037097    0.037097...
    0.037097    0.037097    0.037097    0.037097    0.037097    0.037097    0.037097    0.037097...
    0.037097    0.037097    0.037097    0.037097    0.037097    0.037097    0.037097    0.037097...
    0.037097    0.037097    0.037097    0.037097    0.037097    0.037097    0.037097    0.037097...
    0.037097    0.037097    0.037097    0.037097    0.037097    0.037097    0.037097    0.037094...
    0.037094    0.037094    0.037094    0.037094    0.037094    0.037094    0.037094    0.037094...
    0.037094    0.037094    0.037094    0.037094    0.037094    0.037094    0.037094    0.037094...
    0.037094    0.037094    0.037094    0.037094    0.037094    0.037094    0.037094    0.037094...
    0.037094    0.037094    0.037094    0.037094    0.037094    0.037094    0.037094    0.037094...
    0.037094    0.037094    0.037094    0.037094    0.037094    0.037094    0.037094    0.037094...
    0.037094    0.037094    0.037094    0.037094    0.037094    0.037094    0.037094    0.037094...
    0.037094    0.037094    0.037094    0.037094    0.037094    0.037094    0.037094    0.037094...
    0.037094    0.037094    0.037094    0.037094    0.037094    0.037094    0.037094    0.037094...
    0.037094    0.037094    0.037094    0.037094    0.037094    0.037094    0.037094    0.037094...
    0.037094    0.037094    0.037094    0.037094    0.037094    0.037094    0.037094    0.037094...
    0.037094    0.037094    0.037094    0.037094    0.037094    0.037094    0.037094    0.037094...
    0.037094    0.037094    0.037094    0.037094    0.037094    0.037094    0.037094    0.037094...
    0.037094    0.037094    0.037094    0.037094    0.037094    0.037094    0.037094    0.037093...
    0.037093    0.037093    0.037093    0.037093    0.037093    0.037093    0.037093    0.037093...
    0.037093    0.037093    0.037093    0.037093    0.037093    0.037093    0.037093    0.037093...
    0.037093    0.037093    0.037093    0.037093    0.037093    0.037093    0.037093    0.037093...
    0.037093    0.037093    0.037093    0.037093    0.037093    0.037093    0.037093    0.037093...
    0.037093    0.037093    0.037093    0.037093    0.037093    0.037093    0.037093    0.037093...
    0.037093    0.037093    0.037093    0.037093    0.037093    0.037093    0.037093    0.037093...
    0.037093    0.037093    0.037093    0.037093    0.037093    0.037090    0.037090    0.037090...
    0.037090    0.037090    0.037090    0.037090    0.037090    0.037090    0.037090    0.037090...
    0.037090    0.037090    0.037090    0.037090    0.037090    0.037090    0.037090    0.037090...
    0.037090    0.037090    0.037090    0.037090    0.037090    0.037090    0.037090    0.037090...
    0.037090    0.037090    0.037090    0.037090    0.037090    0.037090    0.037090    0.037090...
    0.037090    0.037090    0.037090    0.037090    0.037090    0.037090    0.037090    0.037090...
    0.037090    0.037090    0.037090    0.037090    0.037090    0.037090    0.037090    0.037090...
    0.037090    0.037090    0.037090    0.037090    0.037090    0.037090    0.037090    0.037090...
    0.037090    0.037090    0.037090    0.037077    0.037077    0.037077    0.037077    0.037077...
    0.037077    0.037077    0.037077    0.037077    0.037077    0.037077    0.037077    0.037077...
    0.037077    0.037077    0.037077    0.037077    0.037077    0.037077    0.037077    0.037077...
    0.037077    0.037077    0.037077    0.037077    0.037077    0.037077    0.037077    0.037077...
    0.037077    0.037077    0.037077    0.037077    0.037077    0.037077    0.037077    0.037077...
    0.037077    0.037077    0.037077    0.037077    0.037077    0.037077    0.037077    0.037077...
    0.037077    0.037077    0.037077    0.037077    0.037077    0.037077    0.037077    0.037077...
    0.037077    0.037077    0.037077    0.037077    0.037077    0.037077    0.037077    0.037077...
    0.037077    0.037077    0.037077    0.037077    0.037077    0.037077    0.037077    0.037077...
    0.037077    0.037077    0.037077    0.037077    0.037077    0.037077    0.037077    0.037077...
    0.037077    0.037077    0.037077    0.037077    0.037077    0.037077    0.037077    0.037077...
    0.037077    0.037077    0.037077    0.037077    0.037077    0.037077    0.037077    0.037077...
    0.037077    0.037077    0.037077    0.037077    0.037077    0.037077    0.037077    0.037077...
    0.037077    0.037077    0.037077    0.037077    0.037077    0.037077    0.037077    0.037077...
    0.037077    0.037077    0.037077    0.037077    0.037077    0.037077    0.037077    0.037077...
    0.037077    0.037077    0.037077    0.037077    0.037077    0.037077    0.037077    0.037077...
    0.037077    0.037077    0.037077    0.037077    0.037077    0.037077    0.037077    0.037077...
    0.037077    0.037077    0.037077    0.037077    0.037077    0.037077    0.037077    0.037077...
    0.037077    0.037077    0.037077    0.037077    0.037077    0.037077    0.037077    0.037077...
    0.037077    0.037077    0.037077    0.037077    0.037077    0.037077    0.037077    0.037077...
    0.037077    0.037077    0.037077    0.037077    0.037077    0.037077    0.037077    0.037077...
    0.037077    0.037077    0.037077    0.037077    0.037077    0.037077    0.037077    0.037077...
    0.037077    0.037077    0.037077    0.037077    0.037077    0.037077    0.037077    0.037077...
    0.037077    0.037077    0.037077    0.037077    0.037077    0.037077    0.037077    0.037075...
    0.037075    0.037075    0.037075    0.037075    0.037075    0.037075    0.037075    0.037075...
    0.037075    0.037075    0.037075    0.037075    0.037075    0.037075    0.037075    0.037075...
    0.037075    0.037075    0.037075    0.037075    0.037075    0.037075    0.037075    0.037075...
    0.037075    0.037075    0.037075    0.037075    0.037075    0.037075    0.037075    0.037075...
    0.037075    0.037075    0.037075    0.037075    0.037075    0.037075    0.037075    0.037075...
    0.037075    0.037075    0.037075    0.037075    0.037075    0.037075    0.037075    0.037075...
    0.037075    0.037075    0.037075    0.037075    0.037075    0.037075    0.037075    0.037075...
    0.037075    0.037075    0.037075    0.037075    0.037075    0.037075    0.037075    0.037075...
    0.037075    0.037075    0.037075    0.037075    0.037075    0.037075    0.037075    0.037075...
    0.037075    0.037075    0.037075    0.037075    0.037075    0.037075    0.037075    0.037075...
    0.037075    0.037075    0.037075    0.037075    0.037075    0.037075    0.037075    0.037075...
    0.037075    0.037075    0.037075    0.037075    0.037075    0.037075    0.037075    0.037075...
    0.037075    0.037075    0.037075    0.037075    0.037075    0.037075    0.037075    0.037075...
    0.037075    0.037075    0.037075    0.037075    0.037075    0.037075    0.037075    0.037075...
    0.037075    0.037075    0.037070    0.037070    0.037070    0.037070    0.037070    0.037070...
    0.037070    0.037070    0.037070    0.037070    0.037070    0.037070    0.037070    0.037070...
    0.037070    0.037070    0.037070    0.037070    0.037070    0.037070    0.037070    0.037070...
    0.037070    0.037070    0.037070    0.037070    0.037070    0.037070    0.037070    0.037070...
    0.037070    0.037070    0.037070    0.037070    0.037070    0.037070    0.037070    0.037070...
    0.037070    0.037070    0.037070    0.037070    0.037070    0.037070    0.037070    0.037070...
    0.037070    0.037070    0.037070    0.037070    0.037070    0.037070    0.037070    0.037070...
    0.037070    0.037070    0.037070    0.037070    0.037070    0.037070    0.037070    0.037070...
    0.037070    0.037070    0.037070    0.037070    0.037070    0.037070    0.037070    0.037070...
    0.037070    0.037070    0.037070    0.037070    0.037070    0.037070    0.037070    0.037070...
    0.037070    0.037070    0.037070    0.037070    0.037070    0.037060    0.037060    0.037060...
    0.037060    0.037060    0.037060    0.037060    0.037060    0.037060    0.037060    0.037060...
    0.037060    0.037060    0.037060    0.037060    0.037060    0.037060    0.037060    0.037060...
    0.037060    0.037060    0.037060    0.037060    0.037060    0.037060    0.037060    0.037060...
    0.037060    0.037060    0.037060    0.037060    0.037060    0.037060    0.037060    0.037060...
    0.037060    0.037060    0.037060    0.037060    0.037060    0.037060    0.037060    0.037060...
    0.037060    0.037060    0.037060    0.037060    0.037060    0.037060    0.037060    0.037060...
    0.037060    0.037060    0.037060    0.037060    0.037060    0.037060    0.037060    0.037060...
    0.037060    0.037060    0.037060    0.037060    0.037060    0.037060    0.037060    0.037060...
    0.037060    0.037060    0.037060    0.037060    0.037060    0.037060    0.037060    0.037060...
    0.037060    0.037060    0.037060    0.037060    0.037060    0.037060    0.037060    0.037060...
    0.037060    0.037060    0.037060    0.037060    0.037060    0.037060    0.037060    0.037060...
    0.037060    0.037060    0.037060    0.037060    0.037060    0.037060    0.037060    0.037060...
    0.037060    0.037060    0.037060    0.037060    0.037060    0.037060    0.037060    0.037060...
    0.037060    0.037060    0.037060    0.037060    0.037060    0.037060    0.037060    0.037060...
    0.037060    0.037060    0.037060    0.037060    0.037060    0.037060    0.037060    0.037060...
    0.037060    0.037060    0.037060    0.037060    0.037060    0.037060    0.037060    0.037060...
    0.037060    0.037060    0.037060    0.037060    0.037060    0.037060    0.037060    0.037060...
    0.037060    0.037060    0.037060    0.037060    0.037060    0.037060    0.037060    0.037060...
    0.037060    0.037060    0.037060    0.037060    0.037060    0.037060    0.037060    0.037060...
    0.037060    0.037060    0.037060    0.037060    0.037060    0.037060    0.037060    0.037060...
    0.037060    0.037060    0.037060    0.037060    0.037060    0.037060    0.037060    0.037060...
    0.037060    0.037060    0.037060    0.037060    0.037060    0.037060    0.037060    0.037060...
    0.037060    0.037060    0.037060    0.037060    0.037060    0.037060    0.037060    0.037060...
    0.037060    0.037060    0.037060    0.037060    0.037060    0.037060    0.037060    0.037060...
    0.037060    0.037060    0.037060    0.037060    0.037060    0.037060    0.037060    0.037060...
    0.037060    0.037060    0.037060    0.037060    0.037060    0.037060    0.037060    0.037060...
    0.037060    0.037060    0.037060    0.037060    0.037060    0.037060    0.037060    0.037060...
    0.037060    0.037060    0.037060    0.037060    0.037060    0.037060    0.037060    0.037060...
    0.037060    0.037060    0.037060    0.037060    0.037060    0.037060    0.037060    0.037060...
    0.037060    0.037060    0.037060    0.037060    0.037060    0.037060    0.037060    0.037060...
    0.037060    0.037060    0.037060    0.037060    0.037060    0.037060    0.037060    0.037060...
    0.037060    0.037060    0.037060    0.037060    0.037060    0.037060    0.037052    0.037052...
    0.037052    0.037052    0.037052    0.037052    0.037052    0.037052    0.037052    0.037052...
    0.037052    0.037052    0.037052    0.037052    0.037052    0.037052    0.037052    0.037052...
    0.037052    0.037052    0.037052    0.037052    0.037052    0.037052    0.037052    0.037052...
    0.037052    0.037052    0.037052    0.037052    0.037052    0.037052    0.037052    0.037052...
    0.037052    0.037052    0.037052    0.037052    0.037052    0.037052    0.037052    0.037052...
    0.037052    0.037052    0.037052    0.037052    0.037052    0.037052    0.037052    0.037052...
    0.037052    0.037052    0.037052    0.037052    0.037052    0.037052    0.037052    0.037052...
    0.037052    0.037052    0.037052    0.037052    0.037052    0.037052    0.037052    0.037052...
    0.037052    0.037052    0.037052    0.037052    0.037052    0.037052    0.037052    0.037052...
    0.037052    0.037052    0.037052    0.037051    0.037051    0.037051    0.037051    0.037051...
    0.037051    0.037051    0.037051    0.037051    0.037051    0.037051    0.037049    0.037049...
    0.037049    0.037049    0.037049    0.037049    0.037049    0.037049    0.037049    0.037049...
    0.037049    0.037049    0.037049    0.037049    0.037049    0.037049    0.037049    0.037049...
    0.037049    0.037049    0.037049    0.037045    0.037045    0.037045    0.037045    0.037045...
    0.037045    0.037045    0.037045    0.037045    0.037045    0.037045    0.037045    0.037045...
    0.037045    0.037045    0.037045    0.037045    0.037045    0.037045    0.037045    0.037045...
    0.037045    0.037045    0.037045    0.037045    0.037045    0.037045    0.037045    0.037045...
    0.037045    0.037045    0.037045    0.037045    0.037045    0.037045    0.037045    0.037045...
    0.037045    0.037045    0.037045    0.037045    0.037045    0.037045    0.037045    0.037045...
    0.037045    0.037045    0.037045    0.037045    0.037045    0.037045    0.037045    0.037045...
    0.037045    0.037045    0.037045    0.037045    0.037045    0.037045    0.037045    0.037045...
    0.037045    0.037045    0.037045    0.037045    0.037045    0.037045    0.037045    0.037045...
    0.037045    0.037045    0.037045    0.037045    0.037045    0.037045    0.037045    0.037045...
    0.037045    0.037045    0.037045    0.037045    0.037045    0.037045    0.037045    0.037045...
    0.037045    0.037045    0.037045    0.037045    0.037040    0.037040    0.037040    0.037040...
    0.037040    0.037040    0.037040    0.037040    0.037040    0.037040    0.037040    0.037040...
    0.037040    0.037040    0.037040    0.037040    0.037033    0.037033    0.037033    0.037033...
    0.037033    0.037033    0.037033    0.037033    0.037033    0.037033    0.037033    0.037033...
    0.037033    0.037033    0.037033    0.037033    0.037033    0.037033    0.037033    0.037033...
    0.037033    0.037033    0.037033    0.037033    0.037033    0.037033    0.037033    0.037033...
    0.037033    0.037033    0.037033    0.037033    0.037033    0.037033    0.037033    0.037033...
    0.037033    0.037033    0.037033    0.037033    0.037033    0.037033    0.037033    0.037033...
    0.037033    0.037033    0.037033    0.037033    0.037033    0.037033    0.037033    0.037033...
    0.037033    0.037033    0.037033    0.037033    0.037033    0.037033    0.037033    0.037033...
    0.037033    0.037033    0.037033    0.037033    0.037033    0.037033    0.037033    0.037033...
    0.037033    0.037033    0.037033    0.037033    0.037033    0.037033    0.037033    0.037033...
    0.037033    0.037033    0.037033    0.037033    0.037033    0.037033    0.037033    0.037032...
    0.037032    0.037032    0.037032    0.037032    0.037032    0.037032    0.037032    0.037032...
    0.037032    0.037032    0.037032    0.037032    0.037032    0.037032    0.037032    0.037032...
    0.037032    0.037032    0.037032    0.037032    0.037032    0.037032    0.037032    0.037032...
    0.037032    0.037032    0.037032    0.037032    0.037032    0.037032    0.037032    0.037032...
    0.037032    0.037032    0.037032    0.037032    0.037032    0.037032    0.037032    0.037032...
    0.037032    0.037032    0.037032    0.037032    0.037032    0.037032    0.037032    0.037032...
    0.037032    0.037032    0.037032    0.037032    0.037032    0.037032    0.037032    0.037032...
    0.037032    0.037032    0.037032    0.037032    0.037032    0.037032    0.037030    0.037030...
    0.037030    0.037030    0.037030    0.037030    0.037030    0.037030    0.037030    0.037030...
    0.037030    0.037030    0.037030    0.037030    0.037030    0.037030    0.037030    0.037030...
    0.037030    0.037030    0.037030    0.037030    0.037030    0.037030    0.037030    0.037030...
    0.037030    0.037030    0.037030    0.037030    0.037030    0.037030    0.037030    0.037028...
    0.037028    0.037028    0.037028    0.037028    0.037028    0.037028    0.037028    0.037028...
    0.037028    0.037028    0.037028    0.037028    0.037028    0.037028    0.037028    0.037028...
    0.037028    0.037020    0.037020    0.037020    0.037020    0.037020    0.037020    0.037020...
    0.037020    0.037020    0.037020    0.037020    0.037020    0.037020    0.037020    0.037020...
    0.037020    0.037020    0.037020    0.037020    0.037019    0.037019    0.037019    0.037019...
    0.037019    0.037019    0.037019    0.037019    0.037019    0.037019    0.037019    0.037019...
    0.037019    0.037019    0.037019    0.037019    0.037019    0.037019    0.037019    0.037019...
    0.037019    0.037019    0.037019    0.037019    0.037019    0.037019    0.037019    0.037019...
    0.037019    0.037019    0.037019    0.037019    0.037019    0.037019    0.037019    0.037019...
    0.037019    0.037019    0.037019    0.037019    0.037019    0.037019    0.037019    0.037019...
    0.037019    0.037019    0.037019    0.037019    0.037019    0.037019    0.037019    0.037019...
    0.037019    0.037017    0.037017    0.037017    0.037017    0.037017    0.037017    0.037017...
    0.037017    0.037017    0.037017    0.037017    0.037017    0.037017    0.037017    0.037017...
    0.037017    0.037016    0.037016    0.037016    0.037016    0.037016    0.037016    0.037016...
    0.037016    0.037016    0.037016    0.037016    0.037016    0.037016    0.037016    0.037016...
    0.037016    0.037016    0.037016    0.037016    0.037016    0.037016    0.037016    0.037016...
    0.037016    0.037016    0.037016    0.037016    0.037016    0.037016    0.037016    0.037016...
    0.037016    0.037016    0.037016    0.037016    0.037016    0.037016    0.037016    0.037016...
    0.037016    0.037016    0.037016    0.037016    0.037016    0.037016    0.037016    0.037016...
    0.037016    0.037016    0.037016    0.037016    0.037016    0.037016    0.037016    0.037016...
    0.037016    0.037016    0.037016    0.037016    0.037016    0.037016    0.037016    0.037016...
    0.037016    0.037016    0.037016    0.037016    0.037016    0.037016    0.037016    0.037016...
    0.037016    0.037016    0.037016    0.037016    0.037016    0.037016    0.037016    0.037016...
    0.037016    0.037016    0.037016    0.037016    0.037016    0.037016    0.037016    0.037016...
    0.037016    0.037016    0.037016    0.037016    0.037016    0.037016    0.037016    0.037016...
    0.037016    0.037016    0.037016    0.037016    0.037016    0.037016    0.037016    0.037016...
    0.037016    0.037016    0.037016    0.037016    0.037016    0.037016    0.037016    0.037016...
    0.037016    0.037016    0.037016    0.037016    0.037016    0.037016    0.037016    0.037016...
    0.037016    0.037016    0.037016    0.037016    0.037016    0.037016    0.037016    0.037016...
    0.037016    0.037016    0.037016    0.037016    0.037016    0.037012    0.037011    0.037011...
    0.037011    0.037011    0.037011    0.037011    0.037011    0.037011    0.037011    0.037011...
    0.037011    0.037011    0.037011    0.037011    0.037011    0.037011    0.037011    0.037011...
    0.037011    0.037011    0.037011    0.037011    0.037011    0.037011    0.037011    0.037011...
    0.037011    0.037011    0.037011    0.037011    0.037011    0.037011    0.037011    0.037011...
    0.037011    0.037011    0.037011    0.037011    0.037011    0.037011    0.037011    0.037011...
    0.037011    0.037011    0.037011    0.037011    0.037011    0.037011    0.037011    0.037011...
    0.037011    0.037011    0.037011    0.037011    0.037011    0.037011    0.037011    0.037011...
    0.037011    0.037011    0.037011    0.037011    0.037011    0.037011    0.037011    0.037011...
    0.037011    0.037011    0.037011    0.037011    0.037011    0.037011    0.037011    0.037011...
    0.037011    0.037011    0.037011    0.037011    0.037011    0.037011    0.037011    0.037011...
    0.037011    0.037011    0.037011    0.037011    0.037011    0.037011    0.037011    0.037011...
    0.037011    0.037011    0.037011    0.037011    0.037011    0.037011    0.037011    0.037011...
    0.037011    0.037011    0.037011    0.037011    0.037011    0.037011    0.037011    0.037011...
    0.037011    0.037011    0.037011    0.037011    0.037011    0.037011    0.037011    0.037011...
    0.037011    0.037011    0.037011    0.037011    0.037011    0.037011    0.037011    0.037011...
    0.037011    0.037011    0.037011    0.037011    0.037009    0.037009    0.037009    0.037009...
    0.037009    0.037009    0.037009    0.037009    0.037009    0.037009    0.037009    0.037009...
    0.037009    0.037009    0.037009    0.037009    0.037009    0.037009    0.037009    0.037009...
    0.037009    0.037009    0.037009    0.037009    0.037009    0.037009    0.037009    0.037009...
    0.037009    0.037009    0.037009    0.037009    0.037009    0.037009    0.037009    0.037009...
    0.037009    0.037009    0.037009    0.037009    0.037009    0.037009    0.037009    0.037009...
    0.037009    0.037009    0.037009    0.037009    0.037009    0.037009    0.037009    0.037009...
    0.037009    0.037009    0.037009    0.037009    0.037009    0.037009    0.037009    0.037009...
    0.037009    0.037009    0.037009    0.037009    0.037009    0.037009    0.037009    0.037009...
    0.037009    0.037009    0.037009    0.037009    0.037009    0.037009    0.037009    0.037009...
    0.037009    0.037009    0.037009    0.037009    0.037009    0.037009    0.037009    0.037009...
    0.037009    0.037009    0.037009    0.037009    0.037009    0.037009    0.037009    0.037009...
    0.037009    0.037009    0.037009    0.037009    0.037009    0.037009    0.037009    0.037009...
    0.037009    0.037009    0.037009    0.037009    0.037009    0.037009    0.037009    0.037009...
    0.037009    0.037009    0.037009    0.037009    0.037009    0.037009    0.037009    0.037009...
    0.037009    0.037009    0.037009    0.037009    0.037006    0.037006    0.037000    0.037000...
    0.037000    0.037000    0.037000    0.037000    0.037000    0.037000    0.037000    0.037000...
    0.037000    0.037000    0.037000    0.037000    0.037000    0.037000    0.037000    0.037000...
    0.037000    0.037000    0.037000    0.037000    0.037000    0.037000    0.037000    0.037000...
    0.037000    0.037000    0.037000    0.037000    0.037000    0.037000    0.037000    0.037000...
    0.037000    0.037000    0.037000    0.037000    0.037000    0.037000    0.037000    0.037000...
    0.037000    0.037000    0.037000    0.037000    0.037000    0.037000    0.037000    0.037000...
    0.037000    0.037000    0.037000    0.037000    0.037000    0.037000    0.037000    0.037000...
    0.037000    0.037000    0.037000    0.037000    0.037000    0.037000    0.037000    0.037000...
    0.037000    0.037000    0.037000    0.037000    0.037000    0.037000    0.037000    0.037000...
    0.037000    0.037000    0.037000    0.037000    0.037000    0.037000    0.037000    0.037000...
    0.037000    0.037000    0.037000    0.037000    0.037000    0.037000    0.037000    0.037000...
    0.037000    0.037000    0.037000    0.037000    0.037000    0.037000    0.037000    0.037000...
    0.037000    0.037000    0.037000    0.037000    0.037000    0.037000    0.037000    0.037000...
    0.037000    0.037000    0.037000    0.037000    0.037000    0.037000    0.037000    0.037000...
    0.037000    0.037000    0.037000    0.037000    0.037000    0.037000    0.037000    0.037000...
    0.037000    0.037000    0.037000    0.037000    0.037000    0.037000    0.037000    0.037000...
    0.037000    0.037000    0.037000    0.037000    0.037000    0.037000    0.037000    0.037000...
    0.037000    0.037000    0.037000    0.037000    0.037000    0.037000    0.037000    0.037000...
    0.037000    0.037000    0.037000    0.037000    0.037000    0.037000    0.037000    0.037000...
    0.037000    0.037000    0.037000    0.037000    0.037000    0.037000    0.037000    0.037000...
    0.037000    0.037000    0.037000    0.037000    0.036993    0.036993    0.036993    0.036993...
    0.036993    0.036993    0.036993    0.036993    0.036993    0.036993    0.036993    0.036993...
    0.036993    0.036993    0.036993    0.036993    0.036993    0.036993    0.036993    0.036993...
    0.036993    0.036993    0.036993    0.036993    0.036993    0.036993    0.036993    0.036993...
    0.036993    0.036993    0.036993    0.036993    0.036993    0.036993    0.036993    0.036993...
    0.036993    0.036993    0.036993    0.036993    0.036993    0.036993    0.036993    0.036993...
    0.036993    0.036993    0.036993    0.036993    0.036992    0.036992    0.036992    0.036992...
    0.036992    0.036992    0.036992    0.036992    0.036992    0.036992    0.036992    0.036992...
    0.036992    0.036992    0.036992    0.036992    0.036992    0.036992    0.036992    0.036991...
    0.036991    0.036991    0.036991    0.036991    0.036991    0.036991    0.036991    0.036991...
    0.036991    0.036991    0.036991    0.036991    0.036991    0.036991    0.036991    0.036991...
    0.036991    0.036991    0.036991    0.036991    0.036991    0.036991    0.036991    0.036991...
    0.036991    0.036991    0.036991    0.036991    0.036991    0.036989    0.036989    0.036989...
    0.036989    0.036989    0.036989    0.036989    0.036989    0.036989    0.036989    0.036989...
    0.036989    0.036989    0.036989    0.036989    0.036989    0.036989    0.036989    0.036989...
    0.036989    0.036989    0.036989    0.036989    0.036989    0.036989    0.036989    0.036989...
    0.036989    0.036989    0.036989    0.036989    0.036989    0.036989    0.036989    0.036989...
    0.036989    0.036989    0.036989    0.036989    0.036989    0.036989    0.036989    0.036989...
    0.036989    0.036989    0.036989    0.036989    0.036989    0.036989    0.036989    0.036989...
    0.036989    0.036989    0.036989    0.036989    0.036989    0.036989    0.036989    0.036989...
    0.036989    0.036989    0.036989    0.036989    0.036989    0.036989    0.036989    0.036989...
    0.036989    0.036989    0.036989    0.036989    0.036989    0.036989    0.036989    0.036989...
    0.036989    0.036989    0.036989    0.036989    0.036989    0.036989    0.036989    0.036989...
    0.036989    0.036989    0.036989    0.036989    0.036989    0.036989    0.036989    0.036989...
    0.036989    0.036989    0.036989    0.036989    0.036989    0.036989    0.036989    0.036989...
    0.036989    0.036989    0.036989    0.036989    0.036989    0.036989    0.036989    0.036989...
    0.036989    0.036989    0.036989    0.036989    0.036989    0.036989    0.036989    0.036989...
    0.036989    0.036989    0.036989    0.036989    0.036989    0.036989    0.036989    0.036989...
    0.036989    0.036989    0.036989    0.036989    0.036989    0.036989    0.036989    0.036989...
    0.036989    0.036989    0.036989    0.036989    0.036989    0.036989    0.036989    0.036989...
    0.036989    0.036989    0.036989    0.036989    0.036989    0.036989    0.036989    0.036989...
    0.036989    0.036989    0.036989    0.036989    0.036989    0.036989    0.036989    0.036989...
    0.036989    0.036989    0.036989    0.036989    0.036989    0.036989    0.036989    0.036989...
    0.036989    0.036989    0.036989    0.036989    0.036989    0.036989    0.036989    0.036989...
    0.036989    0.036989    0.036989    0.036989    0.036987    0.036987    0.036987    0.036987...
    0.036987    0.036987    0.036987    0.036987    0.036987    0.036987    0.036987    0.036987...
    0.036987    0.036987    0.036987    0.036987    0.036987    0.036987    0.036987    0.036987...
    0.036987    0.036987    0.036987    0.036987    0.036987    0.036987    0.036987    0.036987...
    0.036987    0.036987    0.036987    0.036987    0.036987    0.036987    0.036987    0.036987...
    0.036987    0.036987    0.036987    0.036987    0.036987    0.036987    0.036987    0.036987...
    0.036987    0.036987    0.036987    0.036987    0.036987    0.036987    0.036987    0.036987...
    0.036987    0.036987    0.036987    0.036987    0.036987    0.036987    0.036987    0.036987...
    0.036987    0.036987    0.036987    0.036987    0.036987    0.036987    0.036987    0.036987...
    0.036987    0.036987    0.036987    0.036987    0.036987    0.036987    0.036987    0.036987...
    0.036987    0.036987    0.036987    0.036987    0.036987    0.036987    0.036987    0.036987...
    0.036987    0.036987    0.036987    0.036987    0.036987    0.036987    0.036987    0.036987...
    0.036987    0.036987    0.036987    0.036987    0.036987    0.036987    0.036987    0.036987...
    0.036987    0.036987    0.036987    0.036987    0.036987    0.036987    0.036987    0.036987...
    0.036987    0.036987    0.036987    0.036987    0.036987    0.036987    0.036987    0.036987...
    0.036987    0.036987    0.036987    0.036987    0.036987    0.036987    0.036987    0.036987...
    0.036987    0.036987    0.036987    0.036987    0.036987    0.036987    0.036987    0.036987...
    0.036987    0.036987    0.036987    0.036987    0.036987    0.036987    0.036987    0.036987...
    0.036987    0.036987    0.036987    0.036987    0.036987    0.036987    0.036987    0.036987...
    0.036987    0.036987    0.036982    0.036982    0.036982    0.036982    0.036982    0.036982...
    0.036982    0.036982    0.036982    0.036982    0.036982    0.036982    0.036982    0.036982...
    0.036982    0.036982    0.036982    0.036982    0.036982    0.036982    0.036982    0.036982...
    0.036982    0.036982    0.036982    0.036982    0.036982    0.036982    0.036982    0.036982...
    0.036982    0.036982    0.036982    0.036982    0.036982    0.036982    0.036982    0.036982...
    0.036982    0.036982    0.036982    0.036982    0.036982    0.036982    0.036982    0.036982...
    0.036982    0.036982    0.036982    0.036982    0.036982    0.036982    0.036982    0.036982...
    0.036982    0.036982    0.036982    0.036982    0.036982    0.036982    0.036982    0.036982...
    0.036982    0.036982    0.036982    0.036982    0.036982    0.036982    0.036982    0.036982...
    0.036982    0.036982    0.036982    0.036982    0.036982    0.036982    0.036982    0.036982...
    0.036982    0.036982    0.036982    0.036982    0.036982    0.036982    0.036982    0.036982...
    0.036982    0.036982    0.036982    0.036982    0.036982    0.036982    0.036982    0.036982...
    0.036982    0.036982    0.036982    0.036982    0.036982    0.036982    0.036982    0.036982...
    0.036982    0.036982    0.036982    0.036982    0.036982    0.036982    0.036982    0.036982...
    0.036982    0.036982    0.036982    0.036982    0.036982    0.036982    0.036982    0.036982...
    0.036982    0.036982    0.036982    0.036982    0.036982    0.036982    0.036982    0.036982...
    0.036982    0.036982    0.036982    0.036982    0.036982    0.036982    0.036982    0.036982...
    0.036982    0.036982    0.036982    0.036979    0.036979    0.036979    0.036979    0.036979...
    0.036979    0.036979    0.036979    0.036979    0.036979    0.036979    0.036979    0.036979...
    0.036979    0.036979    0.036979    0.036979    0.036979    0.036979    0.036979    0.036979...
    0.036979    0.036979    0.036979    0.036979    0.036979    0.036979    0.036979    0.036979...
    0.036979    0.036979    0.036979    0.036979    0.036979    0.036979    0.036979    0.036979...
    0.036979    0.036979    0.036979    0.036979    0.036979    0.036979    0.036979    0.036979...
    0.036979    0.036979    0.036979    0.036979    0.036979    0.036979    0.036979    0.036979...
    0.036979    0.036979    0.036979    0.036979    0.036979    0.036979    0.036979    0.036979...
    0.036979    0.036979    0.036979    0.036979    0.036979    0.036979    0.036979    0.036979...
    0.036979    0.036979    0.036979    0.036978    0.036978    0.036978    0.036978    0.036978...
    0.036978    0.036978    0.036978    0.036978    0.036978    0.036978    0.036978    0.036978...
    0.036978    0.036978    0.036978    0.036978    0.036978    0.036978    0.036978    0.036978...
    0.036978    0.036976    0.036976    0.036976    0.036976    0.036976    0.036976    0.036976...
    0.036976    0.036976    0.036976    0.036976    0.036976    0.036976    0.036976    0.036976...
    0.036976    0.036976    0.036976    0.036976    0.036976    0.036976    0.036976    0.036976...
    0.036976    0.036976    0.036976    0.036976    0.036976    0.036976    0.036976    0.036976...
    0.036976    0.036976    0.036976    0.036976    0.036976    0.036976    0.036976    0.036976...
    0.036976    0.036976    0.036976    0.036976    0.036976    0.036976    0.036976    0.036976...
    0.036976    0.036976    0.036976    0.036976    0.036976    0.036971    0.036971    0.036971...
    0.036971    0.036971    0.036971    0.036971    0.036971    0.036971    0.036971    0.036971...
    0.036971    0.036971    0.036971    0.036971    0.036971    0.036971    0.036971    0.036971...
    0.036971    0.036971    0.036971    0.036971    0.036971    0.036971    0.036971    0.036971...
    0.036971    0.036971    0.036971    0.036971    0.036971    0.036971    0.036971    0.036971...
    0.036971    0.036971    0.036971    0.036971    0.036971    0.036971    0.036971    0.036971...
    0.036971    0.036971    0.036971    0.036971    0.036971    0.036971    0.036971    0.036971...
    0.036971    0.036971    0.036971    0.036971    0.036971    0.036971    0.036971    0.036971...
    0.036971    0.036971    0.036971    0.036971    0.036971    0.036971    0.036971    0.036971...
    0.036971    0.036971    0.036971    0.036971    0.036971    0.036971    0.036971    0.036971...
    0.036971    0.036971    0.036971    0.036971    0.036971    0.036971    0.036971    0.036971...
    0.036971    0.036971    0.036971    0.036971    0.036971    0.036971    0.036971    0.036971...
    0.036971    0.036971    0.036971    0.036971    0.036971    0.036971    0.036971    0.036963...
    0.036963    0.036963    0.036963    0.036963    0.036963    0.036963    0.036963    0.036963...
    0.036963    0.036963    0.036963    0.036963    0.036963    0.036963    0.036963    0.036963...
    0.036963    0.036963    0.036963    0.036963    0.036963    0.036963    0.036963    0.036963...
    0.036963    0.036963    0.036963    0.036963    0.036963    0.036963    0.036963    0.036963...
    0.036963    0.036963    0.036963    0.036963    0.036963    0.036963    0.036963    0.036963...
    0.036963    0.036963    0.036963    0.036963    0.036963    0.036963    0.036963    0.036963...
    0.036963    0.036963    0.036963    0.036963    0.036963    0.036963    0.036963    0.036963...
    0.036963    0.036963    0.036963    0.036963    0.036963    0.036963    0.036963    0.036963...
    0.036963    0.036963    0.036963    0.036963    0.036963    0.036963    0.036963    0.036963...
    0.036963    0.036963    0.036963    0.036963    0.036963    0.036963    0.036963    0.036963...
    0.036963    0.036963    0.036963    0.036963    0.036963    0.036963    0.036963    0.036963...
    0.036963    0.036963    0.036963    0.036963    0.036963    0.036963    0.036963    0.036963...
    0.036963    0.036963    0.036963    0.036963    0.036963    0.036963    0.036963    0.036963...
    0.036963    0.036963    0.036963    0.036963    0.036963    0.036963    0.036963    0.036963...
    0.036963    0.036963    0.036963    0.036963    0.036963    0.036963    0.036963    0.036963...
    0.036963    0.036963    0.036963    0.036963    0.036963    0.036963    0.036963    0.036963...
    0.036963    0.036963    0.036963    0.036963    0.036963    0.036963    0.036963    0.036963...
    0.036963    0.036963    0.036963    0.036963    0.036963    0.036963    0.036963    0.036963...
    0.036963    0.036963    0.036963    0.036963    0.036963    0.036963    0.036963    0.036963...
    0.036963    0.036963    0.036963    0.036963    0.036963    0.036963    0.036963    0.036963...
    0.036963    0.036963    0.036963    0.036963    0.036963    0.036963    0.036963    0.036963...
    0.036963    0.036963    0.036963    0.036963    0.036963    0.036962    0.036962    0.036962...
    0.036962    0.036962    0.036962    0.036962    0.036962    0.036962    0.036962    0.036962...
    0.036962    0.036962    0.036962    0.036962    0.036962    0.036962    0.036962    0.036962...
    0.036962    0.036962    0.036962    0.036962    0.036962    0.036962    0.036962    0.036962...
    0.036962    0.036962    0.036962    0.036962    0.036962    0.036962    0.036962    0.036962...
    0.036962    0.036962    0.036962    0.036962    0.036962    0.036962    0.036962    0.036962...
    0.036962    0.036962    0.036962    0.036962    0.036962    0.036962    0.036962    0.036962...
    0.036962    0.036962    0.036962    0.036962    0.036962    0.036962    0.036962    0.036962...
    0.036962    0.036962    0.036962    0.036962    0.036962    0.036962    0.036962    0.036962...
    0.036962    0.036962    0.036962    0.036962    0.036962    0.036962    0.036962    0.036962...
    0.036962    0.036962    0.036962    0.036962    0.036962    0.036962    0.036962    0.036962...
    0.036962    0.036962    0.036962    0.036962    0.036962    0.036962    0.036962    0.036962...
    0.036962    0.036962    0.036962    0.036962    0.036962    0.036962    0.036962    0.036962...
    0.036962    0.036962    0.036962    0.036962    0.036962    0.036962    0.036962    0.036962...
    0.036962    0.036962    0.036962    0.036962    0.036962    0.036962    0.036962    0.036962...
    0.036962    0.036962    0.036962    0.036962    0.036962    0.036962    0.036962    0.036962...
    0.036962    0.036962    0.036962    0.036962    0.036962    0.036962    0.036962    0.036962...
    0.036962    0.036962    0.036962    0.036962    0.036962    0.036962    0.036962    0.036962...
    0.036962    0.036962    0.036962    0.036962    0.036962    0.036962    0.036962    0.036962...
    0.036962    0.036962    0.036962    0.036962    0.036962    0.036962    0.036962    0.036962...
    0.036962    0.036962    0.036962    0.036962    0.036962    0.036962    0.036962    0.036962...
    0.036962    0.036962    0.036962    0.036962    0.036962    0.036962    0.036962    0.036962...
    0.036962    0.036962    0.036962    0.036962    0.036962    0.036962    0.036962    0.036962...
    0.036962    0.036962    0.036962    0.036962    0.036962    0.036962    0.036962    0.036962...
    0.036962    0.036962    0.036962    0.036962    0.036962    0.036962    0.036962    0.036962...
    0.036962    0.036962    0.036962    0.036962    0.036962    0.036962    0.036962    0.036962...
    0.036962    0.036962    0.036962    0.036962    0.036962    0.036962    0.036962    0.036962...
    0.036962    0.036959    0.036959    0.036959    0.036959    0.036959    0.036959    0.036959...
    0.036959    0.036959    0.036959    0.036959    0.036959    0.036959    0.036959    0.036959...
    0.036959    0.036959    0.036959    0.036959    0.036959    0.036959    0.036959    0.036959...
    0.036959    0.036959    0.036959    0.036959    0.036959    0.036959    0.036959    0.036959...
    0.036959    0.036959    0.036959    0.036959    0.036959    0.036959    0.036959    0.036959...
    0.036959    0.036959    0.036959    0.036959    0.036959    0.036959    0.036959    0.036959...
    0.036959    0.036959    0.036959    0.036959    0.036956    0.036956    0.036956    0.036956...
    0.036956    0.036956    0.036956    0.036956    0.036956    0.036956    0.036956    0.036956...
    0.036956    0.036956    0.036956    0.036956    0.036956    0.036956    0.036956    0.036956...
    0.036956    0.036956    0.036956    0.036956    0.036956    0.036956    0.036956    0.036956...
    0.036956    0.036956    0.036956    0.036955    0.036955    0.036955    0.036955    0.036955...
    0.036955    0.036955    0.036955    0.036955    0.036955    0.036955    0.036955    0.036955...
    0.036950    0.036950    0.036950    0.036950    0.036950    0.036950    0.036950    0.036950...
    0.036950    0.036950    0.036950    0.036950    0.036950    0.036950    0.036950    0.036950...
    0.036950    0.036950    0.036950    0.036950    0.036950    0.036950    0.036950    0.036950...
    0.036950    0.036950    0.036950    0.036950    0.036950    0.036950    0.036950    0.036950...
    0.036950    0.036950    0.036950    0.036950    0.036950    0.036950    0.036950    0.036950...
    0.036950    0.036950    0.036950    0.036950    0.036950    0.036950    0.036950    0.036950...
    0.036950    0.036950    0.036950    0.036950    0.036950    0.036950    0.036950    0.036950...
    0.036950    0.036950    0.036950    0.036950    0.036950    0.036950    0.036950    0.036950...
    0.036950    0.036950    0.036950    0.036950    0.036950    0.036950    0.036950    0.036950...
    0.036950    0.036950    0.036950    0.036950    0.036950    0.036950    0.036950    0.036950...
    0.036950    0.036950    0.036950    0.036950    0.036950    0.036950    0.036950    0.036950...
    0.036950    0.036950    0.036950    0.036950    0.036950    0.036950    0.036950    0.036950...
    0.036950    0.036950    0.036950    0.036950    0.036950    0.036950    0.036950    0.036950...
    0.036950    0.036950    0.036950    0.036950    0.036950    0.036950    0.036950    0.036950...
    0.036950    0.036950    0.036950    0.036950    0.036950    0.036950    0.036950    0.036950...
    0.036950    0.036950    0.036950    0.036950    0.036950    0.036950    0.036950    0.036950...
    0.036950    0.036950    0.036950    0.036950    0.036950    0.036950    0.036950    0.036950...
    0.036950    0.036950    0.036950    0.036950    0.036950    0.036950    0.036950    0.036950...
    0.036950    0.036950    0.036950    0.036950    0.036950    0.036950    0.036950    0.036950...
    0.036950    0.036950    0.036950    0.036950    0.036950    0.036950    0.036950    0.036950...
    0.036950    0.036950    0.036950    0.036950    0.036950    0.036950    0.036950    0.036950...
    0.036950    0.036950    0.036950    0.036950    0.036950    0.036950    0.036950    0.036950...
    0.036950    0.036950    0.036950    0.036950    0.036950    0.036950    0.036950    0.036950...
    0.036950    0.036950    0.036950    0.036950    0.036950    0.036950    0.036950    0.036950...
    0.036950    0.036950    0.036950    0.036950    0.036950    0.036950    0.036950    0.036950...
    0.036950    0.036950    0.036950    0.036950    0.036950    0.036950    0.036950    0.036950...
    0.036950    0.036950    0.036950    0.036950    0.036950    0.036950    0.036950    0.036950...
    0.036950    0.036950    0.036948    0.036948    0.036948    0.036948    0.036948    0.036948...
    0.036948    0.036948    0.036948    0.036948    0.036948    0.036948    0.036948    0.036948...
    0.036948    0.036948    0.036948    0.036948    0.036948    0.036948    0.036948    0.036948...
    0.036948    0.036948    0.036948    0.036948    0.036948    0.036948    0.036948    0.036946...
    0.036946    0.036946    0.036946    0.036946    0.036946    0.036946    0.036946    0.036946...
    0.036946    0.036946    0.036946    0.036946    0.036946    0.036946    0.036946    0.036946...
    0.036946    0.036946    0.036946    0.036946    0.036946    0.036946    0.036946    0.036932...
    0.036932    0.036932    0.036932    0.036932    0.036932    0.036932    0.036932    0.036932...
    0.036932    0.036932    0.036932    0.036932    0.036932    0.036932    0.036932    0.036932...
    0.036932    0.036932    0.036932    0.036932    0.036932    0.036932    0.036932    0.036926...
    0.036926    0.036926    0.036926    0.036926    0.036926    0.036926    0.036926    0.036926...
    0.036926    0.036926    0.036926    0.036926    0.036926    0.036926    0.036926    0.036926...
    0.036926    0.036926    0.036926    0.036926    0.036926    0.036926    0.036926    0.036926...
    0.036926    0.036926    0.036926    0.036926    0.036926    0.036926    0.036926    0.036926...
    0.036926    0.036926    0.036926    0.036926    0.036926    0.036926    0.036926    0.036926...
    0.036926    0.036926    0.036926    0.036926    0.036926    0.036926    0.036926    0.036926...
    0.036926    0.036926    0.036926    0.036926    0.036926    0.036926    0.036926    0.036926...
    0.036926    0.036926    0.036926    0.036926    0.036926    0.036926    0.036926    0.036926...
    0.036926    0.036926    0.036926    0.036926    0.036926    0.036926    0.036926    0.036926...
    0.036926    0.036926    0.036926    0.036926    0.036926    0.036926    0.036926    0.036926...
    0.036926    0.036926    0.036926    0.036926    0.036926    0.036926    0.036926    0.036926...
    0.036926    0.036926    0.036926    0.036926    0.036926    0.036926    0.036926    0.036926...
    0.036926    0.036926    0.036926    0.036926    0.036926    0.036926    0.036926    0.036926...
    0.036926    0.036926    0.036926    0.036926    0.036926    0.036926    0.036926    0.036926...
    0.036926    0.036926    0.036926    0.036926    0.036926    0.036926    0.036926    0.036926...
    0.036926    0.036926    0.036926    0.036926    0.036926    0.036926    0.036926    0.036926...
    0.036926    0.036926    0.036926    0.036926    0.036926    0.036926    0.036926    0.036926...
    0.036926    0.036926    0.036926    0.036926    0.036926    0.036926    0.036926    0.036926...
    0.036926    0.036926    0.036926    0.036926    0.036926    0.036926    0.036926    0.036926...
    0.036926    0.036926    0.036926    0.036926    0.036926    0.036926    0.036926    0.036926...
    0.036926    0.036926    0.036926    0.036926    0.036926    0.036926    0.036926    0.036926...
    0.036926    0.036926    0.036926    0.036926    0.036926    0.036926    0.036926    0.036926...
    0.036926    0.036926    0.036926    0.036926    0.036926    0.036926    0.036926    0.036926...
    0.036926    0.036926    0.036926    0.036926    0.036926    0.036926    0.036926    0.036926...
    0.036926    0.036926    0.036926    0.036926    0.036926    0.036926    0.036926    0.036926...
    0.036926    0.036926    0.036926    0.036926    0.036926    0.036926    0.036926    0.036926...
    0.036926    0.036926    0.036926    0.036926    0.036926    0.036926    0.036926    0.036926...
    0.036926    0.036926    0.036926    0.036926    0.036926    0.036926    0.036926    0.036926...
    0.036926    0.036926    0.036926    0.036926    0.036926    0.036926    0.036926    0.036926...
    0.036926    0.036926    0.036926    0.036926    0.036926    0.036926    0.036926    0.036926...
    0.036926    0.036926    0.036926    0.036926    0.036926    0.036926    0.036926    0.036926...
    0.036926    0.036926    0.036926    0.036926    0.036926    0.036926    0.036926    0.036926...
    0.036926    0.036926    0.036926    0.036926    0.036926    0.036926    0.036926    0.036926...
    0.036926    0.036926    0.036926    0.036926    0.036926    0.036926    0.036926    0.036926...
    0.036926    0.036926    0.036926    0.036926    0.036926    0.036926    0.036926    0.036926...
    0.036904    0.036904    0.036904    0.036904    0.036904    0.036904    0.036904    0.036904...
    0.036904    0.036904    0.036904    0.036904    0.036904    0.036904    0.036904    0.036904...
    0.036904    0.036904    0.036904    0.036904    0.036904    0.036904    0.036904    0.036904...
    0.036904    0.036904    0.036904    0.036904    0.036904    0.036904    0.036887    0.036859...
    0.036859    0.036859    0.036859    0.036859    0.036859    0.036859    0.036853    0.036853...
    0.036853    0.036853    0.036853    0.036853    0.036853    0.036853    0.036853    0.036853...
    0.036853    0.036853    0.036853    0.036853    0.036853    0.036853    0.036853    0.036853...
    0.036853    0.036853    0.036853    0.036853    0.036853    0.036853    0.036853    0.036853...
    0.036853    0.036853    0.036853    0.036853    0.036853    0.036853    0.036853    0.036853...
    0.036853    0.036853    0.036853    0.036853    0.036853    0.036853    0.036853    0.036853...
    0.036853    0.036853    0.036853    0.036853    0.036853    0.036853    0.036853    0.036853...
    0.036853    0.036853    0.036853    0.036853    0.036853    0.036853    0.036853    0.036853...
    0.036853    0.036853    0.036853    0.036853    0.036853    0.036853    0.036853    0.036853...
    0.036853    0.036853    0.036853    0.036853    0.036853    0.036853    0.036853    0.036853...
    0.036853    0.036853    0.036853    0.036853    0.036853    0.036853    0.036853    0.036853...
    0.036853    0.036853    0.036853    0.036853    0.036853    0.036853    0.036853    0.036853...
    0.036853    0.036853    0.036853    0.036853    0.036853    0.036853    0.036853    0.036853...
    0.036853    0.036853    0.036853    0.036853    0.036853    0.036853    0.036853    0.036853...
    0.036853    0.036853    0.036853    0.036853    0.036853    0.036853    0.036853    0.036853...
    0.036853    0.036853    0.036853    0.036853    0.036853    0.036853    0.036853    0.036853...
    0.036853    0.036853    0.036853    0.036853    0.036853    0.036853    0.036853    0.036853...
    0.036853    0.036853    0.036853    0.036853    0.036853    0.036853    0.036853    0.036853...
    0.036853    0.036853    0.036853    0.036853    0.036853    0.036853    0.036853    0.036853...
    0.036853    0.036853    0.036853    0.036853    0.036853    0.036853    0.036853    0.036853...
    0.036853    0.036853    0.036853    0.036853    0.036853    0.036853    0.036853    0.036853...
    0.036817    0.036817    0.036817    0.036817    0.036817    0.036817    0.036817    0.036817...
    0.036817    0.036817    0.036817    0.036817    0.036817    0.036817    0.036809    0.036809...
    0.036809    0.036803    0.036803    0.036803    0.036803    0.036803    0.036803    0.036803...
    0.036803    0.036803    0.036803    0.036803    0.036803    0.036803    0.036803    0.036803...
    0.036803    0.036803    0.036803    0.036803    0.036803    0.036803    0.036803    0.036803...
    0.036803    0.036803    0.036803    0.036803    0.036803    0.036803    0.036803    0.036803...
    0.036803    0.036803    0.036803    0.036803    0.036803    0.036803    0.036803    0.036803...
    0.036803    0.036803    0.036803    0.036803    0.036803    0.036803    0.036803    0.036803...
    0.036803    0.036803    0.036803    0.036803    0.036803    0.036803    0.036803    0.036803...
    0.036803    0.036803    0.036803    0.036803    0.036803    0.036803    0.036803    0.036803...
    0.036803    0.036803    0.036803    0.036803    0.036803    0.036802    0.036802    0.036802...
    0.036802    0.036802    0.036802    0.036802    0.036802    0.036802    0.036802    0.036802...
    0.036802    0.036802    0.036802    0.036802    0.036802    0.036802    0.036802    0.036802...
    0.036802    0.036802    0.036802    0.036802    0.036802    0.036802    0.036802    0.036802...
    0.036802    0.036802    0.036802    0.036802    0.036802    0.036802    0.036802    0.036802...
    0.036802    0.036802    0.036802    0.036802    0.036802    0.036802    0.036802    0.036802...
    0.036802    0.036802    0.036802    0.036802    0.036802    0.036802    0.036802    0.036802...
    0.036802    0.036802    0.036793    0.036793    0.036793    0.036793    0.036793    0.036790...
    0.036790    0.036790    0.036790    0.036790    0.036649    0.036649    0.036648    0.036648...
    0.036648    0.036648    0.036648    0.036648    0.036648    0.036648    0.036648    0.036648...
    0.036582    0.036582    0.036582    0.036468    0.036468    0.036468    0.036468    0.036468...
    0.036468    0.036468    0.036468    0.036468    0.036468    0.036468    0.036468    0.036430...
    0.036430    0.036430    0.036430    0.036430    0.036430    0.036350    0.036350    0.036350...
    0.036350    0.036350    0.036350    0.035862    0.035862    0.035862    0.035862    0.035862...
    0.035862    0.035862    0.035862    0.035862    0.035862    0.035862    0.035862    0.035862...
    0.035862    0.035862    0.035862    0.035862    0.035862    0.035862    0.035862    0.035862...
    0.035862    0.035862    0.035862    0.035862    0.035862    0.035862    0.035862    0.035862...
    0.035862    0.035862    0.035862    0.035862    0.035862    0.035862    0.035862    0.035862...
    0.035862    0.035862    0.035862    0.035862    0.035862    0.035862    0.035862    0.035862...
    0.035862    0.035862    0.035862    0.035862    0.035862    0.035862    0.035862    0.035862...
    0.035862    0.035862    0.035862    0.035862    0.035832    0.035832    0.035813    0.035813...
    0.035813    0.035813    0.035813    0.035813    0.035813    0.035813    0.035813    0.035813...
    0.035813    0.035813    0.035813    0.035813    0.035813    0.035813    0.035813    0.035122...
    0.035122    0.035122    0.035122    0.035122    0.035122    0.035122    0.035122    0.035122...
    0.035122    0.035122    0.035122    0.034883    0.034883    0.034883    0.034883    0.034883...
    0.034883    0.034883    0.034883    0.034883    0.034883    0.034883    0.034883    0.034883...
    0.034883    0.034883    0.034883    0.034883    0.034883    0.034883    0.034883    0.034883...
    0.034883    0.034883    0.034883    0.034883    0.034883    0.034883    0.034883    0.034883...
    0.034883    0.034883    0.034883    0.034883    0.034883    0.034883    0.034883    0.034883...
    0.034883    0.034883    0.034883    0.034883    0.034883    0.034883    0.034883    0.034883...
    0.034883    0.034883    0.034883    0.034883    0.034883    0.034883    0.034883    0.034883...
    0.034883    0.034883    0.034883    0.034883    0.034883    0.034883    0.034883    0.034883...
    0.034883    0.034883    0.034883    0.034883    0.034811    0.034811    0.034811    0.034811...
    0.034811    0.034811    0.034811    0.033889    0.033889    0.033889    0.033889    0.033889...
    0.033889    0.033889    0.033889    0.033889    0.033889    0.033889    0.033889    0.033889...
    0.033889    0.033889    0.033889    0.033889    0.033889    0.033889    0.033889    0.033889...
    0.033889    0.033889    0.033889    0.033889    0.033889    0.033889    0.033889    0.033889...
    0.033889    0.033889    0.033889    0.033889    0.033889    0.033889    0.033889    0.033889...
    0.033889    0.033889    0.033889    0.033889    0.033889    0.033889    0.033889    0.033889...
    0.033889    0.033889    0.033889    0.033889    0.033889    0.033889    0.033889    0.033889...
    0.033889    0.033889    0.033889    0.033889    0.033889    0.033889    0.033889    0.033889...
    0.033889    0.033889    0.033889    0.033889    0.033889    0.033889    0.033889    0.033889...
    0.033889    0.033889    0.033889    0.033889    0.033889    0.033889    0.033889    0.033889...
    0.033889    0.033889    0.033889    0.033889    0.033889    0.033889    0.033889    0.033889...
    0.033889    0.033889    0.033889    0.033889    0.033889    0.033889    0.033889    0.033889...
    0.033889    0.033889    0.033889    0.033889    0.033889    0.033889    0.033889    0.033889...
    0.033889    0.033889    0.033889    0.033889    0.033889    0.033889    0.033889    0.033889...
    0.033889    0.033889    0.033889    0.033889    0.033889    0.033889    0.033889    0.033889...
    0.033889    0.033889    0.033889    0.033889    0.033889    0.033889    0.033889    0.033889...
    0.033889    0.033889    0.033889    0.033889    0.033889    0.033889    0.033889    0.033889...
    0.033889    0.033889    0.033889    0.033889    0.033889    0.033889    0.033889    0.033889...
    0.033889    0.033889    0.033889    0.033889    0.033889    0.033889    0.033889    0.033889...
    0.033889    0.033874    0.033874    0.033874    0.033874    0.033874    0.033874    0.033874...
    0.033874    0.033874    0.033874    0.033874    0.033874    0.033874    0.033874    0.033874...
    0.033874    0.033874    0.033874    0.033874    0.033874    0.033874    0.033874    0.033874...
    0.033874    0.033874    0.033874    0.033874    0.033874    0.033235    0.033235    0.033235...
    0.033235    0.033235    0.033235    0.033235    0.033235    0.033235    0.033235    0.033235...
    0.033235    0.033235    0.033235    0.033235    0.033235    0.033235    0.033235    0.033235...
    0.033235    0.033235    0.033235    0.033235    0.033235    0.033235    0.033235    0.033235...
    0.033235    0.033235    0.033235    0.033235    0.033235    0.033235    0.033235    0.033235...
    0.033235    0.033235    0.033235    0.033235    0.033235    0.033235    0.033235    0.033235...
    0.033235    0.033235    0.033235    0.033235    0.033235    0.033235    0.033235    0.033235...
    0.033235    0.033235    0.033235    0.033235    0.033235    0.033235    0.033235    0.033235...
    0.033235    0.033235    0.033235    0.033235    0.033235    0.033235    0.033235    0.033235...
    0.033235    0.033235    0.033235    0.033235    0.033235    0.033235    0.033235    0.033235...
    0.033235    0.033235    0.033235    0.033235    0.033235    0.033235    0.033235    0.033235...
    0.033235    0.033235    0.033235    0.033235    0.033235    0.033235    0.033235    0.033235...
    0.033235    0.033235    0.033235    0.033235    0.033235    0.033235    0.033235    0.033235...
    0.033235    0.033235    0.033235    0.033235    0.033235    0.033235    0.033235    0.033235...
    0.033235    0.033235    0.033235    0.033235    0.033235    0.033235    0.033235    0.033235...
    0.033235    0.033235    0.033235    0.033235    0.033235    0.033235    0.033235    0.033235...
    0.033235    0.033235    0.033235    0.033235    0.033235    0.033235    0.033235    0.033235...
    0.033235    0.033235    0.033235    0.033235    0.033235    0.033235    0.033235    0.033235...
    0.033235    0.033235    0.033235    0.033235    0.033235    0.033235    0.033235    0.033235...
    0.033235    0.033235    0.033235    0.033235    0.033235    0.033235    0.033235    0.033235...
    0.033235    0.033235    0.033235    0.033235    0.033235    0.033235    0.033235    0.033235...
    0.033235    0.033235    0.033235    0.033235    0.033235    0.033235    0.033235    0.033235...
    0.033235    0.033235    0.033235    0.033235    0.033235    0.033235    0.033235    0.033235...
    0.033235    0.033235    0.033235    0.033235    0.033235    0.033235    0.033235    0.033235...
    0.033235    0.033235    0.033235    0.033235    0.033235    0.033235    0.033235    0.033170...
    0.033170    0.032986    0.032986    0.032986    0.032986    0.032986    0.032986    0.032754...
    0.032754    0.032754    0.032754    0.032754    0.032754    0.032267    0.032267    0.032267...
    0.032267    0.032267    0.032267    0.032267    0.032267    0.032267    0.032267    0.032267...
    0.032267    0.032267    0.032267    0.032267    0.032267    0.032267    0.032267    0.032267...
    0.032267    0.032267    0.032267    0.032267    0.032267    0.032267    0.032267    0.032267...
    0.032267    0.032267    0.032267    0.032267    0.032267    0.032267    0.032267    0.032267...
    0.032267    0.032267    0.032267    0.032267    0.032267    0.032267    0.032267    0.032267...
    0.032267    0.032267    0.032267    0.032267    0.032267    0.032267    0.032267    0.032267...
    0.032267    0.032267    0.031950    0.031950    0.031950    0.031950    0.031950    0.031950...
    0.031950    0.031950    0.031950    0.031950    0.031950    0.031950    0.031950    0.031853...
    0.031853    0.031853    0.031853    0.031853    0.031853    0.031853    0.031853    0.031853...
    0.031853    0.031853    0.031853    0.031853    0.031853    0.031853    0.031853    0.031853...
    0.031853    0.031853    0.031853    0.031853    0.031853    0.031853    0.031853    0.031853...
    0.031853    0.031853    0.031853    0.031853    0.031853    0.031853    0.031853    0.031853...
    0.031853    0.031853    0.031853    0.031853    0.031853    0.031853    0.031853    0.031853...
    0.031853    0.031853    0.031853    0.031853    0.031853    0.031853    0.031853    0.031853...
    0.031853    0.031853    0.031853    0.031853    0.031853    0.031853    0.031853    0.031853...
    0.031853    0.031853    0.031853    0.031853    0.031853    0.031853    0.031853    0.031853...
    0.031853    0.031853    0.031853    0.031853    0.031853    0.031853    0.031853    0.031853...
    0.031853    0.031853    0.031853    0.031853    0.031853    0.031853    0.031853    0.031853...
    0.031853    0.031853    0.031853    0.031853    0.031853    0.031853    0.031853    0.031853...
    0.031853    0.031853    0.031853    0.031853    0.031853    0.031853    0.031853    0.031853...
    0.031853    0.031853    0.031853    0.031853    0.031853    0.031853    0.031853    0.031853...
    0.031853    0.031853    0.031853    0.031853    0.031853    0.031853    0.031853    0.031853...
    0.031853    0.031853    0.031853    0.031853    0.031853    0.031507    0.031507    0.031507...
    0.031507    0.031507    0.031507    0.031507    0.031507    0.031507    0.031507    0.031507...
    0.031507    0.031507    0.031507    0.031507    0.031507    0.031507    0.031507    0.031507...
    0.031507    0.031507    0.031507    0.031507    0.031507    0.031507    0.031507    0.031507...
    0.031507    0.031507    0.031507    0.031507    0.031464    0.031464    0.031464    0.031464...
    0.031464    0.031464    0.031464    0.031464    0.031464    0.031464    0.031464    0.031464...
    0.031464    0.031464    0.031464    0.031464    0.031464    0.031464    0.031464    0.031464...
    0.031464    0.031464    0.031464    0.031464    0.031464    0.031464    0.031464    0.031464...
    0.031464    0.031464    0.031464    0.031464    0.031464    0.031464    0.031464    0.031464...
    0.031464    0.031464    0.031464    0.031464    0.031464    0.031464    0.031464    0.031464...
    0.031464    0.031464    0.031464    0.031464    0.031464    0.031464    0.031464    0.031464...
    0.031464    0.031464    0.031464    0.031464    0.031464    0.031464    0.031464    0.031464...
    0.031464    0.031464    0.031464    0.031464    0.031464    0.031464    0.031464    0.031464...
    0.031464    0.031464    0.031464    0.031464    0.031464    0.031464    0.031464    0.031464...
    0.031464    0.031464    0.031464    0.031464    0.031464    0.031464    0.031464    0.031464...
    0.031464    0.031464    0.031464    0.031464    0.031464    0.031464    0.031464    0.031464...
    0.031464    0.031464    0.031464    0.031464    0.031464    0.031464    0.031464    0.031464...
    0.031464    0.031464    0.031464    0.031464    0.031464    0.031464    0.031464    0.031464...
    0.031464    0.031464    0.031464    0.031464    0.031464    0.031464    0.031464    0.031464...
    0.031464    0.031464    0.031464    0.031464    0.031464    0.031464    0.031352    0.031352...
    0.031352    0.031352    0.031352    0.031352    0.031352    0.031352    0.031352    0.031352...
    0.031352    0.031297    0.031297    0.031297    0.031297    0.031297    0.031297    0.031297...
    0.031297    0.031297    0.031297    0.031297    0.031297    0.031297    0.031297    0.031297...
    0.031297    0.031297    0.031297    0.031297    0.031297    0.031297    0.031297    0.031297...
    0.031297    0.031297    0.031297    0.031297    0.031297    0.031297    0.031297    0.031297...
    0.031297    0.031297    0.031297    0.031297    0.031297    0.031297    0.031297    0.031297...
    0.031297    0.031284    0.031284    0.031284    0.031284    0.031284    0.031284    0.031284...
    0.031284    0.031284    0.031284    0.031284    0.031284    0.031284    0.031284    0.031284...
    0.031284    0.031284    0.031284    0.031284    0.031284    0.031097    0.031097    0.031097...
    0.031097    0.031097    0.031097    0.031097    0.031097    0.031097    0.031097    0.031097...
    0.031097    0.031097    0.031097    0.030979    0.030979    0.030979    0.030979    0.030979...
    0.030979    0.030979    0.030979    0.030979    0.030979    0.030979    0.030979    0.030979...
    0.030979    0.030979    0.030979    0.030979    0.030979    0.030979    0.030979    0.030979...
    0.030979    0.030976    0.030976    0.030976    0.030976    0.030976    0.030976    0.030976...
    0.030976    0.030976    0.030976    0.030976    0.030976    0.030976    0.030976    0.030599...
    0.030599    0.030599    0.030599    0.030599    0.030599    0.030599    0.030264    0.030264...
    0.030264    0.030264    0.030264    0.030264    0.030264    0.030264    0.030264    0.030264...
    0.030264    0.030264    0.030264    0.030264    0.030191    0.030191    0.030191    0.030191...
    0.030191    0.030191    0.030191    0.030191    0.030191    0.030191    0.030191    0.030191...
    0.030191    0.030191    0.030191    0.030191    0.030191    0.030191    0.030191    0.030191...
    0.030191    0.030191    0.030191    0.030191    0.030191    0.030191    0.030191    0.030191...
    0.030191    0.030191    0.030191    0.030191    0.030191    0.030191    0.030191    0.030191...
    0.030191    0.030191    0.030191    0.030191    0.030191    0.030191    0.030191    0.030191...
    0.030191    0.030191    0.030191    0.030191    0.030191    0.030191    0.030191    0.030191...
    0.030191    0.030191    0.030191    0.030191    0.030191    0.030191    0.030191    0.030191...
    0.030191    0.030191    0.030191    0.030191    0.030191    0.030191    0.030191    0.030191...
    0.030191    0.030191    0.030191    0.030191    0.030191    0.030191    0.030191    0.030191...
    0.030191    0.030191    0.030191    0.030191    0.030191    0.030191    0.030191    0.030191...
    0.030191    0.030191    0.030191    0.030191    0.030191    0.030191    0.030191    0.030191...
    0.030191    0.030191    0.030191    0.030191    0.030191    0.030191    0.030191    0.030191...
    0.030191    0.030191    0.030191    0.030191    0.030191    0.030191    0.030191    0.030191...
    0.030191    0.030191    0.030191    0.030191    0.030191    0.030191    0.030191    0.030191...
    0.030191    0.030191    0.030115    0.030115    0.030115    0.030115    0.030115    0.030115...
    0.030115    0.030115    0.030115    0.030115    0.030115    0.030115    0.030115    0.030115...
    0.030115    0.030115    0.030115    0.030115    0.030115    0.030115    0.030115    0.030115...
    0.030115    0.030115    0.030115    0.030115    0.030115    0.030115    0.030115    0.030115...
    0.030115    0.030115    0.030115    0.030115    0.030115    0.030115    0.030014    0.030014...
    0.030014    0.030014    0.030014    0.030014    0.030014    0.030014    0.030014    0.030014...
    0.030014    0.030014    0.030014    0.030014    0.030014    0.030014    0.030014    0.030014...
    0.030014    0.030014    0.030014    0.030014    0.030014    0.030014    0.030014    0.030014...
    0.030014    0.030014    0.030014    0.030014    0.030014    0.030014    0.030014    0.030014...
    0.030014    0.030014    0.030014    0.030014    0.030014    0.030014    0.030014    0.030014...
    0.030014    0.030014    0.030014    0.030014    0.030014    0.030014    0.030014    0.030014...
    0.030014    0.030014    0.030014    0.030014    0.030014    0.030014    0.030014    0.030014...
    0.030014    0.030014    0.030014    0.030014    0.030014    0.030014    0.030014    0.030014...
    0.030014    0.030014    0.030014    0.030014    0.030014    0.030014    0.029648    0.029648...
    0.029648    0.029648    0.029648    0.029648    0.029648    0.029648    0.029648    0.029648...
    0.029648    0.029648    0.029648    0.029648    0.029648    0.029648    0.029648    0.029648...
    0.029648    0.029648    0.029648    0.029648    0.029341    0.029341    0.029341    0.029341...
    0.029341    0.029341    0.029341    0.029341    0.029341    0.029341    0.029341    0.029341...
    0.029341    0.029341    0.029341    0.029341    0.029341    0.029341    0.029341    0.029341...
    0.029341    0.029341    0.029341    0.029341    0.029341    0.029341    0.029341    0.029341...
    0.029341    0.029341    0.029341    0.029341    0.029341    0.029341    0.029341    0.029341...
    0.029341    0.029341    0.029341    0.029341    0.029341    0.029341    0.029341    0.029341...
    0.029341    0.029341    0.029341    0.029341    0.029341    0.029341    0.029341    0.029341...
    0.029341    0.029341    0.029341    0.029341    0.029341    0.029341    0.029341    0.029341...
    0.029341    0.029341    0.029341    0.029341    0.029341    0.029341    0.029341    0.029341...
    0.029341    0.029341    0.029341    0.029341    0.029341    0.029341    0.029341    0.029341...
    0.029341    0.029341    0.029341    0.029341    0.029341    0.029341    0.029341    0.029341...
    0.029341    0.029341    0.029341    0.029341    0.029341    0.029341    0.029341    0.029341...
    0.029341    0.029341    0.029341    0.029341    0.029341    0.029341    0.029341    0.029341...
    0.029341    0.029341    0.029341    0.029341    0.029341    0.029341    0.029341    0.029341...
    0.029341    0.029341    0.029341    0.029341    0.029341    0.029341    0.029341    0.029341...
    0.029341    0.029341    0.029341    0.029341    0.029341    0.029341    0.029341    0.029341...
    0.029341    0.029341    0.029341    0.029341    0.029341    0.029341    0.029341    0.029341...
    0.029341    0.029341    0.028983    0.028732    0.028732    0.028732    0.028732    0.028732...
    0.028732    0.028732    0.028732    0.028732    0.028732    0.028732    0.028732    0.028732...
    0.028732    0.028732    0.028732    0.028732    0.028732    0.028732    0.028732    0.028732...
    0.028732    0.028732    0.028732    0.028732    0.028732    0.028732    0.028732    0.028732...
    0.028732    0.028732    0.028732    0.028732    0.028732    0.028732    0.028732    0.028732...
    0.028732    0.028732    0.028732    0.028732    0.028732    0.028732    0.028732    0.028732...
    0.028732    0.028732    0.028732    0.028732    0.028732    0.028732    0.028732    0.028732...
    0.028732    0.028732    0.028732    0.028732    0.028732    0.028732    0.028732    0.028732...
    0.028732    0.028732    0.028732    0.028732    0.028732    0.028732    0.028732    0.028732...
    0.028732    0.028732    0.028732    0.028732    0.028732    0.028732    0.028732    0.028732...
    0.028732    0.028732    0.028732    0.028732    0.028152    0.028152    0.028152    0.028152...
    0.028152    0.028152    0.028152    0.028152    0.028152    0.028152    0.028152    0.028152...
    0.028152    0.028152    0.028152    0.028152    0.028152    0.028152    0.028152    0.028152...
    0.028152    0.028152    0.028152    0.028152    0.028152    0.028152    0.028152    0.028152...
    0.028152    0.028152    0.028152    0.028152    0.028152    0.028152    0.028152    0.028152...
    0.028152    0.028152    0.028152    0.028152    0.028152    0.028152    0.028152    0.028152...
    0.028152    0.028152    0.028152    0.028152    0.028152    0.028152    0.028152    0.028152...
    0.028152    0.028152    0.028152    0.028152    0.028152    0.028152    0.028152    0.028152...
    0.028152    0.028152    0.028152    0.028152    0.028152    0.028152    0.028152    0.028152...
    0.028152    0.028152    0.028152    0.028152    0.028152    0.028152    0.028152    0.028152...
    0.028152    0.028152    0.028152    0.028152    0.028152    0.028152    0.028152    0.028152...
    0.028152    0.028152    0.028152    0.028152    0.028152    0.028152    0.028152    0.028152...
    0.028152    0.028152    0.028152    0.028152    0.028152    0.028152    0.028152    0.028152...
    0.028152    0.028152    0.028152    0.028152    0.028152    0.028152    0.028152    0.028152...
    0.028152    0.028152    0.028152    0.028152    0.028152    0.028152    0.028152    0.028152...
    0.028152    0.028152    0.028152    0.028152    0.028152    0.028152    0.028152    0.028152...
    0.028152    0.028152    0.028152    0.028152    0.028152    0.028152    0.028152    0.028152...
    0.028152    0.028152    0.028152    0.028152    0.028152    0.028152    0.028152    0.028152...
    0.028152    0.028152    0.028152    0.028152    0.028152    0.028152    0.028152    0.028152...
    0.028152    0.028152    0.028152    0.028152    0.028152    0.028152    0.028152    0.028152...
    0.028152    0.028152    0.028152    0.028152    0.028152    0.028152    0.028152    0.028152...
    0.028152    0.028152    0.028152    0.028152    0.028152    0.028023    0.028023    0.028023...
    0.028023    0.028023    0.028023    0.028023    0.028023    0.028023    0.028023    0.028023...
    0.028023    0.028023    0.028023    0.028023    0.028023    0.028023    0.028023    0.028023...
    0.028023    0.028023    0.028023    0.028023    0.028023    0.028023    0.028023    0.028023...
    0.028023    0.028023    0.028023    0.028023    0.028023    0.028023    0.028023    0.028023...
    0.028023    0.028023    0.028023    0.028023    0.028023    0.028023    0.027721    0.027721...
    0.027721    0.027721    0.027721    0.027721    0.027721    0.027721    0.027721    0.027525...
    0.027525    0.027525    0.027525    0.027525    0.027525    0.027525    0.027525    0.027525...
    0.027525    0.027525    0.027525    0.027525    0.027525    0.027525    0.027525    0.027525...
    0.027525    0.027525    0.027525    0.027525    0.027525    0.027525    0.027525    0.027525...
    0.027525    0.027525    0.027525    0.027525    0.027525    0.027525    0.027525    0.027525...
    0.027525    0.027525    0.027525    0.027525    0.027525    0.027525    0.027525    0.027525...
    0.027525    0.027525    0.027525    0.027525    0.027525    0.027525    0.027525    0.027525...
    0.027525    0.027525    0.027525    0.027525    0.027525    0.027525    0.027525    0.027525...
    0.027525    0.027525    0.027525    0.027525    0.027525    0.027525    0.027525    0.027525...
    0.027525    0.027525    0.027525    0.027525    0.027525    0.027525    0.027525    0.027525...
    0.027525    0.027525    0.027525    0.027525    0.027525    0.027525    0.027525    0.027525...
    0.027525    0.027525    0.027525    0.027525    0.027525    0.027525    0.027525    0.027525...
    0.027525    0.027525    0.027525    0.027525    0.027525    0.027525    0.027525    0.027525...
    0.027525    0.027525    0.027525    0.027525    0.027525    0.027525    0.027525    0.027525...
    0.027525    0.027525    0.027525    0.027525    0.027525    0.027525    0.027525    0.027525...
    0.027525    0.027525    0.027525    0.027525    0.027525    0.027525    0.027525    0.027525...
    0.027525    0.027525    0.027525    0.027525    0.027525    0.027525    0.027525    0.027525...
    0.027525    0.027525    0.027525    0.027525    0.027525    0.027525    0.027525    0.027525...
    0.027525    0.027525    0.027525    0.027525    0.027525    0.027525    0.027525    0.027525...
    0.027525    0.027525    0.027525    0.027525    0.027525    0.027525    0.027525    0.027525...
    0.027525    0.027525    0.027525    0.027446    0.027446    0.027446    0.027446    0.027446...
    0.027446    0.027446    0.027446    0.027446    0.027446    0.027446    0.027446    0.027446...
    0.027446    0.027446    0.027310    0.027310    0.027310    0.027310    0.027310    0.027310...
    0.027310    0.027310    0.027310    0.027310    0.027310    0.027290    0.027290    0.027290...
    0.027290    0.027290    0.027290    0.027290    0.027290    0.027290    0.027290    0.027290...
    0.027290    0.027290    0.027290    0.027290    0.027290    0.027290    0.027290    0.027290...
    0.027290    0.027290    0.027290    0.027290    0.027290    0.027290    0.027290    0.027290...
    0.027290    0.027290    0.027290    0.027290    0.027290    0.027290    0.027290    0.027290...
    0.027290    0.027290    0.027290    0.027290    0.027290    0.027290    0.027290    0.027290...
    0.027290    0.027290    0.027290    0.027290    0.027290    0.027290    0.027290    0.027290...
    0.027290    0.027290    0.027290    0.027290    0.027290    0.027290    0.027290    0.027290...
    0.027290    0.027290    0.027290    0.027290    0.027290    0.027290    0.027290    0.027290...
    0.027267    0.027267    0.027267    0.027267    0.027258    0.027258    0.027258    0.027258...
    0.027258    0.027234    0.027234    0.027234    0.027234    0.027234    0.027234    0.027234...
    0.027234    0.027131    0.027131    0.027131    0.027131    0.027131    0.027131    0.027131...
    0.027131    0.027131    0.027131    0.027131    0.027131    0.027131    0.027131    0.027131...
    0.027131    0.027131    0.027131    0.027131    0.027131    0.027131    0.027131    0.027131...
    0.027131    0.027131    0.027131    0.027131    0.027131    0.027131    0.027131    0.027119...
    0.027119    0.027119    0.027119    0.027119    0.027119    0.027119    0.027119    0.027119...
    0.027119    0.027119    0.027119    0.027119    0.027119    0.027119    0.027119    0.027119...
    0.027119    0.027119    0.027119    0.027119    0.027119    0.027119    0.027119    0.027119...
    0.027119    0.027119    0.027119    0.027119    0.027119    0.027034    0.027034    0.027034...
    0.027034    0.027034    0.027034    0.027034    0.027034    0.027034    0.027034    0.027034...
    0.027034    0.027034    0.027034    0.027034    0.027034    0.027034    0.027034    0.027034...
    0.027034    0.027034    0.027034    0.027034    0.027034    0.027034    0.027034    0.027034...
    0.027034    0.027034    0.027034    0.027034    0.027034    0.027034    0.027034    0.027034...
    0.027034    0.027034    0.027034    0.026995    0.026995    0.026995    0.026995    0.026995...
    0.026995    0.026995    0.026995    0.026995    0.026995    0.026995    0.026995    0.026995...
    0.026995    0.026995    0.026995    0.026995    0.026995    0.026995    0.026995    0.026995...
    0.026995    0.026995    0.026995    0.026995    0.026995    0.026995    0.026995    0.026995...
    0.026995    0.026995    0.026995    0.026995    0.026995    0.026995    0.026995    0.026995...
    0.026995    0.026995    0.026995    0.026995    0.026995    0.026735    0.026735    0.026735...
    0.026735    0.026735    0.026735    0.026735    0.026735    0.026735    0.026735    0.026735...
    0.026735    0.026735    0.026735    0.026735    0.026735    0.026735    0.026735    0.026735...
    0.026735    0.026735    0.026735    0.026735    0.026735    0.026735    0.026735    0.026735...
    0.026735    0.026735    0.026735    0.026735    0.026735    0.026735    0.026735    0.026735...
    0.026735    0.026735    0.026735    0.026735    0.026735    0.026735    0.026735    0.026735...
    0.026735    0.026735    0.026735    0.026735    0.026735    0.026735    0.026735    0.026735...
    0.026735    0.026735    0.026735    0.026735    0.026735    0.026393    0.026393    0.026393...
    0.026393    0.026393    0.026393    0.026393    0.026393    0.026393    0.026393    0.026393...
    0.026393    0.026393    0.026393    0.026393    0.026393    0.026393    0.026393    0.026393...
    0.026393    0.026393    0.026393    0.026393    0.026393    0.026393    0.026393    0.026393...
    0.026393    0.026393    0.026393    0.026393    0.026393    0.026393    0.026393    0.026393...
    0.026393    0.026393    0.026393    0.026393    0.026393    0.026393    0.026393    0.026393...
    0.026393    0.026393    0.026393    0.026393    0.026393    0.026393    0.026393    0.026393...
    0.026393    0.026393    0.026393    0.026393    0.026393    0.026393    0.026393    0.026393...
    0.026393    0.026393    0.026393    0.026393    0.026393    0.026393    0.026393    0.026393...
    0.026393    0.026393    0.026393    0.026393    0.026393    0.026393    0.026393    0.026393...
    0.026393    0.026393    0.026393    0.026393    0.026393    0.026393    0.026393    0.026393...
    0.026393    0.026393    0.026393    0.026393    0.026393    0.026393    0.026393    0.026393...
    0.026393    0.026393    0.026393    0.026393    0.026393    0.026393    0.026393    0.026393...
    0.026393    0.026393    0.026393    0.026393    0.026393    0.026393    0.026393    0.026393...
    0.026393    0.026393    0.026393    0.026393    0.026393    0.026393    0.026393    0.026393...
    0.026393    0.026393    0.026393    0.026393    0.026393    0.026393    0.026393    0.026393...
    0.026393    0.026393    0.026393    0.026393    0.026393    0.026393    0.026393    0.026393...
    0.026393    0.026393    0.026393    0.026393    0.026393    0.026393    0.026393    0.026393...
    0.026235    0.026235    0.026235    0.026235    0.026235    0.026235    0.026235    0.026235...
    0.026235    0.026235    0.026235    0.026235    0.026235    0.026235    0.026235    0.026235...
    0.026235    0.026235    0.026235    0.026235    0.026235    0.026235    0.025885    0.025885...
    0.025885    0.025885    0.025885    0.025885    0.025885    0.025885    0.025885    0.025885...
    0.025885    0.025885    0.025885    0.025885    0.025885    0.025885    0.025885    0.025885...
    0.025885    0.025885    0.025885    0.025885    0.025885    0.025885    0.025885    0.025885...
    0.025885    0.025885    0.025885    0.025885    0.025885    0.025885    0.025885    0.025885...
    0.025885    0.025885    0.025885    0.025885    0.025885    0.025885    0.025885    0.025885...
    0.025885    0.025885    0.025885    0.025885    0.025885    0.025885    0.025885    0.025885...
    0.025885    0.025885    0.025885    0.025885    0.025885    0.025885    0.025885    0.025885...
    0.025885    0.025885    0.025885    0.025885    0.025885    0.025885    0.025885    0.025885...
    0.025885    0.025885    0.025885    0.025885    0.025885    0.025885    0.025885    0.025885...
    0.025885    0.025885    0.025885    0.025885    0.025885    0.025885    0.025885    0.025885...
    0.025885    0.025885    0.025885    0.025885    0.025885    0.025885    0.025885    0.025885...
    0.025885    0.025885    0.025885    0.025885    0.025885    0.025885    0.025885    0.025885...
    0.025885    0.025885    0.025885    0.025885    0.025885    0.025885    0.025885    0.025885...
    0.025885    0.025885    0.025885    0.025885    0.025885    0.025885    0.025885    0.025885...
    0.025885    0.025885    0.025885    0.025885    0.025885    0.025885    0.025885    0.025885...
    0.025885    0.025885    0.025885    0.025885    0.025885    0.025885    0.025885    0.025885...
    0.025885    0.025885    0.025885    0.025885    0.025885    0.025885    0.025885    0.025885...
    0.025885    0.025885    0.025885    0.025885    0.025885    0.025885    0.025885    0.025885...
    0.025885    0.025885    0.025885    0.025885    0.025885    0.025885    0.025885    0.025885...
    0.025885    0.025885    0.025885    0.025885    0.025885    0.025885    0.025885    0.025885...
    0.025885    0.025885    0.025885    0.025885    0.025885    0.025885    0.025885    0.025885...
    0.025885    0.025885    0.025885    0.025885    0.025885    0.025885    0.025885    0.025885...
    0.025885    0.025885    0.025885    0.025885    0.025885    0.025885    0.025885    0.025885...
    0.025885    0.025885    0.025885    0.025885    0.025885    0.025885    0.025885    0.025869...
    0.025869    0.025869    0.025869    0.025869    0.025869    0.025869    0.025869    0.025869...
    0.025869    0.025869    0.025869    0.025869    0.025869    0.025869    0.025869    0.025869...
    0.025869    0.025869    0.025869    0.025869    0.025869    0.025869    0.025869    0.025869...
    0.025869    0.025869    0.025869    0.025869    0.025869    0.025869    0.025869    0.025869...
    0.025869    0.025869    0.025869    0.025869    0.025869    0.025869    0.025869    0.025869...
    0.025869    0.025869    0.025869    0.025869    0.025869    0.025869    0.025869    0.025869...
    0.025869    0.025869    0.025869    0.025869    0.025869    0.025869    0.025869    0.025869...
    0.025869    0.025869    0.025869    0.025869    0.025869    0.025869    0.025869    0.025869...
    0.025869    0.025869    0.025869    0.025869    0.025869    0.025869    0.025869    0.025869...
    0.025869    0.025869    0.025624    0.025624    0.025624    0.025624    0.025624    0.025624...
    0.025624    0.025624    0.025624    0.025624    0.025624    0.025624    0.025624    0.025624...
    0.025624    0.025624    0.025624    0.025624    0.025624    0.025624    0.025347    0.025347...
    0.025347    0.025347    0.025347    0.025347    0.025347    0.025347    0.025347    0.025347...
    0.025347    0.025347    0.025347    0.025347    0.025347    0.025347    0.025347    0.025347...
    0.025347    0.025347    0.025347    0.025347    0.025347    0.025347    0.025347    0.025347...
    0.025347    0.025347    0.025347    0.025347    0.025347    0.025347    0.025347    0.025347...
    0.025347    0.025347    0.025347    0.025347    0.025347    0.025347    0.025347    0.025347...
    0.025347    0.025347    0.025347    0.025347    0.025347    0.025347    0.025347    0.025347...
    0.025347    0.025347    0.025347    0.025347    0.025347    0.025347    0.025347    0.025347...
    0.025347    0.025347    0.025347    0.025347    0.025347    0.025347    0.025347    0.025347...
    0.025347    0.025347    0.025347    0.025347    0.025347    0.025347    0.025347    0.025347...
    0.025347    0.025347    0.025347    0.025347    0.025347    0.025347    0.025347    0.025347...
    0.025347    0.025347    0.025347    0.025347    0.025347    0.025347    0.025347    0.025347...
    0.025347    0.025347    0.025347    0.025347    0.025347    0.025347    0.025347    0.025347...
    0.025347    0.025347    0.025347    0.025347    0.025347    0.025347    0.025347    0.025347...
    0.025347    0.025347    0.025347    0.025347    0.025347    0.025347    0.025347    0.025347...
    0.025347    0.025347    0.025347    0.025347    0.025347    0.025347    0.025347    0.025347...
    0.025347    0.025347    0.025347    0.025347    0.025347    0.025347    0.025347    0.025347...
    0.025347    0.025347    0.025347    0.025347    0.025347    0.025347    0.025347    0.025347...
    0.025347    0.025347    0.025347    0.025347    0.025347    0.025347    0.025347    0.025347...
    0.025347    0.025347    0.025347    0.025347    0.025347    0.025347    0.025347    0.025347...
    0.025347    0.025347    0.025347    0.025347    0.025347    0.025347    0.025347    0.025347...
    0.025347    0.025347    0.025347    0.025347    0.025347    0.025347    0.025347    0.025347...
    0.025347    0.025347    0.025347    0.025347    0.025347    0.025347    0.025347    0.025347...
    0.025347    0.025347    0.025347    0.025347    0.025347    0.025347    0.025347    0.025347...
    0.025347    0.025347    0.025347    0.025347    0.025347    0.025347    0.025347    0.025347...
    0.025347    0.025347    0.025347    0.025347    0.025347    0.025347    0.025347    0.025347...
    0.025347    0.025347    0.025347    0.025347    0.025347    0.025347    0.025347    0.025083...
    0.025083    0.025083    0.025083    0.025083    0.025083    0.025083    0.025083    0.025083...
    0.025083    0.025083    0.025083    0.025083    0.025083    0.025083    0.025083    0.025083...
    0.025083    0.024803    0.024803    0.024803    0.024803    0.024803    0.024803    0.024803...
    0.024803    0.024803    0.024803    0.024803    0.024803    0.024803    0.024803    0.024803...
    0.024803    0.024803    0.024803    0.024803    0.024803    0.024803    0.024803    0.024803...
    0.024803    0.024803    0.024803    0.024803    0.024803    0.024803    0.024803    0.024803...
    0.024803    0.024803    0.024803    0.024803    0.024803    0.024803    0.024803    0.024803...
    0.024803    0.024803    0.024803    0.024803    0.024803    0.024803    0.024803    0.024803...
    0.024803    0.024803    0.024803    0.024803    0.024803    0.024803    0.024803    0.024803...
    0.024803    0.024803    0.024803    0.024803    0.024803    0.024803    0.024803    0.024803...
    0.024803    0.024803    0.024803    0.024803    0.024803    0.024803    0.024803    0.024803...
    0.024803    0.024803    0.024803    0.024803    0.024803    0.024803    0.024803    0.024803...
    0.024803    0.024803    0.024803    0.024803    0.024803    0.024803    0.024803    0.024803...
    0.024803    0.024803    0.024803    0.024803    0.024803    0.024793    0.024793    0.024793...
    0.024793    0.024793    0.024793    0.024793    0.024793    0.024793    0.024793    0.024793...
    0.024793    0.024589    0.024589    0.024589    0.024589    0.024589    0.024589    0.024589...
    0.024589    0.024589    0.024589    0.024589    0.024589    0.024589    0.024589    0.024589...
    0.024589    0.024589    0.024589    0.024589    0.024589    0.024589    0.024589    0.024589...
    0.024589    0.024589    0.024589    0.024589    0.024589    0.024589    0.024589    0.024589...
    0.024589    0.024589    0.024589    0.024589    0.024589    0.024589    0.024589    0.024589...
    0.024589    0.024589    0.024589    0.024589    0.024589    0.024589    0.024589    0.024589...
    0.024589    0.024589    0.024589    0.024589    0.024589    0.024589    0.024589    0.024589...
    0.024589    0.024589    0.024589    0.024589    0.024589    0.024589    0.024589    0.024589...
    0.024589    0.024589    0.024589    0.024589    0.024589    0.024589    0.024589    0.024589...
    0.024589    0.024589    0.024589    0.024589    0.024589    0.024589    0.024589    0.024589...
    0.024589    0.024589    0.024589    0.024589    0.024589    0.024589    0.024589    0.024589...
    0.024589    0.024589    0.024589    0.024589    0.024589    0.024589    0.024589    0.024589...
    0.024589    0.024589    0.024589    0.024589    0.024589    0.024589    0.024589    0.024589...
    0.024589    0.024589    0.024589    0.024589    0.024589    0.024589    0.024589    0.024589...
    0.024589    0.024589    0.024589    0.024589    0.024589    0.024589    0.024589    0.024589...
    0.024589    0.024589    0.024589    0.024589    0.024589    0.024589    0.024589    0.024589...
    0.024589    0.024589    0.024589    0.024589    0.024589    0.024589    0.024589    0.024589...
    0.024589    0.024589    0.024589    0.024589    0.024589    0.024589    0.024589    0.024589...
    0.024589    0.024589    0.024589    0.024589    0.024589    0.024589    0.024589    0.024589...
    0.024589    0.024589    0.024589    0.024589    0.024589    0.024589    0.024589    0.024589...
    0.024589    0.024589    0.024589    0.024589    0.024589    0.024589    0.024589    0.024589...
    0.024589    0.024589    0.024589    0.024589    0.024589    0.024589    0.024589    0.024589...
    0.024589    0.024589    0.024589    0.024589    0.024589    0.024589    0.024589    0.024589...
    0.024589    0.024589    0.024589    0.024589    0.024589    0.024589    0.024589    0.024589...
    0.024589    0.024589    0.024589    0.024589    0.024589    0.024589    0.024589    0.024589...
    0.024589    0.024589    0.024589    0.024589    0.024589    0.024589    0.024589    0.024589...
    0.024589    0.024589    0.024589    0.024589    0.024589    0.024589    0.024589    0.024589...
    0.024589    0.024589    0.024589    0.024589    0.024589    0.024589    0.024589    0.024589...
    0.024589    0.024589    0.024589    0.024589    0.024589    0.024589    0.024589    0.024589...
    0.024589    0.024589    0.024589    0.024589    0.024589    0.024589    0.024589    0.024589...
    0.024589    0.024589    0.024589    0.024589    0.024589    0.024589    0.024589    0.024589...
    0.024589    0.024589    0.024589    0.024589    0.024589    0.024589    0.024589    0.024589...
    0.024589    0.024589    0.024589    0.024589    0.024589    0.024589    0.024589    0.024589...
    0.024589    0.024589    0.024589    0.024589    0.024589    0.024481    0.024481    0.024481...
    0.024481    0.024481    0.024481    0.024481    0.024481    0.024481    0.024481    0.024481...
    0.024481    0.024481    0.024481    0.024481    0.024481    0.024481    0.024481    0.024481...
    0.024481    0.024481    0.024481    0.024481    0.024481    0.024481    0.024481    0.024481...
    0.024481    0.024481    0.024481    0.024481    0.024481    0.024481    0.024481    0.024481...
    0.024481    0.024481    0.024481    0.024481    0.024481    0.024481    0.024481    0.024481...
    0.024481    0.024414    0.024414    0.024414    0.024414    0.024414    0.024414    0.024414...
    0.024414    0.024414    0.024414    0.024414    0.024414    0.024414    0.024414    0.024414...
    0.024414    0.024414    0.024414    0.024414    0.024414    0.024414    0.024414    0.024414...
    0.024414    0.024414    0.024414    0.024414    0.024414    0.024414    0.024414    0.024414...
    0.024414    0.024414    0.024414    0.024414    0.024414    0.024414    0.024414    0.024414...
    0.024414    0.024414    0.024414    0.024414    0.024414    0.024414    0.024414    0.024414...
    0.024414    0.024414    0.024414    0.024414    0.024414    0.024414    0.024414    0.024414...
    0.024414    0.024414    0.024414    0.024414    0.024414    0.024414    0.024414    0.024414...
    0.024414    0.024414    0.024414    0.024414    0.024414    0.024414    0.024414    0.024414...
    0.024414    0.024414    0.024414    0.024414    0.024414    0.024414    0.024414    0.024414...
    0.024414    0.024414    0.024414    0.024414    0.024414    0.024414    0.024414    0.024414...
    0.024414    0.024414    0.024414    0.024414    0.024414    0.024414    0.024414    0.024414...
    0.024414    0.024414    0.024414    0.024414    0.024414    0.024414    0.024414    0.024414...
    0.024414    0.024414    0.024414    0.024414    0.024414    0.024414    0.024414    0.024414...
    0.024414    0.024414    0.024414    0.024414    0.024414    0.024414    0.024312    0.024312...
    0.024312    0.024312    0.024312    0.024312    0.024312    0.024312    0.024312    0.024312...
    0.024312    0.024312    0.024312    0.024312    0.024312    0.024312    0.024312    0.024312...
    0.024312    0.024312    0.024312    0.024312    0.024312    0.024312    0.024312    0.024312...
    0.024312    0.024312    0.024312    0.024312    0.024312    0.024312    0.024312    0.024312...
    0.024312    0.024312    0.024312    0.024312    0.024312    0.024312    0.024312    0.024312...
    0.024312    0.024312    0.024312    0.024312    0.024312    0.024312    0.024312    0.024312...
    0.024312    0.024312    0.024312    0.024312    0.024312    0.024312    0.024312    0.024305...
    0.024305    0.024305    0.024305    0.024305    0.024305    0.024305    0.024305    0.024305...
    0.024305    0.024305    0.024305    0.024305    0.024305    0.024305    0.024305    0.024305...
    0.024305    0.024305    0.024305    0.024305    0.024305    0.024305    0.024305    0.024305...
    0.024305    0.024305    0.024305    0.024305    0.024305    0.024305    0.024305    0.024305...
    0.024305    0.024305    0.024305    0.024305    0.024305    0.024305    0.024305    0.024305...
    0.024305    0.024305    0.024305    0.024305    0.024305    0.024305    0.024216    0.024216...
    0.024216    0.024216    0.024216    0.024216    0.024216    0.024216    0.024216    0.024216...
    0.024216    0.024216    0.024216    0.024216    0.024216    0.024216    0.024216    0.024216...
    0.024216    0.024216    0.024216    0.024216    0.024216    0.024216    0.024216    0.024216...
    0.024216    0.024216    0.024216    0.024216    0.024216    0.024216    0.024216    0.024216...
    0.024216    0.024216    0.024216    0.024216    0.024216    0.024216    0.024216    0.024216...
    0.024216    0.024216    0.024216    0.024216    0.024216    0.024216    0.024216    0.024216...
    0.024216    0.024216    0.024216    0.024216    0.024216    0.024216    0.024216    0.024216...
    0.024216    0.024216    0.024216    0.024216    0.024216    0.024216    0.024216    0.024216...
    0.024216    0.024216    0.024216    0.024216    0.024216    0.024216    0.024216    0.024216...
    0.024216    0.024216    0.024216    0.024216    0.024216    0.024216    0.024216    0.024216...
    0.024216    0.024216    0.024216    0.024216    0.024216    0.024216    0.024216    0.024216...
    0.024216    0.024216    0.024216    0.024216    0.024216    0.024216    0.024216    0.024216...
    0.024216    0.024216    0.024216    0.024216    0.024216    0.024216    0.024216    0.024216...
    0.024216    0.024216    0.024216    0.024216    0.024216    0.024216    0.024216    0.024216...
    0.024216    0.024216    0.024216    0.024216    0.024216    0.024204    0.024204    0.024204...
    0.024204    0.024204    0.024204    0.024204    0.024204    0.024204    0.024204    0.024204...
    0.024204    0.024204    0.024204    0.024204    0.024204    0.024204    0.024204    0.024204...
    0.024204    0.024204    0.024204    0.024204    0.024204    0.024204    0.024204    0.024204...
    0.024204    0.024204    0.024204    0.024204    0.024204    0.024204    0.024204    0.024204...
    0.024204    0.024204    0.024204    0.024204    0.024204    0.024204    0.024204    0.024204...
    0.024204    0.024204    0.024204    0.024204    0.024204    0.024204    0.024204    0.024204...
    0.024204    0.024204    0.024204    0.024204    0.024204    0.024204    0.024204    0.024204...
    0.024204    0.024204    0.024204    0.024204    0.024204    0.024204    0.024204    0.024092...
    0.024092    0.024092    0.024092    0.024092    0.024092    0.024092    0.024092    0.024092...
    0.024092    0.024092    0.024092    0.024092    0.024092    0.024092    0.024092    0.024092...
    0.024092    0.024092    0.024092    0.024092    0.024092    0.024092    0.024092    0.024092...
    0.024092    0.024092    0.024092    0.024092    0.024092    0.024092    0.024092    0.024092...
    0.024092    0.024092    0.024092    0.024092    0.024092    0.024092    0.024092    0.024092...
    0.024092    0.024092    0.024092    0.024092    0.024092    0.024092    0.024092    0.024092...
    0.024092    0.024092    0.024092    0.024092    0.024092    0.024092    0.024092    0.024092...
    0.024092    0.024092    0.024092    0.024092    0.024092    0.024092    0.024092    0.024092...
    0.024092    0.024092    0.024092    0.024092    0.024092    0.023843    0.023843    0.023843...
    0.023843    0.023843    0.023843    0.023843    0.023843    0.023843    0.023843    0.023843...
    0.023843    0.023843    0.023843    0.023843    0.023843    0.023843    0.023843    0.023843...
    0.023843    0.023843    0.023843    0.023843    0.023843    0.023843    0.023843    0.023843...
    0.023843    0.023843    0.023843    0.023843    0.023843    0.023843    0.023843    0.023843...
    0.023843    0.023843    0.023843    0.023843    0.023843    0.023843    0.023843    0.023843...
    0.023843    0.023843    0.023843    0.023843    0.023843    0.023843    0.023843    0.023843...
    0.023843    0.023843    0.023843    0.023843    0.023843    0.023843    0.023843    0.023843...
    0.023843    0.023843    0.023843    0.023843    0.023843    0.023843    0.023843    0.023843...
    0.023843    0.023843    0.023843    0.023843    0.023843    0.023843    0.023843    0.023843...
    0.023843    0.023843    0.023843    0.023843    0.023843    0.023843    0.023843    0.023843...
    0.023843    0.023843    0.023843    0.023843    0.023843    0.023843    0.023843    0.023843...
    0.023843    0.023843    0.023843    0.023843    0.023843    0.023843    0.023843    0.023843...
    0.023843    0.023843    0.023843    0.023818    0.023818    0.023818    0.023818    0.023818...
    0.023818    0.023818    0.023818    0.023818    0.023818    0.023818    0.023818    0.023818...
    0.023818    0.023818    0.023818    0.023818    0.023818    0.023818    0.023818    0.023818...
    0.023818    0.023818    0.023818    0.023818    0.023818    0.023818    0.023818    0.023818...
    0.023818    0.023818    0.023818    0.023818    0.023818    0.023818    0.023818    0.023818...
    0.023818    0.023818    0.023818    0.023818    0.023818    0.023818    0.023818    0.023818...
    0.023818    0.023818    0.023818    0.023818    0.023818    0.023818    0.023818    0.023818...
    0.023818    0.023818    0.023818    0.023818    0.023818    0.023818    0.023818    0.023818...
    0.023818    0.023818    0.023818    0.023818    0.023818    0.023707    0.023707    0.023707...
    0.023707    0.023707    0.023707    0.023707    0.023707    0.023707    0.023707    0.023707...
    0.023707    0.023707    0.023707    0.023707    0.023707    0.023707    0.023707    0.023707...
    0.023707    0.023707    0.023707    0.023707    0.023707    0.023707    0.023707    0.023707...
    0.023707    0.023707    0.023707    0.023707    0.023707    0.023707    0.023707    0.023707...
    0.023707    0.023707    0.023707    0.023707    0.023707    0.023707    0.023707    0.023707...
    0.023707    0.023707    0.023707    0.023707    0.023707    0.023707    0.023707    0.023707...
    0.023707    0.023707    0.023707    0.023707    0.023707    0.023707    0.023707    0.023707...
    0.023707    0.023707    0.023707    0.023707    0.023707    0.023707    0.023707    0.023707...
    0.023707    0.023707    0.023707    0.023707    0.023707    0.023707    0.023707    0.023707...
    0.023707    0.023707    0.023707    0.023707    0.023707    0.023707    0.023707    0.023707...
    0.023707    0.023707    0.023707    0.023500    0.023500    0.023500    0.023500    0.023500...
    0.023500    0.023500    0.023500    0.023500    0.023500    0.023500    0.023500    0.023500...
    0.023500    0.023500    0.023500    0.023500    0.023500    0.023500    0.023500    0.023500...
    0.023500    0.023500    0.023500    0.023500    0.023500    0.023500    0.023500    0.023500...
    0.023500    0.023500    0.023500    0.023500    0.023500    0.023500    0.023500    0.023500...
    0.023500    0.023500    0.023500    0.023500    0.023500    0.023500    0.023500    0.023500...
    0.023500    0.023500    0.023500    0.023500    0.023500    0.023500    0.023500    0.023500...
    0.023500    0.023500    0.023500    0.023500    0.023500    0.023500    0.023500    0.023500...
    0.023500    0.023500    0.023500    0.023500    0.023500    0.023500    0.023500    0.023500...
    0.023500    0.023500    0.023500    0.023500    0.023500    0.023500    0.023500    0.023500...
    0.023500    0.023500    0.023500    0.023500    0.023500    0.023500    0.023500    0.023500...
    0.023500    0.023500    0.023500    0.023500    0.023500    0.023500    0.023500    0.023500...
    0.023500    0.023500    0.023500    0.023500    0.023500    0.023500    0.023500    0.023500...
    0.023500    0.023500    0.023500    0.023500    0.023500    0.023500    0.023500    0.023500...
    0.023500    0.023500    0.023500    0.023500    0.023500    0.023500    0.023500    0.023500...
    0.023500    0.023500    0.023500    0.023500    0.023500    0.023500    0.023500    0.023500...
    0.023500    0.023500    0.023500    0.023500    0.023500    0.023500    0.023500    0.023500...
    0.023500    0.023500    0.023500    0.023500    0.023500    0.023500    0.023500    0.023500...
    0.023500    0.023500    0.023500    0.023500    0.023500    0.023500    0.023500    0.023500...
    0.023500    0.023500    0.023500    0.023500    0.023500    0.023500    0.023500    0.023500...
    0.023500    0.023500    0.023500    0.023500    0.023500    0.023500    0.023500    0.023500...
    0.023500    0.023500    0.023500    0.023500    0.023500    0.023500    0.023500    0.023500...
    0.023500    0.023500    0.023500    0.023500    0.023500    0.023500    0.023500    0.023500...
    0.023500    0.023500    0.023500    0.023500    0.023500    0.023500    0.023500    0.023500...
    0.023500    0.023500    0.023500    0.023500    0.023500    0.023500    0.023500    0.023500...
    0.023500    0.023500    0.023500    0.023500    0.023500    0.023500    0.023500    0.023500...
    0.023500    0.023500    0.023500    0.023500    0.023500    0.023500    0.023500    0.023500...
    0.023500    0.023500    0.023500    0.023500    0.023500    0.023500    0.023500    0.023500...
    0.023500    0.023500    0.023500    0.023500    0.023500    0.023500    0.023500    0.023500...
    0.023500    0.023500    0.023500    0.023500    0.023500    0.023500    0.023500    0.023500...
    0.023500    0.023500    0.023500    0.023500    0.023500    0.023500    0.023500    0.023500...
    0.023500    0.023500    0.023500    0.023500    0.023500    0.023500    0.023500    0.023500...
    0.023500    0.023500    0.023500    0.023500    0.023500    0.023500    0.023500    0.023500...
    0.023500    0.023500    0.023500    0.023500    0.023500    0.023500    0.023500    0.023500...
    0.023500    0.023500    0.023500    0.023500    0.023500    0.023500    0.023500    0.023500...
    0.023500    0.023500    0.023500    0.023500    0.023500    0.023500    0.023500    0.023500...
    0.023500    0.023500    0.023500    0.023500    0.023500    0.023500    0.023500    0.023500...
    0.023500    0.023500    0.023500    0.023500    0.023500    0.023500    0.023500    0.023500...
    0.023500    0.023500    0.023500    0.023500    0.023500    0.023500    0.023500    0.023500...
    0.023500    0.023500    0.023500    0.023500    0.023500    0.023500    0.023500    0.023500...
    0.023500    0.023500    0.023500    0.023500    0.023500    0.023500    0.023500    0.023500...
    0.023500    0.023500    0.023500    0.023500    0.023500    0.023500    0.023500    0.023500...
    0.023500    0.023500    0.023500    0.023500    0.023500    0.023500    0.023500    0.023500...
    0.023500    0.023500    0.023500    0.023500    0.023500    0.023500    0.023500    0.023500...
    0.023500    0.023500    0.023500    0.023500    0.023500    0.023500    0.023500    0.023500...
    0.023500    0.023500    0.023500    0.023500    0.023500    0.023500    0.023500    0.023500...
    0.023500    0.023500    0.023500    0.023500    0.023500    0.023500    0.023500    0.023500...
    0.023500    0.023500    0.023500    0.023500    0.023500    0.023500    0.023500    0.023500...
    0.023500    0.023500    0.023500    0.023500    0.023500    0.023500    0.023500    0.023500...
    0.023500    0.023500    0.023500    0.023500    0.023500    0.023500    0.023500    0.023500...
    0.023500    0.023500    0.023500    0.023500    0.023500    0.023500    0.023500    0.023500...
    0.023500    0.023500    0.023500    0.023500    0.023500    0.023500    0.023500    0.023500...
    0.023500    0.023500    0.023500    0.023500    0.023500    0.023500    0.023500    0.023500...
    0.023500    0.023500    0.023500    0.023500    0.023500    0.023500    0.023500    0.023500...
    0.023500    0.023500    0.023500    0.023500    0.023500    0.023500    0.023500    0.023500...
    0.023500    0.023500    0.023500    0.023500    0.023500    0.023500    0.023500    0.023500...
    0.023500    0.023500    0.023500    0.023500    0.023500    0.023500    0.023500    0.023500...
    0.023500    0.023500    0.023500    0.023500    0.023500    0.023500    0.023500    0.023500...
    0.023500    0.023500    0.023500    0.023500    0.023500    0.023500    0.023500    0.023500...
    0.023500    0.023500    0.023500    0.023500    0.023500    0.023500    0.023500    0.023500...
    0.023500    0.023500    0.023500    0.023500    0.023500    0.023500    0.023500    0.023500...
    0.023500    0.023500    0.023500    0.023500    0.023500    0.023500    0.023500    0.023500...
    0.023500    0.023500    0.023500    0.023500    0.023500    0.023500    0.023500    0.023500...
    0.023500    0.023500    0.023500    0.023500    0.023500    0.023500    0.023500    0.023500...
    0.023500    0.023500    0.023500    0.023500    0.023500    0.023500    0.023500    0.023500...
    0.023442    0.023442    0.023442    0.023442    0.023442    0.023442    0.023442    0.023442...
    0.023442    0.023442    0.023442    0.023442    0.023442    0.023442    0.023442    0.023442...
    0.023442    0.023442    0.023442    0.023442    0.023442    0.023442    0.023442    0.023442...
    0.023442    0.023442    0.023442    0.023442    0.023358    0.023358    0.023358    0.023358...
    0.023358    0.023358    0.023358    0.023358    0.023358    0.023358    0.023358    0.023358...
    0.023358    0.023358    0.023358    0.023358    0.023358    0.023358    0.023358    0.023358...
    0.023358    0.023358    0.023358    0.023358    0.023358    0.023358    0.023358    0.023358...
    0.023358    0.023358    0.023358    0.023358    0.023358    0.023358    0.023358    0.023358...
    0.023358    0.023358    0.023358    0.023358    0.023358    0.023358    0.023358    0.023358...
    0.023358    0.023358    0.023358    0.023358    0.023358    0.023358    0.023358    0.023358...
    0.023358    0.023358    0.023358    0.023358    0.023358    0.023358    0.023358    0.023358...
    0.023358    0.023358    0.023358    0.023358    0.023358    0.023358    0.023358    0.023358...
    0.023358    0.023358    0.023358    0.023358    0.023358    0.023358    0.023358    0.023358...
    0.023358    0.023358    0.023358    0.023358    0.023358    0.023358    0.023358    0.023358...
    0.023358    0.023358    0.023358    0.023358    0.023358    0.023358    0.023358    0.023358...
    0.023358    0.023358    0.023358    0.023358    0.023358    0.023358    0.023358    0.023358...
    0.023358    0.023358    0.023358    0.023358    0.023358    0.023358    0.023358    0.023358...
    0.023358    0.023358    0.023358    0.023358    0.023358    0.023358    0.023358    0.023358...
    0.023358    0.023358    0.023358    0.023358    0.023358    0.023358    0.023358    0.023358...
    0.023358    0.023358    0.023358    0.023358    0.023358    0.023358    0.023358    0.023358...
    0.023358    0.023358    0.023358    0.023358    0.023358    0.023358    0.023358    0.023358...
    0.023358    0.023358    0.023358    0.023358    0.023358    0.023358    0.023358    0.023358...
    0.023358    0.023358    0.023358    0.023358    0.023358    0.023358    0.023358    0.023358...
    0.023358    0.023358    0.023358    0.023220    0.023220    0.023220    0.023220    0.023220...
    0.023220    0.023220    0.023220    0.023220    0.023220    0.023220    0.023220    0.023220...
    0.023220    0.023220    0.023220    0.023220    0.023220    0.023220    0.023220    0.023220...
    0.023220    0.023220    0.023220    0.023220    0.023220    0.023220    0.023220    0.023220...
    0.023220    0.023220    0.023220    0.023220    0.023220    0.023220    0.023220    0.023220...
    0.023220    0.023220    0.023220    0.023220    0.023220    0.023220    0.023220    0.023220...
    0.023220    0.023220    0.023220    0.023220    0.023220    0.023220    0.023220    0.023220...
    0.023220    0.023220    0.023220    0.023220    0.023220    0.023220    0.023220    0.023220...
    0.023220    0.023220    0.023220    0.023220    0.023220    0.023220    0.023220    0.023220...
    0.023220    0.023220    0.023220    0.023220    0.023220    0.023220    0.023220    0.023220...
    0.023220    0.023220    0.023220    0.023220    0.023220    0.023220    0.023220    0.023220...
    0.023220    0.023220    0.023220    0.023220    0.023220    0.023220    0.023220    0.023220...
    0.023220    0.023220    0.023220    0.023220    0.023220    0.023220    0.023220    0.023220...
    0.023220    0.023220    0.023220    0.023220    0.023220    0.023220    0.023220    0.023220...
    0.023220    0.023220    0.023220    0.023220    0.023220    0.023220    0.023220    0.023220...
    0.023220    0.023220    0.023220    0.023220    0.023220    0.023220    0.023220    0.023220...
    0.023220    0.023220    0.023220    0.023220    0.023220    0.023220    0.023220    0.023220...
    0.023220    0.023220    0.023220    0.023220    0.023220    0.023220    0.023220    0.023220...
    0.023220    0.023220    0.023220    0.023220    0.023220    0.023220    0.023220    0.023220...
    0.023220    0.023220    0.023220    0.023220    0.023220    0.023220    0.023220    0.023220...
    0.023220    0.023220    0.023220    0.023220    0.023220    0.023220    0.023220    0.023220...
    0.023220    0.023220    0.023220    0.023220    0.023220    0.023220    0.023220    0.023220...
    0.023220    0.023220    0.023220    0.023220    0.023220    0.023220    0.023220    0.023220...
    0.023220    0.023220    0.023220    0.023220    0.023220    0.023220    0.023220    0.023220...
    0.023220    0.023220    0.023220    0.023220    0.023220    0.023220    0.023220    0.023220...
    0.023220    0.023220    0.023220    0.023220    0.023220    0.023220    0.023220    0.023220...
    0.023220    0.023220    0.023220    0.023220    0.023220    0.023220    0.023220    0.023220...
    0.023220    0.023220    0.023220    0.023220    0.023220    0.023220    0.023220    0.023220...
    0.023220    0.023220    0.023220    0.023220    0.023220    0.023220    0.023220    0.023220...
    0.023220    0.023220    0.023220    0.023220    0.023220    0.023220    0.023220    0.023220...
    0.023220    0.023220    0.023220    0.023220    0.023220    0.023220    0.023220    0.023220...
    0.023220    0.023220    0.023220    0.023220    0.023220    0.023220    0.023220    0.023220...
    0.023220    0.023220    0.023220    0.023220    0.023220    0.023220    0.023220    0.023220...
    0.023220    0.023220    0.023220    0.023220    0.023220    0.023220    0.023220    0.023220...
    0.023220    0.023220    0.023220    0.023220    0.023220    0.023220    0.023220    0.023220...
    0.023220    0.023220    0.023220    0.023220    0.023220    0.023220    0.023220    0.023220...
    0.023220    0.023220    0.023220    0.023220    0.023220    0.023220    0.023220    0.023220...
    0.023220    0.023220    0.023220    0.023220    0.023220    0.023220    0.023220    0.023220...
    0.023220    0.023220    0.023220    0.023220    0.023220    0.023220    0.023220    0.023220...
    0.023220    0.023220    0.023220    0.023220    0.023220    0.023220    0.023220    0.023220...
    0.023220    0.023220    0.023220    0.023220    0.023220    0.023220    0.023220    0.023220...
    0.023220    0.023220    0.023220    0.023220    0.023220    0.023220    0.023220    0.023220...
    0.023220    0.023220    0.023220    0.023220    0.023220    0.023220    0.023220    0.023220...
    0.023220    0.023220    0.023220    0.023220    0.023220    0.023220    0.023220    0.023220...
    0.023220    0.023220    0.023220    0.023220    0.023220    0.023220    0.023220    0.023220...
    0.023220    0.023220    0.023220    0.023220    0.023220    0.023220    0.023220    0.023220...
    0.023220    0.023220    0.023220    0.023220    0.023220    0.023220    0.023220    0.023220...
    0.023220    0.023220    0.023220    0.023220    0.023220    0.023220    0.023220    0.023220...
    0.023220    0.023220    0.023220    0.023220    0.023220    0.023220    0.023220    0.023220...
    0.023220    0.023220    0.023220    0.023220    0.023220    0.023220    0.023220    0.023220...
    0.023220    0.023220    0.023220    0.023220    0.023220    0.023220    0.023220    0.023220...
    0.023220    0.023220    0.023220    0.023220    0.023220    0.023220    0.023220    0.023220...
    0.023220    0.023220    0.023220    0.023220    0.023220    0.023220    0.023220    0.023220...
    0.023220    0.023220    0.023220    0.023220    0.023220    0.023220    0.023220    0.023220...
    0.023220    0.023220    0.023220    0.023220    0.023220    0.023220    0.023220    0.023220...
    0.023220    0.023220    0.023220    0.023220    0.023220    0.023212    0.023212    0.023212...
    0.023212    0.023212    0.023212    0.023212    0.023212    0.023212    0.023212    0.023212...
    0.023212    0.023212    0.023212    0.023212    0.023212    0.023212    0.023212    0.023212...
    0.023212    0.023212    0.023212    0.023212    0.023212    0.023212    0.023212    0.023212...
    0.023212    0.023212    0.023212    0.023212    0.023212    0.023212    0.023212    0.023212...
    0.023212    0.023212    0.023212    0.023212    0.023212    0.023212    0.023212    0.023212...
    0.023212    0.023212    0.023212    0.023212    0.023212    0.023212    0.023212    0.023212...
    0.023212    0.023212    0.023212    0.023212    0.023212    0.023212    0.023212    0.023212...
    0.023212    0.023212    0.023212    0.023212    0.023212    0.023212    0.023212    0.023212...
    0.023212    0.023212    0.023212    0.023212    0.023212    0.023212    0.023212    0.023212...
    0.023212    0.023212    0.023212    0.023212    0.023212    0.023212    0.023212    0.023212...
    0.023212    0.023212    0.023212    0.023212    0.023212    0.023212    0.023212    0.023212...
    0.023212    0.023212    0.023212    0.023212    0.023212    0.023212    0.023212    0.023212...
    0.023212    0.023212    0.023212    0.023212    0.023212    0.023212    0.023212    0.023212...
    0.023212    0.023212    0.023212    0.023212    0.023212    0.023212    0.023212    0.023212...
    0.023212    0.023212    0.023212    0.023212    0.023212    0.023212    0.023212    0.023212...
    0.023212    0.023212    0.023212    0.023146    0.023146    0.023146    0.023146    0.023146...
    0.023146    0.023146    0.023146    0.023146    0.023146    0.023146    0.023146    0.023146...
    0.023146    0.023146    0.023146    0.023146    0.023146    0.023146    0.023146    0.023146...
    0.023146    0.023146    0.023146    0.023146    0.023146    0.023146    0.023146    0.023146...
    0.023146    0.023146    0.023146    0.023146    0.023146    0.023146    0.023146    0.023146...
    0.023146    0.023146    0.023146    0.023146    0.023146    0.023146    0.023146    0.023146...
    0.023146    0.023146    0.023146    0.023146    0.023146    0.023146    0.023146    0.023146...
    0.023146    0.023146    0.023146    0.023146    0.023146    0.023146    0.023146    0.023146...
    0.023146    0.023146    0.023146    0.023146    0.023146    0.023146    0.023146    0.023146...
    0.023146    0.023146    0.023146    0.023146    0.023146    0.023146    0.023146    0.023146...
    0.023146    0.023146    0.023146    0.023146    0.023146    0.023146    0.023146    0.023146...
    0.023146    0.023146    0.023146    0.023146    0.023146    0.023146    0.023146    0.023146...
    0.023146    0.023146    0.023146    0.023146    0.023146    0.023146    0.023146    0.023146...
    0.023146    0.023146    0.023146    0.023146    0.023146    0.023146    0.023146    0.023146...
    0.023146    0.023146    0.023146    0.023146    0.023146    0.023146    0.023146    0.023146...
    0.023146    0.023146    0.023146    0.023146    0.023146    0.023146    0.023146    0.023146...
    0.023146    0.023146    0.023146    0.023146    0.023146    0.023146    0.023146    0.023146...
    0.023146    0.023146    0.023146    0.023146    0.023146    0.023146    0.023146    0.023146...
    0.023146    0.023146    0.023146    0.023146    0.023146    0.023146    0.023146    0.023146...
    0.023146    0.023146    0.023146    0.023146    0.023146    0.023146    0.023146    0.023146...
    0.023146    0.023146    0.023146    0.023146    0.023146    0.023146    0.023146    0.023146...
    0.023146    0.023146    0.023146    0.023146    0.023146    0.023146    0.023146    0.023146...
    0.023146    0.023146    0.023146    0.023146    0.023146    0.023146    0.023146    0.023146...
    0.023146    0.023146    0.023146    0.023146    0.023146    0.023146    0.023146    0.023146...
    0.023146    0.023146    0.023146    0.023146    0.023146    0.023146    0.023146    0.023146...
    0.023146    0.023146    0.023146    0.023146    0.023102    0.023102    0.023102    0.023102...
    0.023102    0.023102    0.023102    0.023102    0.023102    0.023102    0.023102    0.023102...
    0.023102    0.023102    0.023102    0.023102    0.023102    0.023102    0.023102    0.023102...
    0.023102    0.023102    0.023102    0.023102    0.023102    0.023102    0.023102    0.023102...
    0.023102    0.023102    0.023102    0.023102    0.023102    0.023102    0.023102    0.023102...
    0.023102    0.023102    0.023102    0.023102    0.023102    0.023102    0.023102    0.023102...
    0.023102    0.023102    0.023102    0.023102    0.023102    0.023102    0.023102    0.023102...
    0.023102    0.023102    0.023102    0.023102    0.023102    0.023102    0.023102    0.023102...
    0.023102    0.023102    0.023102    0.023102    0.023102    0.023102    0.023102    0.023102...
    0.023102    0.023102    0.023102    0.023102    0.023102    0.023102    0.023102    0.023102...
    0.023102    0.023102    0.023102    0.023102    0.023102    0.023102    0.023102    0.023102...
    0.023102    0.023102    0.023102    0.023102    0.023102    0.023102    0.023102    0.023102...
    0.023102    0.023102    0.023102    0.023102    0.023102    0.023102    0.023102    0.023102...
    0.023102    0.023102    0.023102    0.023102    0.023102    0.023102    0.023102    0.023102...
    0.023102    0.023102    0.023102    0.023102    0.023102    0.023102    0.023102    0.023102...
    0.023102    0.023102    0.023102    0.023102    0.023102    0.023102    0.023102    0.023102...
    0.023102    0.023102    0.023102    0.023102    0.023102    0.023102    0.023102    0.023102...
    0.023102    0.023102    0.023102    0.023102    0.023102    0.023102    0.023102    0.023102...
    0.023102    0.023102    0.023102    0.023102    0.023102    0.023102    0.023102    0.023102...
    0.023102    0.023102    0.023102    0.023102    0.023102    0.023102    0.023102    0.023102...
    0.023102    0.023102    0.023102    0.023102    0.023102    0.023102    0.023102    0.023102...
    0.023102    0.023102    0.023102    0.023102    0.023102    0.023102    0.023102    0.023102...
    0.023102    0.023102    0.023102    0.023102    0.023102    0.023102    0.023102    0.023102...
    0.023102    0.023102    0.023102    0.023102    0.023102    0.023102    0.023102    0.023102...
    0.023102    0.023102    0.023102    0.023102    0.023102    0.023102    0.023102    0.023102...
    0.023102    0.023102    0.023102    0.023102    0.023102    0.023102    0.023102    0.023102...
    0.023102    0.023102    0.023102    0.023102    0.023102    0.023102    0.023102    0.023102...
    0.023102    0.023102    0.023102    0.023102    0.023102    0.023102    0.023102    0.023102...
    0.023102    0.023102    0.023102    0.023102    0.023102    0.023102    0.023102    0.023102...
    0.023102    0.023102    0.023102    0.023102    0.023102    0.023102    0.023102    0.023102...
    0.023102    0.023102    0.023102    0.023102    0.023102    0.023102    0.023102    0.023102...
    0.023102    0.023102    0.023102    0.023102    0.023102    0.023102    0.023102    0.023102...
    0.023102    0.023102    0.023102    0.023102    0.023102    0.023102    0.023099    0.023060...
    0.023060    0.023060    0.023060    0.023060    0.023060    0.023060    0.023060    0.023060...
    0.023060    0.023060    0.023060    0.023060    0.023060    0.023060    0.023055    0.023055...
    0.023055    0.023055    0.023055    0.023055    0.023055    0.023055    0.023055    0.023055...
    0.023055    0.023055    0.023055    0.023055    0.023055    0.023055    0.023055    0.023055...
    0.023055    0.023055    0.023055    0.023055    0.023055    0.023055    0.023055    0.023055...
    0.023055    0.023055    0.023055    0.023055    0.023055    0.023055    0.023055    0.023055...
    0.023055    0.023055    0.023055    0.023055    0.023055    0.023055    0.023055    0.023055...
    0.023055    0.023055    0.023055    0.023055    0.023055    0.023055    0.023055    0.023055...
    0.023055    0.023055    0.023055    0.023055    0.023055    0.023055    0.023055    0.023055...
    0.023055    0.023055    0.023055    0.023055    0.023055    0.023055    0.023055    0.023055...
    0.023055    0.023055    0.023055    0.023055    0.023055    0.023055    0.023055    0.023055...
    0.023055    0.023055    0.023055    0.023055    0.023055    0.023055    0.023055    0.023055...
    0.023055    0.023055    0.023055    0.023055    0.023055    0.023055    0.023055    0.023055...
    0.023055    0.023055    0.023055    0.023055    0.023055    0.023055    0.023055    0.023055...
    0.023055    0.023055    0.023055    0.023055    0.023055    0.023055    0.023055    0.023055...
    0.023055    0.023055    0.023055    0.023055    0.023055    0.023055    0.023055    0.023055...
    0.023055    0.023055    0.023055    0.023055    0.023055    0.023055    0.023055    0.023055...
    0.023055    0.023055    0.023055    0.023055    0.023055    0.023055    0.023055    0.023055...
    0.023055    0.023055    0.023055    0.023055    0.023055    0.023055    0.023055    0.023055...
    0.023055    0.023055    0.023055    0.023055    0.023055    0.023055    0.023055    0.023055...
    0.023055    0.023055    0.023055    0.023055    0.023055    0.023055    0.023055    0.023049...
    0.023049    0.023049    0.023049    0.023049    0.023049    0.023049    0.023049    0.023049...
    0.023049    0.023049    0.023049    0.023049    0.023049    0.023049    0.023049    0.023049...
    0.023049    0.023049    0.023049    0.023049    0.023049    0.023049    0.023049    0.023049...
    0.023049    0.023049    0.023049    0.023049    0.023049    0.023049    0.023049    0.023049...
    0.023049    0.023049    0.023049    0.023049    0.023049    0.023049    0.023049    0.023049...
    0.023049    0.023049    0.023049    0.023049    0.023049    0.023049    0.023049    0.023049...
    0.023049    0.023049    0.023049    0.023049    0.023049    0.023049    0.023049    0.023049...
    0.023049    0.023049    0.023049    0.023049    0.023049    0.023049    0.023049    0.023049...
    0.023049    0.023049    0.023049    0.023049    0.023049    0.023049    0.023049    0.023049...
    0.023049    0.023049    0.023049    0.023049    0.023049    0.023049    0.023049    0.023049...
    0.023049    0.023049    0.023049    0.023049    0.023049    0.023049    0.023049    0.023049...
    0.023049    0.023049    0.023049    0.023049    0.023049    0.023049    0.023049    0.023049...
    0.023049    0.023049    0.023049    0.023049    0.023049    0.023049    0.023049    0.023049...
    0.023049    0.023049    0.023049    0.023049    0.023049    0.023049    0.023049    0.023049...
    0.023049    0.023049    0.023049    0.023049    0.023049    0.023049    0.023049    0.023049...
    0.023049    0.023049    0.023049    0.023049    0.023049    0.023049    0.023049    0.023049...
    0.023049    0.023049    0.023049    0.023049    0.023049    0.023049    0.023049    0.023049...
    0.023049    0.023049    0.023049    0.023049    0.023049    0.023049    0.023049    0.023049...
    0.023049    0.023049    0.023049    0.023049    0.023049    0.023049    0.023049    0.023049...
    0.023049    0.023049    0.023049    0.023049    0.023049    0.023049    0.023049    0.023049...
    0.023049    0.023049    0.023049    0.023049    0.023049    0.023049    0.023049    0.023049...
    0.023049    0.023049    0.023049    0.023049    0.023049    0.023049    0.023049    0.023049...
    0.023049    0.023049    0.023049    0.023049    0.023049    0.023049    0.023049    0.023049...
    0.023049    0.023049    0.023049    0.023049    0.023049    0.023049    0.023049    0.023049...
    0.023049    0.023049    0.023049    0.023049    0.023049    0.023049    0.023049    0.023049...
    0.023049    0.023049    0.023049    0.023049    0.023049    0.023049    0.023049    0.023049...
    0.023049    0.023049    0.023049    0.023049    0.023049    0.023049    0.023049    0.023049...
    0.023049    0.023049    0.023049    0.023049    0.023049    0.023049    0.023049    0.023049...
    0.023049    0.023049    0.023049    0.023049    0.023049    0.023049    0.023049    0.023049...
    0.023049    0.023049    0.023049    0.023049    0.023049    0.023049    0.023049    0.023049...
    0.023049    0.023049    0.023049    0.023049    0.023049    0.023049    0.023049    0.023049...
    0.023049    0.023049    0.023049    0.023049    0.023049    0.023012    0.023012    0.023012...
    0.023012    0.023012    0.023012    0.023012    0.023012    0.023012    0.023012    0.023012...
    0.023012    0.023012    0.023012    0.023012    0.023012    0.023012    0.023012    0.023012...
    0.023012    0.023012    0.023012    0.023012    0.023012    0.023012    0.023012    0.023012...
    0.023012    0.023012    0.023012    0.023012    0.023012    0.023012    0.023012    0.022962...
    0.022962    0.022962    0.022962    0.022962    0.022962    0.022962    0.022962    0.022962...
    0.022962    0.022962    0.022962    0.022962    0.022962    0.022962    0.022962    0.022962...
    0.022962    0.022962    0.022962    0.022962    0.022962    0.022962    0.022962    0.022962...
    0.022962    0.022962    0.022962    0.022962    0.022962    0.022962    0.022962    0.022962...
    0.022962    0.022962    0.022962    0.022962    0.022962    0.022962    0.022962    0.022962...
    0.022962    0.022962    0.022962    0.022962    0.022962    0.022962    0.022962    0.022962...
    0.022962    0.022962    0.022962    0.022962    0.022962    0.022962    0.022962    0.022962...
    0.022962    0.022962    0.022962    0.022962    0.022962    0.022962    0.022962    0.022962...
    0.022962    0.022962    0.022962    0.022962    0.022962    0.022962    0.022962    0.022962...
    0.022962    0.022962    0.022962    0.022962    0.022962    0.022962    0.022962    0.022962...
    0.022962    0.022962    0.022962    0.022962    0.022962    0.022962    0.022962    0.022962...
    0.022962    0.022962    0.022962    0.022962    0.022962    0.022962    0.022962    0.022962...
    0.022962    0.022962    0.022962    0.022962    0.022962    0.022962    0.022962    0.022962...
    0.022962    0.022962    0.022962    0.022962    0.022962    0.022962    0.022962    0.022962...
    0.022962    0.022962    0.022962    0.022962    0.022962    0.022962    0.022962    0.022962...
    0.022962    0.022962    0.022962    0.022962    0.022962    0.022962    0.022962    0.022962...
    0.022962    0.022962    0.022962    0.022962    0.022962    0.022962    0.022962    0.022962...
    0.022962    0.022962    0.022962    0.022962    0.022962    0.022962    0.022962    0.022962...
    0.022962    0.022962    0.022962    0.022962    0.022962    0.022962    0.022962    0.022962...
    0.022962    0.022962    0.022962    0.022858


    1.123589    1.002394    1.971103    1.019872    1.962144    1.113876...
    3.786730    1.000050    1.977412    0.984924    2.021831    3.815100...
   10.038902    0.983964    1.955280    1.017028    1.991167    9.822289...
    0.103654    1.043047    0.100001    0.100094    1.003206    0.100000...
    0.101123    1.015086    0.100008    0.952177    0.943637    0.994038...
    0.946176    0.953935    1.078558    0.942692    0.920153    0.995813...
double pdef[36]={1.0,  1.0,  2.0,  1.0,  2.0,  1.0,
                     1.0,  1.0,  2.0,  1.0,  2.0,  1.0,
                     1.0,  1.0,  2.0,  1.0,  2.0,  1.0,
                     0.1,  1.0,  0.1,  0.1,  1.0,  0.1,
                     0.1,  1.0,  0.1,  1.0,  1.0,  1.0,
                     1.0,  1.0,  1.0,  1.0,  1.0,  1.0};

296343
