# Supplementary material for: Biochemical systems identification by a random drift particle swarm optimization approach
Source: BMC Bioinformatics. 2014 May 16;15(Suppl 6):S1. doi: 10.1186/1471-2105-15-s6-s1 (PMC4158603; doi:10.1186/1471-2105-15-s6-s1)
Supplement: Additional file 2 — Data. This file includes the data of the best solution out of 20 runs of each tested algorithm. [file 1471-2105-15-S6-S1-S2.zip › data/three-step pathways/data_DE.txt]

  104.316331  104.316331  104.316331  104.316331  104.316331   86.719230   86.719230   86.719230...
   86.719230   86.719230   86.719230   86.719230   82.635565   82.635565   82.635565   67.785987...
   67.785987   48.782298   48.782298   48.782298   48.782298   48.782298   48.782298   48.782298...
   48.782298   48.782298   48.782298   48.782298   48.782298   48.782298   48.782298   45.237777...
   45.237777   45.237777   45.237777   45.237777   45.237777   45.237777   45.237777   45.237777...
   45.237777   45.237777   45.237777   45.237777   45.237777   43.387776   43.387776   43.387776...
   43.387776   43.387776   43.387776   43.387776   43.387776   43.387776   43.387776   43.387776...
   43.387776   43.387776   43.387776   39.482479   39.482479   39.482479   39.482479   39.482479...
   39.482479   39.482479   39.482479   39.482479   39.482479   39.482479   39.482479   39.482479...
   39.482479   39.482479   39.482479   39.482479   37.069730   37.069730   37.069730   37.069730...
   37.069730   37.069730   37.069730   37.069730   37.069730   37.069730   37.069730   37.069730...
   37.069730   37.069730   37.069730   37.069730   37.069730   37.069730   37.069730   37.069730...
   37.069730   37.069730   37.069730   37.069730   37.069730   37.069730   37.069730   37.069730...
   37.069730   37.069730   37.069730   37.069730   37.069730   37.069730   37.069730   37.069730...
   37.069730   37.069730   37.069730   37.069730   37.069730   37.069730   37.069730   37.069730...
   37.069730   37.069730   37.069730   37.069730   37.069730   37.069730   37.069730   37.069730...
   37.069730   37.069730   37.069730   37.069730   37.069730   32.475822   32.475822   32.475822...
   32.475822   32.475822   32.475822   32.475822   32.475822   32.475822   32.475822   32.475822...
   32.475822   32.475822   32.475822   32.475822   32.475822   32.475822   32.475822   32.475822...
   32.475822   32.475822   32.475822   32.475822   32.475822   32.475822   32.475822   32.475822...
   32.475822   32.475822   32.475822   32.475822   32.475822   32.475822   32.475822   32.475822...
   32.475822   32.475822   32.475822   32.475822   32.475822   32.475822   32.475822   32.475822...
   32.475822   32.475822   32.475822   32.475822   32.475822   32.475822   32.475822   32.475822...
   27.213462   27.213462   27.213462   27.213462   27.213462   27.213462   27.213462   27.213462...
   27.213462   27.213462   27.213462   27.213462   27.213462   27.213462   27.213462   27.213462...
   27.213462   27.213462   27.213462   27.213462   27.213462   27.213462   27.213462   27.213462...
   27.213462   27.213462   27.213462   27.213462   27.213462   27.213462   27.213462   27.213462...
   27.213462   27.213462   27.213462   27.213462   27.213462   27.213462   27.213462   27.213462...
   27.213462   27.213462   27.213462   27.213462   27.213462   27.213462   27.213462   27.213462...
   27.213462   27.213462   27.213462   27.213462   27.213462   27.213462   27.213462   27.213462...
   27.213462   27.213462   27.213462   27.213462   27.213462   27.213462   27.213462   27.213462...
   27.213462   27.213462   27.213462   27.213462   27.213462   27.213462   27.213462   27.213462...
   27.213462   27.213462   24.932712   24.932712   24.932712   24.932712   24.932712   24.932712...
   24.932712   24.932712   24.932712   24.932712   24.932712   24.932712   24.932712   24.932712...
   23.132405   23.132405   23.132405   23.132405   23.132405   23.132405   23.132405   23.132405...
   23.132405   23.132405   23.132405   23.132405   23.132405   23.132405   23.132405   23.132405...
   23.132405   23.132405   23.132405   23.132405   23.132405   23.132405   23.132405   23.132405...
   23.132405   23.132405   23.132405   23.132405   23.132405   21.562833   21.562833   21.562833...
   21.562833   21.562833   21.562833   21.562833   21.562833   21.562833   21.562833   21.562833...
   21.562833   21.562833   21.562833   21.562833   21.562833   21.562833   21.562833   21.562833...
   21.562833   21.562833   21.562833   21.562833   21.562833   21.562833   21.562833   21.562833...
   21.562833   21.562833   21.562833   21.562833   21.562833   21.562833   21.562833   21.562833...
   21.562833   21.562833   21.562833   21.562833   21.562833   21.562833   21.562833   21.562833...
   21.562833   21.562833   21.562833   21.562833   21.562833   21.562833   21.562833   21.562833...
   21.562833   21.562833   21.562833   21.562833   21.562833   21.562833   21.562833   21.562833...
   21.562833   21.562833   21.562833   21.562833   21.562833   21.562833   21.562833   21.562833...
   21.562833   21.562833   21.562833   21.562833   21.562833   21.562833   21.562833   21.562833...
   21.562833   21.562833   21.562833   21.562833   21.562833   21.562833   21.562833   21.562833...
   21.562833   21.562833   21.562833   21.562833   21.562833   21.562833   21.562833   21.562833...
   21.562833   21.562833   21.562833   21.562833   21.562833   21.562833   21.562833   21.562833...
   21.562833   21.562833   21.562833   21.562833   21.562833   21.562833   21.562833   21.562833...
   21.562833   21.562833   21.562833   21.562833   21.562833   21.562833   21.562833   21.562833...
   21.562833   21.562833   21.562833   21.562833   21.562833   21.562833   21.562833   21.562833...
   21.562833   21.562833   21.562833   21.562833   21.562833   21.562833   21.562833   21.562833...
   21.562833   21.562833   21.562833   21.562833   21.562833   21.562833   21.562833   18.054629...
   18.054629   18.054629   18.054629   18.054629   18.054629   18.054629   18.054629   18.054629...
   18.054629   18.054629   18.054629   18.054629   18.054629   18.054629   18.054629   18.054629...
   18.054629   18.054629   18.054629   18.054629   18.054629   18.054629   18.054629   18.054629...
   18.054629   18.054629   18.054629   18.054629   18.054629   18.054629   18.054629   18.054629...
   18.054629   18.054629   18.054629   18.054629   18.054629   18.054629   18.054629   18.054629...
   18.054629   18.054629   18.054629   18.054629   18.054629   18.054629   18.054629   18.054629...
   18.054629   18.054629   18.054629   18.054629   18.054629   18.054629   18.054629   18.054629...
   18.054629   18.054629   18.054629   18.054629   18.054629   18.054629   18.054629   18.054629...
   18.054629   18.054629   18.054629   18.054629   18.054629   18.054629   18.054629   18.054629...
   18.054629   18.054629   18.054629   18.054629   18.054629   18.054629   18.054629   18.054629...
   18.054629   18.054629   18.054629   18.054629   18.054629   18.054629   18.054629   18.054629...
   18.054629   18.054629   18.054629   18.054629   18.054629   18.054629   18.054629   18.054629...
   18.054629   18.054629   18.054629   18.054629   18.054629   18.054629   18.054629   18.054629...
   18.054629   18.054629   18.054629   18.054629   18.054629   18.054629   18.054629   18.054629...
   18.054629   18.054629   18.054629   18.054629   18.054629   18.054629   18.054629   18.054629...
   18.054629   18.054629   18.054629   18.054629   18.054629   18.054629   18.054629   18.054629...
   18.054629   18.054629   18.054629   18.054629   18.054629   18.054629   18.054629   18.054629...
   18.054629   18.054629   18.054629   18.054629   18.054629   18.054629   18.054629   18.054629...
   18.054629   18.054629   18.054629   18.054629   18.054629   18.054629   18.054629   18.054629...
   18.054629   18.054629   18.054629   18.054629   18.054629   18.054629   18.054629   18.054629...
   18.054629   18.054629   18.054629   18.054629   18.054629   18.054629   18.054629   18.054629...
   18.054629   18.054629   18.054629   18.054629   18.054629   18.054629   18.054629   18.054629...
   18.054629   18.054629   18.054629   18.054629   18.054629   18.054629   18.054629   18.054629...
   18.054629   18.054629   18.054629   18.054629   18.054629   18.054629   18.054629   18.054629...
   18.054629   18.054629   18.054629   18.054629   18.054629   18.054629   18.054629   18.054629...
   18.054629   18.054629   18.054629   18.054629   18.054629   18.054629   18.054629   18.054629...
   18.054629   18.054629   18.054629   18.054629   18.054629   18.054629   18.054629   18.054629...
   18.054629   18.054629   18.054629   18.054629   18.054629   18.054629   18.054629   18.054629...
   18.054629   18.054629   18.054629   18.054629   18.054629   18.054629   18.054629   18.054629...
   18.054629   18.054629   18.054629   18.054629   18.054629   18.054629   18.054629   18.054629...
   18.054629   18.054629   18.054629   18.054629   18.054629   18.054629   18.054629   18.054629...
   18.054629   18.054629   18.054629   18.054629   18.054629   18.054629   18.054629   18.054629...
   18.054629   18.054629   18.054629   18.054629   18.054629   18.054629   18.054629   18.054629...
   18.054629   18.054629   18.054629   18.054629   18.054629   18.054629   18.054629   18.054629...
   18.054629   18.054629   18.054629   18.054629   18.054629   18.054629   18.054629   18.054629...
   18.054629   18.054629   18.054629   18.054629   18.054629   18.054629   18.054629   18.054629...
   18.054629   18.054629   18.054629   18.054629   18.054629   18.054629   18.054629   18.054629...
   18.054629   18.054629   18.054629   18.054629   18.054629   18.054629   18.054629   18.054629...
   18.054629   18.054629   18.054629   18.054629   18.054629   18.054629   18.054629   18.054629...
   18.054629   18.054629   18.054629   18.054629   18.054629   18.054629   18.054629   18.054629...
   18.054629   18.054629   18.054629   18.054629   18.054629   18.054629   18.054629   18.054629...
   18.054629   18.054629   18.054629   18.054629   18.054629   18.054629   18.054629   18.054629...
   18.054629   18.054629   18.054629   18.054629   18.054629   18.054629   18.054629   18.054629...
   18.054629   18.054629   18.054629   18.054629   18.054629   18.054629   18.054629   18.054629...
   18.054629   18.054629   18.054629   18.054629   18.054629   18.054629   18.054629   18.054629...
   18.054629   18.054629   18.054629   18.054629   18.054629   18.054629   18.054629   18.054629...
   18.054629   18.054629   18.054629   18.054629   18.054629   18.054629   18.054629   18.054629...
   18.054629   18.054629   18.054629   18.054629   18.054629   18.054629   18.054629   18.054629...
   18.054629   18.054629   18.054629   18.054629   18.054629   18.054629   18.054629   18.054629...
   18.054629   18.054629   18.054629   18.054629   18.054629   18.054629   18.054629   18.054629...
   18.054629   18.054629   18.054629   18.054629   18.054629   18.054629   18.054629   18.054629...
   18.054629   18.054629   18.054629   18.054629   18.054629   18.054629   18.054629   18.054629...
   18.054629   18.054629   18.054629   18.054629   18.054629   18.054629   18.054629   18.054629...
   18.054629   18.054629   18.054629   18.054629   18.054629   18.054629   18.054629   18.054629...
   18.054629   18.054629   18.054629   18.054629   18.054629   18.054629   18.054629   18.054629...
   18.054629   18.054629   18.054629   17.991624   17.991624   17.991624   17.991624   17.991624...
   17.991624   17.991624   17.991624   17.991624   17.991624   17.991624   17.991624   17.991624...
   17.991624   17.991624   17.991624   17.991624   17.991624   17.991624   17.991624   17.991624...
   17.991624   17.991624   17.991624   17.991624   17.991624   17.991624   17.991624   17.991624...
   17.991624   17.991624   17.991624   17.991624   17.991624   17.991624   17.991624   17.991624...
   17.991624   17.991624   17.991624   17.991624   17.991624   17.991624   17.991624   17.991624...
   17.991624   17.991624   17.991624   17.991624   17.991624   17.991624   17.991624   17.991624...
   17.991624   17.991624   17.991624   17.991624   17.991624   17.653931   17.653931   17.653931...
   17.653931   17.653931   17.653931   17.653931   17.653931   17.653931   17.653931   17.653931...
   17.653931   17.653931   17.653931   17.653931   17.653931   17.653931   17.653931   17.653931...
   17.653931   17.653931   17.653931   17.653931   17.653931   17.653931   17.653931   17.653931...
   17.653931   17.653931   17.653931   17.653931   17.653931   17.653931   17.653931   17.653931...
   17.653931   17.653931   17.653931   17.653931   17.653931   17.653931   17.653931   17.653931...
   17.653931   17.653931   17.653931   17.653931   17.653931   17.653931   17.653931   17.653931...
   17.653931   17.653931   17.653931   17.653931   17.653931   17.653931   17.653931   17.653931...
   17.653931   17.653931   17.653931   17.653931   17.653931   17.653931   17.653931   17.653931...
   17.653931   17.653931   17.653931   17.653931   17.653931   17.653931   17.653931   17.653931...
   17.653931   17.653931   17.653931   17.653931   17.653931   17.653931   17.653931   17.653931...
   17.653931   17.653931   17.653931   17.653931   17.156811   17.156811   17.156811   17.156811...
   17.156811   17.156811   17.156811   17.156811   17.156811   17.156811   17.156811   17.156811...
   17.156811   17.156811   17.156811   17.156811   17.156811   17.156811   17.156811   17.156811...
   17.156811   17.156811   17.156811   16.073096   16.073096   16.073096   16.073096   16.073096...
   16.073096   16.073096   16.073096   16.073096   16.073096   16.073096   16.073096   16.073096...
   16.073096   16.073096   16.073096   16.073096   16.073096   16.073096   16.073096   16.073096...
   16.073096   16.073096   16.073096   16.073096   16.073096   16.073096   16.073096   16.073096...
   16.073096   16.073096   16.073096   16.073096   16.073096   16.073096   16.073096   16.073096...
   16.073096   16.073096   16.073096   16.073096   16.073096   16.073096   16.073096   16.073096...
   16.073096   16.073096   16.073096   16.073096   16.073096   16.073096   16.073096   16.073096...
   16.073096   16.073096   16.073096   16.073096   16.073096   16.073096   16.073096   16.073096...
   16.073096   16.073096   16.073096   16.073096   16.073096   16.073096   16.073096   16.073096...
   16.073096   16.073096   16.073096   16.073096   16.073096   16.073096   16.073096   16.073096...
   16.073096   16.073096   16.073096   16.073096   16.073096   16.073096   16.073096   16.073096...
   16.073096   16.073096   16.073096   16.073096   16.073096   16.073096   16.073096   16.073096...
   16.073096   16.073096   16.073096   16.073096   16.073096   16.073096   16.073096   16.073096...
   16.073096   16.073096   16.073096   16.073096   16.073096   16.073096   16.073096   16.073096...
   16.073096   16.073096   16.073096   16.073096   16.073096   16.073096   16.073096   16.073096...
   16.073096   16.073096   16.073096   16.073096   16.073096   16.073096   16.073096   16.073096...
   16.073096   16.073096   16.073096   16.073096   16.073096   16.073096   16.073096   16.073096...
   16.073096   16.073096   16.073096   16.073096   16.073096   16.073096   16.073096   16.073096...
   16.073096   16.073096   16.073096   16.073096   16.073096   16.073096   16.073096   16.073096...
   16.073096   16.073096   16.073096   16.073096   16.073096   16.073096   16.073096   16.073096...
   16.073096   16.073096   16.073096   16.073096   15.145683   15.145683   15.145683   15.145683...
   15.145683   15.145683   15.145683   15.145683   15.145683   15.145683   15.145683   15.145683...
   15.145683   15.145683   15.145683   15.145683   15.145683   15.145683   15.145683   15.145683...
   15.145683   15.145683   15.145683   15.145683   15.145683   15.145683   15.145683   15.145683...
   15.145683   15.145683   15.145683   15.145683   15.145683   15.145683   15.145683   15.145683...
   15.145683   15.145683   15.145683   15.145683   15.145683   15.145683   15.145683   15.145683...
   15.145683   15.145683   15.145683   15.145683   15.145683   15.145683   15.145683   15.145683...
   15.145683   15.145683   15.145683   15.145683   15.145683   15.145683   15.145683   15.145683...
   15.145683   15.145683   15.145683   15.145683   15.145683   15.145683   15.145683   15.145683...
   15.145683   15.145683   15.145683   15.145683   15.145683   15.145683   15.145683   15.145683...
   15.145683   15.145683   15.145683   15.145683   15.145683   15.145683   15.145683   15.145683...
   15.145683   15.145683   15.145683   15.145683   15.145683   15.145683   15.145683   15.145683...
   15.145683   15.145683   15.145683   15.145683   15.145683   15.145683   15.145683   15.145683...
   15.145683   15.145683   15.145683   15.145683   15.145683   15.145683   15.145683   15.145683...
   15.145683   15.145683   15.145683   15.145683   15.145683   15.145683   15.145683   15.145683...
   15.145683   15.145683   15.145683   15.145683   15.145683   15.145683   15.145683   15.145683...
   15.145683   15.145683   15.145683   15.145683   15.145683   15.145683   15.145683   15.145683...
   15.145683   15.145683   15.145683   15.145683   15.145683   15.145683   15.145683   15.145683...
   15.145683   15.145683   15.145683   15.145683   15.145683   15.145683   15.145683   15.145683...
   15.145683   15.145683   15.145683   15.145683   15.145683   15.145683   15.145683   15.145683...
   15.145683   15.145683   15.145683   15.145683   15.145683   15.145683   15.145683   15.145683...
   15.145683   15.145683   15.145683   15.145683   15.145683   15.145683   15.145683   15.145683...
   15.145683   15.145683   15.145683   15.145683   15.145683   15.145683   15.145683   15.145683...
   15.145683   15.145683   15.145683   15.145683   15.145683   15.145683   15.145683   15.145683...
   15.145683   15.145683   15.145683   15.145683   15.145683   15.145683   15.145683   15.145683...
   15.145683   15.145683   15.145683   15.145683   15.145683   15.145683   15.145683   15.145683...
   15.145683   15.145683   15.145683   15.145683   15.145683   15.145683   15.145683   15.145683...
   15.145683   15.145683   15.145683   15.145683   15.145683   15.145683   15.145683   15.145683...
   15.145683   15.145683   15.145683   15.145683   15.145683   15.145683   15.145683   15.145683...
   15.145683   15.145683   15.145683   15.145683   15.145683   15.145683   15.145683   15.145683...
   15.145683   15.145683   15.145683   15.145683   15.145683   15.145683   15.145683   15.145683...
   15.145683   15.145683   15.145683   15.145683   15.145683   15.145683   15.145683   15.145683...
   15.145683   15.145683   15.145683   15.145683   15.145683   15.145683   15.145683   15.145683...
   15.145683   15.145683   15.145683   15.145683   15.145683   15.145683   15.145683   15.145683...
   15.145683   15.145683   15.145683   15.145683   15.145683   15.145683   15.145683   15.145683...
   15.145683   15.145683   15.145683   15.145683   15.145683   15.145683   15.145683   15.145683...
   15.145683   15.145683   15.145683   15.145683   15.145683   15.145683   15.145683   15.145683...
   15.145683   15.145683   15.145683   15.145683   15.145683   15.145683   15.145683   15.145683...
   15.145683   15.145683   15.145683   15.145683   15.145683   15.145683   15.145683   15.145683...
   15.145683   15.145683   15.145683   15.145683   15.145683   15.145683   15.145683   15.145683...
   15.145683   15.145683   15.145683   15.145683   15.145683   15.145683   15.145683   15.145683...
   15.145683   15.145683   15.145683   15.145683   15.145683   15.145683   15.145683   15.145683...
   15.145683   15.145683   15.145683   15.145683   15.145683   15.145683   15.145683   15.145683...
   15.145683   15.145683   15.145683   15.145683   15.145683   15.145683   15.145683   15.145683...
   15.145683   15.145683   15.145683   15.145683   15.145683   15.145683   15.145683   15.145683...
   15.145683   15.145683   15.145683   15.145683   15.145683   15.145683   15.145683   15.145683...
   15.145683   15.145683   15.145683   15.145683   15.145683   15.145683   15.145683   15.145683...
   15.145683   15.145683   15.145683   15.145683   15.145683   15.145683   15.145683   15.145683...
   15.145683   15.145683   15.145683   15.145683   15.145683   15.145683   15.145683   15.145683...
   15.145683   15.145683   15.145683   15.145683   15.145683   15.145683   15.145683   15.145683...
   15.145683   15.145683   15.145683   15.145683   15.145683   15.145683   15.145683   15.145683...
   15.145683   15.145683   15.145683   15.145683   15.145683   15.145683   15.145683   15.145683...
   15.145683   15.145683   15.145683   15.145683   15.145683   15.145683   15.145683   15.145683...
   15.145683   15.145683   15.145683   15.145683   15.145683   15.145683   15.145683   15.145683...
   15.145683   15.145683   15.145683   15.145683   15.145683   15.145683   15.145683   15.145683...
   15.145683   15.145683   15.145683   15.145683   15.145683   15.145683   15.145683   15.145683...
   15.145683   15.145683   15.145683   15.145683   15.145683   15.145683   15.145683   15.145683...
   15.145683   15.145683   15.145683   15.145683   15.145683   15.145683   15.145683   15.145683...
   15.145683   15.145683   15.145683   15.145683   15.145683   15.145683   15.145683   15.145683...
   15.145683   15.145683   15.145683   15.145683   15.145683   15.145683   15.145683   15.145683...
   15.145683   15.145683   15.145683   15.145683   15.145683   15.145683   15.145683   15.145683...
   15.145683   15.145683   15.145683   15.145683   15.145683   15.145683   15.145683   15.145683...
   15.145683   15.145683   15.145683   15.145683   15.145683   15.145683   15.145683   15.145683...
   15.145683   15.145683   15.145683   15.145683   15.145683   15.145683   15.145683   15.145683...
   15.145683   15.145683   15.145683   15.145683   15.145683   15.145683   15.145683   15.145683...
   15.145683   15.145683   15.145683   15.145683   15.145683   15.145683   15.145683   15.145683...
   15.145683   15.145683   15.145683   15.145683   15.145683   15.145683   15.145683   15.145683...
   15.145683   15.145683   15.145683   15.145683   15.145683   15.145683   15.145683   15.145683...
   15.145683   15.145683   15.145683   15.145683   15.145683   15.145683   15.145683   15.145683...
   15.145683   15.145683   15.145683   15.145683   15.145683   15.145683   15.145683   15.145683...
   15.145683   15.145683   15.145683   15.145683   15.145683   15.145683   15.145683   15.145683...
   15.145683   15.145683   15.145683   15.145683   15.145683   15.145683   15.145683   15.145683...
   15.145683   15.145683   15.145683   15.145683   15.145683   15.145683   15.145683   15.145683...
   15.145683   15.145683   15.145683   15.145683   15.145683   15.145683   15.145683   15.145683...
   15.145683   15.145683   15.145683   15.145683   15.145683   15.145683   15.145683   15.145683...
   15.145683   15.145683   15.145683   15.145683   15.145683   15.145683   15.145683   15.145683...
   15.145683   15.145683   13.536127   13.536127   13.536127   13.536127   13.536127   13.536127...
   13.536127   13.536127   13.536127   13.536127   12.959712   12.959712   12.959712   12.959712...
   12.959712   12.959712   12.959712   12.959712   12.959712   12.959712   12.959712   12.959712...
   12.959712   12.959712   12.959712   12.959712   12.959712   12.959712   12.959712   12.959712...
   12.959712   12.959712   12.959712   12.959712   12.959712   12.959712   12.959712   12.959712...
   12.959712   12.959712   12.959712   12.959712   12.959712   12.959712   12.959712   12.959712...
   12.959712   12.959712   12.959712   12.959712   12.959712   12.959712   12.959712   12.959712...
   12.959712   12.959712   12.959712   12.959712   12.959712   12.959712   12.959712   12.959712...
   12.959712   12.959712   12.959712   12.959712   12.959712   12.959712   12.959712   12.959712...
   12.959712   12.959712   12.959712   12.959712   12.959712   12.959712   12.959712   12.959712...
   12.959712   12.959712   12.959712   12.959712   12.959712   12.959712   12.959712   12.959712...
   12.959712   12.959712   12.959712   12.959712   12.959712   12.959712   12.959712   12.959712...
   12.959712   12.959712   12.959712   12.959712   12.959712   12.959712   12.959712   12.959712...
   12.959712   12.959712   12.959712   12.959712   12.959712   12.959712   12.959712   12.959712...
   12.959712   12.959712   12.959712   12.959712   12.959712   12.959712   12.959712   12.959712...
   12.959712   12.959712   12.959712   12.959712   12.959712   12.959712   12.959712   12.959712...
   12.959712   12.959712   12.959712   12.959712   12.959712   12.959712   12.959712   12.959712...
   12.959712   12.959712   12.959712   12.959712   12.959712   12.959712   12.959712   12.959712...
   12.959712   12.959712   12.959712   12.959712   12.959712   12.959712   12.959712   12.959712...
   12.959712   12.959712   12.959712   12.959712   12.959712   12.959712   12.959712   12.959712...
   12.959712   12.959712   12.959712   12.959712   12.959712   12.959712   12.959712   12.959712...
   12.959712   12.959712   12.959712   12.959712   12.959712   12.959712   12.959712   12.959712...
   12.959712   12.959712   12.959712   12.959712   12.959712   12.959712   12.959712   12.959712...
   12.959712   12.959712   12.959712   12.959712   12.959712   12.959712   12.959712   12.959712...
   12.959712   12.959712   12.959712   12.959712   12.959712   12.959712   12.959712   12.959712...
   12.959712   12.959712   12.959712   12.959712   12.959712   12.959712   12.959712   12.959712...
   12.959712   12.959712   12.959712   12.959712   12.959712   12.959712   12.959712   12.959712...
   12.959712   12.959712   12.959712   12.959712   12.959712   12.959712   12.959712   12.959712...
   12.959712   12.959712   12.959712   12.959712   12.959712   12.959712   12.959712   12.959712...
   12.959712   12.959712   12.959712   12.959712   12.959712   12.959712   12.959712   12.959712...
   12.959712   12.959712   12.959712   12.959712   12.959712   12.959712   12.959712   12.959712...
   12.959712   12.959712   12.959712   12.959712   12.959712   12.959712   12.959712   12.959712...
   12.959712   12.959712   12.959712   12.959712   12.959712   12.959712   12.959712   12.959712...
   12.959712   12.959712   12.959712   12.959712   12.959712   12.959712   12.959712   12.959712...
   12.959712   12.959712   12.959712   12.959712   12.959712   12.959712   12.959712   12.959712...
   12.959712   12.959712   12.959712   12.959712   12.959712   12.959712   12.959712   12.959712...
   12.959712   12.959712   12.959712   12.959712   12.959712   12.959712   12.959712   12.959712...
   12.959712   12.959712   12.959712   12.959712   12.959712   12.959712   12.959712   12.959712...
   12.959712   12.959712   12.959712   12.959712   12.959712   12.959712   12.959712   12.959712...
   12.959712   12.959712   12.959712   12.959712   12.959712   12.959712   12.959712   12.959712...
   12.959712   12.959712   12.959712   12.959712   12.959712   12.959712   12.959712   12.959712...
   12.959712   12.959712   12.959712   12.959712   12.959712   12.959712   12.959712   12.959712...
   12.959712   12.959712   12.959712   12.959712   12.959712   12.959712   12.959712   12.959712...
   12.959712   12.959712   12.959712   12.959712   12.959712   12.959712   12.959712   12.959712...
   12.959712   12.959712   12.959712   12.959712   12.959712   12.959712   12.959712   12.959712...
   12.959712   12.959712   12.959712   12.959712   12.959712   12.959712   12.959712   12.959712...
   12.959712   12.959712   12.959712   12.959712   12.959712   12.959712   12.959712   12.959712...
   12.959712   12.959712   12.959712   12.959712   12.959712   12.959712   12.959712   12.959712...
   12.959712   12.959712   12.959712   12.959712   12.959712   12.959712   12.959712   12.959712...
   12.959712   12.959712   12.959712   12.959712   12.959712   12.959712   12.959712   12.959712...
   12.959712   12.959712   12.959712   12.959712   12.959712   12.959712   12.959712   12.959712...
   12.959712   12.959712   12.959712   12.959712   12.959712   12.959712   12.959712   12.959712...
   12.959712   12.959712   12.959712   12.959712   12.959712   12.959712   12.959712   12.959712...
   12.959712   12.959712   12.959712   12.959712   12.959712   12.959712   12.959712   12.959712...
   12.959712   12.959712   12.959712   12.959712   12.959712   12.959712   12.959712   12.959712...
   12.959712   12.959712   12.959712   12.959712   12.959712   12.959712   12.959712   12.959712...
   12.959712   12.959712   12.959712   12.959712   12.959712   12.959712   12.959712   12.959712...
   12.959712   12.959712   12.959712   12.959712   12.959712   12.959712   12.959712   12.959712...
   12.959712   12.959712   12.959712   12.959712   12.959712   12.959712   12.959712   12.959712...
   12.959712   12.959712   12.959712   12.959712   12.959712   12.959712   12.959712   12.959712...
   12.959712   12.959712   12.959712   12.959712   12.959712   12.959712   12.959712   12.959712...
   12.959712   12.959712   12.959712   12.959712   12.959712   12.959712   12.959712   12.959712...
   12.959712   12.959712   12.959712   12.959712   12.959712   12.959712   12.959712   12.959712...
   12.959712   12.959712   12.959712   12.959712   12.959712   12.959712   12.959712   12.959712...
   12.959712   12.959712   12.959712   12.959712   12.959712   12.959712   12.959712   12.959712...
   12.959712   12.959712   12.959712   12.959712   12.959712   12.959712   12.959712   12.959712...
   12.959712   12.959712   12.959712   12.959712   12.959712   12.959712   12.959712   12.959712...
   12.959712   12.959712   12.959712   12.959712   12.959712   12.959712   12.959712   12.959712...
   12.959712   12.959712   12.959712   12.959712   12.959712   12.959712   12.959712   12.959712...
   12.959712   12.959712   12.959712   12.959712   12.959712   12.959712   12.959712   12.959712...
   12.959712   12.959712   12.959712   12.959712   12.959712   12.959712   12.959712   12.959712...
   12.959712   12.959712   12.959712   12.959712   12.959712   12.959712   12.959712   12.959712...
   12.959712   12.959712   12.959712   12.959712   12.959712   12.959712   12.959712   12.959712...
   12.959712   12.959712   12.959712   12.959712   12.959712   12.959712   12.959712   12.959712...
   12.959712   12.959712   12.959712   12.959712   12.959712   12.959712   12.959712   12.959712...
   12.959712   12.959712   12.959712   12.959712   12.959712   12.959712   12.959712   12.959712...
   12.959712   12.959712   12.959712   12.959712   12.959712   12.959712   12.959712   12.959712...
   12.959712   12.959712   12.959712   12.959712   12.959712   12.959712   12.959712   12.959712...
   12.959712   12.959712   12.959712   12.959712   12.959712   12.959712   12.959712   12.959712...
   12.959712   12.959712   12.959712   12.959712   12.959712   12.959712   12.959712   12.959712...
   12.959712   12.959712   12.959712   12.959712   12.959712   12.959712   12.959712   12.959712...
   12.959712   12.959712   12.959712   12.959712   12.959712   12.959712   12.959712   12.959712...
   12.959712   12.959712   12.959712   12.959712   12.959712   12.959712   12.959712   12.959712...
   12.959712   12.959712   12.959712   12.959712   12.959712   12.959712   12.959712   12.959712...
   12.959712   12.959712   12.959712   12.959712   12.959712   12.959712   12.959712   12.959712...
   12.959712   12.959712   12.959712   12.959712   12.959712   12.959712   12.959712   12.959712...
   12.959712   12.959712   12.959712   12.959712   12.959712   12.959712   12.959712   12.959712...
   12.959712   12.959712   12.959712   12.959712   12.959712   12.959712   12.959712   12.959712...
   11.463594   11.463594   11.463594   11.463594   11.463594   11.463594   11.463594   11.463594...
   11.463594   11.463594   11.463594   11.463594   11.463594   11.463594   11.463594   11.463594...
   11.463594   11.463594   11.463594   11.463594   11.463594   11.463594   11.463594   11.463594...
   11.463594   11.463594   11.463594   11.463594   11.463594   11.463594   11.463594   11.463594...
   11.463594   11.463594   11.463594   11.463594   11.463594   11.463594   11.463594   11.463594...
   11.463594   11.463594   11.463594   11.463594   11.463594   11.463594   11.463594   11.463594...
   11.463594   11.463594   11.463594   11.463594   11.463594   11.463594   11.463594   11.463594...
   11.463594   11.463594   11.463594   11.463594   11.463594   11.463594   11.463594   11.463594...
   11.463594   11.463594   11.463594   11.463594   11.463594   11.463594   11.463594   11.463594...
   11.463594   11.463594   11.463594   11.463594   11.463594   11.463594   11.463594   11.463594...
   11.463594   11.463594   11.463594   11.463594   11.463594   11.463594   11.463594   11.463594...
   11.463594   11.463594   11.463594   11.463594   11.463594   11.463594   11.463594   11.463594...
   11.463594   11.463594   11.463594   11.463594   11.463594   11.463594   11.463594   11.463594...
   11.463594   11.463594   11.463594   11.463594   11.463594   11.463594   11.463594   11.463594...
   11.463594   11.463594   11.463594   11.463594   11.463594   11.463594   11.463594   11.463594...
   11.463594   11.463594   11.463594   11.463594   11.463594   11.463594   11.463594   11.463594...
   11.463594   11.463594   11.463594   11.463594   11.463594   11.463594   11.463594   11.463594...
   11.463594   11.463594   11.463594   11.463594   11.463594   11.463594   11.463594   11.463594...
   11.463594   11.463594   11.463594   11.463594   11.463594   11.463594   11.463594   11.463594...
   11.463594   11.463594   11.463594   11.463594   11.463594   11.463594   11.463594   11.463594...
   11.463594   11.463594   11.463594   11.463594   11.463594   11.463594   11.463594   11.463594...
   11.463594   11.463594   11.463594   11.463594   11.463594   11.463594   11.463594   11.463594...
   11.463594   11.463594   11.463594   11.463594   11.463594   11.463594   11.463594   11.463594...
   11.463594   11.463594   11.463594   11.463594   11.463594   11.463594   11.463594   11.463594...
   11.463594   11.463594   11.463594   11.463594   11.463594   11.463594   11.463594   11.463594...
   11.463594   11.463594   11.463594   11.463594   11.463594   11.463594   11.463594   11.463594...
   11.463594   11.463594   11.463594   11.463594   11.463594   11.463594   11.463594   11.463594...
   11.463594   11.463594   11.463594   11.463594   11.463594   11.463594   11.463594   11.463594...
   11.463594   11.463594   11.463594   11.463594   11.463594   11.463594   11.463594   11.463594...
   11.463594   11.463594   11.463594   11.463594   11.463594   11.463594   11.463594   11.463594...
   11.463594   11.463594   11.463594   11.463594   11.463594   11.463594   11.463594   11.463594...
   11.463594   11.463594   11.463594   11.463594   11.463594   11.463594   11.463594   11.463594...
   11.463594   11.463594   11.463594   11.463594   11.463594   11.463594   11.463594   11.463594...
   11.463594   11.463594   11.463594   11.463594   11.463594   11.463594   11.463594   11.463594...
   11.463594   11.463594   11.463594   11.463594   11.463594   11.463594   11.463594   11.463594...
   11.463594   11.463594   11.463594   11.463594   11.463594   11.463594   11.463594   11.463594...
   11.463594   11.463594   11.463594   11.463594   11.463594   11.463594   11.463594   11.463594...
   11.463594   11.463594   11.463594   11.463594   11.463594   11.463594   11.463594   11.463594...
   11.463594   11.463594   11.463594   11.463594   11.463594   11.463594   11.463594   11.463594...
   11.463594   11.463594   11.463594   11.463594   11.463594   11.463594   11.463594   11.463594...
   11.463594   11.463594   11.463594   11.463594   11.463594   11.463594   11.463594   11.463594...
   11.463594   11.463594   11.463594   11.463594   11.463594   11.463594   11.463594   11.463594...
   11.463594   11.463594   11.463594   11.463594   11.463594   11.463594   11.463594   11.463594...
   11.463594   11.463594   11.463594   11.463594   11.463594   11.463594   11.463594   11.463594...
   11.463594   11.463594   11.463594   11.463594   11.463594   11.463594   11.463594   11.463594...
   11.463594   11.463594   11.463594   11.463594   11.463594   11.463594   11.463594   11.463594...
   11.463594   11.463594   11.463594   11.463594   11.463594   11.463594   11.463594   11.463594...
   11.463594   11.463594   11.463594   11.463594   11.463594   11.463594   11.463594   11.463594...
   11.463594   11.463594   11.463594   11.463594   11.463594   11.463594   11.463594   11.463594...
   11.463594   11.463594   11.463594   11.463594   11.463594   11.463594   11.463594   11.463594...
   11.463594   11.463594   11.463594   11.463594   11.463594   11.463594   11.463594   11.463594...
   11.463594   11.463594   11.463594   11.463594   11.463594   11.463594   11.463594   11.463594...
   11.463594   11.463594   11.463594   11.463594   11.463594   11.463594   11.463594   11.463594...
   11.463594   11.463594   11.463594   11.463594   11.463594   11.463594   11.463594   11.463594...
   11.463594   11.463594   11.463594   11.463594   11.463594   11.463594   11.463594   11.463594...
   11.463594   11.463594   11.463594   11.463594   11.463594   11.463594   11.463594   11.463594...
   11.463594   11.463594   11.463594   11.463594   11.463594   11.463594   11.463594   11.463594...
   11.463594   11.463594   11.463594   11.463594   11.463594   11.463594   11.463594   11.463594...
   11.463594   11.463594   11.463594   11.463594   11.463594   11.463594   11.463594   11.463594...
   11.463594   11.463594   11.463594   11.463594   11.463594   11.463594   11.463594   11.463594...
   11.463594   11.463594   11.463594   11.463594   11.463594   11.463594   11.463594   11.463594...
   11.463594   11.463594   11.463594   11.463594   11.463594   11.463594   11.463594   11.463594...
   11.463594   11.463594   11.463594   11.463594   11.463594   11.463594   11.463594   11.463594...
   11.463594   11.463594   11.463594   11.463594   11.463594   11.463594   11.463594   11.463594...
   11.463594   11.463594   11.463594   11.463594   11.463594   11.463594   11.463594   11.463594...
   11.463594   11.463594   11.463594   11.463594   11.463594   11.463594   11.463594   11.463594...
   11.463594   11.463594   11.463594   11.463594   11.463594   11.463594   11.463594   11.463594...
   11.463594   11.463594   11.463594   11.463594   11.463594   11.463594   11.463594   11.463594...
   11.463594   11.463594   11.463594   11.463594   11.463594   11.463594   11.463594   11.463594...
   11.463594   11.463594   11.463594   11.463594   11.463594   11.463594   11.463594   11.463594...
   11.463594   11.463594   11.463594   11.463594   11.463594   11.463594   11.463594   11.463594...
   11.463594   11.463594   11.463594   11.463594   11.463594   11.463594   11.463594   11.463594...
   11.463594   11.463594   11.463594   11.463594   11.463594   11.463594   11.463594   11.463594...
   11.463594   11.463594   11.463594   11.463594   11.463594   11.463594   11.463594   11.463594...
   11.463594   11.463594   11.463594   11.463594   11.463594   11.463594   11.463594   11.463594...
   11.463594   11.463594   11.463594   11.463594   11.463594   11.463594   11.463594   11.463594...
   11.463594   11.463594   11.463594   11.463594   11.463594   11.463594   11.463594   11.463594...
   11.463594   11.463594   11.463594   11.463594   11.463594   11.463594   11.463594   11.463594...
   11.463594   11.463594   11.463594   11.463594   11.463594   11.463594   11.463594   11.463594...
   11.463594   11.463594   11.463594   11.463594   11.463594   11.463594   11.463594   11.463594...
   11.463594   11.463594   11.463594   11.463594   11.463594   11.463594   11.463594   11.463594...
   11.463594   11.463594   11.463594   11.463594   11.463594   11.463594   11.463594   11.463594...
   11.463594   11.463594   11.463594   11.463594   11.463594   11.463594   11.463594   11.463594...
   11.463594   11.463594   11.463594   11.463594   11.463594   11.463594   11.463594   11.463594...
   11.463594   11.463594   11.463594   11.463594   11.463594   11.463594   11.463594   11.463594...
   11.463594   11.463594   11.463594   11.463594   11.463594   11.463594   11.463594   11.463594...
   11.463594   11.463594   11.463594   11.463594   11.463594   11.463594   11.463594   11.463594...
   11.463594   11.463594   11.463594   11.463594   11.463594   11.463594   11.463594   11.463594...
   11.463594   11.463594   11.463594   11.463594   11.463594   11.463594   11.463594   11.463594...
   11.463594   11.463594   11.463594   11.463594   11.463594   11.463594   11.463594   11.463594...
   11.463594   11.463594   11.463594   11.463594   11.463594   11.463594   11.463594   11.463594...
   11.463594   11.463594   11.463594   11.463594   11.463594   11.463594   11.463594   11.463594...
   11.463594   11.463594   11.463594   11.463594   11.463594   11.463594   11.463594   11.463594...
   11.463594   11.463594   11.463594   11.463594   11.463594   11.463594   11.463594   11.463594...
   11.463594   11.463594   11.463594   11.463594   11.463594   11.463594   11.463594   11.463594...
   11.463594   11.463594   11.463594   11.463594   11.463594   11.463594   11.463594   11.463594...
   11.463594   11.463594   11.463594   11.463594   11.463594   11.463594   11.463594   11.463594...
   11.463594   11.463594   11.463594   11.463594   11.463594   11.463594   11.463594   11.463594...
   11.463594   11.463594   11.463594   11.463594   11.463594   11.463594   11.463594   11.463594...
   11.463594   11.463594   11.463594   11.463594   11.463594   11.463594   11.463594   11.463594...
   11.463594   11.463594   11.463594   11.463594   11.463594   11.463594   11.463594   11.463594...
   11.463594   11.463594   11.463594   11.463594   11.463594   11.463594   11.463594   11.463594...
   11.463594   11.463594   11.463594   11.463594   11.463594   11.463594   11.463594   11.463594...
   11.463594   11.463594   11.463594   11.463594   11.463594   11.463594   11.463594   11.463594...
   11.463594   11.463594   11.463594   11.463594   11.463594   11.463594   11.463594   11.463594...
   11.463594   11.463594   11.463594   11.463594   11.463594   11.463594   11.463594   11.463594...
   11.463594   11.463594   11.463594   11.463594   11.463594   11.463594   11.463594   11.463594...
   11.463594   11.463594   11.463594   11.463594   11.463594   11.463594   11.463594   11.463594...
   11.463594   11.463594   11.463594   11.463594   11.463594   11.463594   11.463594   11.463594...
   11.463594   11.463594   11.463594   11.463594   11.463594   11.463594   11.463594   11.463594...
   11.463594   11.463594   11.463594   11.463594   11.463594   11.463594   11.463594   11.463594...
   11.463594   11.463594   11.463594   11.463594   11.463594   11.463594   11.463594   11.463594...
   11.463594   11.463594   11.463594   11.463594   11.463594   11.463594   11.463594   11.463594...
   11.463594   11.463594   11.463594   11.463594   11.463594   11.463594   11.463594   11.463594...
   11.463594   11.463594   11.463594   11.463594   11.463594   11.463594   11.463594   11.463594...
   11.463594   11.463594   11.463594   11.463594   11.463594   11.463594   11.463594   11.463594...
   11.463594   11.463594   11.463594   11.463594   11.463594   11.463594   11.463594   11.463594...
   11.463594   11.463594   11.463594   11.463594   11.463594   11.463594   11.463594   11.463594...
   11.463594   11.463594   11.463594   11.463594   11.463594   11.463594   11.463594   11.463594...
   11.463594   11.463594   11.463594   11.463594   11.463594   11.463594   11.463594   11.463594...
   11.463594   11.463594   11.463594   11.463594   11.463594   11.463594   11.463594   11.463594...
   11.463594   11.463594   11.463594   11.463594   11.463594   11.463594   11.463594   11.463594...
   11.463594   11.463594   11.463594   11.463594   11.463594   11.463594   11.463594   11.463594...
   11.463594   11.463594   11.463594   11.463594   11.463594   11.463594   11.463594   11.463594...
   11.463594   11.463594   11.463594   11.463594   11.463594   11.463594   11.463594   11.463594...
   11.463594   11.463594   11.463594   11.463594   11.463594   11.463594   11.463594   11.463594...
   11.463594   11.463594   11.463594   11.463594   11.463594   11.463594   11.463594   11.463594...
   11.463594   11.463594   11.463594   11.463594   11.463594   11.463594   11.463594   11.463594...
   11.463594   11.463594   11.463594   11.463594   11.463594   11.463594   11.463594   11.463594...
   11.463594   11.463594   11.463594   11.463594   11.463594   11.463594   11.463594   11.463594...
   11.463594   11.463594   11.463594   11.463594   11.463594   11.463594   11.463594   11.463594...
   11.463594   11.463594   11.463594   11.463594   11.463594   11.463594   11.463594   11.463594...
   11.463594   11.463594   11.463594   11.463594   11.463594   11.463594   11.463594   11.463594...
   11.463594   11.463594   11.463594   11.463594   11.463594   11.463594   11.463594   11.463594...
   11.463594   11.463594   11.463594   11.463594   11.463594   11.463594   11.463594   11.463594...
   11.463594   11.463594   11.463594   11.463594   11.463594   11.463594   11.463594   11.463594...
   11.463594   11.463594   11.463594   11.463594   11.463594   11.463594   11.463594   11.463594...
   11.463594   11.463594   11.463594   11.463594   11.463594   11.463594   11.463594   11.463594...
   11.463594   11.463594   11.463594   11.463594   11.463594   11.463594   11.463594   11.463594...
   11.463594   11.463594   11.463594   11.463594   11.463594   11.463594   11.463594   11.463594...
   11.463594   11.463594   11.463594   11.463594   11.463594   11.463594   11.463594   11.463594...
   11.463594   11.463594   11.463594   11.463594   11.463594   11.463594   11.463594   11.463594...
   11.463594   11.463594   11.463594   11.463594   11.463594   11.463594   11.463594   11.463594...
   11.463594   11.463594   11.463594   11.463594   11.463594   11.463594   11.463594   11.463594...
   11.463594   11.463594   11.463594   11.463594   11.463594   11.463594   11.463594   11.463594...
   11.463594   11.463594   11.463594   11.463594   11.463594   11.463594   11.463594   11.463594...
   11.463594   11.463594   11.463594   11.463594   11.463594   11.463594   11.463594   11.463594...
   11.463594   11.463594   11.463594   11.463594   11.463594   11.463594   11.463594   11.463594...
   11.463594   11.463594   11.463594   11.463594   11.463594   11.463594   11.463594   11.463594...
   11.463594   11.463594   11.463594   11.463594   11.463594   11.463594   11.463594   11.463594...
   11.463594   11.463594   11.463594   11.463594   11.463594   11.463594   11.463594   11.463594...
   11.463594   11.463594   11.463594   11.463594   11.463594   11.463594   11.463594   11.463594...
   11.463594   11.463594   11.463594   11.463594   11.463594   11.463594   11.463594   11.463594...
   11.463594   11.463594   11.463594   11.463594   11.463594   11.463594   11.463594   11.463594...
   11.463594   11.463594   11.463594   11.463594   11.463594   11.463594   11.463594   11.463594...
   11.463594   11.463594   11.463594   11.463594   11.463594   11.463594   11.463594   11.463594...
   11.463594   11.463594   11.463594   11.463594   11.463594   11.463594   11.463594   11.463594...
   11.463594   11.463594   11.463594   11.463594   11.463594   11.463594   11.463594   11.463594...
   11.463594   11.463594   11.463594   11.463594   11.463594   11.463594   11.463594   11.463594...
   11.463594   11.463594   11.463594   11.463594   11.463594   11.463594   11.463594   11.463594...
   11.463594   11.463594   11.463594   11.463594   11.463594   11.463594   11.463594   11.463594...
   11.463594   11.463594   11.463594   11.463594   11.463594   11.463594   11.463594   11.463594...
   11.463594   11.463594   11.463594   11.463594   11.463594   11.463594   11.463594   11.463594...
   11.463594   11.463594   11.463594   11.463594   11.463594   11.463594   11.463594   11.463594...
   11.463594   11.463594   11.463594   11.463594   11.463594   11.463594   11.463594   11.463594...
   11.463594   11.463594   11.463594   11.463594   11.463594   11.463594   11.463594   11.463594...
   11.463594   11.463594   11.463594   11.463594   11.463594   11.463594   11.463594   11.463594...
   11.463594   11.463594   11.463594   11.463594   11.463594   11.463594   11.463594   11.463594...
   11.463594   11.463594   11.463594   11.463594   11.463594   11.463594   11.463594   11.463594...
   11.463594   11.463594   11.463594   11.463594   11.463594   11.463594   11.463594   11.463594...
   11.463594   11.463594   11.463594   11.463594   11.463594   11.463594   11.463594   11.463594...
   11.463594   11.463594   11.463594   11.463594   11.463594   11.463594   11.463594   11.463594...
   11.463594   11.463594   11.463594   11.463594   11.463594   11.463594   11.463594   11.463594...
   11.463594   11.463594   11.463594   11.463594   11.463594   11.463594   11.463594   11.463594...
   11.463594   11.463594   11.463594   11.463594   11.463594   11.463594   11.463594   11.463594...
   11.463594   11.463594   11.463594   11.463594   11.463594   11.463594   11.463594   11.463594...
   11.463594   11.463594   11.463594   11.463594   11.463594   11.463594   11.463594   11.463594...
   11.463594   11.463594   11.463594   11.463594   11.463594   11.463594   11.463594   11.463594...
   11.463594   11.463594   11.463594   11.463594   11.463594   11.463594   11.463594   11.463594...
   11.463594   11.463594   11.463594   11.463594   11.463594   11.463594   11.463594   11.463594...
   11.463594   11.463594   11.463594   11.463594   11.463594   11.463594   11.463594   11.463594...
   11.463594   11.463594   11.463594   11.463594   11.463594   11.463594   11.463594   11.463594...
   11.463594   11.463594   11.463594   11.463594   11.463594   11.463594   11.463594   11.463594...
   11.463594   11.463594   11.463594   11.463594   11.463594   11.463594   11.463594   11.463594...
   11.463594   11.463594   11.463594   11.463594   11.463594   11.463594   11.463594   11.463594...
   11.463594   11.463594   11.463594   11.463594   11.463594   11.463594   11.463594   11.463594...
   11.463594   11.463594   11.463594   11.463594   11.463594   11.463594   11.463594   11.463594...
   11.463594   11.463594   11.463594   11.463594   11.463594   11.463594   11.463594   11.463594...
   11.463594   11.463594   11.463594   11.463594   11.463594   11.463594   11.463594   11.463594...
   11.463594   11.463594   11.463594   11.463594   11.463594   11.463594   11.463594   11.463594...
   11.463594   11.463594   11.463594   11.463594   11.463594   11.463594   11.463594   11.463594...
   11.463594   11.463594   11.463594   11.463594   11.463594   11.463594   11.463594   11.463594...
   11.463594   11.463594   11.463594   11.463594   11.463594   11.463594   11.463594   11.463594...
   11.463594   11.463594   11.463594   11.463594   11.463594   11.463594   11.463594   11.463594...
   11.463594   11.463594   11.463594   11.463594   11.463594   11.463594   11.463594   11.463594...
   11.463594   11.463594   11.463594   11.463594   11.463594   11.463594   11.463594   11.463594...
   11.463594   11.463594   11.463594   11.463594   11.463594   11.463594   11.463594   11.463594...
   11.463594   11.463594   11.463594   11.463594   11.463594   11.463594   11.463594   11.463594...
   11.463594   11.463594   11.463594   11.463594   11.463594   11.463594   11.463594   11.463594...
   11.463594   11.463594   11.463594   11.463594   11.463594   11.463594   11.463594   11.463594...
   11.463594   11.463594   11.463594   11.463594   11.463594   11.463594   11.463594   11.463594...
   11.463594   11.463594   11.463594   11.463594   11.463594   11.463594   11.463594   11.463594...
   11.463594   11.463594   11.463594   11.463594   11.463594   11.463594   11.463594   11.463594...
   11.463594   11.463594   11.463594   11.463594   11.463594   11.463594   11.463594   11.463594...
   11.463594   11.463594   11.463594   11.463594   11.463594   11.463594   11.463594   11.463594...
   11.463594   11.463594   11.463594   11.463594   11.463594   11.463594   11.463594   11.463594...
   11.463594   11.463594   11.463594   11.463594   11.463594   11.463594   11.463594   11.463594...
   11.463594   11.463594   11.463594   11.463594   11.463594   11.463594   11.463594   11.463594...
   11.463594   11.463594   11.463594   11.463594   11.463594   11.463594   11.463594   11.463594...
   11.463594   11.463594   11.463594   11.463594   11.463594   11.463594   11.463594   11.463594...
   11.463594   11.463594   11.463594   11.463594   11.463594   11.463594   11.463594   11.463594...
   11.463594   11.463594   11.463594   11.463594   11.463594   11.463594   11.463594   11.463594...
   11.463594   11.463594   11.463594   11.463594   11.463594   11.463594   11.463594   11.463594...
   11.463594   11.463594   11.463594   11.463594   11.463594   11.463594   11.463594   11.463594...
   11.463594   11.463594   11.463594   11.463594   11.463594   11.463594   11.463594   11.463594...
   11.463594   11.463594   11.463594   11.463594   11.463594   11.463594   11.463594   11.463594...
   11.463594   11.463594   11.463594   11.463594   11.463594   11.463594   11.463594   11.463594...
   11.463594   11.463594   11.463594   11.463594   11.463594   11.463594   11.463594   11.463594...
   11.463594   11.463594   11.463594   11.463594   11.463594   11.463594   11.463594   11.463594...
   11.463594   11.463594   11.463594   11.463594   11.463594   11.463594   11.463594   11.463594...
   11.463594   11.463594   11.463594   11.463594   11.463594   11.463594   11.463594   11.463594...
   11.463594   11.463594   11.463594   11.463594   11.463594   11.463594   11.463594   11.463594...
   11.463594   11.463594   11.463594   11.463594   11.463594   11.463594   11.463594   11.463594...
   11.463594   11.463594   11.463594   11.463594   11.463594   11.463594   11.463594   11.463594...
   11.463594   11.463594   11.463594   11.463594   11.463594   11.463594   11.463594   11.463594...
   11.463594   11.463594   11.463594   11.463594   11.463594   11.463594   11.463594   11.463594...
   11.463594   11.463594   11.463594   11.463594   11.463594   11.463594   11.463594   11.463594...
   11.463594   11.463594   11.463594   11.463594   11.463594   11.463594   11.463594   11.463594...
   11.463594   11.463594   11.463594   11.463594   11.463594   11.463594   11.463594   11.463594...
   11.463594   11.463594   11.463594   11.463594   11.463594   11.463594   11.463594   11.463594...
   11.463594   11.463594   11.463594   11.463594   11.463594   11.463594   11.463594   11.463594...
   11.463594   11.463594   11.463594   11.463594   11.463594   11.463594   11.463594   11.463594...
   11.463594   11.463594   11.463594   11.463594   11.463594   11.463594   11.463594   11.463594...
   11.463594   11.463594   11.463594   11.463594   11.463594   11.463594   11.463594   11.463594...
   11.463594   11.463594   11.463594   11.463594   11.463594   11.463594   11.463594   11.463594...
   11.463594   11.463594   11.463594   11.463594   11.463594   11.463594   11.463594   11.463594...
   11.463594   11.463594   11.463594   11.463594   11.463594   11.463594   11.463594   11.463594...
   11.463594   11.463594   11.463594   11.463594   11.463594   11.463594   11.463594   11.463594...
   11.463594   11.463594   11.463594   11.463594   11.463594   11.463594   11.463594   11.463594...
   11.463594   11.463594   11.463594   11.463594   11.463594   11.463594   11.463594   11.463594...
   11.463594   11.463594   11.463594   11.463594   11.463594   11.463594   11.463594   11.463594...
   11.463594   11.463594   11.463594   11.463594   11.463594   11.463594   11.463594   11.463594...
   11.463594   11.463594   11.463594   11.463594   11.463594   11.463594   11.463594   11.463594...
   11.463594   11.463594   11.463594   11.463594   11.463594   11.463594   11.463594   11.463594...
   11.463594   11.463594   11.463594   11.463594   11.463594   11.463594   11.463594   11.463594...
   11.463594   11.463594   11.463594   11.463594   11.463594   11.463594   11.463594   11.463594...
   11.463594   11.463594   11.463594   11.463594   11.463594   11.463594   11.463594   11.463594...
   11.463594   11.463594   11.463594   11.463594   11.463594   11.463594   11.463594   11.463594...
   11.463594   11.463594   11.463594   11.463594   11.463594   11.463594   11.463594   11.463594...
   11.463594   11.463594   11.463594   11.463594   11.463594   11.463594   11.463594   11.463594...
   11.463594   11.463594   11.463594   11.463594   11.463594   11.463594   11.463594   11.463594...
   11.463594   11.463594   11.463594   11.463594   11.463594   11.463594   11.463594   11.463594...
   11.463594   11.463594   11.463594   11.463594   11.463594   11.463594   11.463594   11.463594...
   11.463594   11.463594   11.463594   11.463594   11.463594   11.463594   11.463594   11.463594...
   11.463594   11.463594   11.463594   11.463594   11.463594   11.463594   11.463594   11.463594...
   11.463594   11.463594   11.463594   11.463594   11.463594   11.463594   11.463594   11.463594...
   11.463594   11.463594   11.463594   11.463594   11.463594   11.463594   11.463594   11.463594...
   11.463594   11.463594   11.463594   11.463594   11.463594   11.463594   11.463594   11.463594...
   11.463594   11.463594   11.463594   11.463594   11.463594   11.463594   11.463594   11.463594...
   11.463594   11.463594   11.463594   11.463594   11.463594   11.463594   11.463594   11.463594...
   11.463594   11.463594   11.463594   11.463594   11.463594   11.463594   11.463594   11.463594...
   11.463594   11.463594   11.463594   11.463594   11.463594   11.463594   11.463594   11.463594...
   11.463594   11.463594   11.463594   11.463594   11.463594   11.463594   11.463594   11.463594...
   11.463594   11.463594   11.463594   11.463594   11.463594   11.463594   11.463594   11.463594...
   11.463594   11.463594   11.463594   11.463594   11.463594   11.463594   11.463594   11.463594...
   11.463594   11.463594   11.463594   11.463594   11.463594   11.463594   11.463594   11.463594...
   11.463594   11.463594   11.463594   11.463594   11.463594   11.463594   11.463594   11.463594...
   11.463594   11.463594   11.463594   11.463594   11.463594   11.463594   11.463594   11.463594...
   11.463594   11.463594   11.463594   11.463594   11.463594   11.463594   11.463594   11.463594...
   11.463594   11.463594   11.463594   11.463594   11.463594   11.463594   11.463594   11.463594...
   11.463594   11.463594   11.463594   11.463594   11.463594   11.463594   11.463594   11.463594...
   11.463594   11.463594   11.463594   11.463594   11.463594   11.463594   11.463594   11.463594...
   11.463594   11.463594   11.463594   11.463594   11.463594   11.463594   11.463594   11.463594...
   11.463594   11.463594   11.463594   11.463594   11.463594   11.463594   11.463594   11.463594...
   11.463594   11.463594   11.463594   11.463594   11.463594   11.463594   11.463594   11.463594...
   11.463594   11.463594   11.463594   11.463594   11.463594   11.463594   11.463594   11.463594...
   11.463594   11.463594   11.463594   11.463594   11.463594   11.463594   11.463594   11.463594...
   11.463594   11.463594   11.463594   11.463594   11.463594   11.463594   11.463594   11.463594...
   11.463594   11.463594   11.463594   11.463594   11.463594   11.463594   11.463594   11.463594...
   11.463594   11.463594   11.463594   11.463594   11.463594   11.463594   11.463594   11.463594...
   11.463594   11.463594   11.463594   11.463594   11.463594   11.463594   11.463594   11.463594...
   11.463594   11.463594   11.463594   11.463594   11.463594   11.463594   11.463594   11.463594...
   11.463594   11.463594   11.463594   11.463594   11.463594   11.463594   11.463594   11.463594...
   11.463594   11.463594   11.463594   11.463594   11.463594   11.463594   11.463594   11.463594...
   11.463594   11.463594   11.463594   11.463594   11.463594   11.463594   11.463594   11.463594...
   11.463594   11.463594   11.463594   11.463594   11.463594   11.463594   11.463594   11.463594...
   11.463594   11.463594   11.463594   11.463594   11.463594   11.463594   11.463594   11.463594...
   11.463594   11.463594   11.463594   11.463594   11.463594   11.463594   11.463594   11.463594...
   11.463594   11.463594   11.463594   11.463594   11.463594   11.463594   11.463594   11.463594...
   11.463594   11.463594   11.463594   11.463594   11.463594   11.463594   11.463594   11.463594...
   11.463594   11.463594   11.463594   11.463594   11.463594   11.463594   11.463594   11.463594...
   11.463594   11.463594   11.463594   11.463594   11.463594   11.463594   11.463594   11.463594...
   11.463594   11.463594   11.463594   11.463594   11.463594   11.463594   11.463594   11.463594...
   11.463594   11.463594   11.463594   11.463594   11.463594   11.463594   11.463594   11.463594...
   11.463594   11.463594   11.463594   11.463594   11.463594   11.463594   11.463594   11.463594...
   11.463594   11.463594   11.463594   11.463594   11.463594   11.463594   11.463594   11.463594...
   11.463594   11.463594   11.463594   11.463594   11.463594   11.463594   11.463594   11.463594...
   11.463594   11.463594   11.463594   11.463594   11.463594   11.463594   11.463594   11.463594...
   11.463594   11.463594   11.463594   11.463594   11.463594   11.463594   11.463594   11.463594...
   11.463594   11.463594   11.463594   11.463594   11.463594   11.463594   11.463594   11.463594...
   11.463594   11.463594   11.463594   11.463594   11.463594   11.463594   11.463594   11.463594...
   11.463594   11.463594   11.463594   11.463594   11.463594   11.463594   11.463594   11.463594...
   11.463594   11.463594   11.463594   11.463594   11.463594   11.463594   11.463594   11.463594...
   11.463594   11.463594   11.463594   11.463594   11.463594   11.463594   11.463594   11.463594...
   11.463594   11.463594   11.463594   11.463594   11.463594   11.463594   11.463594   11.463594...
   11.463594   11.463594   11.463594   11.463594   11.463594   11.463594   11.463594   11.463594...
   11.463594   11.463594   11.463594   11.463594   11.463594   11.463594   11.463594   11.463594...
   11.463594   11.463594   11.463594   11.463594   11.463594   11.463594   11.463594   11.463594...
   11.463594   11.463594   11.463594   11.463594   11.463594   11.463594   11.463594   11.463594...
   11.463594   11.463594   11.463594   11.463594   11.463594   11.463594   11.463594   11.463594...
   11.463594   11.463594   11.463594   11.463594   11.463594   11.463594   11.463594   11.463594...
   11.463594   11.463594   11.463594   11.463594   11.463594   11.463594   11.463594   11.463594...
   11.463594   11.463594   11.463594   11.463594   11.463594   11.463594   11.463594   11.463594...
   11.463594   11.463594   11.463594   11.463594   11.463594   11.463594   11.463594   11.463594...
   11.463594   11.463594   11.463594   11.463594   11.463594   11.463594   11.463594   11.463594...
   11.463594   11.463594   11.463594   11.463594   11.463594   11.463594   11.463594   11.463594...
   11.463594   11.463594   11.463594   11.463594   11.463594   11.463594   11.463594   11.463594...
   11.463594   11.463594   11.463594   11.463594   11.463594   11.463594   11.463594   11.463594...
   11.463594   11.463594   11.463594   11.463594   11.463594   11.463594   11.463594   11.463594...
   11.463594   11.463594   11.463594   11.463594   11.463594   11.463594   11.463594   11.463594...
   11.463594   11.463594   11.463594   11.463594   11.463594   11.463594   11.463594   11.463594...
   11.463594   11.463594   11.463594   11.463594   11.463594   11.463594   11.463594   11.463594...
   11.463594   11.463594   11.463594   11.463594   11.463594   11.463594   11.463594   11.463594...
   11.463594   11.463594   11.463594   11.463594   11.463594   11.463594   11.463594   11.463594...
   11.463594   11.463594   11.463594   11.463594   11.463594   11.463594   11.463594   11.463594...
   11.463594   11.463594   11.463594   11.463594   11.463594   11.463594   11.463594   11.463594...
   11.463594   11.463594   11.463594   11.463594   11.463594   11.463594   11.463594   11.463594...
   11.463594   11.463594   11.463594   11.463594   11.463594   11.463594   11.463594   11.463594...
   11.463594   11.463594   11.463594   11.463594   11.463594   11.463594   11.463594   11.463594...
   11.463594   11.463594   11.463594   11.463594   11.463594   11.463594   11.463594   11.463594...
   11.463594   11.463594   11.463594   11.463594   11.463594   11.463594   11.463594   11.463594...
   11.463594   11.463594   11.463594   11.463594   11.463594   11.463594   11.463594   11.463594...
   11.463594   11.463594   11.463594   11.463594   11.463594   11.463594   11.463594   11.463594...
   11.463594   11.463594   11.463594   11.463594   11.463594   11.463594   11.463594   11.463594...
   11.463594   11.463594   11.463594   11.463594   11.463594   11.463594   11.463594   11.463594...
   11.463594   11.463594   11.463594   11.463594   11.463594   11.463594   11.463594   11.463594...
   11.463594   11.463594   11.463594   11.463594   11.463594   11.463594   11.463594   11.463594...
   11.463594   11.463594   11.463594   11.463594   11.463594   11.463594   11.463594   11.463594...
   11.463594   11.463594   11.463594   11.463594   11.463594   11.463594   11.463594   11.463594...
   11.463594   11.463594   11.463594   11.463594   11.463594   11.463594   11.463594   11.463594...
   11.463594   11.463594   11.463594   11.463594   11.463594   11.463594   11.463594   11.463594...
   11.463594   11.463594   11.463594   11.463594   11.463594   11.463594   11.463594   11.463594...
   11.463594   11.463594   11.463594   11.463594   11.463594   11.463594   11.463594   11.463594...
   11.463594   11.463594   11.463594   11.463594   11.463594   11.463594   11.463594   11.463594...
   11.463594   11.463594   11.463594   11.463594   11.463594   11.463594   11.463594   11.463594...
   11.463594   11.463594   11.463594   11.463594   11.463594   11.463594   11.463594   11.463594...
   11.463594   11.463594   11.463594   11.463594   11.463594   11.463594   11.463594   11.463594...
   11.463594   11.463594   11.463594   11.463594   11.463594   11.463594   11.463594   11.463594...
   11.463594   11.463594   11.463594   11.463594   11.463594   11.463594   11.463594   11.463594...
   11.463594   11.463594   11.463594   11.463594   11.463594   11.463594   11.463594   11.463594...
   11.463594   11.463594   11.463594   11.463594   11.463594   11.463594   11.463594   11.463594...
   11.463594   11.463594   11.463594   11.463594   11.463594   11.463594   11.463594   11.463594...
   11.463594   11.463594   11.463594   11.463594   11.463594   11.463594   11.463594   11.463594...
   11.463594   11.463594   11.463594   11.463594   11.463594   11.463594   11.463594   11.463594...
   11.463594   11.463594   11.463594   11.463594   11.463594   11.463594   11.463594   11.463594...
   11.463594   11.463594   11.463594   11.463594   11.463594   11.463594   11.463594   11.463594...
   11.463594   11.463594   11.463594   11.463594   11.463594   11.463594   11.463594   11.463594...
   11.463594   11.463594   11.463594   11.463594   11.463594   11.463594   11.463594   11.463594...
   11.463594   11.463594   11.463594   11.463594   11.463594   11.463594   11.463594   11.463594...
   11.463594   11.463594   11.463594   11.463594   11.463594   11.463594   11.463594   11.463594...
   11.463594   11.463594   11.463594   11.463594   11.463594   11.463594   11.463594   11.463594...
   11.463594   11.463594   11.463594   11.463594   11.463594   11.463594   11.463594   11.463594...
   11.463594   11.463594   11.463594   11.463594   11.463594   11.463594   11.463594   11.463594...
   11.463594   11.463594   11.463594   11.463594   11.463594   11.463594   11.463594   11.463594...
   11.463594   11.463594   11.463594   11.463594   11.463594   11.463594   11.463594   11.463594...
   11.463594   11.463594   11.463594   11.463594   11.463594   11.463594   11.463594   11.463594...
   11.463594   11.463594   11.463594   11.463594   11.463594   11.463594   11.463594   11.463594...
   11.463594   11.463594   11.463594   11.463594   11.463594   11.463594   11.463594   11.463594...
   11.463594   11.463594   11.463594   11.463594   11.463594   11.463594   11.463594   11.463594...
   11.463594   11.463594   11.463594   11.463594   11.463594   11.463594   11.463594   11.463594...
   11.463594   11.463594   11.463594   11.463594   11.463594   11.463594   11.463594   11.463594...
   11.463594   11.463594   11.463594   11.463594   11.463594   11.463594   11.463594   11.463594...
   11.463594   11.463594   11.463594   11.463594   11.463594   11.463594   11.463594   11.463594...
   11.463594   11.463594   11.463594   11.463594   11.463594   11.463594   11.463594   11.463594...
   11.463594   11.463594   11.463594   11.463594   11.463594   11.463594   11.463594   11.463594...
   11.463594   11.463594   11.463594   11.463594   11.463594   11.463594   11.463594   11.463594...
   11.463594   11.463594   11.463594   11.463594   11.463594   11.463594   11.463594   11.463594...
   11.463594   11.463594   11.463594   11.463594   11.463594   11.463594   11.463594   11.463594...
   11.463594   11.463594   11.463594   11.463594   11.463594   11.463594   11.463594   11.463594...
   11.463594   11.463594   11.463594   11.463594   11.463594   11.463594   11.463594   11.463594...
   11.463594   11.463594   11.463594   11.463594   11.463594   11.463594   11.463594   11.463594...
   11.463594   11.463594   11.463594   11.463594   11.463594   11.463594   11.463594   11.463594...
   11.463594   11.463594   11.463594   11.463594   11.463594   11.463594   11.463594   11.463594...
   11.463594   11.463594   11.463594   11.463594   11.463594   11.463594   11.463594   11.463594...
   11.463594   11.463594   11.463594   11.463594   11.463594   11.463594   11.463594   11.463594...
   11.463594   11.463594   11.463594   11.463594   11.463594   11.463594   11.463594   11.463594...
   11.463594   11.463594   11.463594   11.463594   11.463594   11.463594   11.463594   11.463594...
   11.463594   11.463594   11.463594   11.463594   11.463594   11.463594   11.463594   11.463594...
   11.463594   11.463594   11.463594   11.463594   11.463594   11.463594   11.463594   11.463594...
   11.463594   11.463594   11.463594   11.463594   11.463594   11.463594   11.463594   11.463594...
   11.463594   11.463594   11.463594   11.463594   11.463594   11.463594   11.463594   11.463594...
   11.463594   11.463594   11.463594   11.463594   11.463594   11.463594   11.463594   11.463594...
   11.463594   11.463594   11.463594   11.463594   11.463594   11.463594   11.463594   11.463594...
   11.463594   11.463594   11.463594   11.463594   11.463594   11.463594   11.463594   11.463594...
   11.463594   11.463594   11.463594   11.463594   11.463594   11.463594   11.463594   11.463594...
   11.463594   11.463594   11.463594   11.463594   11.463594   11.463594   11.463594   11.463594...
   11.463594   11.463594   11.463594   11.463594   11.463594   11.463594   11.463594   11.463594...
   11.463594   11.463594   11.463594   11.463594   11.463594   11.463594   11.463594   11.463594...
   11.463594   11.463594   11.463594   11.463594   11.463594   11.463594   11.463594   11.463594...
   11.463594   11.463594   11.463594   11.463594   11.463594   11.463594   11.463594   11.463594...
   11.463594   11.463594   11.463594   11.463594   11.463594   11.463594   11.463594   11.463594...
   11.463594   11.463594   11.463594   11.463594   11.463594   11.463594   11.463594   11.463594...
   11.463594   11.463594   11.463594   11.463594   11.463594   11.463594   11.463594   11.463594...
   11.463594   11.463594   11.463594   11.463594   10.986105   10.986105   10.986105   10.986105...
   10.986105   10.986105   10.986105   10.986105   10.986105   10.986105   10.986105   10.986105...
   10.986105   10.986105   10.986105   10.986105   10.986105   10.986105   10.986105   10.986105...
   10.986105   10.986105   10.986105   10.986105   10.986105   10.986105   10.986105   10.986105...
   10.986105   10.986105   10.986105   10.986105   10.986105   10.986105   10.986105   10.986105...
   10.986105   10.986105   10.986105   10.986105   10.986105   10.986105   10.986105   10.986105...
   10.986105   10.986105   10.986105   10.986105   10.986105   10.986105   10.986105   10.986105...
   10.986105   10.986105   10.986105   10.986105   10.986105   10.986105   10.986105   10.986105...
   10.986105   10.986105   10.986105   10.986105   10.986105   10.986105   10.986105   10.986105...
   10.986105   10.986105   10.986105   10.986105   10.986105   10.986105   10.986105   10.986105...
   10.986105   10.986105   10.986105   10.986105   10.986105   10.986105   10.986105   10.986105...
   10.986105   10.986105   10.986105   10.986105   10.986105   10.986105   10.986105   10.986105...
   10.986105   10.986105   10.986105   10.986105   10.986105   10.986105   10.986105   10.986105...
   10.986105   10.986105   10.986105   10.986105   10.986105   10.986105   10.986105   10.986105...
   10.986105   10.986105   10.986105   10.986105   10.986105   10.986105   10.986105   10.986105...
   10.986105   10.986105   10.986105   10.986105   10.986105   10.986105   10.986105   10.986105...
   10.986105   10.986105   10.986105   10.986105   10.986105   10.986105   10.986105   10.986105...
   10.986105   10.986105   10.986105   10.986105   10.986105   10.986105   10.986105   10.986105...
   10.986105   10.986105   10.986105   10.986105   10.986105   10.986105   10.986105   10.986105...
   10.986105   10.986105   10.986105   10.986105   10.986105   10.986105   10.986105   10.986105...
   10.986105   10.986105   10.986105   10.986105   10.986105   10.986105   10.986105   10.986105...
   10.986105   10.986105   10.986105   10.986105   10.986105   10.986105   10.986105   10.986105...
   10.986105   10.986105   10.986105   10.986105   10.986105   10.986105   10.986105   10.986105...
   10.986105   10.986105   10.986105   10.986105   10.986105   10.986105   10.986105   10.986105...
   10.986105   10.986105   10.986105   10.986105   10.986105   10.986105   10.986105   10.986105...
   10.986105   10.986105   10.986105   10.986105   10.986105   10.986105   10.986105   10.986105...
   10.986105   10.986105   10.986105   10.986105   10.986105   10.986105   10.986105   10.986105...
   10.986105   10.986105   10.986105   10.986105   10.986105   10.986105   10.986105   10.986105...
   10.986105   10.986105   10.986105   10.986105   10.986105   10.986105   10.986105   10.986105...
   10.986105   10.986105   10.986105   10.986105   10.986105   10.986105   10.986105   10.986105...
   10.986105   10.986105   10.986105   10.986105   10.986105   10.986105   10.986105   10.986105...
   10.986105   10.986105   10.986105   10.986105   10.986105   10.986105   10.986105   10.986105...
   10.986105   10.986105   10.986105   10.986105   10.986105   10.986105   10.986105   10.986105...
   10.986105   10.986105   10.986105   10.986105   10.986105   10.986105   10.986105   10.986105...
   10.986105   10.986105   10.986105   10.986105   10.986105   10.986105   10.986105   10.986105...
   10.986105   10.986105   10.986105   10.986105   10.986105   10.986105   10.986105   10.986105...
   10.986105   10.986105   10.986105   10.986105   10.986105   10.986105   10.986105   10.986105...
   10.986105   10.986105   10.986105   10.986105   10.986105   10.986105   10.986105   10.986105...
   10.986105   10.986105   10.986105   10.986105   10.986105   10.986105   10.986105   10.986105...
   10.986105   10.986105   10.986105   10.986105   10.986105   10.986105   10.986105   10.986105...
   10.986105   10.986105   10.986105   10.986105   10.986105   10.986105   10.986105   10.986105...
   10.986105   10.986105   10.986105   10.986105   10.986105   10.986105   10.986105   10.986105...
   10.986105   10.986105   10.986105   10.986105   10.986105   10.986105   10.986105   10.986105...
   10.986105   10.986105   10.986105   10.986105   10.986105   10.986105   10.986105   10.986105...
   10.986105   10.986105   10.986105   10.986105   10.986105   10.986105   10.986105   10.986105...
   10.986105   10.986105   10.986105   10.986105   10.986105   10.986105   10.986105   10.986105...
   10.986105   10.986105   10.986105   10.986105   10.986105   10.986105   10.986105   10.986105...
   10.986105   10.986105   10.986105   10.986105   10.986105   10.986105   10.986105   10.986105...
   10.986105   10.986105   10.986105   10.986105   10.986105   10.986105   10.986105   10.986105...
   10.986105   10.986105   10.986105   10.986105   10.986105   10.986105   10.986105   10.986105...
   10.986105   10.986105   10.986105   10.986105   10.986105   10.986105   10.986105   10.986105...
   10.986105   10.986105   10.986105   10.986105   10.986105   10.986105   10.986105   10.986105...
   10.986105   10.986105   10.986105   10.986105   10.986105   10.986105   10.986105   10.986105...
   10.986105   10.986105   10.986105   10.986105   10.986105   10.986105   10.986105   10.986105...
   10.986105   10.986105   10.986105   10.986105   10.986105   10.986105   10.986105   10.986105...
   10.986105   10.986105   10.986105   10.986105   10.986105   10.986105   10.986105   10.986105...
   10.986105   10.986105   10.986105   10.986105   10.986105   10.986105   10.986105   10.986105...
   10.986105   10.986105   10.986105   10.986105   10.986105   10.986105   10.986105   10.986105...
   10.986105   10.986105   10.986105   10.986105   10.986105   10.986105   10.986105   10.986105...
   10.986105   10.986105   10.986105   10.986105   10.986105   10.986105   10.986105   10.986105...
   10.986105   10.986105   10.986105   10.986105   10.986105   10.986105   10.986105   10.986105...
   10.986105   10.986105   10.986105   10.986105   10.986105   10.986105   10.986105   10.986105...
   10.986105   10.986105   10.986105   10.986105   10.986105   10.986105   10.986105   10.986105...
   10.986105   10.986105   10.986105   10.986105   10.986105   10.986105   10.986105   10.986105...
   10.986105   10.986105   10.986105   10.986105   10.986105   10.986105   10.986105   10.986105...
   10.986105   10.986105   10.986105   10.986105   10.986105   10.986105   10.986105   10.986105...
   10.986105   10.986105   10.986105   10.986105   10.986105   10.986105   10.986105   10.986105...
   10.986105   10.986105   10.986105   10.986105   10.986105   10.986105   10.986105   10.986105...
   10.986105   10.986105   10.986105   10.986105   10.986105   10.986105   10.986105   10.986105...
   10.986105   10.986105   10.986105   10.986105   10.986105   10.986105   10.986105   10.986105...
   10.986105   10.986105   10.986105   10.986105   10.986105   10.986105   10.986105   10.986105...
   10.986105   10.986105   10.986105   10.986105   10.986105   10.986105   10.986105   10.986105...
   10.986105   10.986105   10.986105   10.986105   10.986105   10.986105   10.986105   10.986105...
   10.986105   10.986105   10.986105   10.986105   10.986105   10.986105   10.986105   10.986105...
   10.986105   10.986105   10.986105   10.986105   10.986105   10.986105   10.986105   10.986105...
   10.986105   10.986105   10.986105   10.986105   10.986105   10.986105   10.986105   10.986105...
   10.986105   10.986105   10.986105   10.986105   10.986105   10.986105   10.986105   10.986105...
   10.986105   10.986105   10.986105   10.986105   10.986105   10.986105   10.986105   10.986105...
   10.986105   10.986105   10.986105   10.986105   10.986105   10.986105   10.986105   10.986105...
   10.986105   10.986105   10.986105   10.986105   10.986105   10.986105   10.986105   10.986105...
   10.986105   10.986105   10.986105   10.986105   10.986105   10.986105   10.986105   10.986105...
   10.986105   10.986105   10.986105   10.986105   10.986105   10.986105   10.986105   10.986105...
   10.986105   10.986105   10.986105   10.986105   10.986105   10.986105   10.986105   10.986105...
   10.986105   10.986105   10.986105   10.986105   10.986105   10.986105   10.986105   10.986105...
   10.986105   10.986105   10.986105   10.986105   10.986105   10.986105   10.986105   10.986105...
   10.986105   10.986105   10.986105   10.986105   10.986105   10.986105   10.986105   10.986105...
   10.986105   10.986105   10.986105   10.986105   10.986105   10.986105   10.986105   10.986105...
   10.986105   10.986105   10.986105   10.986105   10.986105   10.986105   10.986105   10.986105...
   10.986105   10.986105   10.986105   10.986105   10.986105   10.986105   10.986105   10.986105...
   10.986105   10.986105   10.986105   10.986105   10.986105   10.986105   10.986105   10.986105...
   10.986105   10.986105   10.986105   10.986105   10.986105   10.986105   10.986105   10.986105...
   10.986105   10.986105   10.986105   10.986105   10.986105   10.986105   10.986105   10.986105...
   10.986105   10.986105   10.986105   10.986105   10.986105   10.986105   10.986105   10.986105...
   10.986105   10.986105   10.986105   10.986105   10.986105   10.986105   10.986105   10.986105...
   10.986105   10.986105   10.986105   10.986105   10.986105   10.986105   10.986105   10.986105...
   10.986105   10.986105   10.986105   10.986105   10.986105   10.986105   10.986105   10.986105...
   10.986105   10.986105   10.986105   10.986105   10.986105   10.986105   10.986105   10.986105...
   10.986105   10.986105   10.986105   10.986105   10.986105   10.986105   10.986105   10.986105...
   10.986105   10.986105   10.986105   10.986105   10.986105   10.986105   10.986105   10.986105...
   10.986105   10.986105   10.986105   10.986105   10.986105   10.986105   10.986105   10.986105...
   10.986105   10.986105   10.986105   10.986105   10.986105   10.986105   10.986105   10.986105...
   10.986105   10.986105   10.986105   10.986105   10.986105   10.986105   10.986105   10.986105...
   10.986105   10.986105   10.986105   10.986105   10.986105   10.986105   10.986105   10.986105...
   10.986105   10.986105   10.986105   10.986105   10.986105   10.986105   10.986105   10.986105...
   10.986105   10.986105   10.986105   10.986105   10.986105   10.986105   10.986105   10.986105...
   10.986105   10.986105   10.986105   10.986105   10.986105   10.986105   10.986105   10.986105...
   10.986105   10.986105   10.986105   10.986105   10.986105   10.986105   10.986105   10.986105...
   10.986105   10.986105   10.986105   10.986105   10.986105   10.986105   10.986105   10.986105...
   10.986105   10.986105   10.986105   10.986105   10.986105   10.986105   10.986105   10.986105...
   10.986105   10.986105   10.986105   10.986105   10.986105   10.986105   10.986105   10.986105...
   10.986105   10.986105   10.986105   10.986105   10.986105   10.986105   10.986105   10.986105...
   10.986105   10.986105   10.986105   10.986105   10.986105   10.986105   10.986105   10.986105...
   10.986105   10.986105   10.986105   10.986105   10.986105   10.986105   10.986105   10.986105...
   10.986105   10.986105   10.986105   10.986105   10.986105   10.986105   10.986105   10.986105...
   10.986105   10.986105   10.986105   10.986105   10.986105   10.986105   10.986105   10.986105...
   10.986105   10.986105   10.986105   10.986105   10.986105   10.986105   10.986105   10.986105...
   10.986105   10.986105   10.986105   10.986105   10.986105   10.986105   10.986105   10.986105...
   10.986105   10.986105   10.986105   10.986105   10.986105   10.986105   10.986105   10.986105...
   10.986105   10.986105   10.986105   10.986105   10.986105   10.986105   10.986105   10.986105...
   10.986105   10.986105   10.986105   10.986105   10.986105   10.986105   10.986105   10.986105...
   10.986105   10.986105   10.986105   10.986105   10.986105   10.986105   10.986105   10.986105...
   10.986105   10.986105   10.986105   10.986105   10.986105   10.986105   10.986105   10.986105...
   10.986105   10.986105   10.986105   10.986105   10.986105   10.986105   10.986105   10.986105...
   10.986105   10.986105   10.986105   10.986105   10.986105   10.986105   10.986105   10.986105...
   10.986105   10.986105   10.986105   10.986105   10.986105   10.986105   10.986105   10.986105...
   10.986105   10.986105   10.986105   10.986105   10.986105   10.986105   10.986105   10.986105...
   10.986105   10.986105   10.986105   10.986105   10.986105   10.986105   10.986105   10.986105...
   10.986105   10.986105   10.986105   10.986105   10.986105   10.986105   10.986105   10.986105...
   10.986105   10.986105   10.986105   10.986105   10.986105   10.986105   10.986105   10.986105...
   10.986105   10.986105   10.986105   10.986105   10.986105   10.986105   10.986105   10.986105...
   10.986105   10.986105   10.986105   10.986105   10.986105   10.986105   10.986105   10.986105...
   10.986105   10.986105   10.986105   10.986105   10.986105   10.986105   10.986105   10.986105...
   10.986105   10.986105   10.986105   10.986105   10.986105   10.986105   10.986105   10.986105...
   10.986105   10.986105   10.986105   10.986105   10.986105   10.986105   10.986105   10.986105...
   10.986105   10.986105   10.986105   10.986105   10.986105   10.986105   10.986105   10.986105...
   10.986105   10.986105   10.986105   10.986105   10.986105   10.986105   10.986105   10.986105...
   10.986105   10.986105   10.986105   10.986105   10.986105   10.986105   10.986105   10.986105...
   10.986105   10.986105   10.986105   10.986105   10.986105   10.986105   10.986105   10.986105...
   10.986105   10.986105   10.986105   10.986105   10.986105   10.986105   10.986105   10.986105...
   10.986105   10.986105   10.986105   10.986105   10.986105   10.986105   10.986105   10.986105...
   10.986105   10.986105   10.986105   10.986105   10.986105   10.986105   10.986105   10.986105...
   10.986105   10.986105   10.986105   10.986105   10.986105   10.986105   10.986105   10.986105...
   10.986105   10.986105   10.986105   10.986105   10.986105   10.986105   10.986105   10.986105...
   10.986105   10.986105   10.986105   10.986105   10.986105   10.986105   10.986105   10.986105...
   10.986105   10.986105   10.986105   10.986105   10.986105   10.986105   10.986105   10.986105...
   10.986105   10.986105   10.986105   10.986105   10.986105   10.986105   10.986105   10.986105...
   10.986105   10.986105   10.986105   10.986105   10.986105   10.986105   10.986105   10.986105...
   10.986105   10.986105   10.986105   10.986105   10.986105   10.986105   10.986105   10.986105...
   10.986105   10.986105   10.986105   10.986105   10.986105   10.986105   10.986105   10.986105...
   10.986105   10.986105   10.986105   10.986105   10.986105   10.986105   10.986105   10.986105...
   10.986105   10.986105   10.986105   10.986105   10.986105   10.986105   10.986105   10.986105...
   10.986105   10.986105   10.986105   10.986105   10.986105   10.986105   10.986105   10.986105...
   10.986105   10.986105   10.986105   10.986105   10.986105   10.986105   10.986105   10.986105...
   10.986105   10.986105   10.986105   10.986105   10.986105   10.986105   10.986105   10.986105...
   10.986105   10.986105   10.986105   10.986105   10.986105   10.986105   10.986105   10.986105...
   10.986105   10.986105   10.986105   10.986105   10.986105   10.986105   10.986105   10.986105...
   10.986105   10.986105   10.986105   10.986105   10.986105   10.986105   10.986105   10.986105...
   10.986105   10.986105   10.986105   10.986105   10.986105   10.986105   10.986105   10.986105...
   10.986105   10.986105   10.986105   10.986105   10.986105   10.986105   10.986105   10.986105...
   10.986105   10.986105   10.986105   10.986105   10.986105   10.986105   10.986105   10.986105...
   10.986105   10.986105   10.986105   10.986105   10.986105   10.986105   10.986105   10.986105...
   10.986105   10.986105   10.986105   10.986105   10.986105   10.986105   10.986105   10.986105...
   10.986105   10.986105   10.986105   10.986105   10.986105   10.986105   10.986105   10.986105...
   10.986105   10.986105   10.986105   10.986105   10.986105   10.986105   10.986105   10.986105...
   10.986105   10.986105   10.986105   10.986105   10.986105   10.986105   10.986105   10.986105...
   10.986105   10.986105   10.986105   10.986105   10.986105   10.986105   10.986105   10.986105...
   10.986105   10.986105   10.986105   10.986105   10.986105   10.986105   10.986105   10.986105...
   10.986105   10.986105   10.986105   10.986105   10.986105   10.986105   10.986105   10.986105...
   10.986105   10.986105   10.986105   10.986105   10.986105   10.986105   10.986105   10.986105...
   10.986105   10.986105   10.986105   10.986105   10.986105   10.986105   10.986105   10.986105...
   10.986105   10.986105   10.986105   10.986105   10.986105   10.986105   10.986105   10.986105...
   10.986105   10.986105   10.986105   10.986105   10.986105   10.986105   10.986105   10.986105...
   10.986105   10.986105   10.986105   10.986105   10.986105   10.986105   10.986105   10.986105...
   10.986105   10.986105   10.986105   10.986105   10.986105   10.986105   10.986105   10.986105...
   10.986105   10.986105   10.986105   10.986105   10.986105   10.986105   10.986105   10.986105...
   10.986105   10.986105   10.986105   10.986105   10.986105   10.986105   10.986105   10.986105...
   10.986105   10.986105   10.986105   10.986105   10.986105   10.986105   10.986105   10.986105...
   10.986105   10.986105   10.986105   10.986105   10.986105   10.986105   10.986105   10.986105...
   10.986105   10.986105   10.986105   10.986105   10.986105   10.986105   10.986105   10.986105...
   10.986105   10.986105   10.986105   10.986105   10.986105   10.986105   10.986105   10.986105...
   10.986105   10.986105   10.986105   10.986105   10.986105   10.986105   10.986105   10.986105...
   10.986105   10.986105   10.986105   10.986105   10.986105   10.986105   10.986105   10.986105...
   10.986105   10.986105   10.986105   10.986105   10.986105   10.986105   10.986105   10.986105...
   10.986105   10.986105   10.986105   10.986105   10.986105   10.986105   10.986105   10.986105...
   10.986105   10.986105   10.986105   10.986105   10.986105   10.986105   10.986105   10.986105...
   10.986105   10.986105   10.986105   10.986105   10.986105   10.986105   10.986105   10.986105...
   10.986105   10.986105   10.986105   10.986105   10.986105   10.986105   10.986105   10.986105...
   10.986105   10.986105   10.986105   10.986105   10.986105   10.986105   10.986105   10.986105...
   10.986105   10.986105   10.986105   10.986105   10.986105   10.986105   10.986105   10.986105...
   10.986105   10.986105   10.986105   10.986105   10.986105   10.986105   10.986105   10.986105...
   10.986105   10.986105   10.986105   10.986105   10.986105   10.986105   10.986105   10.986105...
   10.986105   10.986105   10.986105   10.986105   10.986105   10.986105   10.986105   10.986105...
   10.986105   10.986105   10.986105   10.986105   10.986105   10.986105   10.986105   10.986105...
   10.986105   10.986105   10.986105   10.986105   10.986105   10.986105   10.986105   10.986105...
   10.986105   10.986105   10.986105   10.986105   10.986105   10.986105   10.986105   10.986105...
   10.986105   10.986105   10.986105   10.986105   10.986105   10.986105   10.986105   10.986105...
   10.986105   10.986105   10.986105   10.986105   10.986105   10.986105   10.986105   10.986105...
   10.986105   10.986105   10.986105   10.986105   10.986105   10.986105   10.986105   10.986105...
   10.986105   10.986105   10.986105   10.986105   10.986105   10.986105   10.986105   10.986105...
   10.986105   10.986105   10.986105   10.986105   10.986105   10.986105   10.986105   10.986105...
   10.986105   10.986105   10.986105   10.986105   10.986105   10.986105   10.986105   10.986105...
   10.986105   10.986105   10.986105   10.986105   10.986105   10.986105   10.986105   10.986105...
   10.986105   10.986105   10.986105   10.986105   10.986105   10.986105   10.986105   10.986105...
   10.986105   10.986105   10.986105   10.986105   10.986105   10.986105   10.986105   10.986105...
   10.986105   10.986105   10.986105   10.986105   10.986105   10.986105   10.986105   10.986105...
   10.986105   10.986105   10.986105   10.986105   10.986105   10.986105   10.986105   10.986105...
   10.986105   10.986105   10.986105   10.986105   10.986105   10.986105   10.986105   10.986105...
   10.986105   10.986105   10.986105   10.986105   10.986105   10.986105   10.986105   10.986105...
   10.986105   10.986105   10.986105   10.986105   10.986105   10.986105   10.986105   10.986105...
   10.986105   10.986105   10.986105   10.986105   10.986105   10.986105   10.986105   10.986105...
   10.986105   10.986105   10.986105   10.986105   10.986105   10.986105   10.986105   10.986105...
   10.986105   10.986105   10.986105   10.986105   10.986105   10.986105   10.986105   10.986105...
   10.986105   10.986105   10.986105   10.986105   10.986105   10.986105   10.986105   10.986105...
   10.986105   10.986105   10.986105   10.986105   10.986105   10.986105   10.986105   10.986105...
   10.986105   10.986105   10.986105   10.986105   10.986105   10.986105   10.986105   10.986105...
   10.986105   10.986105   10.986105   10.986105   10.986105   10.986105   10.986105   10.986105...
   10.986105   10.986105   10.986105   10.986105   10.986105   10.986105   10.986105   10.986105...
   10.986105   10.986105   10.986105   10.986105   10.986105   10.986105   10.986105   10.986105...
   10.986105   10.986105   10.986105   10.986105   10.986105   10.986105   10.986105   10.986105...
   10.986105   10.986105   10.986105   10.986105   10.986105   10.986105   10.986105   10.986105...
   10.986105   10.986105   10.986105   10.986105   10.986105   10.986105   10.986105   10.986105...
   10.986105   10.986105   10.986105   10.986105   10.986105   10.986105   10.986105   10.986105...
   10.986105   10.986105   10.986105   10.986105   10.986105   10.986105   10.986105   10.986105...
   10.986105   10.986105   10.986105   10.986105   10.986105   10.986105   10.986105   10.986105...
   10.986105   10.986105   10.986105   10.986105   10.986105   10.986105   10.986105   10.986105...
   10.986105   10.986105   10.986105   10.986105   10.986105   10.986105   10.986105   10.986105...
   10.986105   10.986105   10.986105   10.986105   10.986105   10.986105   10.986105   10.986105...
   10.986105   10.986105   10.986105   10.986105   10.986105   10.986105   10.986105   10.986105...
   10.986105   10.986105   10.986105   10.986105   10.986105   10.986105   10.986105   10.986105...
   10.986105   10.986105   10.986105   10.986105   10.986105   10.986105   10.986105   10.986105...
   10.986105   10.986105   10.986105   10.986105   10.986105   10.986105   10.986105   10.986105...
   10.986105   10.986105   10.986105   10.986105   10.986105   10.986105   10.986105   10.986105...
   10.986105   10.986105   10.986105   10.986105   10.986105   10.986105   10.986105   10.986105...
   10.986105   10.986105   10.986105   10.986105   10.986105   10.986105   10.986105   10.986105...
   10.986105   10.986105   10.986105   10.986105   10.986105   10.986105   10.986105   10.986105...
   10.986105   10.986105   10.986105   10.986105   10.986105   10.986105   10.986105   10.986105...
   10.986105   10.986105   10.986105   10.986105   10.986105   10.986105   10.986105   10.986105...
   10.986105   10.986105   10.986105   10.986105   10.986105   10.986105   10.986105   10.986105...
   10.986105   10.986105   10.986105   10.986105   10.986105   10.986105   10.986105   10.986105...
   10.986105   10.986105   10.986105   10.986105   10.986105   10.986105   10.986105   10.986105...
   10.986105   10.986105   10.986105   10.986105   10.986105   10.986105   10.986105   10.986105...
   10.986105   10.986105   10.986105   10.986105   10.986105   10.986105   10.986105   10.986105...
   10.986105   10.986105   10.986105   10.986105   10.986105   10.986105   10.986105   10.986105...
   10.986105   10.986105   10.986105   10.986105   10.986105   10.986105   10.986105   10.986105...
   10.986105   10.986105   10.986105   10.986105   10.986105   10.986105   10.986105   10.986105...
   10.986105   10.986105   10.986105   10.986105   10.986105   10.986105   10.986105   10.986105...
   10.986105   10.986105   10.986105   10.986105   10.986105   10.986105   10.986105   10.986105...
   10.986105   10.986105   10.986105   10.986105   10.986105   10.986105   10.986105   10.986105...
   10.986105   10.986105   10.986105   10.986105   10.986105   10.986105   10.986105   10.986105...
   10.986105   10.986105   10.986105   10.986105   10.986105   10.986105   10.986105   10.986105...
   10.986105   10.986105   10.986105   10.986105   10.986105   10.986105   10.986105   10.986105...
   10.986105   10.986105   10.986105   10.986105   10.986105   10.986105   10.986105   10.986105...
   10.986105   10.986105   10.986105   10.986105   10.986105   10.986105   10.986105   10.986105...
   10.986105   10.986105   10.986105   10.986105   10.986105   10.986105   10.986105   10.986105...
   10.986105   10.986105   10.986105   10.986105   10.986105   10.986105   10.986105   10.986105...
   10.986105   10.986105   10.986105   10.986105   10.986105   10.986105   10.986105   10.986105...
   10.986105   10.986105   10.986105   10.986105   10.986105   10.986105   10.986105   10.986105...
   10.986105   10.986105   10.986105   10.986105   10.986105   10.986105   10.986105   10.986105...
   10.986105   10.986105   10.986105   10.986105   10.986105   10.986105   10.986105   10.986105...
   10.986105   10.986105   10.986105   10.986105   10.986105   10.986105   10.986105   10.986105...
   10.986105   10.986105   10.986105   10.986105   10.986105   10.986105   10.986105   10.986105...
   10.986105   10.986105   10.986105   10.986105   10.986105   10.986105   10.986105   10.986105...
   10.986105   10.986105   10.986105   10.986105   10.986105   10.986105   10.986105   10.986105...
   10.986105   10.986105   10.986105   10.986105   10.986105   10.986105   10.986105   10.986105...
   10.986105   10.986105   10.986105   10.986105   10.986105   10.986105   10.986105   10.986105...
   10.986105   10.986105   10.986105   10.986105   10.986105   10.986105   10.986105   10.986105...
   10.986105   10.986105   10.986105   10.986105   10.986105   10.986105   10.986105   10.986105...
   10.986105   10.986105   10.986105   10.986105   10.986105   10.986105   10.986105   10.986105...
   10.986105   10.986105   10.986105   10.986105   10.986105   10.986105   10.986105   10.986105...
   10.986105   10.986105   10.986105   10.986105   10.986105   10.986105   10.986105   10.986105...
   10.986105   10.986105   10.986105   10.986105   10.986105   10.986105   10.986105   10.986105...
   10.986105   10.986105   10.986105   10.986105   10.986105   10.986105   10.986105   10.986105...
   10.986105   10.986105   10.986105   10.986105   10.986105   10.986105   10.986105   10.986105...
   10.986105   10.986105   10.986105   10.986105   10.986105   10.986105   10.986105   10.986105...
   10.986105   10.986105   10.986105   10.986105   10.986105   10.986105   10.986105   10.986105...
   10.986105   10.986105   10.986105   10.986105   10.986105   10.986105   10.986105   10.986105...
   10.986105   10.986105   10.986105   10.986105   10.986105   10.986105   10.986105   10.986105...
   10.986105   10.986105   10.986105   10.986105   10.986105   10.986105   10.986105   10.986105...
   10.986105   10.986105   10.986105   10.986105   10.986105   10.986105   10.986105   10.986105...
   10.986105   10.986105   10.986105   10.986105   10.986105   10.986105   10.986105   10.986105...
   10.986105   10.986105   10.986105   10.986105   10.986105   10.986105   10.986105   10.986105...
   10.986105   10.986105   10.986105   10.986105   10.986105   10.986105   10.986105   10.986105...
   10.986105   10.986105   10.986105   10.986105   10.986105   10.986105   10.986105   10.986105...
   10.986105   10.986105   10.986105   10.986105   10.986105   10.986105   10.986105   10.986105...
   10.986105   10.986105   10.986105   10.986105   10.986105   10.986105   10.986105   10.986105...
   10.986105   10.986105   10.986105   10.986105   10.986105   10.986105   10.986105   10.986105...
   10.986105   10.986105   10.986105   10.986105   10.986105   10.986105   10.986105   10.986105...
   10.986105   10.986105   10.986105   10.986105   10.986105   10.986105   10.986105   10.986105...
   10.986105   10.986105   10.986105   10.986105   10.986105   10.986105   10.986105   10.986105...
   10.986105   10.986105   10.986105   10.986105   10.986105   10.986105   10.986105   10.986105...
   10.986105   10.986105   10.986105   10.986105   10.986105   10.986105   10.986105   10.986105...
   10.986105   10.986105   10.986105   10.986105   10.986105   10.986105   10.986105   10.986105...
   10.986105   10.986105   10.986105   10.986105   10.986105   10.986105   10.986105   10.986105...
   10.986105   10.986105   10.986105   10.986105   10.986105   10.986105   10.986105   10.986105...
   10.986105   10.986105   10.986105   10.986105   10.986105   10.986105   10.986105   10.986105...
   10.986105   10.986105   10.986105   10.986105   10.986105   10.986105   10.986105   10.986105...
   10.986105   10.986105   10.986105   10.986105   10.986105   10.986105   10.986105   10.986105...
   10.986105   10.986105   10.986105   10.986105   10.986105   10.986105   10.986105   10.986105...
   10.986105   10.986105   10.986105   10.986105   10.986105   10.986105   10.986105   10.986105...
   10.986105   10.986105   10.986105   10.986105   10.986105   10.986105   10.986105   10.986105...
   10.986105   10.986105   10.986105   10.986105   10.986105   10.986105   10.986105   10.986105...
   10.986105   10.986105   10.986105   10.986105   10.986105   10.986105   10.986105   10.986105...
   10.986105   10.986105   10.986105   10.986105   10.986105   10.986105   10.986105   10.986105...
   10.986105   10.986105   10.986105   10.986105   10.986105   10.986105   10.986105   10.986105...
   10.986105   10.986105   10.986105   10.986105   10.986105   10.986105   10.986105   10.986105...
   10.986105   10.986105   10.986105   10.986105   10.986105   10.986105   10.986105   10.986105...
   10.986105   10.986105   10.986105   10.986105   10.986105   10.986105   10.986105   10.986105...
   10.986105   10.986105   10.986105   10.986105   10.986105   10.986105   10.986105   10.986105...
   10.986105   10.986105   10.986105   10.986105   10.986105   10.986105   10.986105   10.986105...
   10.986105   10.986105   10.986105   10.986105   10.986105   10.986105   10.986105   10.986105...
   10.986105   10.986105   10.986105   10.986105   10.986105   10.986105   10.986105   10.986105...
   10.986105   10.986105   10.986105   10.986105   10.986105   10.986105   10.986105   10.986105...
   10.986105   10.986105   10.986105   10.986105   10.986105   10.986105   10.986105   10.986105...
   10.986105   10.986105   10.986105   10.986105   10.986105   10.986105   10.986105   10.986105...
   10.986105   10.986105   10.986105   10.986105   10.986105   10.986105   10.986105   10.986105...
   10.986105   10.986105   10.986105   10.986105   10.986105   10.986105   10.986105   10.986105...
   10.986105   10.986105   10.986105   10.986105   10.986105   10.986105   10.986105   10.986105...
   10.986105   10.986105   10.986105   10.986105   10.986105   10.986105   10.986105   10.986105...
   10.986105   10.986105   10.986105   10.986105   10.986105   10.986105   10.986105   10.986105...
   10.986105   10.986105   10.986105   10.986105   10.986105   10.986105   10.986105   10.986105...
   10.986105   10.986105   10.986105   10.986105   10.986105   10.986105   10.986105   10.986105...
   10.986105   10.986105   10.986105   10.986105   10.986105   10.986105   10.986105   10.986105...
   10.986105   10.986105   10.986105   10.986105   10.986105   10.986105   10.986105   10.986105...
   10.986105   10.986105   10.986105   10.986105   10.986105   10.986105   10.986105   10.986105...
   10.986105   10.986105   10.986105   10.986105   10.986105   10.986105   10.986105   10.986105...
   10.986105   10.986105   10.986105   10.986105   10.986105   10.986105   10.986105   10.986105...
   10.986105   10.986105   10.986105   10.986105   10.986105   10.986105   10.986105   10.986105...
   10.986105   10.986105   10.986105   10.986105   10.986105   10.986105   10.781689   10.781689...
   10.781689   10.781689   10.781689   10.781689   10.781689   10.781689   10.781689   10.781689...
   10.781689   10.781689   10.781689   10.781689   10.781689   10.781689   10.781689   10.781689...
   10.781689   10.781689   10.781689   10.781689   10.781689   10.781689   10.781689   10.781689...
   10.781689   10.781689   10.781689   10.781689   10.781689   10.781689   10.781689   10.781689...
   10.781689   10.781689   10.781689   10.781689   10.781689   10.781689   10.781689   10.781689...
   10.781689   10.781689   10.781689   10.781689   10.781689   10.781689   10.781689   10.781689...
   10.781689   10.781689   10.781689   10.781689   10.781689   10.781689   10.781689   10.781689...
   10.781689   10.781689   10.781689   10.781689   10.781689   10.781689   10.781689   10.781689...
   10.781689   10.781689   10.781689   10.781689   10.781689   10.781689   10.781689   10.781689...
   10.781689   10.781689   10.781689   10.781689   10.781689   10.781689   10.781689   10.781689...
   10.781689   10.781689   10.781689   10.781689   10.781689   10.781689   10.781689   10.781689...
   10.781689   10.781689   10.781689   10.781689   10.781689   10.781689   10.781689   10.781689...
   10.781689   10.781689   10.781689   10.781689   10.781689   10.781689   10.781689   10.781689...
   10.781689   10.781689   10.781689   10.781689   10.781689   10.781689   10.781689   10.781689...
   10.781689   10.781689   10.781689   10.781689   10.781689   10.781689   10.781689   10.781689...
   10.781689   10.781689   10.781689   10.781689   10.781689   10.781689   10.781689   10.781689...
   10.781689   10.781689   10.781689   10.781689   10.781689   10.781689   10.781689   10.781689...
   10.781689   10.781689   10.781689   10.781689   10.781689   10.781689   10.781689   10.781689...
   10.781689   10.781689   10.781689   10.781689   10.781689   10.781689   10.781689   10.781689...
   10.781689   10.781689   10.781689   10.781689   10.781689   10.781689   10.781689   10.781689...
   10.781689   10.781689   10.781689   10.781689   10.781689   10.781689   10.781689   10.781689...
   10.781689   10.781689   10.781689   10.781689   10.781689   10.781689   10.781689   10.781689...
   10.781689   10.781689   10.781689   10.781689   10.781689   10.781689   10.781689   10.781689...
   10.781689   10.781689   10.781689   10.781689   10.781689   10.781689   10.781689   10.781689...
   10.781689   10.781689   10.781689   10.781689   10.781689   10.781689   10.781689   10.781689...
   10.781689   10.781689   10.781689   10.781689   10.781689   10.781689   10.781689   10.781689...
   10.781689   10.781689   10.781689   10.781689   10.781689   10.781689   10.781689   10.781689...
   10.781689   10.781689   10.781689   10.781689   10.781689   10.781689   10.781689   10.781689...
   10.781689   10.781689   10.781689   10.781689   10.781689   10.781689   10.781689   10.781689...
   10.781689   10.781689   10.781689   10.781689   10.781689   10.781689   10.781689   10.781689...
   10.781689   10.781689   10.781689   10.781689   10.781689   10.781689   10.781689   10.781689...
   10.781689   10.781689   10.781689   10.781689   10.781689   10.781689   10.781689   10.781689...
   10.781689   10.781689   10.781689   10.781689   10.781689   10.781689   10.781689   10.781689...
   10.781689   10.781689   10.781689   10.781689   10.781689   10.781689   10.781689   10.781689...
   10.781689   10.781689   10.781689   10.781689   10.781689   10.781689   10.781689   10.781689...
   10.781689   10.781689   10.781689   10.781689   10.781689   10.781689   10.781689   10.781689...
   10.781689   10.781689   10.781689   10.781689   10.781689   10.781689   10.781689   10.781689...
   10.781689   10.781689   10.781689   10.781689   10.781689   10.781689   10.781689   10.781689...
   10.781689   10.781689   10.781689   10.781689   10.781689   10.781689   10.781689   10.781689...
   10.781689   10.781689   10.781689   10.781689   10.781689   10.781689   10.781689   10.781689...
   10.781689   10.781689   10.781689   10.781689   10.781689   10.781689   10.781689   10.781689...
   10.781689   10.781689   10.781689   10.781689   10.781689   10.781689   10.781689   10.781689...
   10.781689   10.781689   10.781689   10.781689   10.781689   10.781689   10.781689   10.781689...
   10.781689   10.781689   10.781689   10.781689   10.781689   10.781689   10.781689   10.781689...
   10.781689   10.781689   10.781689   10.781689   10.781689   10.781689   10.781689   10.781689...
   10.781689   10.781689   10.781689   10.781689   10.781689   10.781689   10.781689   10.781689...
   10.781689   10.781689   10.781689   10.781689   10.781689   10.781689   10.781689   10.781689...
   10.781689   10.781689   10.781689   10.781689   10.781689   10.781689   10.781689   10.781689...
   10.781689   10.781689   10.781689   10.781689   10.781689   10.781689   10.781689   10.781689...
   10.781689   10.781689   10.781689   10.781689   10.781689   10.781689   10.781689   10.781689...
   10.781689   10.781689   10.781689   10.781689   10.781689   10.781689   10.781689   10.781689...
   10.781689   10.781689   10.781689   10.781689   10.781689   10.781689   10.781689   10.781689...
   10.781689   10.781689   10.781689   10.781689   10.781689   10.781689   10.781689   10.781689...
   10.781689   10.781689   10.781689   10.781689   10.781689   10.781689   10.781689   10.781689...
   10.781689   10.781689   10.781689   10.781689   10.781689   10.781689   10.781689   10.781689...
   10.781689   10.781689   10.781689   10.781689   10.781689   10.781689   10.781689   10.781689...
   10.781689   10.781689   10.781689   10.781689   10.781689   10.781689   10.781689   10.781689...
   10.781689   10.781689   10.781689   10.781689   10.781689   10.781689   10.781689   10.781689...
   10.781689   10.781689   10.781689   10.781689   10.781689   10.781689   10.781689   10.781689...
   10.781689   10.781689   10.781689   10.781689   10.781689   10.781689   10.781689   10.781689...
   10.781689   10.781689   10.781689   10.781689   10.781689   10.781689   10.781689   10.781689...
   10.781689   10.781689   10.781689   10.781689   10.781689   10.781689   10.781689   10.781689...
   10.781689   10.781689   10.781689   10.781689   10.781689   10.781689   10.781689   10.781689...
   10.781689   10.781689   10.781689   10.781689   10.781689   10.781689   10.781689   10.781689...
   10.781689   10.781689   10.781689   10.781689   10.781689   10.781689   10.781689   10.781689...
   10.781689   10.781689   10.781689   10.781689   10.781689   10.781689   10.781689   10.781689...
   10.781689   10.781689   10.781689   10.781689   10.781689   10.781689   10.781689   10.781689...
   10.781689   10.781689   10.781689   10.781689   10.781689   10.781689   10.781689   10.781689...
   10.781689   10.781689   10.781689   10.781689   10.781689   10.781689   10.781689   10.781689...
   10.781689   10.781689   10.781689   10.781689   10.781689   10.781689   10.781689   10.781689...
   10.781689   10.781689   10.781689   10.781689   10.781689   10.781689   10.781689   10.781689...
   10.781689   10.781689   10.781689   10.781689   10.781689   10.781689   10.781689   10.781689...
   10.781689   10.781689   10.781689   10.781689   10.781689   10.781689   10.781689   10.781689...
   10.781689   10.781689   10.781689   10.781689   10.781689   10.781689   10.781689   10.781689...
   10.781689   10.781689   10.781689   10.781689   10.781689   10.781689   10.781689   10.781689...
   10.781689   10.781689   10.781689   10.781689   10.781689   10.781689   10.781689   10.781689...
   10.781689   10.781689   10.781689   10.781689   10.781689   10.781689   10.781689   10.781689...
   10.781689   10.781689   10.781689   10.781689   10.781689   10.781689   10.781689   10.781689...
   10.781689   10.781689   10.781689   10.781689   10.781689   10.781689   10.781689   10.781689...
   10.781689   10.781689   10.781689   10.781689   10.781689   10.781689   10.781689   10.781689...
   10.781689   10.781689   10.781689   10.781689   10.781689   10.781689   10.781689   10.781689...
   10.781689   10.781689   10.781689   10.781689   10.781689   10.781689   10.781689   10.781689...
   10.781689   10.781689   10.781689   10.781689   10.781689   10.781689   10.781689   10.781689...
   10.781689   10.781689   10.781689   10.781689   10.781689   10.781689   10.781689   10.781689...
   10.781689   10.781689   10.781689   10.781689   10.781689   10.781689   10.781689   10.781689...
   10.781689   10.781689   10.781689   10.781689   10.781689   10.781689   10.781689   10.781689...
   10.781689   10.781689   10.781689   10.781689   10.781689   10.781689   10.781689   10.781689...
   10.781689   10.781689   10.781689   10.781689   10.781689   10.781689   10.781689   10.781689...
   10.781689   10.781689   10.781689   10.781689   10.781689   10.781689   10.781689   10.781689...
   10.781689   10.781689   10.781689   10.781689   10.781689   10.781689   10.781689   10.781689...
   10.781689   10.781689   10.781689   10.781689   10.781689   10.781689   10.781689   10.781689...
   10.781689   10.781689   10.781689   10.781689   10.781689   10.781689   10.781689   10.781689...
   10.781689   10.781689   10.781689   10.781689   10.781689   10.781689   10.781689   10.781689...
   10.781689   10.781689   10.781689   10.781689   10.781689   10.781689   10.781689   10.781689...
   10.781689   10.781689   10.781689   10.781689   10.781689   10.781689   10.781689   10.781689...
   10.781689   10.781689   10.781689   10.781689   10.781689   10.781689   10.781689   10.781689...
   10.781689   10.781689   10.781689   10.781689   10.781689   10.781689   10.781689   10.781689...
   10.781689   10.781689   10.781689   10.781689   10.781689   10.781689   10.781689   10.781689...
   10.781689   10.781689   10.781689   10.781689   10.781689   10.781689   10.781689   10.781689...
   10.781689   10.781689   10.781689   10.781689   10.781689   10.781689   10.781689   10.781689...
   10.781689   10.781689   10.781689   10.781689   10.781689   10.781689   10.781689   10.781689...
   10.781689   10.781689   10.781689   10.781689   10.781689   10.781689   10.781689   10.781689...
   10.781689   10.781689   10.781689   10.781689   10.781689   10.781689   10.781689   10.781689...
   10.781689   10.781689   10.781689   10.781689   10.781689   10.781689   10.781689   10.781689...
   10.781689   10.781689   10.781689   10.781689   10.781689   10.781689   10.781689   10.781689...
   10.781689   10.781689   10.781689   10.781689   10.781689   10.781689   10.781689   10.781689...
   10.781689   10.781689   10.781689   10.781689   10.781689   10.781689   10.781689   10.781689...
   10.781689   10.781689   10.781689   10.781689   10.781689   10.781689   10.781689   10.781689...
   10.781689   10.781689   10.781689   10.781689   10.781689   10.781689   10.781689   10.781689...
   10.781689   10.781689   10.781689   10.781689   10.781689   10.781689   10.781689   10.781689...
   10.781689   10.781689   10.781689   10.781689   10.781689   10.781689   10.781689   10.781689...
   10.781689   10.781689   10.781689   10.781689   10.781689   10.781689   10.781689   10.781689...
   10.781689   10.781689   10.781689   10.781689   10.781689   10.781689   10.781689   10.781689...
   10.781689   10.781689   10.781689   10.781689   10.781689   10.781689   10.781689   10.781689...
   10.781689   10.781689   10.781689   10.781689   10.781689   10.781689   10.781689   10.781689...
   10.781689   10.781689   10.781689   10.781689   10.781689   10.781689   10.781689   10.781689...
   10.781689   10.781689   10.781689   10.781689   10.781689   10.781689   10.781689   10.781689...
   10.781689   10.781689   10.781689   10.781689   10.781689   10.781689   10.781689   10.781689...
   10.781689   10.781689   10.781689   10.781689   10.781689   10.781689   10.781689   10.781689...
   10.781689   10.781689   10.781689   10.781689   10.781689   10.781689   10.781689   10.781689...
   10.781689   10.781689   10.781689   10.781689   10.781689   10.781689   10.781689   10.781689...
   10.781689   10.781689   10.781689   10.781689   10.781689   10.781689   10.781689   10.781689...
   10.781689   10.781689   10.781689   10.781689   10.781689   10.781689   10.781689   10.781689...
   10.781689   10.781689   10.781689   10.781689   10.781689   10.781689   10.781689   10.781689...
   10.781689   10.781689   10.781689   10.781689   10.781689   10.781689   10.781689   10.781689...
   10.781689   10.781689   10.781689   10.781689   10.781689   10.781689   10.781689   10.781689...
   10.781689   10.781689   10.781689   10.781689   10.781689   10.781689   10.781689   10.781689...
   10.781689   10.781689   10.781689   10.781689   10.781689   10.781689   10.781689   10.781689...
   10.781689   10.781689   10.781689   10.781689   10.781689   10.781689   10.781689   10.781689...
   10.781689   10.781689   10.781689   10.781689   10.781689   10.781689   10.781689   10.781689...
   10.781689   10.781689   10.781689   10.781689   10.781689   10.781689   10.781689   10.781689...
   10.781689   10.781689   10.781689   10.781689   10.781689   10.781689   10.781689   10.781689...
   10.781689   10.781689   10.781689   10.781689   10.781689   10.781689   10.781689   10.781689...
   10.781689   10.781689   10.781689   10.781689   10.781689   10.781689   10.781689   10.781689...
   10.781689   10.781689   10.781689   10.781689   10.781689   10.781689   10.781689   10.781689...
   10.781689   10.781689   10.781689   10.781689   10.781689   10.781689   10.781689   10.781689...
   10.781689   10.781689   10.781689   10.781689   10.781689   10.781689   10.781689   10.781689...
   10.781689   10.781689   10.781689   10.781689   10.781689   10.781689   10.781689   10.781689...
   10.781689   10.781689   10.781689   10.781689   10.781689   10.781689   10.781689   10.781689...
   10.781689   10.781689   10.781689   10.781689   10.781689   10.781689   10.781689   10.781689...
   10.781689   10.781689   10.781689   10.781689   10.781689   10.781689   10.781689   10.781689...
   10.781689   10.781689   10.781689   10.781689   10.781689   10.781689   10.781689   10.781689...
   10.781689   10.781689   10.781689   10.781689   10.781689   10.781689   10.781689   10.781689...
   10.781689   10.781689   10.781689   10.781689   10.781689   10.781689   10.781689   10.781689...
   10.781689   10.781689   10.781689   10.781689   10.781689   10.781689   10.781689   10.781689...
   10.781689   10.781689   10.781689   10.781689   10.781689   10.781689   10.781689   10.781689...
   10.781689   10.781689   10.781689   10.781689   10.781689   10.781689   10.781689   10.781689...
   10.781689   10.781689   10.781689   10.781689   10.781689   10.781689   10.781689   10.781689...
   10.781689   10.781689   10.781689   10.781689   10.781689   10.781689   10.781689   10.781689...
   10.781689   10.781689   10.781689   10.781689   10.781689   10.781689   10.781689   10.781689...
   10.781689   10.781689   10.781689   10.781689   10.781689   10.781689   10.781689   10.781689...
   10.781689   10.781689   10.781689   10.781689   10.781689   10.781689   10.781689   10.781689...
   10.781689   10.781689   10.781689   10.781689   10.781689   10.781689   10.781689   10.781689...
   10.781689   10.781689   10.781689   10.781689   10.781689   10.781689   10.781689   10.781689...
   10.781689   10.781689   10.781689   10.781689   10.781689   10.781689   10.781689   10.781689...
   10.781689   10.781689   10.781689   10.781689   10.781689   10.781689   10.781689   10.781689...
   10.781689   10.781689   10.781689   10.781689   10.781689   10.781689   10.781689   10.781689...
   10.781689   10.781689   10.781689   10.781689   10.781689   10.781689   10.781689   10.781689...
   10.781689   10.781689   10.781689   10.781689   10.781689   10.781689   10.781689   10.781689...
   10.781689   10.781689   10.781689   10.781689   10.781689   10.781689   10.781689   10.781689...
   10.781689   10.781689   10.781689   10.781689   10.781689   10.781689   10.781689   10.781689...
   10.781689   10.781689   10.781689   10.781689   10.781689   10.781689   10.781689   10.781689...
   10.781689   10.781689   10.781689   10.781689   10.781689   10.781689   10.781689   10.781689...
   10.781689   10.781689   10.781689   10.781689   10.781689   10.781689   10.781689   10.781689...
   10.781689   10.781689   10.781689   10.781689   10.781689   10.781689   10.781689   10.781689...
   10.781689   10.781689   10.781689   10.781689   10.781689   10.781689   10.781689   10.781689...
   10.781689   10.781689   10.781689   10.781689   10.781689   10.781689   10.781689   10.781689...
   10.781689   10.781689   10.781689   10.781689   10.781689   10.781689   10.781689   10.781689...
   10.781689   10.781689   10.781689   10.781689   10.781689   10.781689   10.781689   10.781689...
   10.781689   10.781689   10.781689   10.781689   10.781689   10.781689   10.781689   10.781689...
   10.781689   10.781689   10.781689   10.781689   10.781689   10.781689   10.781689   10.781689...
   10.781689   10.781689   10.781689   10.781689   10.781689   10.781689   10.781689   10.781689...
   10.781689   10.781689   10.781689   10.781689   10.781689   10.781689   10.781689   10.781689...
   10.781689   10.781689   10.781689   10.781689   10.781689   10.781689   10.781689   10.781689...
   10.781689   10.781689   10.781689   10.781689   10.781689   10.781689   10.781689   10.781689...
   10.781689   10.781689   10.781689   10.781689   10.781689   10.781689   10.781689   10.781689...
   10.781689   10.781689   10.781689   10.781689   10.781689   10.781689   10.781689   10.781689...
   10.781689   10.781689   10.781689   10.781689   10.781689   10.781689   10.781689   10.781689...
   10.781689   10.781689   10.781689   10.781689   10.781689   10.781689   10.781689   10.781689...
   10.781689   10.781689   10.781689   10.781689   10.781689   10.781689   10.781689   10.781689...
   10.781689   10.781689   10.781689   10.781689   10.781689   10.781689   10.781689   10.781689...
   10.781689   10.781689   10.781689   10.781689   10.781689   10.781689   10.781689   10.781689...
   10.781689   10.781689   10.781689   10.781689   10.781689   10.781689   10.781689   10.781689...
   10.781689   10.781689   10.781689   10.781689   10.781689   10.781689   10.781689   10.781689...
   10.781689   10.781689   10.781689   10.781689   10.781689   10.781689   10.781689   10.781689...
   10.781689   10.781689   10.781689   10.781689   10.781689   10.781689   10.781689   10.781689...
   10.781689   10.781689   10.781689   10.781689   10.781689   10.781689   10.781689   10.781689...
   10.781689   10.781689   10.781689   10.781689   10.781689   10.781689   10.781689   10.781689...
   10.781689   10.781689   10.781689   10.781689   10.781689   10.781689   10.781689   10.781689...
   10.781689   10.781689   10.781689   10.781689   10.781689   10.781689   10.781689   10.781689...
   10.781689   10.781689   10.781689   10.781689   10.781689   10.781689   10.781689   10.781689...
   10.781689   10.781689   10.781689   10.781689   10.781689   10.781689   10.781689   10.781689...
   10.781689   10.781689   10.781689   10.781689   10.781689   10.781689   10.781689   10.781689...
   10.781689   10.781689   10.781689   10.781689   10.781689   10.781689   10.781689   10.781689...
   10.781689   10.781689   10.781689   10.781689   10.781689   10.781689   10.781689   10.781689...
   10.781689   10.781689   10.781689   10.781689   10.781689   10.781689   10.781689   10.781689...
   10.781689   10.781689   10.781689   10.781689   10.781689   10.781689   10.781689   10.781689...
   10.781689   10.781689   10.781689   10.781689   10.781689   10.781689   10.781689   10.781689...
   10.781689   10.781689   10.781689   10.781689   10.781689   10.781689   10.781689   10.781689...
   10.781689   10.781689   10.781689   10.781689   10.781689   10.781689   10.781689   10.781689...
   10.781689   10.781689   10.781689   10.781689   10.781689   10.781689   10.781689   10.781689...
   10.781689   10.781689   10.781689   10.781689   10.781689   10.781689   10.781689   10.781689...
   10.781689   10.781689   10.781689   10.781689   10.781689   10.781689   10.781689   10.781689...
   10.781689   10.781689   10.781689   10.781689   10.781689   10.781689   10.781689   10.781689...
   10.781689   10.781689   10.781689   10.781689   10.781689   10.781689   10.781689   10.781689...
   10.781689   10.781689   10.781689   10.781689   10.781689   10.781689   10.781689   10.781689...
   10.781689   10.781689   10.781689   10.781689   10.781689   10.781689   10.781689   10.781689...
   10.781689   10.781689   10.781689   10.781689   10.781689   10.781689   10.781689   10.781689...
   10.781689   10.781689   10.781689   10.781689   10.781689   10.781689   10.781689   10.781689...
   10.781689   10.781689   10.781689   10.781689   10.781689   10.781689   10.781689   10.781689...
   10.781689   10.781689   10.781689   10.781689   10.781689   10.781689   10.781689   10.781689...
   10.781689   10.781689   10.781689   10.781689   10.781689   10.781689   10.781689   10.781689...
   10.781689   10.781689   10.781689   10.781689   10.781689   10.781689   10.781689   10.781689...
   10.781689   10.781689   10.781689   10.781689   10.781689   10.781689   10.781689   10.781689...
   10.781689   10.781689   10.781689   10.781689   10.781689   10.781689   10.781689   10.781689...
   10.781689   10.781689   10.781689   10.781689   10.781689   10.781689   10.781689   10.781689...
   10.781689   10.781689   10.781689   10.781689   10.781689   10.781689   10.781689   10.781689...
   10.781689   10.781689   10.781689   10.781689   10.781689   10.781689   10.781689   10.781689...
   10.781689   10.781689   10.781689   10.781689   10.781689   10.781689   10.781689   10.781689...
   10.781689   10.781689   10.781689   10.781689   10.781689   10.781689   10.781689   10.781689...
   10.781689   10.781689   10.781689   10.781689   10.781689   10.781689   10.781689   10.781689...
   10.781689   10.781689   10.781689   10.781689   10.781689   10.781689   10.781689   10.781689...
   10.781689   10.781689   10.781689   10.781689   10.781689   10.781689   10.781689   10.781689...
   10.781689   10.781689   10.781689   10.781689   10.781689   10.781689   10.781689   10.781689...
   10.781689   10.781689   10.781689   10.781689   10.781689   10.781689   10.781689   10.781689...
   10.781689   10.781689   10.781689   10.781689   10.781689   10.781689   10.781689   10.781689...
   10.781689   10.781689   10.781689   10.781689   10.781689   10.781689   10.781689   10.781689...
   10.781689   10.781689   10.781689   10.781689   10.781689   10.781689   10.781689   10.781689...
   10.781689   10.781689   10.781689   10.781689   10.781689   10.781689   10.781689   10.781689...
   10.781689   10.781689   10.781689   10.781689   10.781689   10.781689   10.781689   10.781689...
   10.781689   10.781689   10.781689   10.781689   10.781689   10.781689   10.781689   10.781689...
   10.781689   10.781689   10.781689   10.781689   10.781689   10.781689   10.781689   10.781689...
   10.781689   10.781689   10.781689   10.781689   10.781689   10.781689   10.781689   10.781689...
   10.781689   10.781689   10.781689   10.781689   10.781689   10.781689   10.781689   10.781689...
   10.781689   10.781689   10.781689   10.781689   10.781689   10.781689   10.781689   10.781689...
   10.781689   10.781689   10.781689   10.781689   10.781689   10.781689   10.781689   10.781689...
   10.781689   10.781689   10.781689   10.781689   10.781689   10.781689   10.781689   10.781689...
   10.781689   10.781689   10.781689   10.781689   10.781689   10.781689   10.781689   10.781689...
   10.781689   10.781689   10.781689   10.781689   10.781689   10.781689   10.781689   10.781689...
   10.781689   10.781689   10.781689   10.781689   10.781689   10.781689   10.781689   10.781689...
   10.781689   10.781689   10.781689   10.781689   10.781689   10.781689   10.781689   10.781689...
   10.781689   10.781689   10.781689   10.781689   10.781689   10.781689   10.781689   10.781689...
   10.781689   10.781689   10.781689   10.781689   10.781689   10.781689   10.781689   10.781689...
   10.781689   10.781689   10.781689   10.781689   10.781689   10.781689   10.781689   10.781689...
   10.781689   10.781689   10.781689   10.781689   10.781689   10.781689   10.781689   10.781689...
   10.781689   10.781689   10.781689   10.781689   10.781689   10.781689   10.781689   10.781689...
   10.781689   10.781689   10.781689   10.781689   10.781689   10.781689   10.781689   10.781689...
   10.781689   10.781689   10.781689   10.781689   10.781689   10.781689   10.781689   10.781689...
   10.781689   10.781689   10.781689   10.781689   10.781689   10.781689   10.781689   10.781689...
   10.781689   10.781689   10.781689   10.781689   10.781689   10.781689   10.781689   10.781689...
   10.781689   10.781689   10.781689   10.781689   10.781689   10.781689   10.781689   10.781689...
   10.781689   10.781689   10.781689   10.781689   10.781689   10.781689   10.781689   10.781689...
   10.781689   10.781689   10.781689   10.781689   10.781689   10.781689   10.781689   10.781689...
   10.781689   10.781689   10.781689   10.781689   10.781689   10.781689   10.781689   10.781689...
   10.781689   10.781689   10.781689   10.781689   10.781689   10.781689   10.781689   10.781689...
   10.781689   10.781689   10.781689   10.781689   10.781689   10.781689   10.781689   10.781689...
   10.781689   10.781689   10.781689   10.781689   10.781689   10.781689   10.781689   10.781689...
   10.781689   10.781689   10.781689   10.781689   10.781689   10.781689   10.781689   10.781689...
   10.781689   10.781689   10.781689   10.781689   10.781689   10.781689   10.781689   10.781689...
   10.781689   10.781689   10.781689   10.781689   10.781689   10.781689   10.781689   10.781689...
   10.781689   10.781689   10.781689   10.781689   10.781689   10.781689   10.781689   10.781689...
   10.781689   10.781689   10.781689   10.781689   10.781689   10.781689   10.781689   10.781689...
   10.781689   10.781689   10.781689   10.781689   10.781689   10.781689   10.781689   10.781689...
   10.781689   10.781689   10.781689   10.781689   10.781689   10.781689   10.781689   10.781689...
   10.781689   10.781689   10.781689   10.781689   10.781689   10.781689   10.781689   10.781689...
   10.781689   10.781689   10.781689   10.781689   10.781689   10.781689   10.781689   10.781689...
   10.781689   10.781689   10.781689   10.781689   10.781689   10.781689   10.781689   10.781689...
   10.781689   10.781689   10.781689   10.781689   10.781689   10.781689   10.781689   10.781689...
   10.781689   10.781689   10.781689   10.781689   10.781689   10.781689   10.781689   10.781689...
   10.781689   10.781689   10.781689   10.781689   10.781689   10.781689   10.781689   10.781689...
   10.781689   10.781689   10.781689   10.781689   10.781689   10.781689   10.781689   10.781689...
   10.781689   10.781689   10.781689   10.781689   10.781689   10.781689   10.781689   10.781689...
   10.781689   10.781689   10.781689   10.781689   10.781689   10.781689   10.781689   10.781689...
   10.781689   10.781689   10.781689   10.781689   10.781689   10.781689   10.781689   10.781689...
   10.781689   10.781689   10.781689   10.781689   10.781689   10.781689   10.781689   10.781689...
   10.781689   10.781689   10.781689   10.781689   10.781689   10.781689   10.781689   10.781689...
   10.781689   10.781689   10.781689   10.781689   10.781689   10.781689   10.781689   10.781689...
   10.781689   10.781689   10.781689   10.781689   10.781689   10.781689   10.781689   10.781689...
   10.781689   10.781689   10.781689   10.781689   10.781689   10.781689   10.781689   10.781689...
   10.781689   10.781689   10.781689   10.781689   10.781689   10.781689   10.781689   10.781689...
   10.781689   10.781689   10.781689   10.781689   10.781689   10.781689   10.781689   10.781689...
   10.781689   10.781689   10.781689   10.781689   10.781689   10.781689   10.781689   10.781689...
   10.781689   10.781689   10.781689   10.781689   10.781689   10.781689   10.781689   10.781689...
   10.781689   10.781689   10.781689   10.781689   10.781689   10.781689   10.781689   10.781689...
   10.781689   10.781689   10.781689   10.781689   10.781689   10.781689   10.781689   10.781689...
   10.781689   10.781689   10.781689   10.781689   10.781689   10.781689   10.781689   10.781689...
   10.781689   10.781689   10.781689   10.781689   10.781689   10.781689   10.781689   10.781689...
   10.781689   10.781689   10.781689   10.781689   10.781689   10.781689   10.781689   10.781689...
   10.781689   10.781689   10.781689   10.781689   10.781689   10.781689   10.781689   10.781689...
   10.781689   10.781689   10.781689   10.781689   10.781689   10.781689   10.781689   10.781689...
   10.781689   10.781689   10.781689   10.781689   10.781689   10.781689   10.781689   10.781689...
   10.781689   10.781689   10.781689   10.781689   10.781689   10.781689   10.781689   10.781689...
   10.781689   10.781689   10.781689   10.781689   10.781689   10.781689   10.781689   10.781689...
   10.781689   10.781689   10.781689   10.781689   10.781689   10.781689   10.781689   10.781689...
   10.781689   10.781689   10.781689   10.781689   10.781689   10.781689   10.781689   10.781689...
   10.781689   10.781689   10.781689   10.781689   10.781689   10.781689   10.781689   10.781689...
   10.781689   10.781689   10.781689   10.781689   10.781689   10.781689   10.781689   10.781689...
   10.781689   10.781689   10.781689   10.781689   10.781689   10.781689   10.781689   10.781689...
   10.781689   10.781689   10.781689   10.781689   10.781689   10.781689   10.781689   10.781689...
   10.781689   10.781689   10.781689   10.781689   10.781689   10.781689   10.781689   10.781689...
   10.781689   10.781689   10.781689   10.781689   10.781689   10.781689   10.781689   10.781689...
   10.781689   10.781689   10.781689   10.781689   10.781689   10.781689   10.781689   10.781689...
   10.781689   10.781689   10.781689   10.781689   10.781689   10.781689   10.781689   10.781689...
   10.781689   10.781689   10.781689   10.781689   10.781689   10.781689   10.781689   10.781689...
   10.781689   10.781689   10.781689   10.781689   10.781689   10.781689   10.781689   10.781689...
   10.781689   10.781689   10.781689   10.781689   10.781689   10.781689   10.781689   10.781689...
   10.781689   10.781689   10.781689   10.781689   10.781689   10.781689   10.781689   10.781689...
   10.781689   10.781689   10.781689   10.781689   10.781689   10.781689   10.781689   10.781689...
   10.781689   10.781689   10.781689   10.781689   10.781689   10.781689   10.781689   10.781689...
   10.781689   10.781689   10.781689   10.781689   10.781689   10.781689   10.781689   10.781689...
   10.781689   10.781689   10.781689   10.781689   10.781689   10.781689   10.781689   10.781689...
   10.781689   10.781689   10.781689   10.781689   10.781689   10.781689   10.781689   10.781689...
   10.781689   10.781689   10.781689   10.781689   10.781689   10.781689   10.781689   10.781689...
   10.781689   10.781689   10.781689   10.781689   10.781689   10.781689   10.781689   10.781689...
   10.781689   10.781689   10.781689   10.781689   10.781689   10.781689   10.781689   10.781689...
   10.781689   10.781689   10.781689   10.781689   10.781689   10.781689   10.781689   10.781689...
   10.781689   10.781689   10.781689   10.781689   10.781689   10.781689   10.781689   10.781689...
   10.781689   10.781689   10.781689   10.781689   10.781689   10.781689   10.781689   10.781689...
   10.781689   10.781689   10.781689   10.781689   10.781689   10.781689   10.781689   10.781689...
   10.781689   10.781689   10.781689   10.781689   10.781689   10.781689   10.781689   10.781689...
   10.781689   10.781689   10.781689   10.781689   10.781689   10.781689   10.781689   10.781689...
   10.781689   10.781689   10.781689   10.781689   10.781689   10.781689   10.781689   10.781689...
   10.781689   10.781689   10.781689   10.781689   10.781689   10.781689   10.781689   10.781689...
   10.781689   10.781689   10.781689   10.781689   10.781689   10.781689   10.781689   10.781689...
   10.781689   10.781689   10.781689   10.781689   10.781689   10.781689   10.781689   10.781689...
   10.781689   10.781689   10.781689   10.781689   10.781689   10.781689   10.781689   10.781689...
   10.781689   10.781689   10.781689   10.781689   10.781689   10.781689   10.781689   10.781689...
   10.781689   10.781689   10.781689   10.781689   10.781689   10.781689   10.781689   10.781689...
   10.781689   10.781689   10.781689   10.781689   10.781689   10.781689   10.781689   10.781689...
   10.781689   10.781689   10.781689   10.781689   10.781689   10.781689   10.781689   10.781689...
   10.781689   10.781689   10.781689   10.781689   10.781689   10.781689   10.781689   10.781689...
   10.781689   10.781689   10.781689   10.781689   10.781689   10.781689   10.781689   10.781689...
   10.781689   10.781689   10.781689   10.781689   10.781689   10.781689   10.781689   10.781689...
   10.781689   10.781689   10.781689   10.781689   10.781689   10.781689   10.781689   10.781689...
   10.781689   10.781689   10.781689   10.781689   10.781689   10.781689   10.781689   10.781689...
   10.781689   10.781689   10.781689   10.781689   10.781689   10.781689   10.781689   10.781689...
   10.781689   10.781689   10.781689   10.781689   10.781689   10.781689   10.781689   10.781689...
   10.781689   10.781689   10.781689   10.781689   10.781689   10.781689   10.781689   10.781689...
   10.781689   10.781689   10.781689   10.781689   10.781689   10.781689   10.781689   10.781689...
   10.781689   10.781689   10.781689   10.781689   10.781689   10.781689   10.781689   10.781689...
   10.781689   10.781689   10.781689   10.781689   10.781689   10.781689   10.781689   10.781689...
   10.781689   10.781689   10.781689   10.781689   10.781689   10.781689   10.781689   10.781689...
   10.781689   10.781689   10.781689   10.781689   10.781689   10.781689   10.781689   10.781689...
   10.781689   10.781689   10.781689   10.781689   10.781689   10.781689   10.781689   10.781689...
   10.781689   10.781689   10.781689   10.781689   10.781689   10.781689   10.781689   10.781689...
   10.781689   10.781689   10.781689   10.781689   10.781689   10.781689   10.781689   10.781689...
   10.781689   10.781689   10.781689   10.781689   10.781689   10.781689   10.781689   10.781689...
   10.781689   10.781689   10.781689   10.781689   10.781689   10.781689   10.781689   10.781689...
   10.781689   10.781689   10.781689   10.781689   10.781689   10.781689   10.781689   10.781689...
   10.781689   10.781689   10.781689   10.781689   10.781689   10.781689   10.781689   10.781689...
   10.781689   10.781689   10.781689   10.781689   10.781689   10.781689   10.781689   10.781689...
   10.781689   10.781689   10.781689   10.781689   10.781689   10.781689   10.781689   10.781689...
   10.781689   10.781689   10.781689   10.781689   10.781689   10.781689   10.781689   10.781689...
   10.781689   10.781689   10.781689   10.781689   10.781689   10.781689   10.781689   10.781689...
   10.781689   10.781689   10.781689   10.781689   10.781689   10.781689   10.781689   10.781689...
   10.781689   10.781689   10.781689   10.781689   10.781689   10.781689   10.781689   10.781689...
   10.781689   10.781689   10.781689   10.781689   10.781689   10.781689   10.781689   10.781689...
   10.781689   10.781689   10.781689   10.781689   10.781689   10.781689   10.781689   10.781689...
   10.781689   10.781689   10.781689   10.781689   10.781689   10.781689   10.781689   10.781689...
   10.781689   10.781689   10.781689   10.781689   10.781689   10.781689   10.781689   10.781689...
   10.781689   10.781689   10.781689   10.781689   10.781689   10.781689   10.781689   10.781689...
   10.781689   10.781689   10.781689   10.781689   10.781689   10.781689   10.781689   10.781689...
   10.781689   10.781689   10.781689   10.781689   10.781689   10.781689   10.781689   10.781689...
   10.781689   10.781689   10.781689   10.781689   10.781689   10.781689   10.781689   10.781689...
   10.781689   10.781689   10.781689   10.781689   10.781689   10.781689   10.781689   10.781689...
   10.781689   10.781689   10.781689   10.781689   10.781689   10.781689   10.781689   10.781689...
   10.781689   10.781689   10.781689   10.781689   10.781689   10.781689   10.781689   10.781689...
   10.781689   10.781689   10.781689   10.781689   10.781689   10.781689   10.781689   10.781689...
   10.781689   10.781689   10.781689   10.781689   10.781689   10.781689   10.781689   10.781689...
   10.781689   10.781689   10.781689   10.781689   10.781689   10.781689   10.781689   10.781689...
   10.781689   10.781689   10.781689   10.781689   10.781689   10.781689   10.781689   10.781689...
   10.781689   10.781689   10.781689   10.781689   10.781689   10.781689   10.781689   10.781689...
   10.781689   10.781689   10.781689   10.781689   10.781689   10.781689   10.781689   10.781689...
   10.781689   10.781689   10.781689   10.781689   10.781689   10.781689   10.781689   10.781689...
   10.781689   10.781689   10.781689   10.781689   10.781689   10.781689   10.781689   10.781689...
   10.781689   10.781689   10.781689   10.781689   10.781689   10.781689   10.781689   10.781689...
   10.781689   10.781689   10.781689   10.781689   10.781689   10.781689   10.781689   10.781689...
   10.781689   10.781689   10.781689   10.781689   10.781689   10.781689   10.781689   10.781689...
   10.781689   10.781689   10.781689   10.781689   10.781689   10.781689   10.781689   10.781689...
   10.781689   10.781689   10.781689   10.781689   10.781689   10.781689   10.781689   10.781689...
   10.781689   10.781689   10.781689   10.781689   10.781689   10.781689   10.781689   10.781689...
   10.781689   10.781689   10.781689   10.781689   10.781689   10.781689   10.781689   10.781689...
   10.781689   10.781689   10.781689   10.781689   10.781689   10.781689   10.781689   10.781689...
   10.781689   10.781689   10.781689   10.781689   10.781689   10.781689   10.781689   10.781689...
   10.781689   10.781689   10.781689   10.781689   10.781689   10.781689   10.781689   10.781689...
   10.781689   10.781689   10.781689   10.781689   10.781689   10.781689   10.781689   10.781689...
   10.781689   10.781689   10.781689   10.781689   10.781689   10.781689   10.781689   10.781689...
   10.781689   10.781689   10.781689   10.781689   10.781689   10.781689   10.781689   10.781689...
   10.781689   10.781689   10.781689   10.781689   10.781689   10.781689   10.781689   10.781689...
   10.781689   10.781689   10.781689   10.781689   10.781689   10.781689   10.781689   10.781689...
   10.781689   10.781689   10.781689   10.781689   10.781689   10.781689   10.781689   10.781689...
   10.781689   10.781689   10.781689   10.781689   10.781689   10.781689   10.781689   10.781689...
   10.781689   10.781689   10.781689   10.781689   10.781689   10.781689   10.781689   10.781689...
   10.781689   10.781689   10.781689   10.781689   10.781689   10.781689   10.781689   10.781689...
   10.781689   10.781689   10.781689   10.781689   10.781689   10.781689   10.781689   10.781689...
   10.781689   10.781689   10.781689   10.781689   10.781689   10.781689   10.781689   10.781689...
   10.781689   10.781689   10.781689   10.781689   10.781689   10.781689   10.781689   10.781689...
   10.781689   10.781689   10.781689   10.781689   10.781689   10.781689   10.781689   10.781689...
   10.781689   10.781689   10.781689   10.781689   10.781689   10.781689   10.781689   10.781689...
   10.781689   10.781689   10.781689   10.781689   10.781689   10.781689   10.781689   10.781689...
   10.781689   10.781689   10.781689   10.781689   10.781689   10.781689   10.781689   10.781689...
   10.781689   10.781689   10.781689   10.781689   10.781689   10.781689   10.781689   10.781689...
   10.781689   10.781689   10.781689   10.781689   10.781689   10.781689   10.781689   10.781689...
   10.781689   10.781689   10.781689   10.781689   10.781689   10.781689   10.781689   10.781689...
   10.781689   10.781689   10.781689   10.781689   10.781689   10.781689   10.781689   10.781689...
   10.781689   10.781689   10.781689   10.781689   10.781689   10.781689   10.781689   10.781689...
   10.781689   10.781689   10.781689   10.781689   10.781689   10.781689   10.781689   10.781689...
   10.781689   10.781689   10.781689   10.781689   10.781689   10.781689   10.781689   10.781689...
   10.781689   10.781689   10.781689   10.781689   10.781689   10.781689   10.781689   10.781689...
   10.781689   10.781689   10.781689   10.781689   10.781689   10.781689   10.781689   10.781689...
   10.781689   10.781689   10.781689   10.781689   10.781689   10.781689   10.781689   10.781689...
   10.781689   10.781689   10.781689   10.781689   10.781689   10.781689   10.781689   10.781689...
   10.781689   10.781689   10.781689   10.781689   10.781689   10.781689   10.781689   10.781689...
   10.781689   10.781689   10.781689   10.781689   10.781689   10.781689   10.781689   10.781689...
   10.781689   10.781689   10.781689   10.781689   10.781689   10.781689   10.781689   10.781689...
   10.781689   10.781689   10.781689   10.781689   10.781689   10.781689   10.781689   10.781689...
   10.781689   10.781689   10.781689   10.781689   10.781689   10.781689   10.781689   10.781689...
   10.781689   10.781689   10.781689   10.781689   10.781689   10.781689   10.781689   10.781689...
   10.781689   10.781689   10.781689   10.781689   10.781689   10.781689   10.781689   10.781689...
   10.781689   10.781689   10.781689   10.781689   10.781689   10.781689   10.781689   10.781689...
   10.781689   10.781689   10.781689   10.781689   10.781689   10.781689   10.781689   10.781689...
   10.781689   10.781689   10.781689   10.781689   10.781689   10.781689   10.781689   10.781689...
   10.781689   10.781689   10.781689   10.781689   10.781689   10.781689   10.781689   10.781689...
   10.781689   10.781689   10.781689   10.781689   10.781689   10.781689   10.781689   10.781689...
   10.781689   10.781689   10.781689   10.781689   10.781689   10.781689   10.781689   10.781689...
   10.781689   10.781689   10.781689   10.781689   10.781689   10.781689   10.781689   10.781689...
   10.781689   10.781689   10.711459   10.711459   10.711459   10.711459   10.711459   10.711459...
   10.711459   10.711459   10.711459   10.711459   10.711459   10.711459   10.711459   10.711459...
   10.711459   10.711459   10.711459   10.711459   10.711459   10.711459   10.711459   10.711459...
   10.711459   10.711459   10.711459   10.711459   10.711459   10.711459   10.711459   10.711459...
   10.711459   10.711459   10.711459   10.711459   10.711459   10.711459   10.711459   10.711459...
   10.711459   10.711459   10.711459   10.711459   10.711459   10.711459   10.711459   10.711459...
   10.711459   10.711459   10.711459   10.711459   10.711459   10.711459   10.711459   10.711459...
   10.711459   10.711459   10.711459   10.711459   10.711459   10.711459   10.711459   10.711459...
   10.711459   10.711459   10.711459   10.711459   10.711459   10.711459   10.711459   10.711459...
   10.711459   10.711459   10.711459   10.711459   10.711459   10.711459   10.711459   10.711459...
   10.711459   10.711459   10.711459   10.711459   10.711459   10.711459   10.711459   10.711459...
   10.711459   10.711459   10.711459   10.711459   10.711459   10.711459   10.711459   10.711459...
   10.711459   10.711459   10.711459   10.711459   10.711459   10.711459   10.711459   10.711459...
   10.711459   10.711459   10.711459   10.711459   10.711459   10.711459   10.711459   10.711459...
   10.711459   10.711459   10.711459   10.711459   10.711459   10.711459   10.711459   10.711459...
   10.711459   10.711459   10.711459   10.711459   10.711459   10.711459   10.711459   10.711459...
   10.711459   10.711459   10.711459   10.711459   10.711459   10.711459   10.711459   10.711459...
   10.711459   10.711459   10.711459   10.711459   10.711459   10.711459   10.711459   10.711459...
   10.711459   10.711459   10.711459   10.711459   10.711459   10.711459   10.711459   10.711459...
   10.711459   10.711459   10.711459   10.711459   10.711459   10.711459   10.711459   10.711459...
   10.711459   10.711459   10.711459   10.711459   10.711459   10.711459   10.711459   10.711459...
   10.711459   10.711459   10.711459   10.711459   10.711459   10.711459   10.711459   10.711459...
   10.711459   10.711459   10.711459   10.711459   10.711459   10.711459   10.711459   10.711459...
   10.711459   10.711459   10.711459   10.711459   10.711459   10.711459   10.711459   10.711459...
   10.711459   10.711459   10.711459   10.711459   10.711459   10.711459   10.711459   10.711459...
   10.711459   10.711459   10.711459   10.711459   10.711459   10.711459   10.711459   10.711459...
   10.711459   10.711459   10.711459   10.711459   10.711459   10.711459   10.711459   10.711459...
   10.711459   10.711459   10.711459   10.711459   10.711459   10.711459   10.711459   10.711459...
   10.711459   10.711459   10.711459   10.711459   10.711459   10.711459   10.711459   10.711459...
   10.711459   10.711459   10.711459   10.711459   10.711459   10.711459   10.711459   10.711459...
   10.711459   10.711459   10.711459   10.711459   10.711459   10.711459   10.711459   10.711459...
   10.711459   10.711459   10.711459   10.711459   10.711459   10.711459   10.711459   10.711459...
   10.711459   10.711459   10.711459   10.711459   10.711459   10.711459   10.711459   10.711459...
   10.711459   10.711459   10.711459   10.711459   10.711459   10.711459   10.711459   10.711459...
   10.711459   10.711459   10.711459   10.711459   10.711459   10.711459   10.711459   10.711459...
   10.711459   10.711459   10.711459   10.711459   10.711459   10.711459   10.711459   10.711459...
   10.711459   10.711459   10.711459   10.711459   10.711459   10.711459   10.711459   10.711459...
   10.711459   10.711459   10.711459   10.711459   10.711459   10.711459   10.711459   10.711459...
   10.711459   10.711459   10.711459   10.711459   10.711459   10.711459   10.711459   10.711459...
   10.711459   10.711459   10.711459   10.711459   10.711459   10.711459   10.711459   10.711459...
   10.711459   10.711459   10.711459   10.711459   10.711459   10.711459   10.711459   10.711459...
   10.711459   10.711459   10.711459   10.711459   10.711459   10.711459   10.711459   10.711459...
   10.711459   10.711459   10.711459   10.711459   10.711459   10.711459   10.711459   10.711459...
   10.711459   10.711459   10.711459   10.711459   10.711459   10.711459   10.711459   10.711459...
   10.711459   10.711459   10.711459   10.711459   10.711459   10.711459   10.711459   10.711459...
   10.711459   10.711459   10.711459   10.711459   10.711459   10.711459   10.711459   10.711459...
   10.711459   10.711459   10.711459   10.711459   10.711459   10.711459   10.711459   10.711459...
   10.711459   10.711459   10.711459   10.711459   10.711459   10.711459   10.711459   10.711459...
   10.711459   10.711459   10.711459   10.711459   10.711459   10.711459   10.711459   10.711459...
   10.711459   10.711459   10.711459   10.711459   10.711459   10.711459   10.711459   10.711459...
   10.711459   10.711459   10.711459   10.711459   10.711459   10.711459   10.711459   10.711459...
   10.711459   10.711459   10.711459   10.711459   10.711459   10.711459   10.711459   10.711459...
   10.711459   10.711459   10.711459   10.711459   10.711459   10.711459   10.711459   10.711459...
   10.711459   10.711459   10.711459   10.711459   10.711459   10.711459   10.711459   10.711459...
   10.711459   10.711459   10.711459   10.711459   10.711459   10.711459   10.711459   10.711459...
   10.711459   10.711459   10.711459   10.711459   10.711459   10.711459   10.711459   10.711459...
   10.711459   10.711459   10.711459   10.711459   10.711459   10.711459   10.711459   10.711459...
   10.711459   10.711459   10.711459   10.711459   10.711459   10.711459   10.711459   10.711459...
   10.711459   10.711459   10.711459   10.711459   10.711459   10.711459   10.711459   10.711459...
   10.711459   10.711459   10.711459   10.711459   10.711459   10.711459   10.711459   10.711459...
   10.711459   10.711459   10.711459   10.711459   10.711459   10.711459   10.711459   10.711459...
   10.711459   10.711459   10.711459   10.711459   10.711459   10.711459   10.711459   10.711459...
   10.711459   10.711459   10.711459   10.711459   10.711459   10.711459   10.711459   10.711459...
   10.711459   10.711459   10.711459   10.711459   10.711459   10.711459   10.711459   10.711459...
   10.711459   10.711459   10.711459   10.711459   10.711459   10.711459   10.711459   10.711459...
   10.711459   10.711459   10.711459   10.711459   10.711459   10.711459   10.711459   10.711459...
   10.711459   10.711459   10.711459   10.711459   10.711459   10.711459   10.711459   10.711459...
   10.711459   10.711459   10.711459   10.711459   10.711459   10.711459   10.711459   10.711459...
   10.711459   10.711459   10.711459   10.711459   10.711459   10.711459   10.711459   10.711459...
   10.711459   10.711459   10.711459   10.711459   10.711459   10.711459   10.711459   10.711459...
   10.711459   10.711459   10.711459   10.711459   10.711459   10.711459   10.711459   10.711459...
   10.711459   10.711459   10.711459   10.711459   10.711459   10.711459   10.711459   10.711459...
   10.711459   10.711459   10.711459   10.711459   10.711459   10.711459   10.711459   10.711459...
   10.711459   10.711459   10.711459   10.711459   10.711459   10.711459   10.711459   10.711459...
   10.711459   10.711459   10.711459   10.711459   10.711459   10.711459   10.711459   10.711459...
   10.711459   10.711459   10.711459   10.711459   10.711459   10.711459   10.711459   10.711459...
   10.711459   10.711459   10.711459   10.711459   10.711459   10.711459   10.711459   10.711459...
   10.711459   10.711459   10.711459   10.711459   10.711459   10.711459   10.711459   10.711459...
   10.711459   10.711459   10.711459   10.711459   10.711459   10.711459   10.711459   10.711459...
   10.711459   10.711459   10.711459   10.711459   10.711459   10.711459   10.711459   10.711459...
   10.711459   10.711459   10.711459   10.711459   10.711459   10.711459   10.711459   10.711459...
   10.711459   10.711459   10.711459   10.711459   10.711459   10.711459   10.711459   10.711459...
   10.711459   10.711459   10.711459   10.711459   10.711459   10.711459   10.711459   10.711459...
   10.711459   10.711459   10.711459   10.711459   10.711459   10.711459   10.711459   10.711459...
   10.711459   10.711459   10.711459   10.711459   10.711459   10.711459   10.711459   10.711459...
   10.711459   10.711459   10.711459   10.711459   10.711459   10.711459   10.711459   10.711459...
   10.711459   10.711459   10.711459   10.711459   10.711459   10.711459   10.711459   10.711459...
   10.711459   10.711459   10.711459   10.711459   10.711459   10.711459   10.711459   10.711459...
   10.711459   10.711459   10.711459   10.711459   10.711459   10.711459   10.711459   10.711459...
   10.711459   10.711459   10.711459   10.711459   10.711459   10.711459   10.711459   10.711459...
   10.711459   10.711459   10.711459   10.711459   10.711459   10.711459   10.711459   10.711459...
   10.711459   10.711459   10.711459   10.711459   10.711459   10.711459   10.711459   10.711459...
   10.711459   10.711459   10.711459   10.711459   10.711459   10.711459   10.711459   10.711459...
   10.711459   10.711459   10.711459   10.711459   10.711459   10.711459   10.711459   10.711459...
   10.711459   10.711459   10.711459   10.711459   10.711459   10.711459   10.711459   10.711459...
   10.711459   10.711459   10.711459   10.711459   10.711459   10.711459   10.711459   10.711459...
   10.711459   10.711459   10.711459   10.711459   10.711459   10.711459   10.711459   10.711459...
   10.711459   10.711459   10.711459   10.711459   10.711459   10.711459   10.711459   10.711459...
   10.711459   10.711459   10.711459   10.711459   10.711459   10.711459   10.711459   10.711459...
   10.711459   10.711459   10.711459   10.711459   10.711459   10.711459   10.711459   10.711459...
   10.711459   10.711459   10.711459   10.711459   10.711459   10.711459   10.711459   10.711459...
   10.711459   10.711459   10.711459   10.711459   10.711459   10.711459   10.711459   10.711459...
   10.711459   10.711459   10.711459   10.711459   10.711459   10.711459   10.711459   10.711459...
   10.711459   10.711459   10.711459   10.711459   10.711459   10.711459   10.711459   10.711459...
   10.711459   10.711459   10.711459   10.711459   10.711459   10.711459   10.711459   10.711459...
   10.711459   10.711459   10.711459   10.711459   10.711459   10.711459   10.711459   10.711459...
   10.711459   10.711459   10.711459   10.711459   10.711459   10.711459   10.711459   10.711459...
   10.711459   10.711459   10.711459   10.711459   10.711459   10.711459   10.711459   10.711459...
   10.711459   10.711459   10.711459   10.711459   10.711459   10.711459   10.711459   10.711459...
   10.711459   10.711459   10.711459   10.711459   10.711459   10.711459   10.711459   10.711459...
   10.711459   10.711459   10.711459   10.711459   10.711459   10.711459   10.711459   10.711459...
   10.711459   10.711459   10.711459   10.711459   10.711459   10.711459   10.711459   10.711459...
   10.711459   10.711459   10.711459   10.711459   10.711459   10.711459   10.711459   10.711459...
   10.711459   10.711459   10.711459   10.711459   10.711459   10.711459   10.711459   10.711459...
   10.711459   10.711459   10.711459   10.711459   10.711459   10.711459   10.711459   10.711459...
   10.711459   10.711459   10.711459   10.711459   10.711459   10.711459   10.711459   10.711459...
   10.711459   10.711459   10.711459   10.711459   10.711459   10.711459   10.711459   10.711459...
   10.711459   10.711459   10.711459   10.711459   10.711459   10.711459   10.711459   10.711459...
   10.711459   10.711459   10.711459   10.711459   10.711459   10.711459   10.711459   10.711459...
   10.711459   10.711459   10.711459   10.711459   10.711459   10.711459   10.711459   10.711459...
   10.711459   10.711459   10.711459   10.711459   10.711459   10.711459   10.711459   10.711459...
   10.711459   10.711459   10.711459   10.711459   10.711459   10.711459   10.711459   10.711459...
   10.711459   10.711459   10.711459   10.711459   10.711459   10.711459   10.711459   10.711459...
   10.711459   10.711459   10.711459   10.711459   10.711459   10.711459   10.711459   10.711459...
   10.711459   10.711459   10.711459   10.711459   10.711459   10.711459   10.711459   10.711459...
   10.711459   10.711459   10.711459   10.711459   10.711459   10.711459   10.711459   10.711459...
   10.711459   10.711459   10.711459   10.711459   10.711459   10.711459   10.711459   10.711459...
   10.711459   10.711459   10.711459   10.711459   10.711459   10.711459   10.711459   10.711459...
   10.711459   10.711459   10.711459   10.711459   10.711459   10.711459   10.711459   10.711459...
   10.711459   10.711459   10.711459   10.711459   10.711459   10.711459   10.711459   10.711459...
   10.711459   10.711459   10.711459   10.711459   10.711459   10.711459   10.711459   10.711459...
   10.711459   10.711459   10.711459   10.711459   10.711459   10.711459   10.711459   10.711459...
   10.711459   10.711459   10.711459   10.711459   10.711459   10.711459   10.711459   10.711459...
   10.711459   10.711459   10.711459   10.711459   10.711459   10.711459   10.711459   10.711459...
   10.711459   10.711459   10.711459   10.711459   10.711459   10.711459   10.711459   10.711459...
   10.711459   10.711459   10.711459   10.711459   10.711459   10.711459   10.711459   10.711459...
   10.711459   10.711459   10.711459   10.711459   10.711459   10.711459   10.711459   10.711459...
   10.711459   10.711459   10.711459   10.711459   10.711459   10.711459   10.711459   10.711459...
   10.711459   10.711459   10.711459   10.711459   10.711459   10.711459   10.711459   10.711459...
   10.711459   10.711459   10.711459   10.711459   10.711459   10.711459   10.711459   10.711459...
   10.711459   10.711459   10.711459   10.711459   10.711459   10.711459   10.711459   10.711459...
   10.711459   10.711459   10.711459   10.711459   10.711459   10.711459   10.711459   10.711459...
   10.711459   10.711459   10.711459   10.711459   10.711459   10.711459   10.711459   10.711459...
   10.711459   10.711459   10.711459   10.711459   10.711459   10.711459   10.711459   10.711459...
   10.711459   10.711459   10.711459   10.711459   10.711459   10.711459   10.711459   10.711459...
   10.711459   10.711459   10.711459   10.711459   10.711459   10.711459   10.711459   10.711459...
   10.711459   10.711459   10.711459   10.711459   10.711459   10.711459   10.711459   10.711459...
   10.711459   10.711459   10.711459   10.711459   10.711459   10.711459   10.711459   10.711459...
   10.711459   10.711459   10.711459   10.711459   10.711459   10.711459   10.711459   10.711459...
   10.711459   10.711459   10.711459   10.711459   10.711459   10.711459   10.711459   10.711459...
   10.711459   10.711459   10.711459   10.711459   10.711459   10.711459   10.711459   10.711459...
   10.711459   10.711459   10.711459   10.711459   10.711459   10.711459   10.711459   10.711459...
   10.711459   10.711459   10.711459   10.711459   10.711459   10.711459   10.711459   10.711459...
   10.711459   10.711459   10.711459   10.711459   10.711459   10.711459   10.711459   10.711459...
   10.711459   10.711459   10.711459   10.711459   10.711459   10.711459   10.711459   10.711459...
   10.711459   10.711459   10.711459   10.711459   10.711459   10.711459   10.711459   10.711459...
   10.711459   10.711459   10.711459   10.711459   10.711459   10.711459   10.711459   10.711459...
   10.711459   10.711459   10.711459   10.711459   10.711459   10.711459   10.711459   10.711459...
   10.711459   10.711459   10.711459   10.711459   10.711459   10.711459   10.711459   10.711459...
   10.711459   10.711459   10.711459   10.711459   10.711459   10.711459   10.711459   10.711459...
   10.711459   10.711459   10.711459   10.711459   10.711459   10.711459   10.711459   10.711459...
   10.711459   10.711459   10.711459   10.711459   10.711459   10.711459   10.711459   10.711459...
   10.711459   10.711459   10.711459   10.711459   10.711459   10.711459   10.711459   10.711459...
   10.711459   10.711459   10.711459   10.711459   10.711459   10.711459   10.711459   10.711459...
   10.711459   10.711459   10.711459   10.711459   10.711459   10.711459   10.711459   10.711459...
   10.711459   10.711459   10.711459   10.711459   10.711459   10.711459   10.711459   10.711459...
   10.711459   10.711459   10.711459   10.711459   10.711459   10.711459   10.711459   10.711459...
   10.711459   10.711459   10.711459   10.711459   10.711459   10.711459   10.711459   10.711459...
   10.711459   10.711459   10.711459   10.711459   10.711459   10.711459   10.711459   10.711459...
   10.711459   10.711459   10.711459   10.711459   10.711459   10.711459   10.711459   10.711459...
   10.711459   10.711459   10.711459   10.711459   10.711459   10.711459   10.711459   10.711459...
   10.711459   10.711459   10.711459   10.711459   10.711459   10.711459   10.711459   10.711459...
   10.711459   10.711459   10.711459   10.711459   10.711459   10.711459   10.711459   10.711459...
   10.711459   10.711459   10.711459   10.711459   10.711459   10.711459   10.711459   10.711459...
   10.711459   10.711459   10.711459   10.711459   10.711459   10.711459   10.711459   10.711459...
   10.711459   10.711459   10.711459   10.711459   10.711459   10.711459   10.711459   10.711459...
   10.711459   10.711459   10.711459   10.711459   10.711459   10.711459   10.711459   10.711459...
   10.711459   10.711459   10.711459   10.711459   10.711459   10.711459   10.711459   10.711459...
   10.711459   10.711459   10.711459   10.711459   10.711459   10.711459   10.711459   10.711459...
   10.711459   10.711459   10.711459   10.711459   10.711459   10.711459   10.711459   10.589990...
   10.589990   10.589990   10.589990   10.589990   10.589990   10.589990   10.589990   10.589990...
   10.589990   10.589990   10.589990   10.589990   10.589990   10.589990   10.589990   10.589990...
   10.589990   10.589990   10.589990   10.589990   10.589990   10.589990   10.589990   10.589990...
   10.589990   10.589990   10.589990   10.589990   10.589990   10.589990   10.589990   10.589990...
   10.589990   10.589990   10.589990   10.589990   10.589990   10.589990   10.589990   10.589990...
   10.589990   10.589990   10.589990   10.589990   10.589990   10.589990   10.589990   10.589990...
   10.589990   10.589990   10.589990   10.589990   10.589990   10.589990   10.589990   10.589990...
   10.589990   10.589990   10.589990   10.589990   10.589990   10.589990   10.589990   10.589990...
   10.589990   10.589990   10.589990   10.589990   10.589990   10.589990   10.589990   10.589990...
   10.589990   10.589990   10.589990   10.589990   10.589990   10.589990   10.589990   10.589990...
   10.589990   10.589990   10.589990   10.589990   10.589990   10.589990   10.589990   10.589990...
   10.589990   10.589990   10.589990   10.589990   10.589990   10.589990   10.589990   10.589990...
   10.589990   10.589990   10.589990   10.589990   10.589990   10.589990   10.589990   10.589990...
   10.589990   10.589990   10.589990   10.589990   10.589990   10.589990   10.589990   10.589990...
   10.589990   10.589990   10.589990   10.589990   10.589990   10.589990   10.589990   10.589990...
   10.589990   10.589990   10.589990   10.589990   10.589990   10.589990   10.589990   10.589990...
   10.589990   10.589990   10.589990   10.589990   10.589990   10.589990   10.589990   10.589990...
   10.589990   10.589990   10.589990   10.589990   10.589990   10.589990   10.589990   10.589990...
   10.589990   10.589990   10.589990   10.589990   10.589990   10.589990   10.589990   10.589990...
   10.589990   10.589990   10.589990   10.589990   10.589990   10.589990   10.589990   10.589990...
   10.589990   10.589990   10.589990   10.589990   10.589990   10.589990   10.589990   10.589990...
   10.589990   10.589990   10.589990   10.589990   10.589990   10.589990   10.589990   10.589990...
   10.589990   10.589990   10.589990   10.589990   10.589990   10.589990   10.589990   10.589990...
   10.589990   10.589990   10.589990   10.589990   10.589990   10.589990   10.589990   10.589990...
   10.589990   10.589990   10.589990   10.589990   10.589990   10.589990   10.589990   10.589990...
   10.589990   10.589990   10.589990   10.589990   10.589990   10.589990   10.589990   10.589990...
   10.589990   10.589990   10.589990   10.589990   10.589990   10.589990   10.589990   10.589990...
   10.589990   10.589990   10.589990   10.589990   10.589990   10.589990   10.589990   10.589990...
   10.589990   10.589990   10.589990   10.589990   10.589990   10.589990   10.589990   10.589990...
   10.589990   10.589990   10.589990   10.589990   10.589990   10.589990   10.589990   10.589990...
   10.589990   10.589990   10.589990   10.589990   10.589990   10.589990   10.589990   10.589990...
   10.589990   10.589990   10.589990   10.589990   10.589990   10.589990   10.589990   10.589990...
   10.589990   10.589990   10.589990   10.589990   10.589990   10.589990   10.589990   10.589990...
   10.589990   10.589990   10.589990   10.589990   10.589990   10.589990   10.589990   10.589990...
   10.589990   10.589990   10.589990   10.589990   10.589990   10.589990   10.589990   10.589990...
   10.589990   10.589990   10.589990   10.589990   10.589990   10.589990   10.589990   10.589990...
   10.589990   10.589990   10.589990   10.589990   10.589990   10.589990   10.589990   10.589990...
   10.589990   10.589990   10.589990   10.589990   10.589990   10.589990   10.589990   10.589990...
   10.589990   10.589990   10.589990   10.589990   10.589990   10.589990   10.589990   10.589990...
   10.589990   10.589990   10.589990   10.589990   10.589990   10.589990   10.589990   10.589990...
   10.589990   10.589990   10.589990   10.589990   10.589990   10.589990   10.589990   10.589990...
   10.589990   10.589990   10.589990   10.589990   10.589990   10.589990   10.589990   10.589990...
   10.589990   10.589990   10.589990   10.589990   10.589990   10.589990   10.589990   10.589990...
   10.589990   10.589990   10.589990   10.589990   10.589990   10.589990   10.589990   10.589990...
   10.589990   10.589990   10.589990   10.589990   10.589990   10.589990   10.589990   10.589990...
   10.589990   10.589990   10.589990   10.589990   10.589990   10.589990   10.589990   10.589990...
   10.589990   10.589990   10.589990   10.589990   10.589990   10.589990   10.589990   10.589990...
   10.589990   10.589990   10.589990   10.589990   10.589990   10.589990   10.589990   10.589990...
   10.589990   10.589990   10.589990   10.589990   10.589990   10.589990   10.589990   10.589990...
   10.589990   10.589990   10.589990   10.589990   10.589990   10.589990   10.589990   10.589990...
   10.589990   10.589990   10.589990   10.589990   10.589990   10.589990   10.589990   10.589990...
   10.589990   10.589990   10.589990   10.589990   10.589990   10.589990   10.589990   10.589990...
   10.589990   10.589990   10.589990   10.589990   10.589990   10.589990   10.589990   10.589990...
   10.589990   10.589990   10.589990   10.589990   10.589990   10.589990   10.589990   10.589990...
   10.589990   10.589990   10.589990   10.589990   10.589990   10.589990   10.589990   10.589990...
   10.589990   10.589990   10.589990   10.589990   10.589990   10.589990   10.589990   10.589990...
   10.589990   10.589990   10.589990   10.589990   10.589990   10.589990   10.589990   10.589990...
   10.589990   10.589990   10.589990   10.589990   10.589990   10.589990   10.589990   10.589990...
   10.589990   10.589990   10.589990   10.589990   10.589990   10.589990   10.589990   10.589990...
   10.589990   10.589990   10.589990   10.589990   10.589990   10.589990   10.589990   10.589990...
   10.589990   10.589990   10.589990   10.589990   10.589990   10.589990   10.589990   10.589990...
   10.589990   10.589990   10.589990   10.589990   10.589990   10.589990   10.589990   10.589990...
   10.589990   10.589990   10.589990   10.589990   10.589990   10.589990   10.589990   10.589990...
   10.589990   10.589990   10.589990   10.589990   10.589990   10.589990   10.589990   10.589990...
   10.589990   10.589990   10.589990   10.589990   10.589990   10.589990   10.589990   10.589990...
   10.589990   10.589990   10.589990   10.589990   10.589990   10.589990   10.589990   10.589990...
   10.589990   10.589990   10.589990   10.589990   10.589990   10.589990   10.589990   10.589990...
   10.589990   10.589990   10.589990   10.589990   10.589990   10.589990   10.589990   10.589990...
   10.589990   10.589990   10.589990   10.589990   10.589990   10.589990   10.589990   10.589990...
   10.589990   10.589990   10.589990   10.589990   10.589990   10.589990   10.589990   10.589990...
   10.589990   10.589990   10.589990   10.589990   10.589990   10.589990   10.589990   10.589990...
   10.589990   10.589990   10.589990   10.589990   10.589990   10.589990   10.589990   10.589990...
   10.589990   10.589990   10.589990   10.589990   10.589990   10.589990   10.589990   10.589990...
   10.589990   10.589990   10.589990   10.589990   10.589990   10.589990   10.589990   10.589990...
   10.589990   10.589990   10.589990   10.589990   10.589990   10.589990   10.589990   10.589990...
   10.589990   10.589990   10.589990   10.589990   10.589990   10.589990   10.589990   10.589990...
   10.589990   10.589990   10.589990   10.589990   10.589990   10.589990   10.589990   10.589990...
   10.589990   10.589990   10.589990   10.589990   10.589990   10.589990   10.589990   10.589990...
   10.589990   10.589990   10.589990   10.589990   10.589990   10.589990   10.589990   10.589990...
   10.589990   10.589990   10.589990   10.589990   10.589990   10.589990   10.589990   10.589990...
   10.589990   10.589990   10.589990   10.589990   10.589990   10.589990   10.589990   10.589990...
   10.589990   10.589990   10.589990   10.589990   10.589990   10.589990   10.589990   10.589990...
   10.589990   10.589990   10.589990   10.589990   10.589990   10.589990   10.589990   10.589990...
   10.589990   10.589990   10.589990   10.589990   10.589990   10.589990   10.589990   10.589990...
   10.589990   10.589990   10.589990   10.589990   10.589990   10.589990   10.589990   10.589990...
   10.589990   10.589990   10.589990   10.589990   10.347492   10.347492   10.347492   10.347492...
   10.347492   10.347492   10.347492   10.347492   10.347492   10.347492   10.347492   10.347492...
   10.347492   10.347492   10.347492   10.347492   10.347492   10.347492   10.347492   10.347492...
   10.347492   10.347492   10.347492   10.347492   10.347492   10.347492   10.347492   10.347492...
   10.347492   10.347492   10.347492   10.347492   10.347492   10.347492   10.347492   10.347492...
   10.347492   10.347492   10.347492   10.347492   10.347492   10.347492   10.347492   10.347492...
   10.347492   10.347492   10.347492   10.347492   10.347492   10.347492   10.347492   10.347492...
   10.347492   10.347492   10.347492   10.347492   10.347492   10.347492   10.347492   10.347492...
   10.347492   10.347492   10.347492   10.347492   10.347492   10.347492   10.347492   10.347492...
   10.347492   10.347492   10.347492   10.347492   10.347492   10.347492   10.347492   10.347492...
   10.347492   10.347492   10.347492   10.347492   10.347492   10.347492   10.347492   10.347492...
   10.347492   10.347492   10.347492   10.347492   10.347492   10.347492   10.347492   10.347492...
   10.347492   10.347492   10.347492   10.347492   10.347492   10.347492   10.347492   10.347492...
   10.347492   10.347492   10.347492   10.347492   10.347492   10.347492   10.347492   10.347492...
   10.347492   10.347492   10.347492   10.347492   10.347492   10.347492   10.347492   10.347492...
   10.347492   10.347492   10.347492   10.347492   10.347492   10.347492   10.347492   10.347492...
   10.347492   10.347492   10.347492   10.347492   10.347492   10.347492   10.347492   10.347492...
   10.347492   10.347492   10.347492   10.347492   10.347492   10.347492   10.347492   10.347492...
   10.347492   10.347492   10.347492   10.347492   10.347492   10.347492   10.347492   10.347492...
   10.347492   10.347492   10.347492   10.347492   10.347492   10.347492   10.347492   10.347492...
   10.347492   10.347492   10.347492   10.347492   10.347492   10.347492   10.347492   10.347492...
   10.347492   10.347492   10.347492   10.347492   10.347492   10.347492   10.347492   10.347492...
   10.347492   10.347492   10.347492   10.347492   10.347492   10.347492   10.347492   10.347492...
   10.347492   10.347492   10.347492   10.347492   10.347492   10.347492   10.347492   10.347492...
   10.347492   10.347492   10.347492   10.347492   10.347492   10.347492   10.347492   10.347492...
   10.347492   10.347492   10.347492   10.347492   10.347492   10.347492   10.347492   10.347492...
   10.347492   10.347492   10.347492   10.347492   10.347492   10.347492   10.347492   10.347492...
   10.347492   10.347492   10.347492   10.347492   10.347492   10.347492   10.347492   10.347492...
   10.347492   10.347492   10.347492   10.347492   10.347492   10.347492   10.347492   10.347492...
   10.347492   10.347492   10.347492   10.347492   10.347492   10.347492   10.347492   10.347492...
   10.347492   10.347492   10.347492   10.347492   10.347492   10.347492   10.347492   10.347492...
   10.347492   10.347492   10.347492   10.347492   10.347492   10.347492   10.347492   10.347492...
   10.347492   10.347492   10.347492   10.347492   10.347492   10.347492   10.347492   10.347492...
   10.347492   10.347492   10.347492   10.347492   10.347492   10.347492   10.347492   10.347492...
   10.347492   10.347492   10.347492   10.347492   10.347492   10.347492   10.347492   10.347492...
   10.347492   10.347492   10.347492   10.347492   10.347492   10.347492   10.347492   10.347492...
   10.347492   10.347492   10.347492   10.347492   10.347492   10.347492   10.347492   10.347492...
   10.347492   10.347492   10.347492   10.347492   10.347492   10.347492   10.347492   10.347492...
   10.347492   10.347492   10.347492   10.347492   10.347492   10.347492   10.347492   10.347492...
   10.347492   10.347492   10.347492   10.347492   10.347492   10.347492   10.347492   10.347492...
   10.347492   10.347492   10.347492   10.347492   10.347492   10.347492   10.347492   10.347492...
   10.347492   10.347492   10.347492   10.347492   10.347492   10.347492   10.347492   10.347492...
   10.347492   10.347492   10.347492   10.347492   10.347492   10.347492   10.347492   10.347492...
   10.347492   10.347492   10.347492   10.347492   10.347492   10.347492   10.347492   10.347492...
   10.347492   10.347492   10.347492   10.347492   10.347492   10.347492   10.347492   10.347492...
   10.347492   10.347492   10.347492   10.347492   10.347492   10.347492   10.347492   10.347492...
   10.347492   10.347492   10.347492   10.347492   10.347492   10.347492   10.347492   10.347492...
   10.347492   10.347492   10.347492   10.347492   10.347492   10.347492   10.347492   10.347492...
   10.347492   10.347492   10.347492   10.347492   10.347492   10.347492   10.347492   10.347492...
   10.347492   10.347492   10.347492   10.347492   10.347492   10.347492   10.347492   10.347492...
   10.347492   10.347492   10.347492   10.347492   10.347492   10.347492   10.347492   10.347492...
   10.347492   10.347492   10.347492   10.347492   10.347492   10.347492   10.347492   10.347492...
   10.347492   10.347492   10.347492   10.347492   10.347492   10.347492   10.347492   10.347492...
   10.347492   10.347492   10.347492   10.347492   10.347492   10.347492   10.347492   10.347492...
   10.347492   10.347492   10.347492   10.347492   10.347492   10.347492   10.347492   10.347492...
   10.347492   10.347492   10.347492   10.347492   10.347492   10.347492   10.347492   10.347492...
   10.347492   10.347492   10.347492   10.347492   10.347492   10.347492   10.347492   10.347492...
   10.347492   10.347492   10.347492   10.347492   10.347492   10.347492   10.347492   10.347492...
   10.347492   10.347492   10.347492   10.347492   10.347492   10.347492   10.347492   10.347492...
   10.347492   10.347492   10.347492   10.347492   10.347492   10.347492   10.347492   10.347492...
   10.347492   10.347492   10.347492   10.347492   10.347492   10.347492   10.347492   10.347492...
   10.347492   10.347492   10.347492   10.347492   10.347492   10.347492   10.347492   10.347492...
   10.347492   10.347492   10.347492   10.347492   10.347492   10.347492   10.347492   10.347492...
   10.347492   10.347492   10.347492   10.347492   10.347492   10.347492   10.347492   10.347492...
   10.347492   10.347492   10.347492   10.347492   10.347492   10.347492   10.347492   10.347492...
   10.347492   10.347492   10.347492   10.347492   10.347492   10.347492   10.347492   10.347492...
   10.347492   10.347492   10.347492   10.347492   10.347492   10.347492   10.347492   10.347492...
   10.347492   10.347492   10.347492   10.347492   10.347492   10.347492   10.347492   10.347492...
   10.347492   10.347492   10.347492   10.347492   10.347492   10.347492   10.347492   10.347492...
   10.347492   10.347492   10.347492   10.347492   10.347492   10.347492   10.347492   10.347492...
   10.347492   10.347492   10.347492   10.347492   10.347492   10.347492   10.347492   10.347492...
   10.347492   10.347492   10.347492   10.347492   10.347492   10.347492   10.347492   10.347492...
   10.347492   10.347492   10.347492   10.347492   10.347492   10.347492   10.347492   10.347492...
   10.347492   10.347492   10.347492   10.347492   10.347492   10.347492   10.347492   10.347492...
   10.347492   10.347492   10.347492   10.347492   10.347492   10.347492   10.347492   10.347492...
   10.347492   10.347492   10.347492   10.347492   10.347492   10.347492   10.347492   10.347492...
   10.347492   10.347492   10.347492   10.347492   10.347492   10.347492   10.347492   10.347492...
   10.347492   10.347492   10.347492   10.347492   10.347492   10.347492   10.347492   10.347492...
   10.347492   10.347492   10.347492   10.347492   10.347492   10.347492   10.347492   10.347492...
   10.347492   10.347492   10.347492   10.347492   10.347492   10.347492   10.347492   10.347492...
   10.347492   10.347492   10.347492   10.347492   10.347492   10.347492   10.347492   10.347492...
   10.347492   10.347492   10.347492   10.347492   10.347492   10.347492   10.347492   10.347492...
   10.347492   10.347492   10.347492   10.347492   10.347492   10.347492   10.347492   10.347492...
   10.347492   10.347492   10.347492   10.347492   10.347492   10.347492   10.347492   10.347492...
   10.347492   10.347492   10.347492   10.347492   10.347492   10.347492   10.347492   10.347492...
   10.347492   10.347492   10.347492   10.347492   10.347492   10.347492   10.347492   10.347492...
   10.347492   10.347492   10.347492   10.347492   10.347492   10.347492   10.347492   10.347492...
   10.347492   10.347492   10.347492   10.347492   10.347492   10.347492   10.347492   10.347492...
   10.347492   10.347492   10.347492   10.347492   10.347492   10.347492   10.347492   10.347492...
   10.347492   10.347492   10.347492   10.347492   10.347492   10.347492   10.347492   10.347492...
   10.347492   10.347492   10.347492   10.347492   10.347492   10.347492   10.347492   10.347492...
   10.347492   10.347492   10.347492   10.347492   10.347492   10.347492   10.347492   10.347492...
   10.347492   10.347492   10.347492   10.347492   10.347492   10.347492   10.347492   10.347492...
   10.347492   10.347492   10.347492   10.347492   10.347492   10.347492   10.347492   10.347492...
   10.347492   10.347492   10.347492   10.347492   10.347492   10.347492   10.347492   10.347492...
   10.347492   10.347492   10.347492   10.347492   10.347492   10.347492   10.347492   10.347492...
   10.347492   10.347492   10.347492   10.347492   10.347492   10.347492   10.347492   10.347492...
   10.347492   10.347492   10.347492   10.347492   10.347492   10.347492   10.347492   10.347492...
   10.347492   10.347492   10.347492   10.347492   10.347492   10.347492   10.347492   10.347492...
   10.347492   10.347492   10.347492   10.347492   10.347492   10.347492   10.347492   10.347492...
   10.347492   10.347492   10.347492   10.347492   10.347492   10.347492   10.347492   10.347492...
   10.347492   10.347492   10.347492   10.347492   10.347492   10.347492   10.347492   10.347492...
   10.347492   10.347492   10.347492   10.347492   10.347492   10.347492   10.347492   10.347492...
   10.347492   10.347492   10.347492   10.347492   10.347492   10.347492   10.347492   10.347492...
   10.347492   10.347492   10.347492   10.347492   10.347492   10.347492   10.347492   10.347492...
   10.347492   10.347492   10.347492   10.347492   10.347492   10.347492   10.347492   10.347492...
   10.347492   10.347492   10.347492   10.347492   10.347492   10.347492   10.347492   10.347492...
   10.347492   10.347492   10.347492   10.347492   10.347492   10.347492   10.347492   10.347492...
   10.347492   10.347492   10.347492   10.347492   10.347492   10.347492   10.347492   10.347492...
   10.347492   10.347492   10.347492   10.347492   10.347492   10.347492   10.347492   10.347492...
   10.347492   10.347492   10.347492   10.347492   10.347492   10.347492   10.347492   10.347492...
   10.347492   10.347492   10.347492   10.347492   10.347492   10.347492   10.347492   10.347492...
   10.347492   10.347492   10.347492   10.347492   10.347492   10.347492   10.347492   10.347492...
   10.347492   10.347492   10.347492   10.347492   10.347492   10.347492   10.347492   10.347492...
   10.347492   10.347492   10.347492   10.347492   10.347492   10.347492   10.347492   10.347492...
   10.347492   10.347492   10.347492   10.347492   10.347492   10.347492   10.347492   10.347492...
   10.347492   10.347492   10.347492   10.347492   10.347492   10.347492   10.347492   10.347492...
   10.347492   10.347492   10.347492   10.347492   10.347492   10.347492   10.347492   10.347492...
   10.347492   10.347492   10.347492   10.347492   10.347492   10.347492   10.347492   10.347492...
   10.347492   10.347492   10.347492   10.347492   10.347492   10.347492   10.347492   10.347492...
   10.347492   10.347492   10.347492   10.347492   10.347492   10.347492   10.347492   10.347492...
   10.347492   10.347492   10.347492   10.347492   10.347492   10.347492   10.347492   10.347492...
   10.347492   10.347492   10.347492   10.347492   10.347492   10.347492   10.347492   10.347492...
   10.347492   10.347492   10.347492   10.347492   10.347492   10.347492   10.347492   10.347492...
   10.347492   10.347492   10.347492   10.347492   10.347492   10.347492   10.347492   10.347492...
   10.347492   10.347492   10.347492   10.347492   10.347492   10.347492   10.347492   10.347492...
   10.347492   10.347492   10.347492   10.347492   10.347492   10.347492   10.347492   10.347492...
   10.347492   10.347492   10.347492   10.347492   10.347492   10.347492   10.347492   10.347492...
   10.347492   10.347492   10.347492   10.347492   10.347492   10.347492   10.347492   10.347492...
   10.347492   10.347492   10.347492   10.347492   10.347492   10.347492   10.347492   10.347492...
   10.347492   10.347492   10.347492   10.347492   10.347492   10.347492   10.347492   10.347492...
   10.347492   10.347492   10.347492   10.347492   10.347492   10.347492   10.347492   10.347492...
   10.347492   10.347492   10.347492   10.347492   10.347492   10.347492   10.347492   10.347492...
   10.347492   10.347492   10.347492   10.347492   10.347492   10.347492   10.347492   10.347492...
   10.347492   10.347492   10.347492   10.347492   10.347492   10.347492   10.347492   10.347492...
   10.347492   10.347492   10.347492   10.347492   10.347492   10.347492   10.347492   10.347492...
   10.347492   10.347492   10.347492   10.347492   10.347492   10.347492   10.347492   10.347492...
   10.347492   10.347492   10.347492   10.347492   10.347492   10.347492   10.347492   10.347492...
   10.347492   10.347492   10.347492   10.347492   10.347492   10.347492   10.347492   10.347492...
   10.347492   10.347492   10.347492   10.347492   10.347492   10.347492   10.347492   10.347492...
   10.347492   10.347492   10.347492   10.347492   10.347492   10.347492   10.347492   10.347492...
   10.347492   10.347492   10.347492   10.347492   10.347492   10.347492   10.347492   10.347492...
   10.347492   10.347492   10.347492   10.347492   10.347492   10.347492   10.347492   10.347492...
   10.347492   10.347492   10.347492   10.347492   10.347492   10.347492   10.347492   10.347492...
   10.347492   10.347492   10.347492   10.347492   10.347492   10.347492   10.347492   10.347492...
   10.347492   10.347492   10.347492   10.347492   10.347492   10.347492   10.347492   10.347492...
   10.347492   10.347492   10.347492   10.347492   10.347492   10.347492   10.347492   10.347492...
   10.347492   10.347492   10.347492   10.347492   10.347492   10.347492   10.347492   10.347492...
   10.347492   10.347492   10.347492   10.347492   10.347492   10.347492   10.347492   10.347492...
   10.347492   10.347492   10.347492   10.347492   10.347492   10.347492   10.347492   10.347492...
   10.347492   10.347492   10.347492   10.347492   10.347492   10.347492   10.347492   10.347492...
   10.347492   10.347492   10.347492   10.347492   10.347492   10.347492   10.347492   10.347492...
   10.347492   10.347492   10.347492   10.347492   10.347492   10.347492   10.347492   10.347492...
   10.347492   10.347492   10.347492   10.347492   10.347492   10.347492   10.347492   10.347492...
   10.347492   10.347492   10.347492   10.347492   10.347492   10.347492   10.347492   10.347492...
   10.347492   10.347492   10.347492   10.347492   10.347492   10.347492   10.347492   10.347492...
   10.347492   10.347492   10.347492   10.347492   10.347492   10.347492   10.347492   10.347492...
   10.347492   10.347492   10.347492   10.347492   10.347492   10.347492   10.347492   10.347492...
   10.347492   10.347492   10.347492   10.347492   10.347492   10.347492   10.347492   10.347492...
   10.347492   10.347492   10.347492   10.347492   10.347492   10.347492   10.347492   10.347492...
   10.347492   10.347492   10.347492   10.347492   10.347492   10.347492   10.347492   10.347492...
   10.347492   10.347492   10.347492   10.347492   10.347492   10.347492   10.347492   10.347492...
   10.347492   10.347492   10.347492   10.347492   10.347492   10.347492   10.347492   10.347492...
   10.347492   10.347492   10.347492   10.347492   10.347492   10.347492   10.347492   10.347492...
   10.347492   10.347492   10.347492   10.347492   10.347492   10.347492   10.347492   10.347492...
   10.347492   10.347492   10.347492   10.347492   10.347492   10.347492   10.347492   10.347492...
   10.347492   10.347492   10.347492   10.347492   10.347492   10.347492   10.347492   10.347492...
   10.347492   10.347492   10.347492   10.347492   10.347492   10.347492   10.347492   10.347492...
   10.347492   10.347492   10.347492   10.347492   10.347492   10.347492   10.347492   10.347492...
   10.347492   10.347492   10.347492   10.347492   10.347492   10.347492   10.347492   10.347492...
   10.347492   10.347492   10.347492   10.347492   10.347492   10.347492   10.347492   10.347492...
   10.347492   10.347492   10.347492   10.347492   10.347492   10.347492   10.347492   10.347492...
   10.347492   10.347492   10.347492   10.347492   10.347492   10.347492   10.347492   10.347492...
   10.347492   10.347492   10.347492   10.347492   10.347492   10.347492   10.347492   10.347492...
   10.347492   10.347492   10.347492   10.347492   10.347492   10.347492   10.347492   10.347492...
   10.347492   10.347492   10.347492   10.347492   10.347492   10.347492   10.347492   10.347492...
   10.347492   10.347492   10.347492   10.347492   10.347492   10.347492   10.347492   10.347492...
   10.347492   10.347492   10.347492   10.347492   10.347492   10.347492   10.347492   10.347492...
   10.347492   10.347492   10.347492   10.347492   10.347492   10.347492   10.347492   10.347492...
   10.347492   10.347492   10.347492   10.347492   10.347492   10.347492   10.347492   10.347492...
   10.347492   10.347492   10.347492   10.347492   10.347492   10.347492   10.347492   10.347492...
   10.347492   10.347492   10.347492   10.347492   10.347492   10.347492   10.347492   10.347492...
   10.347492   10.347492   10.347492   10.347492   10.347492   10.347492   10.347492   10.347492...
   10.347492   10.347492   10.347492   10.347492   10.347492   10.347492   10.347492   10.347492...
   10.347492   10.347492   10.347492   10.347492   10.347492   10.347492   10.347492   10.347492...
   10.347492   10.347492   10.347492   10.347492   10.347492   10.347492   10.347492   10.347492...
   10.347492   10.347492   10.347492   10.347492   10.347492   10.347492   10.347492   10.347492...
   10.347492   10.347492   10.347492   10.347492   10.347492   10.347492   10.347492   10.347492...
   10.347492   10.347492   10.347492   10.347492   10.347492   10.347492   10.347492   10.347492...
   10.347492   10.347492   10.347492   10.347492   10.347492   10.347492   10.347492   10.347492...
   10.347492   10.347492   10.347492   10.347492   10.347492   10.347492   10.347492   10.347492...
   10.347492   10.347492   10.347492   10.347492   10.347492   10.347492   10.347492   10.347492...
   10.347492   10.347492   10.347492   10.347492   10.347492   10.347492   10.347492   10.347492...
   10.347492   10.347492   10.347492   10.347492   10.347492   10.347492   10.347492   10.347492...
   10.347492   10.347492   10.347492   10.347492   10.347492   10.347492   10.347492   10.347492...
   10.347492   10.347492   10.347492   10.347492   10.347492   10.347492   10.347492   10.347492...
   10.347492   10.347492   10.347492   10.347492   10.347492   10.347492   10.347492   10.347492...
   10.347492   10.347492   10.347492   10.347492   10.347492   10.347492   10.347492   10.347492...
   10.347492   10.347492   10.347492   10.347492   10.347492   10.347492   10.347492   10.347492...
   10.347492   10.347492   10.347492   10.347492   10.347492   10.347492   10.347492   10.347492...
   10.347492   10.347492   10.347492   10.347492   10.347492   10.347492   10.347492   10.347492...
   10.347492   10.347492   10.347492   10.347492   10.347492   10.347492   10.347492   10.347492...
   10.347492   10.347492   10.347492   10.347492   10.347492   10.347492   10.347492   10.347492...
   10.347492   10.347492   10.347492   10.347492   10.347492   10.347492   10.347492   10.347492...
   10.347492   10.347492   10.347492   10.347492   10.347492   10.347492   10.347492   10.347492...
   10.347492   10.347492   10.347492   10.347492   10.347492   10.347492   10.347492   10.347492...
   10.347492   10.347492   10.347492   10.347492   10.347492   10.347492   10.347492   10.347492...
   10.347492   10.347492   10.347492   10.347492   10.347492   10.347492   10.347492   10.347492...
   10.347492   10.347492   10.347492   10.347492   10.347492   10.347492   10.347492   10.347492...
   10.347492   10.347492   10.347492   10.347492   10.347492   10.347492   10.347492   10.347492...
   10.347492   10.347492   10.347492   10.347492   10.347492   10.347492   10.347492   10.347492...
   10.347492   10.347492   10.347492   10.347492   10.347492   10.347492   10.347492   10.347492...
   10.347492   10.347492   10.347492   10.347492   10.347492   10.347492   10.347492   10.347492...
   10.347492   10.347492   10.347492   10.347492   10.347492   10.347492   10.347492   10.347492...
   10.347492   10.347492   10.347492   10.347492   10.347492   10.347492   10.347492   10.347492...
   10.347492   10.347492   10.347492   10.347492   10.347492   10.347492   10.347492   10.347492...
   10.347492   10.347492   10.347492   10.347492   10.347492   10.347492   10.347492   10.347492...
   10.347492   10.347492   10.347492   10.347492   10.347492   10.347492   10.347492   10.347492...
   10.347492   10.347492   10.347492   10.347492   10.347492   10.347492   10.347492   10.347492...
   10.347492   10.347492   10.347492   10.347492   10.347492   10.347492   10.347492   10.347492...
   10.347492   10.347492   10.347492   10.347492   10.347492   10.347492   10.347492   10.347492...
   10.347492   10.347492   10.347492   10.347492   10.347492   10.347492   10.347492   10.347492...
   10.347492   10.347492   10.347492   10.347492   10.347492   10.347492   10.347492   10.347492...
   10.347492   10.347492   10.347492   10.347492   10.347492   10.347492   10.347492   10.347492...
   10.347492   10.347492   10.347492   10.347492   10.347492   10.347492   10.347492   10.347492...
   10.347492   10.347492   10.347492   10.347492   10.347492   10.347492   10.347492   10.347492...
   10.347492   10.347492   10.347492   10.347492   10.347492   10.347492   10.347492   10.347492...
   10.347492   10.347492   10.347492   10.347492   10.347492   10.347492   10.347492   10.347492...
   10.347492   10.347492   10.347492   10.347492   10.347492   10.347492   10.347492   10.347492...
   10.347492   10.347492   10.347492   10.347492   10.347492   10.347492   10.347492   10.347492...
   10.347492   10.347492   10.347492   10.347492   10.347492   10.347492   10.347492   10.347492...
   10.347492   10.347492   10.347492   10.347492   10.347492   10.347492   10.347492   10.347492...
   10.347492   10.347492   10.347492   10.347492   10.347492   10.347492   10.347492   10.347492...
   10.347492   10.347492   10.347492   10.347492   10.347492   10.347492   10.347492   10.347492...
   10.347492   10.347492   10.347492   10.347492   10.347492   10.347492   10.347492   10.347492...
   10.347492   10.347492   10.347492   10.347492   10.347492   10.347492   10.347492   10.347492...
   10.347492   10.347492   10.347492   10.347492   10.347492   10.347492   10.347492   10.347492...
   10.347492   10.347492   10.347492   10.347492   10.347492   10.347492   10.347492   10.347492...
   10.347492   10.347492   10.347492   10.347492   10.347492   10.347492   10.347492   10.347492...
   10.347492   10.347492   10.347492   10.347492   10.347492   10.347492   10.347492   10.347492...
   10.347492   10.347492   10.347492   10.347492   10.347492   10.347492   10.347492   10.347492...
   10.347492   10.347492   10.347492   10.347492   10.347492   10.347492   10.347492   10.347492...
   10.347492   10.347492   10.347492   10.347492   10.347492   10.347492   10.347492   10.347492...
   10.347492   10.347492   10.347492   10.347492   10.347492   10.347492   10.347492   10.347492...
   10.347492   10.347492   10.347492   10.347492   10.347492   10.347492   10.347492   10.347492...
   10.347492   10.347492   10.347492   10.347492   10.347492   10.347492   10.347492   10.347492...
   10.347492   10.347492   10.347492   10.347492   10.347492   10.347492   10.347492   10.347492...
   10.347492   10.347492   10.347492   10.347492   10.347492   10.347492   10.347492   10.347492...
   10.347492   10.347492   10.347492   10.347492   10.347492   10.347492   10.347492   10.347492...
   10.347492   10.347492   10.347492   10.347492   10.347492   10.347492   10.347492   10.347492...
   10.347492   10.347492   10.347492   10.347492   10.347492   10.347492   10.347492   10.347492...
   10.347492   10.347492   10.347492   10.347492   10.347492   10.347492   10.347492   10.347492...
   10.347492   10.347492   10.347492   10.347492   10.347492   10.347492   10.347492   10.347492...
   10.347492   10.347492   10.347492   10.347492   10.347492   10.347492   10.347492   10.347492...
   10.347492   10.347492   10.347492   10.347492   10.347492   10.347492   10.347492   10.347492...
   10.347492   10.347492   10.347492   10.347492   10.347492   10.347492   10.347492   10.347492...
   10.347492   10.347492   10.347492   10.347492   10.347492   10.347492   10.347492   10.347492...
   10.347492   10.347492   10.347492   10.347492   10.347492   10.347492   10.347492   10.347492...
   10.347492   10.347492   10.347492   10.347492   10.347492   10.347492   10.347492   10.347492...
   10.347492   10.347492   10.347492   10.347492   10.347492   10.347492   10.347492   10.347492...
   10.347492   10.347492   10.347492   10.347492   10.347492   10.347492   10.347492   10.347492...
   10.347492   10.347492   10.347492   10.347492   10.347492   10.347492   10.347492   10.347492...
   10.347492   10.347492   10.347492   10.347492   10.347492   10.347492   10.347492   10.347492...
   10.347492   10.347492   10.347492   10.347492   10.347492   10.347492   10.347492   10.347492...
   10.347492   10.347492   10.347492   10.347492   10.347492   10.347492   10.347492   10.347492...
   10.347492   10.347492   10.347492   10.347492   10.347492   10.347492   10.347492   10.347492...
   10.347492   10.347492   10.347492   10.347492   10.347492   10.347492   10.347492   10.347492...
   10.347492   10.347492   10.347492   10.347492   10.347492   10.347492   10.347492   10.347492...
   10.347492   10.347492   10.347492   10.347492   10.347492   10.347492   10.347492   10.347492...
   10.347492   10.347492   10.347492   10.347492   10.347492   10.347492   10.347492   10.347492...
   10.347492   10.347492   10.347492   10.347492   10.347492   10.347492   10.347492   10.347492...
   10.347492   10.347492   10.347492   10.347492   10.347492   10.347492   10.347492   10.347492...
   10.347492   10.347492   10.347492   10.347492   10.347492   10.347492   10.347492   10.347492...
   10.347492   10.347492   10.347492   10.347492   10.347492   10.347492   10.347492   10.347492...
   10.347492   10.347492   10.347492   10.347492   10.347492   10.347492   10.347492   10.347492...
   10.347492   10.347492   10.347492   10.347492   10.347492   10.347492   10.347492   10.347492...
   10.347492   10.347492   10.347492   10.347492   10.347492   10.347492   10.347492   10.347492...
   10.347492   10.347492   10.347492   10.347492   10.347492   10.347492   10.347492   10.347492...
   10.347492   10.347492   10.347492   10.347492   10.347492   10.347492   10.347492   10.347492...
   10.347492   10.347492   10.347492   10.347492   10.347492   10.347492   10.347492   10.347492...
   10.347492   10.347492   10.347492   10.347492   10.347492   10.347492   10.347492   10.347492...
   10.347492   10.347492   10.347492   10.347492   10.347492   10.347492   10.347492   10.347492...
   10.347492   10.347492   10.347492   10.347492   10.347492   10.347492   10.347492   10.347492...
   10.347492   10.347492   10.347492   10.347492   10.347492   10.347492   10.347492   10.347492...
   10.347492   10.347492   10.347492   10.347492   10.347492   10.347492   10.347492   10.347492...
   10.347492   10.347492   10.347492   10.347492   10.347492   10.347492   10.347492   10.347492...
   10.347492   10.347492   10.347492   10.347492   10.347492   10.347492   10.347492   10.347492...
   10.347492   10.347492   10.347492   10.347492   10.347492   10.347492   10.347492   10.347492...
   10.347492   10.347492   10.347492   10.347492   10.347492   10.347492   10.347492   10.347492...
   10.347492   10.347492   10.347492   10.347492   10.347492   10.347492   10.347492   10.347492...
   10.347492   10.347492   10.347492   10.347492   10.347492   10.347492   10.347492   10.347492...
   10.347492   10.347492   10.347492   10.347492   10.347492   10.347492   10.347492   10.347492...
   10.347492   10.347492   10.347492   10.347492   10.347492   10.347492   10.347492   10.347492...
   10.347492   10.347492   10.347492   10.347492   10.347492   10.347492   10.347492   10.347492...
   10.347492   10.347492   10.347492   10.347492   10.347492   10.347492   10.347492   10.347492...
   10.347492   10.347492   10.347492   10.347492   10.347492   10.347492   10.347492   10.347492...
   10.347492   10.347492   10.347492   10.347492   10.347492   10.347492   10.347492   10.347492...
   10.347492   10.347492   10.347492   10.347492   10.347492   10.347492   10.347492   10.347492...
   10.347492   10.347492   10.347492   10.347492   10.347492   10.347492   10.347492   10.347492...
   10.347492   10.347492   10.347492   10.347492   10.347492   10.347492   10.347492   10.347492...
   10.347492   10.347492   10.347492   10.347492   10.347492   10.347492   10.347492   10.347492...
   10.347492   10.347492   10.347492   10.347492   10.347492   10.347492   10.347492   10.347492...
   10.347492   10.347492   10.347492   10.347492   10.347492   10.347492   10.347492   10.347492...
   10.347492   10.347492   10.347492   10.347492   10.347492   10.347492   10.347492   10.347492...
   10.347492   10.347492   10.347492   10.347492   10.347492   10.347492   10.347492   10.347492...
   10.347492   10.347492   10.347492   10.347492   10.347492   10.347492   10.347492   10.347492...
   10.347492   10.347492   10.347492   10.347492   10.347492   10.347492   10.347492   10.347492...
   10.347492   10.347492   10.347492   10.347492   10.347492   10.347492   10.347492   10.347492...
   10.347492   10.347492   10.347492   10.347492   10.347492   10.347492   10.347492   10.347492...
   10.347492   10.347492   10.347492   10.347492   10.347492   10.347492   10.347492   10.347492...
   10.347492   10.347492   10.347492   10.347492   10.347492   10.347492   10.347492   10.347492...
   10.347492   10.347492   10.347492   10.347492   10.347492   10.347492   10.347492   10.347492...
   10.347492   10.347492   10.347492   10.347492   10.347492   10.347492   10.347492   10.347492...
   10.347492   10.347492   10.347492   10.347492   10.347492   10.347492   10.347492   10.347492...
   10.347492   10.347492   10.347492   10.347492   10.347492   10.347492   10.347492   10.347492...
   10.347492   10.347492   10.347492   10.347492   10.347492   10.347492   10.347492   10.347492...
   10.347492   10.347492   10.347492   10.347492   10.347492   10.347492   10.347492   10.347492...
   10.347492   10.347492   10.347492   10.347492   10.347492   10.347492   10.347492   10.347492...
   10.347492   10.347492   10.347492   10.347492   10.347492   10.347492   10.347492   10.347492...
   10.347492   10.347492   10.347492   10.347492   10.347492   10.347492   10.347492   10.347492...
   10.347492   10.347492   10.347492   10.347492   10.347492   10.347492   10.347492   10.347492...
   10.347492   10.347492   10.347492   10.347492   10.347492   10.347492   10.347492   10.347492...
   10.347492   10.347492   10.347492   10.347492   10.347492   10.347492   10.347492   10.347492...
   10.347492   10.347492   10.347492   10.347492   10.347492   10.347492   10.347492   10.347492...
   10.347492   10.347492   10.347492   10.347492   10.347492   10.347492   10.347492   10.347492...
   10.347492   10.347492   10.347492   10.347492   10.347492   10.347492   10.347492   10.347492...
   10.347492   10.347492   10.347492   10.347492   10.347492   10.347492   10.347492   10.347492...
   10.347492   10.347492   10.347492   10.347492   10.347492   10.347492   10.347492   10.347492...
   10.347492   10.347492   10.347492   10.347492   10.347492   10.347492   10.347492   10.347492...
   10.347492   10.347492   10.347492   10.347492   10.347492   10.347492   10.347492   10.347492...
   10.347492   10.347492   10.347492   10.347492   10.347492   10.347492   10.347492   10.347492...
   10.347492   10.347492   10.347492   10.347492   10.347492   10.347492   10.347492   10.347492...
   10.347492   10.347492   10.347492   10.347492   10.347492   10.347492   10.347492   10.347492...
   10.347492   10.347492   10.347492   10.347492   10.347492   10.347492   10.347492   10.347492...
   10.347492   10.347492   10.347492   10.347492   10.347492   10.347492   10.347492   10.347492...
   10.347492   10.347492   10.347492   10.347492   10.347492   10.347492   10.347492   10.347492...
   10.347492   10.347492   10.347492   10.347492   10.347492   10.347492   10.347492   10.347492...
   10.347492   10.347492   10.347492   10.347492   10.347492   10.347492   10.347492   10.347492...
   10.347492   10.347492   10.347492   10.347492   10.347492   10.347492   10.347492   10.347492...
   10.347492   10.347492   10.347492   10.347492   10.347492   10.347492   10.347492   10.347492...
   10.347492   10.347492   10.347492   10.347492   10.347492   10.347492   10.347492   10.347492...
   10.347492   10.347492   10.347492   10.347492   10.347492   10.347492   10.347492   10.347492...
   10.347492   10.347492   10.347492   10.347492   10.347492   10.347492   10.347492   10.347492...
   10.347492   10.347492   10.347492   10.347492   10.347492   10.347492   10.347492   10.347492...
   10.347492   10.347492   10.347492   10.347492   10.347492   10.347492   10.347492   10.347492...
   10.347492   10.347492   10.347492   10.347492   10.347492   10.347492   10.347492   10.347492...
   10.347492   10.347492   10.347492   10.347492   10.347492   10.347492   10.347492   10.347492...
   10.347492   10.347492   10.347492   10.347492   10.347492   10.347492   10.347492   10.347492...
   10.347492   10.347492   10.347492   10.347492   10.347492   10.347492   10.347492   10.347492...
   10.347492   10.347492   10.347492   10.347492   10.347492   10.347492   10.347492   10.347492...
   10.347492   10.347492   10.347492   10.347492   10.347492   10.347492   10.347492   10.347492...
   10.347492   10.347492   10.347492   10.347492   10.347492   10.347492   10.347492   10.347492...
   10.347492   10.347492   10.347492   10.347492   10.347492   10.347492   10.347492   10.347492...
   10.347492   10.347492   10.347492   10.347492   10.347492   10.347492   10.347492   10.347492...
   10.347492   10.347492   10.347492   10.347492   10.347492   10.347492   10.347492   10.347492...
   10.347492   10.347492   10.347492   10.347492   10.347492   10.347492   10.347492   10.347492...
   10.347492   10.347492   10.347492   10.347492   10.347492   10.347492   10.347492   10.347492...
   10.347492   10.347492   10.347492   10.347492   10.347492   10.347492   10.347492   10.347492...
   10.347492   10.347492   10.347492   10.347492   10.347492   10.347492   10.347492   10.347492...
   10.347492   10.347492   10.347492   10.347492   10.347492   10.347492   10.347492   10.347492...
   10.347492   10.347492   10.347492   10.347492   10.347492   10.347492   10.347492   10.347492...
   10.347492   10.347492   10.347492   10.347492   10.347492   10.347492   10.347492   10.347492...
   10.347492   10.347492   10.347492   10.347492   10.347492   10.347492   10.347492   10.347492...
   10.347492   10.347492   10.347492   10.347492   10.347492   10.347492   10.347492   10.347492...
   10.347492   10.347492   10.347492   10.347492   10.347492   10.347492   10.347492   10.347492...
   10.347492   10.347492   10.347492   10.347492   10.347492   10.347492   10.347492   10.347492...
   10.347492   10.347492   10.347492   10.347492   10.347492   10.347492   10.347492   10.347492...
   10.347492   10.347492   10.347492   10.347492   10.347492   10.347492   10.347492   10.347492...
   10.347492   10.347492   10.347492   10.347492   10.347492   10.347492   10.347492   10.347492...
   10.347492   10.347492   10.347492   10.347492   10.347492   10.347492   10.347492   10.347492...
   10.347492   10.347492   10.347492   10.347492   10.347492   10.347492   10.347492   10.347492...
   10.347492   10.347492   10.347492   10.347492   10.347492   10.347492   10.347492   10.347492...
   10.347492   10.347492   10.190205   10.190205   10.190205   10.190205   10.190205   10.190205...
   10.190205   10.190205   10.190205   10.190205   10.190205   10.190205   10.190205   10.190205...
   10.190205   10.190205   10.190205   10.190205   10.190205   10.190205   10.190205   10.190205...
   10.190205   10.190205   10.190205   10.190205   10.190205   10.190205   10.190205   10.190205...
   10.190205   10.190205   10.190205   10.190205   10.190205   10.190205   10.190205   10.190205...
   10.190205   10.190205   10.190205   10.190205   10.190205   10.190205   10.190205   10.190205...
   10.190205   10.190205   10.190205   10.190205   10.190205   10.190205   10.190205   10.190205...
   10.190205   10.190205   10.190205   10.190205   10.190205   10.190205   10.190205   10.190205...
   10.190205   10.190205   10.190205   10.190205   10.190205   10.190205   10.190205   10.190205...
   10.190205   10.190205   10.190205   10.190205   10.190205   10.190205   10.190205   10.190205...
   10.190205   10.190205   10.190205   10.190205   10.190205   10.190205   10.190205   10.190205...
   10.190205   10.190205   10.190205   10.190205   10.190205   10.190205   10.190205   10.190205...
   10.190205   10.190205   10.190205   10.190205   10.190205   10.190205   10.190205   10.190205...
   10.190205   10.190205   10.190205   10.190205   10.190205   10.190205   10.190205   10.190205...
   10.190205   10.190205   10.190205   10.190205   10.190205   10.190205   10.190205   10.190205...
   10.190205   10.190205   10.190205   10.190205   10.190205   10.190205   10.190205   10.190205...
   10.190205   10.190205   10.190205   10.190205   10.190205   10.190205   10.190205   10.190205...
   10.190205   10.190205   10.190205   10.190205   10.190205   10.190205   10.190205   10.190205...
   10.190205   10.190205   10.190205   10.190205   10.190205   10.190205   10.190205   10.190205...
   10.190205   10.190205   10.190205   10.190205   10.190205   10.190205   10.190205   10.190205...
   10.190205   10.190205   10.190205   10.190205   10.190205   10.190205   10.190205   10.190205...
   10.190205   10.190205   10.190205   10.190205   10.190205   10.190205   10.190205   10.190205...
   10.190205   10.190205   10.190205   10.190205   10.190205   10.190205   10.190205   10.190205...
   10.190205   10.190205   10.190205   10.190205   10.190205   10.190205   10.190205   10.190205...
   10.190205   10.190205   10.190205   10.190205   10.190205   10.190205   10.190205   10.190205...
   10.190205   10.190205   10.190205   10.190205   10.190205   10.190205   10.190205   10.190205...
   10.190205   10.190205   10.190205   10.190205   10.190205   10.190205   10.190205   10.190205...
   10.190205   10.190205   10.190205   10.190205   10.190205   10.190205   10.190205   10.190205...
   10.190205   10.190205   10.190205   10.190205   10.190205   10.190205   10.190205   10.190205...
   10.190205   10.190205   10.190205   10.190205   10.190205   10.190205   10.190205   10.190205...
   10.190205   10.190205   10.190205   10.190205   10.190205   10.190205   10.190205   10.190205...
   10.190205   10.190205   10.190205   10.190205   10.190205   10.190205   10.190205   10.190205...
   10.190205   10.190205   10.190205   10.190205   10.190205   10.190205   10.190205   10.190205...
   10.190205   10.190205   10.190205   10.190205   10.190205   10.190205   10.190205   10.190205...
   10.190205   10.190205   10.190205   10.190205   10.190205   10.190205   10.190205   10.190205...
   10.190205   10.190205   10.190205   10.190205   10.190205   10.190205   10.190205   10.190205...
   10.190205   10.190205   10.190205   10.190205   10.190205   10.190205   10.190205   10.190205...
   10.190205   10.190205   10.190205   10.190205   10.190205   10.190205   10.190205   10.190205...
   10.190205   10.190205   10.190205   10.190205   10.190205   10.190205   10.190205   10.190205...
   10.190205   10.190205   10.190205   10.190205   10.190205   10.190205   10.190205   10.190205...
   10.190205   10.190205   10.190205   10.190205   10.190205   10.190205   10.190205   10.190205...
   10.190205   10.190205   10.190205   10.190205   10.190205   10.190205   10.190205   10.190205...
   10.190205   10.190205   10.190205   10.190205   10.190205   10.190205   10.190205   10.190205...
   10.190205   10.190205   10.190205   10.190205   10.190205   10.190205   10.190205   10.190205...
   10.190205   10.190205   10.190205   10.190205   10.190205   10.190205   10.190205   10.190205...
   10.190205   10.190205   10.190205   10.190205   10.190205   10.190205   10.190205   10.190205...
   10.190205   10.190205   10.190205   10.190205   10.190205   10.190205   10.190205   10.190205...
   10.190205   10.190205   10.190205   10.190205   10.190205   10.190205   10.190205   10.190205...
   10.190205   10.190205   10.190205   10.190205   10.190205   10.190205   10.190205   10.190205...
   10.190205   10.190205   10.190205   10.190205   10.190205   10.190205   10.190205   10.190205...
   10.190205   10.190205   10.190205   10.190205   10.190205   10.190205   10.190205   10.190205...
   10.190205   10.190205   10.190205   10.190205   10.190205   10.190205   10.190205   10.190205...
   10.190205   10.190205   10.190205   10.190205   10.190205   10.190205   10.190205   10.190205...
   10.190205   10.190205   10.190205   10.190205   10.190205   10.190205   10.190205   10.190205...
   10.190205   10.190205   10.190205   10.190205   10.190205   10.190205   10.190205   10.190205...
   10.190205   10.190205   10.190205   10.190205   10.190205   10.190205   10.190205   10.190205...
   10.190205   10.190205   10.190205   10.190205   10.190205   10.190205   10.190205   10.190205...
   10.190205   10.190205   10.190205   10.190205   10.190205   10.190205   10.190205   10.190205...
   10.190205   10.190205   10.190205   10.190205   10.190205   10.190205   10.190205   10.190205...
   10.190205   10.190205   10.190205   10.190205   10.190205   10.190205   10.190205   10.190205...
   10.190205   10.190205   10.190205   10.190205   10.190205   10.190205   10.190205   10.190205...
   10.190205   10.190205   10.190205   10.190205   10.190205   10.190205   10.190205   10.190205...
   10.190205   10.190205   10.190205   10.190205   10.190205   10.190205   10.190205   10.190205...
   10.190205   10.190205   10.190205   10.190205   10.190205   10.190205   10.190205   10.190205...
   10.190205   10.190205   10.190205   10.190205   10.190205   10.190205   10.190205   10.190205...
   10.190205   10.190205   10.190205   10.190205   10.190205   10.190205   10.190205   10.190205...
   10.190205   10.190205   10.190205   10.190205   10.190205   10.190205   10.190205   10.190205...
   10.190205   10.190205   10.190205   10.190205   10.190205   10.190205   10.190205   10.190205...
   10.190205   10.190205   10.190205   10.190205   10.190205   10.190205   10.190205   10.190205...
   10.190205   10.190205   10.190205   10.190205   10.190205   10.190205   10.190205   10.190205...
   10.190205   10.190205   10.190205   10.190205   10.190205   10.190205   10.190205   10.190205...
   10.190205   10.190205   10.190205   10.190205   10.190205   10.190205   10.190205   10.190205...
   10.190205   10.190205   10.190205   10.190205   10.190205   10.190205   10.190205   10.190205...
   10.190205   10.190205   10.190205   10.190205   10.190205   10.190205   10.190205   10.190205...
   10.190205   10.190205   10.190205   10.190205   10.190205   10.190205   10.190205   10.190205...
   10.190205   10.190205   10.190205   10.190205   10.190205   10.190205   10.190205   10.190205...
   10.190205   10.190205   10.190205   10.190205   10.190205   10.190205   10.190205   10.190205...
   10.190205   10.190205   10.190205   10.190205   10.190205   10.190205   10.190205   10.190205...
   10.190205   10.190205   10.190205   10.190205   10.190205   10.190205   10.190205   10.190205...
   10.190205   10.190205   10.190205   10.190205   10.190205   10.190205   10.190205   10.190205...
   10.190205   10.190205   10.190205   10.190205   10.190205   10.190205   10.190205   10.190205...
   10.190205   10.190205   10.190205   10.190205   10.190205   10.190205   10.190205   10.190205...
   10.190205   10.190205   10.190205   10.190205   10.190205   10.190205   10.190205   10.190205...
   10.190205   10.190205   10.190205   10.190205   10.190205   10.190205   10.190205   10.190205...
   10.190205   10.190205   10.190205   10.190205   10.190205   10.190205   10.190205   10.190205...
   10.190205   10.190205   10.190205   10.190205   10.190205   10.190205   10.190205   10.190205...
   10.190205   10.190205   10.190205   10.190205   10.190205   10.190205   10.190205   10.190205...
   10.190205   10.190205   10.190205   10.190205   10.190205   10.190205   10.190205   10.190205...
   10.190205   10.190205   10.190205   10.190205   10.190205   10.190205   10.190205   10.190205...
   10.190205   10.190205   10.190205   10.190205   10.190205   10.190205   10.190205   10.190205...
   10.190205   10.190205   10.190205   10.190205   10.190205   10.190205   10.190205   10.190205...
   10.190205   10.190205   10.190205   10.190205   10.190205   10.190205   10.190205   10.190205...
   10.190205   10.190205   10.190205   10.190205   10.190205   10.190205   10.190205   10.190205...
   10.190205   10.190205   10.190205   10.190205   10.190205   10.190205   10.190205   10.190205...
   10.190205   10.190205   10.190205   10.190205   10.190205   10.190205   10.190205   10.190205...
   10.190205   10.190205   10.190205   10.190205   10.190205   10.190205   10.190205   10.190205...
   10.190205   10.190205   10.190205   10.190205   10.190205   10.190205   10.190205   10.190205...
   10.190205   10.190205   10.190205   10.190205   10.190205   10.190205   10.190205   10.190205...
   10.190205   10.190205   10.190205   10.190205   10.190205   10.190205   10.190205   10.190205...
   10.190205   10.190205   10.190205   10.190205   10.190205   10.190205   10.190205   10.190205...
   10.190205   10.190205   10.190205   10.190205   10.190205   10.190205   10.190205   10.190205...
   10.190205   10.190205   10.190205   10.190205   10.190205   10.190205   10.190205   10.190205...
   10.190205   10.190205   10.190205   10.190205   10.190205   10.190205   10.190205   10.190205...
   10.190205   10.190205   10.190205   10.190205   10.190205   10.190205   10.190205   10.190205...
   10.190205   10.190205   10.190205   10.190205   10.190205   10.190205   10.190205   10.190205...
   10.190205   10.190205   10.190205   10.190205   10.190205   10.190205   10.190205   10.190205...
   10.190205   10.190205   10.190205   10.190205   10.190205   10.190205   10.190205   10.190205...
   10.190205   10.190205   10.190205   10.190205   10.190205   10.190205   10.190205   10.190205...
   10.190205   10.190205   10.190205   10.190205   10.190205   10.190205   10.190205   10.190205...
   10.190205   10.190205   10.190205   10.190205   10.190205   10.190205   10.190205   10.190205...
   10.190205   10.190205   10.190205   10.190205   10.190205   10.190205   10.190205   10.190205...
   10.190205   10.190205   10.190205   10.190205   10.190205   10.190205   10.190205   10.190205...
   10.190205   10.190205   10.190205   10.190205   10.190205   10.190205   10.190205   10.190205...
   10.190205   10.190205   10.190205   10.190205   10.190205   10.190205   10.190205   10.190205...
   10.190205   10.190205   10.190205   10.190205   10.190205   10.190205   10.190205   10.190205...
   10.190205   10.190205   10.190205   10.190205   10.190205   10.190205   10.190205   10.190205...
   10.190205   10.190205   10.190205   10.190205   10.190205   10.190205   10.190205   10.190205...
   10.190205   10.190205   10.190205   10.190205   10.190205   10.190205   10.190205   10.190205...
   10.190205   10.190205   10.190205   10.190205   10.190205   10.190205   10.190205   10.190205...
   10.190205   10.190205   10.190205   10.190205   10.190205   10.190205   10.190205   10.190205...
   10.190205   10.190205   10.190205   10.190205   10.190205   10.190205   10.190205   10.190205...
   10.190205   10.190205   10.190205   10.190205   10.190205   10.190205   10.190205   10.190205...
   10.190205   10.190205   10.190205   10.190205   10.190205   10.190205   10.190205   10.190205...
   10.190205   10.190205   10.190205   10.190205   10.190205   10.190205   10.190205   10.190205...
   10.190205   10.190205   10.190205   10.190205   10.190205   10.190205   10.190205   10.190205...
   10.190205   10.190205   10.190205   10.190205   10.190205   10.190205   10.190205   10.190205...
   10.190205   10.190205   10.190205   10.190205   10.190205   10.190205   10.190205   10.190205...
   10.190205   10.190205   10.190205   10.190205   10.190205   10.190205   10.190205   10.190205...
   10.190205   10.190205   10.190205   10.190205   10.190205   10.190205   10.190205   10.190205...
   10.190205   10.190205   10.190205   10.190205   10.190205   10.190205   10.190205   10.190205...
   10.190205   10.190205   10.190205   10.190205   10.190205   10.190205   10.190205   10.190205...
   10.190205   10.190205   10.190205   10.190205   10.190205   10.190205   10.190205   10.190205...
   10.190205   10.190205   10.190205   10.190205   10.190205   10.190205   10.190205   10.190205...
   10.190205   10.190205   10.190205   10.190205   10.190205   10.190205   10.190205   10.190205...
   10.190205   10.190205   10.190205   10.190205   10.190205   10.190205   10.190205   10.190205...
   10.190205   10.190205   10.190205   10.190205   10.190205   10.190205   10.190205   10.190205...
   10.190205   10.190205   10.190205   10.190205   10.190205   10.190205   10.190205   10.190205...
   10.190205   10.190205   10.190205   10.190205   10.190205   10.190205   10.190205   10.190205...
   10.190205   10.190205   10.190205   10.190205   10.190205   10.190205   10.190205   10.190205...
   10.190205   10.190205   10.190205   10.190205   10.190205   10.190205   10.190205   10.190205...
   10.190205   10.190205   10.190205   10.190205   10.190205   10.190205   10.190205   10.190205...
   10.190205   10.190205   10.190205   10.190205   10.190205   10.190205   10.190205   10.190205...
   10.190205   10.190205   10.190205   10.190205   10.190205   10.190205   10.190205   10.190205...
   10.190205   10.190205   10.190205   10.190205   10.190205   10.190205   10.190205   10.190205...
   10.190205   10.190205   10.190205   10.190205   10.190205   10.190205   10.190205   10.190205...
   10.190205   10.190205   10.190205   10.190205   10.190205   10.190205   10.190205   10.190205...
   10.190205   10.190205   10.190205   10.190205   10.190205   10.190205   10.190205   10.190205...
   10.190205   10.190205   10.190205   10.190205   10.190205   10.190205   10.190205   10.190205...
   10.190205   10.190205   10.190205   10.190205   10.190205   10.190205   10.190205   10.190205...
   10.190205   10.190205   10.190205   10.190205   10.190205   10.190205   10.190205   10.190205...
   10.190205   10.190205   10.190205   10.190205   10.190205   10.190205   10.190205   10.190205...
   10.190205   10.190205   10.190205   10.190205   10.190205   10.190205   10.190205   10.190205...
   10.190205   10.190205   10.190205   10.190205   10.190205   10.190205   10.190205   10.190205...
   10.190205   10.190205   10.190205   10.190205   10.190205   10.190205   10.190205   10.190205...
   10.190205   10.190205   10.190205   10.190205   10.190205   10.190205   10.190205   10.190205...
   10.190205   10.190205   10.190205   10.190205   10.190205   10.190205   10.190205   10.190205...
   10.190205   10.190205   10.190205   10.190205   10.190205   10.190205   10.190205   10.190205...
   10.190205   10.190205   10.190205   10.190205   10.190205   10.190205   10.190205   10.190205...
   10.190205   10.190205   10.190205   10.190205   10.190205   10.190205   10.190205   10.190205...
   10.190205   10.190205   10.190205   10.190205   10.190205   10.190205   10.190205   10.190205...
   10.190205   10.190205   10.190205   10.190205   10.190205   10.190205   10.190205   10.190205...
   10.190205   10.190205   10.190205   10.190205   10.190205   10.190205   10.190205   10.190205...
   10.190205   10.190205   10.190205   10.190205   10.190205   10.190205   10.190205   10.190205...
   10.190205   10.190205   10.190205   10.190205   10.190205   10.190205   10.190205   10.190205...
   10.190205   10.190205   10.190205   10.190205   10.190205   10.190205   10.190205   10.190205...
   10.190205   10.190205   10.190205   10.190205   10.190205   10.190205   10.190205   10.190205...
   10.190205   10.190205   10.190205   10.190205   10.190205   10.190205   10.190205   10.190205...
   10.190205   10.190205   10.190205   10.190205   10.190205   10.190205   10.190205   10.190205...
   10.190205   10.190205   10.190205   10.190205   10.190205   10.190205   10.190205   10.190205...
   10.190205   10.190205   10.190205   10.190205   10.190205   10.190205   10.190205   10.190205...
   10.190205   10.190205   10.190205   10.190205   10.190205   10.190205   10.190205   10.190205...
   10.190205   10.190205   10.190205   10.190205   10.190205   10.190205   10.190205   10.190205...
   10.190205   10.190205   10.190205   10.190205   10.190205   10.190205   10.190205   10.190205...
   10.190205   10.190205   10.190205   10.190205   10.190205   10.190205   10.190205   10.190205...
   10.190205   10.190205   10.190205   10.190205   10.190205   10.190205   10.190205   10.190205...
   10.190205   10.190205   10.190205   10.190205   10.190205   10.190205   10.190205   10.190205...
   10.190205   10.190205   10.190205   10.190205   10.190205   10.190205   10.190205   10.190205...
   10.190205   10.190205   10.190205   10.190205   10.190205   10.190205   10.190205   10.190205...
   10.190205   10.190205   10.190205   10.190205   10.190205   10.190205   10.190205   10.190205...
   10.190205   10.190205   10.190205   10.190205   10.190205   10.190205   10.190205   10.190205...
   10.190205   10.190205   10.190205   10.190205   10.190205   10.190205   10.190205   10.190205...
   10.190205   10.190205   10.190205   10.190205   10.190205   10.190205   10.190205   10.190205...
   10.190205   10.190205   10.190205   10.190205   10.190205   10.190205   10.190205   10.190205...
   10.190205   10.190205   10.190205   10.190205   10.190205   10.190205   10.190205   10.190205...
   10.190205   10.190205   10.190205   10.190205   10.190205   10.190205   10.190205   10.190205...
   10.190205   10.190205   10.190205   10.190205   10.190205   10.190205   10.190205   10.190205...
   10.190205   10.190205   10.190205   10.190205   10.190205   10.190205   10.190205   10.190205...
   10.190205   10.190205   10.190205   10.190205   10.190205   10.190205   10.190205   10.190205...
   10.190205   10.190205   10.190205   10.190205   10.190205   10.190205   10.190205   10.190205...
   10.190205   10.190205   10.190205   10.190205   10.190205   10.190205   10.190205   10.190205...
   10.190205   10.190205   10.190205   10.190205   10.190205   10.190205   10.190205   10.190205...
   10.190205   10.190205   10.190205   10.190205   10.190205   10.190205   10.190205   10.190205...
   10.190205   10.190205   10.190205   10.190205   10.190205   10.190205   10.190205   10.190205...
   10.190205   10.190205   10.190205   10.190205   10.190205   10.190205   10.190205   10.190205...
   10.190205   10.190205   10.190205   10.190205   10.190205   10.190205   10.190205   10.190205...
   10.190205   10.190205   10.190205   10.190205   10.190205   10.190205   10.190205   10.190205...
   10.190205   10.190205   10.190205   10.190205   10.190205   10.190205   10.190205   10.190205...
   10.190205   10.190205   10.190205   10.190205   10.190205   10.190205   10.190205   10.190205...
   10.190205   10.190205   10.190205   10.190205   10.190205   10.190205   10.190205   10.190205...
   10.190205   10.190205   10.190205   10.190205   10.190205   10.190205   10.190205   10.190205...
   10.190205   10.190205   10.190205   10.190205   10.190205   10.190205   10.190205   10.190205...
   10.190205   10.190205   10.190205   10.190205   10.190205   10.190205   10.190205   10.190205...
   10.190205   10.190205   10.190205   10.190205   10.190205   10.190205   10.190205   10.190205...
   10.190205   10.190205   10.190205   10.190205   10.190205   10.190205   10.190205   10.190205...
   10.190205   10.190205   10.190205   10.190205   10.190205   10.190205   10.190205   10.190205...
   10.190205   10.190205   10.190205   10.190205   10.190205   10.190205   10.190205   10.190205...
   10.190205   10.190205   10.190205   10.190205   10.190205   10.190205   10.190205   10.190205...
   10.190205   10.190205   10.190205   10.190205   10.190205   10.190205   10.190205   10.190205...
   10.190205   10.190205   10.190205   10.190205   10.190205   10.190205   10.190205   10.190205...
   10.190205   10.190205   10.190205   10.190205   10.190205   10.190205   10.190205   10.190205...
   10.190205   10.190205   10.190205   10.190205   10.190205   10.190205   10.190205   10.190205...
   10.190205   10.190205   10.190205   10.190205   10.190205   10.190205   10.190205   10.190205...
   10.190205   10.190205   10.190205   10.190205   10.190205   10.190205   10.190205   10.190205...
   10.190205   10.190205   10.190205   10.190205   10.190205   10.190205   10.190205   10.190205...
   10.190205   10.190205   10.190205   10.190205   10.190205   10.190205   10.190205   10.190205...
   10.190205   10.190205   10.190205   10.190205   10.190205   10.190205   10.190205   10.190205...
   10.190205   10.190205   10.190205   10.190205   10.190205   10.190205   10.190205   10.190205...
   10.190205   10.190205   10.190205   10.190205   10.190205   10.190205   10.190205   10.190205...
   10.190205   10.190205   10.190205   10.190205   10.190205   10.190205   10.190205   10.190205...
   10.190205   10.190205   10.190205   10.190205   10.190205   10.190205   10.190205   10.190205...
   10.190205   10.190205   10.190205   10.190205   10.190205   10.190205   10.190205   10.190205...
   10.190205   10.190205   10.190205   10.190205   10.190205   10.190205   10.190205   10.190205...
   10.190205   10.190205   10.190205   10.190205   10.190205   10.190205   10.190205   10.190205...
   10.190205   10.190205   10.190205   10.190205   10.190205   10.190205   10.190205   10.190205...
   10.190205   10.190205   10.190205   10.190205   10.190205   10.190205   10.190205   10.190205...
   10.190205   10.190205   10.190205   10.190205   10.190205   10.190205   10.190205   10.190205...
   10.190205   10.190205   10.190205   10.190205   10.190205   10.190205   10.190205   10.190205...
   10.190205   10.190205   10.190205   10.190205   10.190205   10.190205   10.190205   10.190205...
   10.190205   10.190205   10.190205   10.190205   10.190205   10.190205   10.190205   10.190205...
   10.190205   10.190205   10.190205   10.190205   10.190205   10.190205   10.190205   10.190205...
   10.190205   10.190205   10.190205   10.190205   10.190205   10.190205   10.190205   10.190205...
   10.190205   10.190205   10.190205   10.190205   10.190205   10.190205   10.190205   10.190205...
   10.190205   10.190205   10.190205   10.190205   10.190205   10.190205   10.190205   10.190205...
   10.190205   10.190205   10.190205   10.190205   10.190205   10.190205   10.190205   10.190205...
   10.190205   10.190205   10.190205   10.190205   10.190205   10.190205   10.190205   10.190205...
   10.190205   10.190205   10.190205   10.190205   10.190205   10.190205   10.190205   10.190205...
   10.190205   10.190205   10.190205   10.190205   10.190205   10.190205   10.190205   10.190205...
   10.190205   10.190205   10.190205   10.190205   10.190205   10.190205   10.190205   10.190205...
   10.190205   10.190205   10.190205   10.190205   10.190205   10.190205   10.190205   10.190205...
   10.190205   10.190205   10.190205   10.190205   10.190205   10.190205   10.190205   10.190205...
   10.190205   10.190205   10.190205   10.190205   10.190205   10.190205   10.190205   10.190205...
   10.190205   10.190205   10.190205   10.190205   10.190205   10.190205   10.190205   10.190205...
   10.190205   10.190205   10.190205   10.190205   10.190205   10.190205   10.190205   10.190205...
   10.190205   10.190205   10.190205   10.190205   10.190205   10.190205   10.190205   10.190205...
   10.190205   10.190205   10.190205   10.190205   10.190205   10.190205   10.190205   10.190205...
   10.190205   10.190205   10.190205   10.190205   10.190205   10.190205   10.190205   10.190205...
   10.190205   10.190205   10.190205   10.190205   10.190205   10.190205   10.190205   10.190205...
   10.190205   10.190205   10.190205   10.190205   10.190205   10.190205   10.190205   10.190205...
   10.190205   10.190205   10.190205   10.190205   10.190205   10.190205   10.190205   10.190205...
   10.190205   10.190205   10.190205   10.190205   10.190205   10.190205   10.190205   10.190205...
   10.190205   10.190205   10.190205   10.190205   10.190205   10.190205   10.190205   10.190205...
   10.190205   10.190205   10.190205   10.190205   10.190205   10.190205   10.190205   10.190205...
   10.190205   10.190205   10.190205   10.190205   10.190205   10.190205   10.190205   10.190205...
   10.190205   10.190205   10.190205   10.190205   10.190205   10.190205   10.190205   10.190205...
   10.190205   10.190205   10.190205   10.190205   10.190205   10.190205   10.190205   10.190205...
   10.190205   10.190205   10.190205   10.190205   10.190205   10.190205   10.190205   10.190205...
   10.190205   10.190205   10.190205   10.190205   10.190205   10.190205   10.190205   10.190205...
   10.190205   10.190205   10.190205   10.190205   10.190205   10.190205   10.190205   10.190205...
   10.190205   10.190205   10.190205   10.190205   10.190205   10.190205   10.190205   10.190205...
   10.190205   10.190205   10.190205   10.190205   10.190205   10.190205   10.190205   10.190205...
   10.190205   10.190205   10.190205   10.190205   10.190205   10.190205   10.190205   10.190205...
   10.190205   10.190205   10.190205   10.190205   10.190205   10.190205   10.190205   10.190205...
   10.190205   10.190205   10.190205   10.190205   10.190205   10.190205   10.190205   10.190205...
   10.190205   10.190205   10.190205   10.190205   10.190205   10.190205   10.190205   10.190205...
   10.190205   10.190205   10.190205   10.190205   10.190205   10.190205   10.190205   10.190205...
   10.190205   10.190205   10.190205   10.190205   10.190205   10.190205   10.190205   10.190205...
   10.190205   10.190205   10.190205   10.190205   10.190205   10.190205   10.190205   10.190205...
   10.190205   10.190205   10.190205   10.190205   10.190205   10.190205   10.190205   10.190205...
   10.190205   10.190205   10.190205   10.190205   10.190205   10.190205   10.190205   10.190205...
   10.190205   10.190205   10.190205   10.190205   10.190205   10.190205   10.190205   10.190205...
   10.190205   10.190205   10.190205   10.190205   10.190205   10.190205   10.190205   10.190205...
   10.190205   10.190205   10.190205   10.190205   10.190205   10.190205   10.190205   10.190205...
   10.190205   10.190205   10.190205   10.190205   10.190205   10.190205   10.190205   10.190205...
   10.190205   10.190205   10.190205   10.190205   10.190205   10.190205   10.190205   10.190205...
   10.190205   10.190205   10.190205   10.190205   10.190205   10.190205   10.190205   10.190205...
   10.190205   10.190205   10.190205   10.190205   10.190205   10.190205   10.190205   10.190205...
   10.190205   10.190205   10.190205   10.190205   10.190205   10.190205   10.190205   10.190205...
   10.190205   10.190205   10.190205   10.190205   10.190205   10.190205   10.190205   10.190205...
   10.190205   10.190205   10.190205   10.190205   10.190205   10.190205   10.190205   10.190205...
   10.190205   10.190205   10.190205   10.190205   10.190205   10.190205   10.190205   10.190205...
   10.190205   10.190205   10.190205   10.190205   10.190205   10.190205   10.190205   10.190205...
   10.190205   10.190205   10.190205   10.190205   10.190205   10.190205   10.190205   10.190205...
   10.190205   10.190205   10.190205   10.190205   10.190205   10.190205   10.190205   10.190205...
   10.190205   10.190205   10.190205   10.190205   10.190205   10.190205   10.190205   10.190205...
   10.190205   10.190205   10.190205   10.190205   10.190205   10.190205   10.190205   10.190205...
   10.190205   10.190205   10.190205   10.190205   10.190205   10.190205   10.190205   10.190205...
   10.190205   10.190205   10.190205   10.190205   10.190205   10.190205   10.190205   10.190205...
   10.190205   10.190205   10.190205   10.190205   10.190205   10.190205   10.190205   10.190205...
   10.190205   10.190205   10.190205   10.190205   10.190205   10.190205   10.190205   10.190205...
   10.190205   10.190205   10.190205   10.190205   10.190205   10.190205   10.190205   10.190205...
   10.190205   10.190205   10.190205   10.190205   10.190205   10.190205   10.190205   10.190205...
   10.190205   10.190205   10.190205   10.190205   10.190205   10.190205   10.190205   10.190205...
   10.190205   10.190205   10.190205   10.190205   10.190205   10.190205   10.190205   10.190205...
   10.190205   10.190205   10.190205   10.190205   10.190205   10.190205   10.190205   10.190205...
   10.190205   10.190205   10.190205   10.190205   10.190205   10.190205   10.190205   10.190205...
   10.190205   10.190205   10.190205   10.190205   10.190205   10.190205   10.190205   10.190205...
   10.190205   10.190205   10.190205   10.190205   10.190205   10.190205   10.190205   10.190205...
   10.190205   10.190205   10.190205   10.190205   10.190205   10.190205   10.190205   10.190205...
   10.190205   10.190205   10.190205   10.190205   10.190205   10.190205   10.190205   10.190205...
   10.190205   10.190205   10.190205   10.190205   10.190205   10.190205   10.190205   10.190205...
   10.190205   10.190205   10.190205   10.190205   10.190205   10.190205   10.190205   10.190205...
   10.190205   10.190205   10.190205   10.190205   10.190205   10.190205   10.190205   10.190205...
   10.190205   10.190205   10.190205   10.190205   10.190205   10.190205   10.190205   10.190205...
   10.190205   10.190205   10.190205   10.190205   10.190205   10.190205   10.190205   10.190205...
   10.190205   10.190205   10.190205   10.190205   10.190205   10.190205   10.190205   10.190205...
   10.190205   10.190205   10.190205   10.190205   10.190205   10.190205   10.190205   10.190205...
   10.190205   10.190205   10.190205   10.190205   10.190205   10.190205   10.190205   10.190205...
   10.190205   10.190205   10.190205   10.190205   10.190205   10.190205   10.190205   10.190205...
   10.190205   10.190205   10.190205   10.190205   10.190205   10.190205   10.190205   10.190205...
   10.190205   10.190205   10.190205   10.190205   10.190205   10.190205   10.190205   10.190205...
   10.190205   10.190205   10.190205   10.190205   10.190205   10.190205   10.190205   10.190205...
   10.190205   10.190205   10.190205   10.190205   10.190205   10.190205   10.190205   10.190205...
   10.190205   10.190205   10.190205   10.190205   10.190205   10.190205   10.190205   10.190205...
   10.190205   10.190205   10.190205   10.190205   10.190205   10.190205   10.190205   10.190205...
   10.190205   10.190205   10.190205   10.190205   10.190205   10.190205   10.190205   10.190205...
   10.190205   10.190205   10.190205   10.190205   10.190205   10.190205   10.190205   10.190205...
   10.190205   10.190205   10.190205   10.190205   10.190205   10.190205   10.190205   10.190205...
   10.190205   10.190205   10.190205   10.190205   10.190205   10.190205   10.190205   10.190205...
   10.190205   10.190205   10.190205   10.190205   10.190205   10.190205   10.190205   10.190205...
   10.190205   10.190205   10.190205   10.190205   10.190205   10.190205   10.190205   10.190205...
   10.190205   10.190205   10.190205   10.190205   10.190205   10.190205   10.190205   10.190205...
   10.190205   10.190205   10.190205   10.190205   10.190205   10.190205   10.190205   10.190205...
   10.190205   10.190205   10.190205   10.190205   10.190205   10.190205   10.190205   10.190205...
   10.190205   10.190205   10.190205   10.190205   10.190205   10.190205   10.190205   10.190205...
   10.190205   10.190205   10.190205   10.190205   10.190205   10.190205   10.190205   10.190205...
   10.190205   10.190205   10.190205   10.190205   10.190205   10.190205   10.190205   10.190205...
   10.190205   10.190205   10.190205   10.190205   10.190205   10.190205   10.190205   10.190205...
   10.190205   10.190205   10.190205   10.190205   10.190205   10.190205   10.190205   10.190205...
   10.190205   10.190205   10.190205   10.190205   10.190205   10.190205   10.190205   10.190205...
   10.190205   10.190205   10.190205   10.190205   10.190205   10.190205   10.190205   10.190205...
   10.190205   10.190205   10.190205   10.190205   10.190205   10.190205   10.190205   10.190205...
   10.190205   10.190205   10.190205   10.190205   10.190205   10.190205   10.190205   10.190205...
   10.190205   10.190205   10.190205   10.190205   10.190205   10.190205   10.190205   10.190205...
   10.190205   10.190205   10.190205   10.190205   10.190205   10.190205   10.190205   10.190205...
   10.190205   10.190205   10.190205   10.190205   10.190205   10.190205   10.190205   10.190205...
   10.190205   10.190205   10.190205   10.190205   10.190205   10.190205   10.190205   10.190205...
   10.190205   10.190205   10.190205   10.190205   10.190205   10.190205   10.190205   10.190205...
   10.190205   10.190205   10.190205   10.190205   10.190205   10.190205   10.190205   10.190205...
   10.190205   10.190205   10.190205   10.190205   10.190205   10.190205   10.190205   10.190205...
   10.190205   10.190205   10.190205   10.190205   10.190205   10.190205   10.190205   10.190205...
   10.190205   10.190205   10.190205   10.190205   10.190205   10.190205   10.190205   10.190205...
   10.190205   10.190205   10.190205   10.190205   10.190205   10.190205   10.190205   10.190205...
   10.190205   10.190205   10.190205   10.190205   10.190205   10.190205   10.190205   10.190205...
   10.190205   10.190205   10.190205   10.190205   10.190205   10.190205   10.190205   10.190205...
   10.190205   10.190205   10.190205   10.190205   10.190205   10.190205   10.190205   10.190205...
   10.190205   10.190205   10.190205   10.190205   10.190205   10.190205   10.190205   10.190205...
   10.190205   10.190205   10.190205   10.190205   10.190205   10.190205   10.190205   10.190205...
   10.190205   10.190205   10.190205   10.190205   10.190205   10.190205   10.190205   10.190205...
   10.190205   10.190205   10.190205   10.190205   10.190205   10.190205   10.190205   10.190205...
   10.190205   10.190205   10.190205   10.190205   10.190205   10.190205   10.190205   10.190205...
   10.190205   10.190205   10.190205   10.190205   10.190205   10.190205   10.190205   10.190205...
   10.190205   10.190205   10.190205   10.190205   10.190205   10.190205   10.190205   10.190205...
   10.190205   10.190205   10.190205   10.190205   10.190205   10.190205   10.190205   10.190205...
   10.190205   10.190205   10.190205   10.190205   10.190205   10.190205   10.190205   10.190205...
   10.190205   10.190205   10.190205   10.190205   10.190205   10.190205   10.190205   10.190205...
   10.190205   10.190205   10.190205   10.190205   10.190205   10.190205   10.190205   10.190205...
   10.190205   10.190205   10.190205   10.190205   10.190205   10.190205   10.190205   10.190205...
   10.190205   10.190205   10.190205   10.190205   10.190205   10.190205   10.190205   10.190205...
   10.190205   10.190205   10.190205   10.190205   10.190205   10.190205   10.190205   10.190205...
   10.190205   10.190205   10.190205   10.190205   10.190205   10.190205   10.190205   10.190205...
   10.190205   10.190205   10.190205   10.190205   10.190205   10.190205   10.190205   10.190205...
   10.190205   10.190205   10.190205   10.190205   10.190205   10.190205   10.190205   10.190205...
   10.190205   10.190205   10.190205   10.190205   10.190205   10.190205   10.190205   10.190205...
   10.190205   10.190205   10.190205   10.190205   10.190205   10.190205   10.190205   10.190205...
   10.190205   10.190205   10.190205   10.190205   10.190205   10.190205   10.190205   10.190205...
   10.190205   10.190205   10.190205   10.190205   10.190205   10.190205   10.190205   10.190205...
   10.190205   10.190205   10.190205   10.190205   10.190205   10.190205   10.190205   10.190205...
   10.190205   10.190205   10.190205   10.190205   10.190205   10.190205   10.190205   10.190205...
   10.190205   10.190205   10.190205   10.190205   10.190205   10.190205   10.190205   10.190205...
   10.190205   10.190205   10.190205   10.190205   10.190205   10.190205   10.190205   10.190205...
   10.190205   10.190205   10.190205   10.190205   10.190205   10.190205   10.190205   10.190205...
   10.190205   10.190205   10.190205   10.190205   10.190205   10.190205   10.190205   10.190205...
   10.190205   10.190205   10.190205   10.190205   10.190205   10.190205   10.190205   10.190205...
   10.190205   10.190205   10.190205   10.190205   10.190205   10.190205   10.190205   10.190205...
   10.190205   10.190205   10.190205   10.190205   10.190205   10.190205   10.190205   10.190205...
   10.190205   10.190205   10.190205   10.190205   10.190205   10.190205   10.190205   10.190205...
   10.190205   10.190205   10.190205   10.190205   10.190205   10.190205   10.190205   10.190205...
   10.190205   10.190205   10.190205   10.190205   10.190205   10.190205   10.190205   10.190205...
   10.190205   10.190205   10.190205   10.190205   10.190205   10.190205   10.190205   10.190205...
   10.190205   10.190205   10.190205   10.190205   10.190205   10.190205   10.190205   10.190205...
   10.190205   10.190205   10.190205   10.190205   10.190205   10.190205   10.190205   10.190205...
   10.190205   10.190205   10.190205   10.190205   10.190205   10.190205   10.190205   10.190205...
   10.190205   10.190205   10.190205   10.190205   10.190205   10.190205   10.190205   10.190205...
   10.190205   10.190205   10.190205   10.190205   10.190205   10.190205   10.190205   10.190205...
   10.190205   10.190205   10.190205   10.190205   10.190205   10.190205   10.190205   10.190205...
   10.190205   10.190205   10.190205   10.190205   10.190205   10.190205   10.190205   10.190205...
   10.190205   10.190205   10.190205   10.190205   10.190205   10.190205   10.190205   10.190205...
   10.190205   10.190205   10.190205   10.190205   10.190205   10.190205   10.190205   10.190205...
   10.190205   10.190205   10.190205   10.190205   10.190205   10.190205   10.190205   10.190205...
   10.190205   10.190205   10.190205   10.190205   10.190205   10.190205   10.190205   10.190205...
   10.190205   10.190205   10.190205   10.190205   10.190205   10.190205   10.190205   10.190205...
   10.190205   10.190205   10.190205   10.190205   10.190205   10.190205   10.190205   10.190205...
   10.190205   10.190205   10.190205   10.190205   10.190205   10.190205   10.190205   10.190205...
   10.190205   10.190205   10.190205   10.190205   10.190205   10.190205   10.190205   10.190205...
   10.190205   10.190205   10.190205   10.190205   10.190205   10.190205   10.190205   10.190205...
   10.190205   10.190205   10.190205   10.190205   10.190205   10.190205   10.190205   10.190205...
   10.190205   10.190205   10.190205   10.190205   10.190205   10.190205   10.190205   10.190205...
   10.190205   10.190205   10.190205   10.190205   10.190205   10.190205   10.190205   10.190205...
   10.190205   10.190205   10.190205   10.190205   10.190205   10.190205   10.190205   10.190205...
   10.190205   10.190205   10.190205   10.190205   10.190205   10.190205   10.190205   10.190205...
   10.190205   10.190205   10.190205   10.190205   10.190205   10.190205   10.190205   10.190205...
   10.190205   10.190205   10.190205   10.190205   10.190205   10.190205   10.190205   10.190205...
   10.182485   10.182485   10.182485   10.182485   10.182485   10.182485   10.182485   10.182485...
   10.182485   10.182485   10.182485   10.182485   10.182485   10.182485   10.182485   10.182485...
   10.182485   10.182485   10.182485   10.182485   10.182485   10.182485   10.182485   10.182485...
   10.182485   10.182485   10.182485   10.182485   10.182485   10.182485   10.182485   10.182485...
   10.182485   10.182485   10.182485   10.182485   10.182485   10.182485   10.182485   10.182485...
   10.182485   10.182485   10.182485   10.182485   10.182485   10.182485   10.182485   10.182485...
   10.182485   10.182485   10.182485   10.182485   10.182485   10.182485   10.182485   10.182485...
   10.182485   10.182485   10.182485   10.182485   10.182485   10.182485   10.182485   10.182485...
   10.182485   10.182485   10.182485   10.182485   10.182485   10.182485   10.182485   10.182485...
   10.182485   10.182485   10.182485   10.182485   10.182485   10.182485   10.182485   10.182485...
   10.182485   10.182485   10.182485   10.182485   10.182485   10.182485   10.182485   10.182485...
   10.182485   10.182485   10.182485   10.182485   10.182485   10.182485   10.182485   10.182485...
   10.182485   10.182485   10.182485   10.182485   10.182485   10.182485   10.182485   10.182485...
   10.182485   10.182485   10.182485   10.182485   10.182485   10.182485   10.182485   10.182485...
   10.182485   10.182485   10.182485   10.182485   10.182485   10.182485   10.182485   10.182485...
   10.182485   10.182485   10.182485   10.182485   10.182485   10.182485   10.182485   10.182485...
   10.182485   10.182485   10.182485   10.182485   10.182485   10.182485   10.182485   10.182485...
   10.182485   10.182485   10.182485   10.182485   10.182485   10.182485   10.182485   10.182485...
   10.182485   10.182485   10.182485   10.182485   10.182485   10.182485   10.182485   10.182485...
   10.182485   10.182485   10.182485   10.182485   10.182485   10.182485   10.182485   10.182485...
   10.182485   10.182485   10.182485   10.182485   10.182485   10.182485   10.182485   10.182485...
   10.182485   10.182485   10.182485   10.182485   10.182485   10.182485   10.182485   10.182485...
   10.182485   10.182485   10.182485   10.182485   10.182485   10.182485   10.182485   10.182485...
   10.182485   10.182485   10.182485   10.182485   10.182485   10.182485   10.182485   10.182485...
   10.182485   10.182485   10.182485   10.182485   10.182485   10.182485   10.182485   10.182485...
   10.182485   10.182485   10.182485   10.182485   10.182485   10.182485   10.182485   10.182485...
   10.182485   10.182485   10.182485   10.182485   10.182485   10.182485   10.182485   10.182485...
   10.182485   10.182485   10.182485   10.182485   10.182485   10.182485   10.182485   10.182485...
   10.182485   10.182485   10.182485   10.182485   10.182485   10.182485   10.182485   10.182485...
   10.182485   10.182485   10.182485   10.182485   10.182485   10.182485   10.182485   10.182485...
   10.182485   10.182485   10.182485   10.182485   10.182485   10.182485   10.182485   10.182485...
   10.182485   10.182485   10.182485   10.182485   10.182485   10.182485   10.182485   10.182485...
   10.182485   10.182485   10.182485   10.182485   10.182485   10.182485   10.182485   10.182485...
   10.182485   10.182485   10.182485   10.182485   10.182485   10.182485   10.182485   10.182485...
   10.182485   10.182485   10.182485   10.182485   10.182485   10.182485   10.182485   10.182485...
   10.182485   10.182485   10.182485   10.182485   10.182485   10.182485   10.182485   10.182485...
   10.182485   10.182485   10.182485   10.182485   10.182485   10.182485   10.182485   10.182485...
   10.182485   10.182485   10.182485   10.182485   10.182485   10.182485   10.182485   10.182485...
   10.182485   10.182485   10.182485   10.182485   10.182485   10.182485   10.182485   10.182485...
   10.182485   10.182485   10.182485   10.182485   10.182485   10.182485   10.182485   10.182485...
   10.182485   10.182485   10.182485   10.182485   10.182485   10.182485   10.182485   10.182485...
   10.182485   10.182485   10.182485   10.182485   10.182485   10.182485   10.182485   10.182485...
   10.182485   10.182485   10.182485   10.182485   10.182485   10.182485   10.182485   10.182485...
   10.182485   10.182485   10.182485   10.182485   10.182485   10.182485   10.182485   10.182485...
   10.182485   10.182485   10.182485   10.182485   10.182485   10.182485   10.182485   10.182485...
   10.182485   10.182485   10.182485   10.182485   10.182485   10.182485   10.182485   10.182485...
   10.182485   10.182485   10.182485   10.182485   10.182485   10.182485   10.182485   10.182485...
   10.182485   10.182485   10.182485   10.182485   10.182485   10.182485   10.182485   10.182485...
   10.182485   10.182485   10.182485   10.182485   10.182485   10.182485   10.182485   10.182485...
   10.182485   10.182485   10.182485   10.182485   10.182485   10.182485   10.182485   10.182485...
   10.182485   10.182485   10.182485   10.182485   10.182485   10.182485   10.182485   10.182485...
   10.182485   10.182485   10.182485   10.182485   10.182485   10.182485   10.182485   10.182485...
   10.182485   10.182485   10.182485   10.182485   10.182485   10.182485   10.182485   10.182485...
   10.182485   10.182485   10.182485   10.182485   10.182485   10.182485   10.182485   10.182485...
   10.182485   10.182485   10.182485   10.182485   10.182485   10.182485   10.182485   10.182485...
   10.182485   10.182485   10.182485   10.182485   10.182485   10.182485   10.182485   10.182485...
   10.182485   10.182485   10.182485   10.182485   10.182485   10.182485   10.182485   10.182485...
   10.182485   10.182485   10.182485   10.182485   10.182485   10.182485   10.182485   10.182485...
   10.182485   10.182485   10.182485   10.182485   10.182485   10.182485   10.182485   10.182485...
   10.182485   10.182485   10.182485   10.182485   10.182485   10.182485   10.182485   10.182485...
   10.182485   10.182485   10.182485   10.182485   10.182485   10.182485   10.182485   10.182485...
   10.182485   10.182485   10.182485   10.182485   10.182485   10.182485   10.182485   10.182485...
   10.182485   10.182485   10.182485   10.182485   10.182485   10.182485   10.182485   10.182485...
   10.182485   10.182485   10.182485   10.182485   10.182485   10.182485   10.182485   10.182485...
   10.182485   10.182485   10.182485   10.182485   10.182485   10.182485   10.182485   10.182485...
   10.182485   10.182485   10.182485   10.182485   10.182485   10.182485   10.182485   10.182485...
   10.182485   10.182485   10.182485   10.182485   10.182485   10.182485   10.182485   10.182485...
   10.182485   10.182485   10.182485   10.182485   10.182485   10.182485   10.182485   10.182485...
   10.182485   10.182485   10.182485   10.182485   10.182485   10.182485   10.182485   10.182485...
   10.182485   10.182485   10.182485   10.182485   10.182485   10.182485   10.182485   10.182485...
   10.182485   10.182485   10.182485   10.182485   10.182485   10.182485   10.182485   10.182485...
   10.182485   10.182485   10.182485   10.182485   10.182485   10.182485   10.182485   10.182485...
   10.182485   10.182485   10.182485   10.182485   10.182485   10.182485   10.182485   10.182485...
   10.182485   10.182485   10.182485   10.182485   10.182485   10.182485   10.182485   10.182485...
   10.182485   10.182485   10.182485   10.182485   10.182485   10.182485   10.182485   10.182485...
   10.182485   10.182485   10.182485   10.182485   10.182485   10.182485   10.182485   10.182485...
   10.182485   10.182485   10.182485   10.182485   10.182485   10.182485   10.182485   10.182485...
   10.182485   10.182485   10.182485   10.182485   10.182485   10.182485   10.182485   10.182485...
   10.182485   10.182485   10.182485   10.182485   10.182485   10.182485   10.182485   10.182485...
   10.182485   10.182485   10.182485   10.182485   10.182485   10.182485   10.182485   10.182485...
   10.182485   10.182485   10.182485   10.182485   10.182485   10.182485   10.182485   10.182485...
   10.182485   10.182485   10.182485   10.182485   10.182485   10.182485   10.182485   10.182485...
   10.182485   10.182485   10.182485   10.182485   10.182485   10.182485   10.182485   10.182485...
   10.182485   10.182485   10.182485   10.182485   10.182485   10.182485   10.182485   10.182485...
   10.182485   10.182485   10.182485   10.182485   10.182485   10.182485   10.182485   10.182485...
   10.182485   10.182485   10.182485   10.182485   10.182485   10.182485   10.182485   10.182485...
   10.182485   10.182485   10.182485   10.182485   10.182485   10.182485   10.182485   10.182485...
   10.182485   10.182485   10.182485   10.182485   10.182485   10.182485   10.182485   10.182485...
   10.182485   10.182485   10.182485   10.182485   10.182485   10.182485   10.182485   10.182485...
   10.182485   10.182485   10.182485   10.182485   10.182485   10.182485   10.182485   10.182485...
   10.182485   10.182485   10.182485   10.182485   10.182485   10.182485   10.182485   10.182485...
   10.182485   10.182485   10.182485   10.182485   10.182485   10.182485   10.182485   10.182485...
   10.182485   10.182485   10.182485   10.182485   10.182485   10.182485   10.182485   10.182485...
   10.182485   10.182485   10.182485   10.182485   10.182485   10.182485   10.182485   10.182485...
   10.182485   10.182485   10.182485   10.182485   10.182485   10.182485   10.182485   10.182485...
   10.182485   10.182485   10.182485   10.182485   10.182485   10.182485   10.182485   10.182485...
   10.182485   10.182485   10.182485   10.182485   10.182485   10.182485   10.182485   10.182485...
   10.182485   10.182485   10.182485   10.182485   10.182485   10.182485   10.182485   10.182485...
   10.182485   10.182485   10.182485   10.182485   10.182485   10.182485   10.182485   10.182485...
   10.182485   10.182485   10.182485   10.182485   10.182485   10.182485   10.182485   10.182485...
   10.182485   10.182485   10.182485   10.182485   10.182485   10.182485   10.182485   10.182485...
   10.182485   10.182485   10.182485   10.182485   10.182485   10.182485   10.182485   10.182485...
   10.182485   10.182485   10.182485   10.182485   10.182485   10.182485   10.182485   10.182485...
   10.182485   10.182485   10.182485   10.182485   10.182485   10.182485   10.182485   10.182485...
   10.182485   10.182485   10.182485   10.182485   10.182485   10.182485   10.182485   10.182485...
   10.182485   10.182485   10.182485   10.182485   10.182485   10.182485   10.182485   10.182485...
   10.182485   10.182485   10.182485   10.182485   10.182485   10.182485   10.182485   10.182485...
   10.182485   10.182485   10.182485   10.182485   10.182485   10.182485   10.182485   10.182485...
   10.182485   10.182485   10.182485   10.182485   10.182485   10.182485   10.182485   10.182485...
   10.182485   10.182485   10.182485   10.182485   10.182485   10.182485   10.182485   10.182485...
   10.182485   10.182485   10.182485   10.182485   10.182485   10.182485   10.182485   10.182485...
   10.182485   10.182485   10.182485   10.182485   10.182485   10.182485   10.182485   10.182485...
   10.182485   10.182485   10.182485   10.182485   10.182485   10.182485   10.182485   10.182485...
   10.182485   10.182485   10.182485   10.182485   10.182485   10.182485   10.182485   10.182485...
   10.182485   10.182485   10.182485   10.182485   10.182485   10.182485   10.182485   10.182485...
   10.182485   10.182485   10.182485   10.182485   10.182485   10.182485   10.182485   10.182485...
   10.182485   10.182485   10.182485   10.182485   10.182485   10.182485   10.182485   10.182485...
   10.182485   10.182485   10.182485   10.182485   10.182485   10.182485   10.182485   10.182485...
   10.182485   10.182485   10.182485   10.182485   10.182485   10.182485   10.182485   10.182485...
   10.182485   10.182485   10.182485   10.182485   10.182485   10.182485   10.182485   10.182485...
   10.182485   10.182485   10.182485   10.182485   10.182485   10.182485   10.182485   10.182485...
   10.182485   10.182485   10.182485   10.182485   10.182485   10.182485   10.182485   10.182485...
   10.182485   10.182485   10.182485   10.182485   10.182485   10.182485   10.182485   10.182485...
   10.182485   10.182485   10.182485   10.182485   10.182485   10.182485   10.182485   10.182485...
   10.182485   10.182485   10.182485   10.182485   10.182485   10.182485   10.182485   10.182485...
   10.182485   10.182485   10.182485   10.182485   10.182485   10.182485   10.182485   10.182485...
   10.182485   10.182485   10.182485   10.182485   10.182485   10.182485   10.182485   10.182485...
   10.182485   10.182485   10.182485   10.182485   10.182485   10.182485   10.182485   10.182485...
   10.182485   10.182485   10.182485   10.182485   10.182485   10.182485   10.182485   10.182485...
   10.182485   10.182485   10.182485   10.182485   10.182485   10.182485   10.182485   10.182485...
   10.182485   10.182485   10.182485   10.182485   10.182485   10.182485   10.182485   10.182485...
   10.182485   10.182485   10.182485   10.182485   10.182485   10.182485   10.182485   10.182485...
   10.182485   10.182485   10.182485   10.182485   10.182485   10.182485   10.182485   10.182485...
   10.182485   10.182485   10.182485   10.182485   10.182485   10.182485   10.182485   10.182485...
   10.182485   10.182485   10.182485   10.182485   10.182485   10.182485   10.182485   10.182485...
   10.182485   10.182485   10.182485   10.182485   10.182485   10.182485   10.182485   10.182485...
   10.182485   10.182485   10.182485   10.182485   10.182485   10.182485   10.182485   10.182485...
   10.182485   10.182485   10.182485   10.182485   10.182485   10.182485   10.182485   10.182485...
   10.182485   10.182485   10.182485   10.182485   10.182485   10.182485   10.182485   10.182485...
   10.182485   10.182485   10.182485   10.182485   10.182485   10.182485   10.182485   10.182485...
   10.182485   10.182485   10.182485   10.182485   10.182485   10.182485   10.182485   10.182485...
   10.182485   10.182485   10.182485   10.182485   10.182485   10.182485   10.182485   10.182485...
   10.182485   10.182485   10.182485   10.182485   10.182485   10.182485   10.182485   10.182485...
   10.182485   10.182485   10.182485   10.182485   10.182485   10.182485   10.182485   10.182485...
   10.182485   10.182485   10.182485   10.182485   10.182485   10.182485   10.182485   10.182485...
   10.182485   10.182485   10.182485   10.182485   10.182485   10.182485   10.182485   10.182485...
   10.182485   10.182485   10.182485   10.182485   10.182485   10.182485   10.182485   10.182485...
   10.182485   10.182485   10.182485   10.182485   10.182485   10.182485   10.182485   10.182485...
   10.182485   10.182485   10.182485   10.182485   10.182485   10.182485   10.182485   10.182485...
   10.182485   10.182485   10.182485   10.182485   10.182485   10.182485   10.182485   10.182485...
   10.182485   10.182485   10.182485   10.182485   10.182485   10.182485   10.182485   10.182485...
   10.182485   10.182485   10.182485   10.182485   10.182485   10.182485   10.182485   10.182485...
   10.182485   10.182485   10.182485   10.182485   10.182485   10.182485   10.182485   10.182485...
   10.182485   10.182485   10.182485   10.182485   10.182485   10.182485   10.182485   10.182485...
   10.182485   10.182485   10.182485   10.182485   10.182485   10.182485   10.182485   10.182485...
   10.182485   10.182485   10.182485   10.182485   10.182485   10.182485   10.182485   10.182485...
   10.182485   10.182485   10.182485   10.182485   10.182485   10.182485   10.182485   10.182485...
   10.182485   10.182485   10.182485   10.182485   10.182485   10.182485   10.182485   10.182485...
   10.182485   10.182485   10.182485   10.182485   10.182485   10.182485   10.182485   10.182485...
   10.182485   10.182485   10.182485   10.182485   10.182485   10.182485   10.182485   10.182485...
   10.182485   10.182485   10.182485   10.182485   10.182485   10.182485   10.182485   10.182485...
   10.182485   10.182485   10.182485   10.182485   10.182485   10.182485   10.182485   10.182485...
   10.182485   10.182485   10.182485   10.182485   10.182485   10.182485   10.182485   10.182485...
   10.182485   10.182485   10.182485   10.182485   10.182485   10.182485   10.182485   10.182485...
   10.182485   10.182485   10.182485   10.182485   10.182485   10.182485   10.182485   10.182485...
   10.182485   10.182485   10.182485   10.182485   10.182485   10.182485   10.182485   10.182485...
   10.182485   10.182485   10.182485   10.182485   10.182485   10.182485   10.182485   10.182485...
   10.182485   10.182485   10.182485   10.182485   10.182485   10.182485   10.182485   10.182485...
   10.182485   10.182485   10.182485   10.182485   10.182485   10.182485   10.182485   10.182485...
   10.182485   10.182485   10.182485   10.182485   10.182485   10.182485   10.182485   10.182485...
   10.182485   10.182485   10.182485   10.182485   10.182485   10.182485   10.182485   10.182485...
   10.182485   10.182485   10.182485   10.182485   10.182485   10.182485   10.182485   10.182485...
   10.182485   10.182485   10.182485   10.182485   10.182485   10.182485   10.182485   10.182485...
   10.182485   10.182485   10.182485   10.182485   10.182485   10.182485   10.182485   10.182485...
   10.182485   10.182485   10.182485   10.182485   10.182485   10.182485   10.182485   10.182485...
   10.182485   10.182485   10.182485   10.182485   10.182485   10.182485   10.182485   10.182485...
   10.182485   10.182485   10.182485   10.182485   10.182485   10.182485   10.182485   10.182485...
   10.182485   10.182485   10.182485   10.182485   10.182485   10.182485   10.182485   10.182485...
   10.182485   10.182485   10.182485   10.182485   10.182485   10.182485   10.182485   10.182485...
   10.182485   10.182485   10.182485   10.182485   10.182485   10.182485   10.182485   10.182485...
   10.182485   10.182485   10.182485   10.182485   10.182485   10.182485   10.182485   10.182485...
   10.182485   10.182485   10.182485   10.182485   10.182485   10.182485   10.182485   10.182485...
   10.182485   10.182485   10.182485   10.182485   10.182485   10.182485   10.182485   10.182485...
   10.182485   10.182485   10.182485   10.182485   10.182485   10.182485   10.182485   10.182485...
   10.182485   10.182485   10.182485   10.182485   10.182485   10.182485   10.182485   10.182485...
   10.182485   10.182485   10.182485   10.182485   10.182485   10.182485   10.182485   10.182485...
   10.182485   10.182485   10.182485   10.182485   10.182485   10.182485   10.182485   10.182485...
   10.182485   10.182485   10.182485   10.182485   10.182485   10.182485   10.182485   10.182485...
   10.182485   10.182485   10.182485   10.182485   10.182485   10.182485   10.182485   10.182485...
   10.182485   10.182485   10.182485   10.182485   10.182485   10.182485   10.182485   10.182485...
   10.182485   10.182485   10.182485   10.182485   10.182485   10.182485   10.182485   10.182485...
   10.182485   10.182485   10.182485   10.182485   10.182485   10.182485   10.182485   10.182485...
   10.182485   10.182485   10.182485   10.182485   10.182485   10.182485   10.182485   10.182485...
   10.182485   10.182485   10.182485   10.182485   10.182485   10.182485   10.182485   10.182485...
   10.182485   10.182485   10.182485   10.182485   10.182485   10.182485   10.182485   10.182485...
   10.182485   10.182485   10.182485   10.182485   10.182485   10.182485   10.182485   10.182485...
   10.182485   10.182485   10.182485   10.182485   10.182485   10.182485   10.182485   10.182485...
   10.182485   10.182485   10.182485   10.182485   10.182485   10.182485   10.182485   10.182485...
   10.182485   10.182485   10.182485   10.182485   10.182485   10.182485   10.182485   10.182485...
   10.182485   10.182485   10.182485   10.182485   10.182485   10.182485   10.182485   10.182485...
   10.182485   10.182485   10.182485   10.182485   10.182485   10.182485   10.182485   10.182485...
   10.182485   10.182485   10.182485   10.182485   10.182485   10.182485   10.182485   10.182485...
   10.182485   10.182485   10.182485   10.182485   10.182485   10.182485   10.182485   10.182485...
   10.182485   10.182485   10.182485   10.182485   10.182485   10.182485   10.182485   10.182485...
   10.182485   10.182485   10.182485   10.182485   10.182485   10.182485   10.182485   10.182485...
   10.182485   10.182485   10.182485   10.182485   10.182485   10.182485   10.182485   10.182485...
   10.182485   10.182485   10.182485   10.182485   10.182485   10.182485   10.182485   10.182485...
   10.182485   10.182485   10.182485   10.182485   10.182485   10.182485   10.182485   10.182485...
   10.182485   10.182485   10.182485   10.182485   10.182485   10.182485   10.182485   10.182485...
   10.182485   10.182485   10.182485   10.182485   10.182485   10.182485   10.182485   10.182485...
   10.182485   10.182485   10.182485   10.182485   10.182485   10.182485   10.182485   10.182485...
   10.182485   10.182485   10.182485   10.182485   10.182485   10.182485   10.182485   10.182485...
   10.182485   10.182485   10.182485   10.182485   10.182485   10.182485   10.182485   10.182485...
   10.182485   10.182485   10.182485   10.182485   10.182485   10.182485   10.182485   10.182485...
   10.182485   10.182485   10.182485   10.182485   10.182485   10.182485   10.182485   10.182485...
   10.182485   10.182485   10.182485   10.182485   10.182485   10.182485   10.182485   10.182485...
   10.182485   10.182485   10.182485   10.182485   10.182485   10.182485   10.182485   10.182485...
   10.182485   10.182485   10.182485   10.182485   10.182485   10.182485   10.182485   10.182485...
   10.182485   10.182485   10.182485   10.182485   10.182485   10.182485   10.182485   10.182485...
   10.182485   10.182485   10.182485   10.182485   10.182485   10.182485   10.182485   10.182485...
   10.182485   10.182485   10.182485   10.182485   10.182485   10.182485   10.182485   10.182485...
   10.182485   10.182485   10.182485   10.182485   10.182485   10.182485   10.182485   10.182485...
   10.182485   10.182485   10.182485   10.182485   10.182485   10.182485   10.182485   10.182485...
   10.182485   10.182485   10.182485   10.182485   10.182485   10.182485   10.182485   10.182485...
   10.182485   10.182485   10.182485   10.182485   10.182485   10.182485   10.182485   10.182485...
   10.182485   10.182485   10.182485   10.182485   10.182485   10.182485   10.182485   10.182485...
   10.182485   10.182485   10.182485   10.182485   10.182485   10.182485   10.182485   10.182485...
   10.182485   10.182485   10.182485   10.182485   10.182485   10.182485   10.182485   10.182485...
   10.182485   10.182485   10.182485   10.182485   10.182485   10.182485   10.182485   10.182485...
   10.182485   10.182485   10.182485   10.182485   10.182485   10.182485   10.182485   10.182485...
   10.182485   10.182485   10.182485   10.182485   10.182485   10.182485   10.182485   10.182485...
   10.182485   10.182485   10.182485   10.182485   10.182485   10.182485   10.182485   10.182485...
   10.182485   10.182485   10.182485   10.182485   10.182485   10.182485   10.182485   10.182485...
   10.182485   10.182485   10.182485   10.182485   10.182485   10.182485   10.182485   10.182485...
   10.182485   10.182485   10.182485   10.182485   10.182485   10.182485   10.182485   10.182485...
   10.182485   10.182485   10.182485   10.182485   10.182485   10.182485   10.182485   10.182485...
   10.182485   10.182485   10.182485   10.182485   10.182485   10.182485   10.182485   10.182485...
   10.182485   10.182485   10.182485   10.182485   10.182485   10.182485   10.182485   10.182485...
   10.182485   10.182485   10.182485   10.182485   10.182485   10.182485   10.182485   10.182485...
   10.182485   10.182485   10.182485   10.182485   10.182485   10.182485   10.182485   10.182485...
   10.182485   10.182485   10.182485   10.182485   10.182485   10.182485   10.182485   10.182485...
   10.182485   10.182485   10.182485   10.182485   10.182485   10.182485   10.182485   10.182485...
   10.182485   10.182485   10.182485   10.182485   10.182485   10.182485   10.182485   10.182485...
   10.182485   10.182485   10.182485   10.182485   10.182485   10.182485   10.182485   10.182485...
   10.182485   10.182485   10.182485   10.182485   10.182485   10.182485   10.182485   10.182485...
   10.182485   10.182485   10.182485   10.182485   10.182485   10.182485   10.182485   10.182485...
   10.182485   10.182485   10.182485   10.182485   10.182485   10.182485   10.182485   10.182485...
   10.182485   10.182485   10.182485   10.182485   10.182485   10.182485   10.182485   10.182485...
   10.182485   10.182485   10.182485   10.182485   10.182485   10.182485   10.182485   10.182485...
   10.182485   10.182485   10.182485   10.182485   10.182485   10.182485   10.182485   10.182485...
   10.182485   10.182485   10.182485   10.182485   10.182485   10.182485   10.182485   10.182485...
   10.182485   10.182485   10.182485   10.182485   10.182485   10.182485   10.182485   10.182485...
   10.182485   10.182485   10.182485   10.182485   10.182485   10.182485   10.182485   10.182485...
   10.182485   10.182485   10.182485   10.182485   10.182485   10.182485   10.182485   10.182485...
   10.182485   10.182485   10.182485   10.182485   10.182485   10.182485   10.182485   10.182485...
   10.182485   10.182485   10.182485   10.182485   10.182485   10.182485   10.182485   10.182485...
   10.182485   10.182485   10.182485   10.182485   10.182485   10.182485   10.182485   10.182485...
   10.182485   10.182485   10.182485   10.182485   10.182485   10.182485   10.182485   10.182485...
   10.182485   10.182485   10.182485   10.182485   10.182485   10.182485   10.182485   10.182485...
   10.182485   10.182485   10.182485   10.182485   10.182485   10.182485   10.182485   10.182485...
   10.182485   10.182485   10.182485   10.182485   10.182485   10.182485   10.182485   10.182485...
   10.182485   10.182485   10.182485   10.182485   10.182485   10.182485   10.182485   10.182485...
   10.182485   10.182485   10.182485   10.182485   10.182485   10.182485   10.182485   10.182485...
   10.182485   10.182485   10.182485   10.182485   10.182485   10.182485   10.182485   10.182485...
   10.182485   10.182485   10.182485   10.182485   10.182485   10.182485   10.182485   10.182485...
   10.182485   10.182485   10.182485   10.182485   10.182485   10.182485   10.182485   10.182485...
   10.182485   10.168989   10.168989   10.168989   10.168989   10.168989   10.168989   10.168989...
   10.168989   10.168989   10.168989   10.168989   10.168989   10.168989   10.168989   10.168989...
   10.168989   10.168989   10.168989   10.168989   10.168989   10.168989   10.168989   10.168989...
   10.168989   10.168989   10.168989   10.168989   10.168989   10.168989   10.168989   10.168989...
   10.168989   10.168989   10.168989   10.168989   10.168989   10.168989   10.168989   10.168989...
   10.168989   10.168989   10.168989   10.168989   10.168989   10.168989   10.168989   10.168989...
   10.168989   10.168989   10.168989   10.168989   10.168989   10.168989   10.168989   10.168989...
   10.168989   10.168989   10.168989   10.168989   10.168989   10.168989   10.168989   10.168989...
   10.168989   10.168989   10.168989   10.168989   10.168989   10.168989   10.168989   10.168989...
   10.168989   10.168989   10.168989   10.168989   10.168989   10.168989   10.168989   10.168989...
   10.168989   10.168989   10.168989   10.168989   10.168989   10.168989   10.168989   10.168989...
   10.168989   10.168989   10.168989   10.168989   10.168989   10.168989   10.168989   10.168989...
   10.168989   10.168989   10.168989   10.168989   10.168989   10.168989   10.168989   10.168989...
   10.168989   10.168989   10.168989   10.168989   10.168989   10.168989   10.168989   10.168989...
   10.168989   10.168989   10.168989   10.168989   10.168989   10.168989   10.168989   10.168989...
   10.168989   10.168989   10.168989   10.168989   10.168989   10.168989   10.168989   10.168989...
   10.168989   10.168989   10.168989   10.168989   10.168989   10.168989   10.168989   10.168989...
   10.168989   10.168989   10.168989   10.168989   10.168989   10.168989   10.168989   10.168989...
   10.168989   10.168989   10.168989   10.168989   10.168989   10.168989   10.168989   10.168989...
   10.168989   10.168989   10.168989   10.168989   10.168989   10.168989   10.168989   10.168989...
   10.168989   10.168989   10.168989   10.168989   10.168989   10.168989   10.168989   10.168989...
   10.168989   10.168989   10.168989   10.168989   10.168989   10.168989   10.168989   10.168989...
   10.168989   10.168989   10.168989   10.168989   10.168989   10.168989   10.168989   10.168989...
   10.168989   10.168989   10.168989   10.168989   10.168989   10.168989   10.168989   10.168989...
   10.168989   10.168989   10.168989   10.168989   10.168989   10.168989   10.168989   10.168989...
   10.168989   10.168989   10.168989   10.168989   10.168989   10.168989   10.168989   10.168989...
   10.168989   10.168989   10.168989   10.168989   10.168989   10.168989   10.168989   10.168989...
   10.168989   10.168989   10.168989   10.168989   10.168989   10.168989   10.168989   10.168989...
   10.168989   10.168989   10.168989   10.168989   10.168989   10.168989   10.168989   10.168989...
   10.168989   10.168989   10.168989   10.168989   10.168989   10.168989   10.168989   10.168989...
   10.168989   10.168989   10.168989   10.168989   10.168989   10.168989   10.168989   10.168989...
   10.168989   10.168989   10.168989   10.168989   10.168989   10.168989   10.168989   10.168989...
   10.168989   10.168989   10.168989   10.168989   10.168989   10.168989   10.168989   10.168989...
   10.168989   10.168989   10.168989   10.168989   10.168989   10.168989   10.168989   10.168989...
   10.168989   10.168989   10.168989   10.168989   10.168989   10.168989   10.168989   10.168989...
   10.168989   10.168989   10.168989   10.168989


   18.443454   20.000000    4.781225    1.384993    1.378004   18.098572...
    8.332422   14.523342    7.878992    1.391950    1.531035    7.761316...
   20.000000    9.339549    2.385552    6.199302    1.108095    6.466202...
   14.248274    2.473126    7.720655   11.808791    1.785241    7.717954...
   20.000000    3.225518    7.541257    8.048568   10.259035    5.374052...
   20.000000   20.000000   10.937501    9.496742    6.482557    3.746966

301542
