# Supplementary material for: Biochemical systems identification by a random drift particle swarm optimization approach
Source: BMC Bioinformatics. 2014 May 16;15(Suppl 6):S1. doi: 10.1186/1471-2105-15-s6-s1 (PMC4158603; doi:10.1186/1471-2105-15-s6-s1)
Supplement: Additional file 2 — Data. This file includes the data of the best solution out of 20 runs of each tested algorithm. [file 1471-2105-15-S6-S1-S2.zip › data/three-step pathways/data_es(mu+lambda).txt]

  104.469751  104.469751  104.469751  104.469751   69.881457   61.642624   61.642624   61.642624...
   61.642624   61.642624   61.642624   52.404973   45.954407   45.954407   45.954407   39.563855...
   39.563855   38.546753   35.335729   35.335729   35.335729   35.335729   35.335729   35.335729...
   26.502941   26.502941   26.502941   24.500179   24.500179   23.584674   23.584674   23.584674...
   23.584674   23.584674   22.591823   19.835239   16.304611   16.304611   16.304611   16.304611...
   16.304611   16.304611   16.304611   16.304611   16.304611   16.304611   16.304611   16.304611...
   16.304611   16.304611   16.304611   16.304611   16.304611   14.549139   14.549139   14.549139...
   14.347916   14.347916   14.347916   14.347916   14.347916   14.347916   13.480249   13.480249...
   10.684166   10.482816   10.482816   10.123173   10.123173   10.123173    9.202265    9.202265...
    9.202265    9.202265    9.202265    9.123944    9.123944    9.123944    9.123944    8.826685...
    8.826685    8.826685    8.745904    8.745904    8.745904    8.364646    8.364646    8.364646...
    8.364646    8.364646    8.364646    8.318709    8.078004    8.078004    8.078004    8.078004...
    8.078004    8.058861    8.058861    7.895192    7.895192    7.895192    7.860938    7.724680...
    7.724680    7.724680    7.724680    7.724680    7.724680    7.722203    7.722203    7.722203...
    7.722203    7.722203    7.722203    7.722203    7.714688    7.712468    7.712468    7.624451...
    7.597410    7.282179    7.282179    7.282179    7.282179    7.282179    7.282179    7.282179...
    7.282179    7.282179    7.282179    7.282179    7.282179    7.282179    7.282179    7.282179...
    7.282179    7.282179    7.282179    7.282179    7.282179    7.271706    7.271706    7.271706...
    7.271706    7.271706    7.271706    7.271706    7.160105    7.129881    7.129881    7.078949...
    7.078949    7.071263    7.071263    7.034156    6.996958    6.996958    6.996958    6.996958...
    6.996958    6.996958    6.965905    6.965905    6.962562    6.931994    6.882345    6.882345...
    6.882345    6.860733    6.860733    6.860733    6.860733    6.827071    6.754076    6.754076...
    6.700057    6.700057    6.700057    6.700057    6.700057    6.700057    6.700057    6.700057...
    6.700057    6.625904    6.625904    6.625904    6.580835    6.580835    6.580835    6.580835...
    6.580835    6.580835    6.556043    6.556043    6.556043    6.556043    6.541186    6.541186...
    6.541186    6.495260    6.495260    6.495260    6.495260    6.495260    6.495260    6.495260...
    6.472045    6.472045    6.472045    6.472045    6.472045    6.451183    6.451183    6.451183...
    6.445687    6.445687    6.445687    6.445687    6.445687    6.445687    6.445687    6.445687...
    6.445687    6.445687    6.445687    6.445687    6.445687    6.445687    6.445687    6.403211...
    6.403211    6.394860    6.394860    6.394860    6.394860    6.394860    6.394860    6.376664...
    6.367877    6.367877    6.367877    6.367877    6.367877    6.367877    6.309701    6.309701...
    6.309701    6.303937    6.285451    6.285451    6.285451    6.285451    6.285451    6.285451...
    6.238599    6.238599    6.238599    6.238599    6.238599    6.238599    6.238599    6.238599...
    6.238599    6.238599    6.238599    6.238599    6.238599    6.238599    6.219686    6.219686...
    6.219686    6.219686    6.219686    6.219686    6.219686    6.219686    6.219686    6.219686...
    6.174278    6.174278    6.173459    6.173459    6.173459    6.173459    6.173459    6.142652...
    6.142652    6.142652    6.142652    6.142652    6.142652    6.142652    6.142652    6.142652...
    6.142652    6.139189    6.139189    6.127513    6.127513    6.092121    6.092121    6.092121...
    6.092121    6.092121    6.092121    6.092121    6.092121    6.092121    6.092121    6.092121...
    6.091410    6.081402    6.081402    6.056247    6.056247    6.056247    6.056247    6.049651...
    6.039893    6.031589    6.031499    6.031499    6.031499    6.013688    6.008895    6.002938...
    5.996850    5.996850    5.996850    5.996850    5.996850    5.996850    5.996850    5.996850...
    5.996850    5.996850    5.996850    5.996850    5.996850    5.996850    5.995026    5.995026...
    5.995026    5.995026    5.983655    5.982908    5.972118    5.972118    5.972118    5.969813...
    5.969813    5.969813    5.969813    5.969813    5.969813    5.968157    5.939423    5.939423...
    5.939423    5.939423    5.939423    5.939423    5.935706    5.935706    5.935706    5.935706...
    5.935706    5.935706    5.923329    5.923329    5.923329    5.908504    5.908504    5.908504...
    5.908504    5.908504    5.908504    5.908504    5.908504    5.901304    5.901304    5.901304...
    5.894073    5.894073    5.890553    5.860811    5.860811    5.860811    5.860811    5.860811...
    5.860811    5.860811    5.851701    5.851701    5.851701    5.851701    5.851701    5.851701...
    5.851701    5.851701    5.849421    5.849421    5.827610    5.827610    5.827610    5.827610...
    5.827610    5.827610    5.827610    5.827610    5.814232    5.814232    5.814232    5.814232...
    5.814232    5.814232    5.814232    5.814232    5.814232    5.814232    5.814232    5.814232...
    5.814232    5.814232    5.814232    5.814232    5.814232    5.814232    5.814232    5.814232...
    5.787537    5.787537    5.787537    5.787537    5.787537    5.787537    5.787537    5.771675...
    5.771675    5.771675    5.771675    5.771675    5.771675    5.755355    5.750441    5.750441...
    5.745648    5.719806    5.719806    5.719806    5.719806    5.719806    5.719806    5.719806...
    5.706464    5.706464    5.706464    5.706464    5.672197    5.672197    5.672197    5.672197...
    5.672197    5.672197    5.672197    5.671852    5.667034    5.667034    5.640949    5.640949...
    5.640949    5.640949    5.640949    5.631632    5.630805    5.616210    5.616210    5.613268...
    5.613268    5.613268    5.613268    5.613268    5.609545    5.574185    5.574185    5.574185...
    5.574143    5.561000    5.561000    5.541317    5.540719    5.540719    5.528077    5.528077...
    5.484570    5.484570    5.484570    5.484570    5.484570    5.484570    5.484570    5.484570...
    5.484570    5.484570    5.484570    5.484570    5.460389    5.455869    5.441852    5.438701...
    5.438701    5.438701    5.438701    5.437350    5.435384    5.422349    5.422349    5.417634...
    5.397455    5.397455    5.397455    5.370564    5.370564    5.370564    5.363546    5.363546...
    5.363546    5.363546    5.363546    5.363546    5.362151    5.359126    5.356485    5.356485...
    5.353713    5.353713    5.353713    5.346569    5.346569    5.339588    5.339588    5.339588...
    5.339588    5.339588    5.339588    5.336357    5.336357    5.330164    5.330164    5.323432...
    5.323432    5.323432    5.320572    5.320572    5.320572    5.320572    5.319045    5.319045...
    5.319045    5.319045    5.319045    5.308009    5.308009    5.308009    5.308009    5.308009...
    5.308009    5.308009    5.308009    5.308009    5.308009    5.305209    5.305209    5.295642...
    5.293438    5.293438    5.288947    5.288947    5.288947    5.288947    5.288947    5.288947...
    5.288947    5.288947    5.288947    5.288947    5.288544    5.285283    5.285283    5.285283...
    5.285283    5.285283    5.285283    5.278350    5.278350    5.278350    5.278350    5.278350...
    5.278350    5.278350    5.278350    5.278350    5.277832    5.277832    5.277832    5.274647...
    5.272713    5.272713    5.272713    5.272713    5.271625    5.270985    5.270985    5.268994...
    5.268994    5.268653    5.262567    5.262567    5.262567    5.252430    5.252430    5.250987...
    5.250987    5.249838    5.249838    5.249838    5.249838    5.249838    5.247276    5.244547...
    5.244547    5.244371    5.239946    5.239946    5.239946    5.239375    5.236475    5.236475...
    5.235331    5.235331    5.235186    5.224723    5.224723    5.224723    5.224723    5.216610...
    5.216610    5.216610    5.213212    5.213212    5.213212    5.213212    5.212095    5.211209...
    5.211209    5.211209    5.211209    5.211209    5.211209    5.211209    5.209541    5.209541...
    5.209541    5.209541    5.209541    5.209541    5.209541    5.205637    5.199846    5.193272...
    5.193272    5.193272    5.193272    5.193272    5.193272    5.193272    5.193272    5.193272...
    5.193272    5.193272    5.193272    5.190724    5.190724    5.190724    5.186409    5.186409...
    5.186409    5.181075    5.181075    5.181075    5.181075    5.181075    5.181075    5.181075...
    5.181075    5.181075    5.181075    5.179513    5.176950    5.176950    5.176950    5.171553...
    5.165103    5.151295    5.151295    5.150676    5.150676    5.150676    5.150676    5.150676...
    5.150676    5.150676    5.147483    5.143354    5.130656    5.130656    5.130656    5.130656...
    5.130656    5.125959    5.103029    5.098464    5.098464    5.090125    5.090125    5.090125...
    5.072798    5.072798    5.072798    5.072798    5.072798    5.065017    5.065017    5.065017...
    5.065017    5.065017    5.065017    5.065017    5.065017    5.065017    5.054548    5.054059...
    5.054059    5.044177    5.040562    5.040562    5.040562    5.040562    5.037589    5.037589...
    5.031986    5.031986    5.031986    5.028449    5.022702    5.022702    5.016418    5.016418...
    5.016418    5.016418    5.016418    5.015304    5.015304    5.015304    5.011887    4.999448...
    4.996919    4.996919    4.996919    4.996919    4.996919    4.996919    4.995414    4.995414...
    4.995414    4.991816    4.991816    4.982659    4.981970    4.981970    4.981970    4.981970...
    4.978857    4.978857    4.974222    4.974222    4.974222    4.974222    4.974222    4.974222...
    4.974222    4.974222    4.974222    4.974222    4.974222    4.970748    4.970748    4.970748...
    4.969106    4.969106    4.953902    4.953902    4.953902    4.953902    4.951755    4.951508...
    4.951125    4.946895    4.946884    4.946884    4.946884    4.938743    4.938743    4.934212...
    4.934212    4.934212    4.933256    4.933256    4.933256    4.927890    4.923583    4.923583...
    4.923583    4.923583    4.923583    4.923583    4.923566    4.922226    4.922226    4.919749...
    4.917793    4.917793    4.914701    4.914701    4.913686    4.913686    4.913686    4.913686...
    4.913686    4.910690    4.910690    4.905841    4.905841    4.905395    4.905395    4.905395...
    4.904189    4.901228    4.901228    4.898992    4.896494    4.895318    4.895318    4.895318...
    4.895318    4.892893    4.889373    4.889373    4.889373    4.889373    4.881794    4.881794...
    4.881794    4.881794    4.881794    4.881794    4.881794    4.880201    4.879317    4.879317...
    4.878639    4.878639    4.877408    4.877408    4.877408    4.877408    4.872234    4.872234...
    4.871347    4.871347    4.871347    4.869941    4.869037    4.869037    4.869018    4.869018...
    4.869018    4.868768    4.865161    4.865161    4.865161    4.865161    4.854566    4.854566...
    4.854566    4.854566    4.854566    4.854566    4.854566    4.854566    4.854566    4.854566...
    4.854242    4.852948    4.852948    4.852948    4.852948    4.852948    4.850745    4.846320...
    4.846320    4.846320    4.846320    4.846320    4.846320    4.846320    4.846320    4.846320...
    4.845242    4.845000    4.844269    4.841217    4.841217    4.841217    4.840009    4.839216...
    4.838915    4.838915    4.838915    4.838358    4.838358    4.838358    4.835749    4.835749...
    4.835749    4.835749    4.835749    4.835749    4.834180    4.834180    4.834180    4.830803...
    4.830676    4.830676    4.830676    4.830676    4.829435    4.829435    4.829435    4.829435...
    4.827983    4.824544    4.824544    4.824544    4.824544    4.824544    4.824544    4.824215...
    4.822094    4.822094    4.822094    4.822094    4.821435    4.820776    4.820717    4.819444...
    4.819037    4.817000    4.815254    4.815254    4.815254    4.815254    4.815254    4.815254...
    4.814935    4.812924    4.812924    4.810434    4.810434    4.810434    4.810434    4.810434...
    4.810434    4.810434    4.809680    4.809680    4.809680    4.809680    4.807758    4.807758...
    4.805121    4.805121    4.805121    4.805121    4.802084    4.802084    4.799831    4.797342...
    4.797342    4.788329    4.788329    4.788329    4.788329    4.788329    4.788329    4.788329...
    4.788329    4.788329    4.788329    4.788329    4.788329    4.788329    4.783679    4.782039...
    4.782039    4.765712    4.765712    4.765712    4.747283    4.747283    4.747283    4.747283...
    4.747283    4.747283    4.747283    4.747283    4.747283    4.721557    4.721557    4.721557...
    4.720434    4.720434    4.720434    4.720434    4.720434    4.714587    4.714587    4.714587...
    4.714587    4.714587    4.714587    4.710629    4.710629    4.708616    4.708616    4.708616...
    4.708616    4.708616    4.708616    4.708616    4.705320    4.705320    4.705320    4.705320...
    4.662504    4.662504    4.658847    4.658847    4.658847    4.658847    4.658847    4.658847...
    4.658847    4.658847    4.658847    4.658847    4.658847    4.658847    4.658847    4.658847...
    4.658847    4.658847    4.658847    4.658284    4.658284    4.658284    4.658284    4.656301...
    4.646103    4.646103    4.646103    4.646103    4.646103    4.646103    4.638836    4.638836...
    4.638836    4.637029    4.637029    4.631531    4.629937    4.629937    4.629937    4.629937...
    4.597685    4.597685    4.597685    4.597685    4.597685    4.597685    4.597685    4.597685...
    4.597685    4.597685    4.597685    4.597685    4.597685    4.597685    4.597685    4.597685...
    4.595640    4.595640    4.595640    4.595640    4.595640    4.595640    4.595640    4.595640...
    4.595640    4.595640    4.595640    4.590295    4.590295    4.590295    4.590295    4.590295...
    4.590295    4.590295    4.590295    4.589740    4.589740    4.586784    4.586784    4.586784...
    4.586784    4.586784    4.586784    4.586784    4.577090    4.576594    4.576594    4.576594...
    4.576594    4.575770    4.575770    4.575770    4.573793    4.572578    4.572578    4.572578...
    4.571195    4.571195    4.571195    4.566075    4.566075    4.565761    4.559675    4.559675...
    4.552410    4.552410    4.552410    4.552410    4.552410    4.552410    4.552410    4.552410...
    4.552410    4.552410    4.552410    4.552410    4.552410    4.552410    4.552410    4.552410...
    4.552410    4.550761    4.549172    4.549172    4.545896    4.545896    4.545896    4.545896...
    4.545189    4.542231    4.542231    4.541063    4.541063    4.541063    4.541063    4.541063...
    4.538827    4.536785    4.533058    4.533058    4.533058    4.533058    4.527215    4.527215...
    4.527215    4.527215    4.524705    4.524705    4.524705    4.524019    4.524019    4.524019...
    4.523193    4.523193    4.523085    4.523085    4.523055    4.523055    4.523055    4.523055...
    4.523055    4.523055    4.521796    4.521796    4.513745    4.513745    4.513745    4.513745...
    4.513745    4.513745    4.513745    4.513745    4.513745    4.513745    4.513745    4.513745...
    4.513745    4.513582    4.507622    4.507622    4.507622    4.507622    4.506891    4.506891...
    4.506891    4.506891    4.506891    4.501238    4.501031    4.498880    4.498202    4.498202...
    4.497799    4.496727    4.496727    4.493452    4.493452    4.492902    4.492902    4.492211...
    4.491854    4.491854    4.491042    4.491042    4.488690    4.488225    4.487947    4.487407...
    4.485346    4.482798    4.482798    4.482679    4.481117    4.480995    4.479711    4.474476...
    4.474476    4.472318    4.472318    4.472318    4.467183    4.467183    4.467183    4.466242...
    4.466242    4.466108    4.466108    4.466108    4.466108    4.466108    4.465943    4.465943...
    4.465943    4.465257    4.464473    4.463153    4.457162    4.457162    4.457162    4.457162...
    4.457162    4.457162    4.452211    4.452211    4.452211    4.452211    4.452211    4.452211...
    4.450638    4.450286    4.446269    4.446269    4.445849    4.445849    4.445849    4.445849...
    4.445849    4.444992    4.443620    4.440855    4.436375    4.434823    4.434823    4.434823...
    4.434823    4.434823    4.431212    4.431212    4.431212    4.430548    4.428973    4.428973...
    4.428973    4.428973    4.421365    4.420540    4.420540    4.417962    4.417962    4.417962...
    4.417962    4.417962    4.417962    4.417962    4.417962    4.417962    4.417962    4.417962...
    4.417421    4.413598    4.412796    4.411214    4.411214    4.411214    4.411214    4.409764...
    4.408642    4.408642    4.408642    4.405658    4.402763    4.401664    4.401664    4.401664...
    4.401664    4.401664    4.401664    4.401664    4.397954    4.397954    4.397954    4.397954...
    4.395415    4.395415    4.392495    4.392495    4.392495    4.392495    4.387884    4.379735...
    4.379735    4.379735    4.379735    4.379735    4.379735    4.379735    4.379735    4.379735...
    4.374911    4.374911    4.374911    4.374911    4.374911    4.374911    4.374891    4.374891...
    4.373346    4.373346    4.372285    4.368543    4.363947    4.363947    4.363947    4.363947...
    4.363947    4.363947    4.362388    4.362388    4.362388    4.361314    4.361314    4.361314...
    4.361314    4.360481    4.355417    4.350844    4.350844    4.350844    4.350844    4.349827...
    4.349827    4.349827    4.349827    4.349827    4.349827    4.349724    4.346018    4.346018...
    4.346018    4.346018    4.346018    4.344519    4.344519    4.343602    4.343602    4.340191...
    4.340191    4.340191    4.340191    4.340191    4.340191    4.340191    4.340191    4.340191...
    4.340191    4.338124    4.338124    4.338124    4.338124    4.338124    4.338124    4.338124...
    4.338124    4.338124    4.338124    4.338124    4.338124    4.338124    4.338124    4.338124...
    4.333363    4.333363    4.333363    4.333363    4.333363    4.333363    4.333363    4.333363...
    4.333363    4.333363    4.333363    4.333363    4.333363    4.333363    4.333363    4.333363...
    4.331619    4.331619    4.330667    4.330667    4.330667    4.329013    4.329013    4.329013...
    4.329013    4.329013    4.329013    4.329013    4.329013    4.329013    4.328351    4.327846...
    4.327846    4.327846    4.327846    4.322493    4.322493    4.322493    4.322493    4.322493...
    4.322493    4.322493    4.322493    4.322493    4.322197    4.322197    4.322197    4.319419...
    4.319419    4.317442    4.317442    4.317442    4.317442    4.317442    4.317442    4.317442...
    4.317442    4.317442    4.317442    4.317442    4.315056    4.315056    4.313584    4.310952...
    4.310952    4.310952    4.310952    4.310952    4.310952    4.309621    4.309621    4.309621...
    4.309621    4.309508    4.309508    4.305621    4.305621    4.305621    4.305621    4.305621...
    4.305621    4.303680    4.303680    4.303680    4.303680    4.303680    4.303680    4.303680...
    4.299172    4.299172    4.299172    4.299172    4.299172    4.299172    4.299172    4.296460...
    4.296347    4.296347    4.291408    4.289942    4.289942    4.289942    4.289942    4.289942...
    4.289942    4.289942    4.289942    4.286355    4.286355    4.286355    4.286355    4.286355...
    4.286355    4.284399    4.284399    4.284399    4.284399    4.284399    4.284399    4.282859...
    4.281771    4.281771    4.281771    4.276260    4.274771    4.273565    4.273565    4.273565...
    4.273565    4.273565    4.273565    4.273565    4.273565    4.273565    4.273565    4.272579...
    4.272579    4.272579    4.265107    4.265107    4.265107    4.265107    4.265107    4.265107...
    4.265107    4.265107    4.265107    4.265107    4.265107    4.265107    4.265107    4.265107...
    4.265107    4.265107    4.265107    4.265107    4.262820    4.257208    4.255964    4.255964...
    4.255964    4.255964    4.255964    4.255964    4.255964    4.255964    4.255964    4.255964...
    4.255964    4.255165    4.255165    4.255165    4.255165    4.252777    4.252777    4.252777...
    4.252777    4.252777    4.252262    4.252262    4.252262    4.252262    4.245599    4.245599...
    4.245599    4.245599    4.245599    4.245599    4.245599    4.245599    4.245599    4.245599...
    4.245599    4.244311    4.241276    4.238287    4.238287    4.238287    4.238287    4.238287...
    4.238287    4.238287    4.238287    4.238287    4.238287    4.238287    4.238287    4.238287...
    4.238287    4.238287    4.238287    4.238287    4.237653    4.236762    4.236441    4.236441...
    4.236441    4.236441    4.230626    4.230626    4.230626    4.230626    4.230626    4.230626...
    4.230626    4.230626    4.225990    4.225990    4.225990    4.225990    4.217849    4.217849...
    4.217849    4.217849    4.217849    4.217849    4.217849    4.217849    4.217849    4.217849...
    4.217849    4.217849    4.217849    4.217849    4.217849    4.217849    4.217849    4.217849...
    4.214024    4.210398    4.210398    4.210398    4.210398    4.210398    4.210398    4.210398...
    4.210398    4.210398    4.210398    4.209175    4.209175    4.209175    4.209175    4.209175...
    4.209175    4.208159    4.208159    4.208159    4.208159    4.208159    4.208159    4.208159...
    4.207379    4.207379    4.207379    4.207379    4.207379    4.206998    4.206998    4.206998...
    4.206998    4.206998    4.206998    4.206908    4.206908    4.206908    4.206908    4.206835...
    4.202650    4.202650    4.201911    4.201911    4.201911    4.201911    4.201418    4.201418...
    4.201418    4.201418    4.201418    4.201418    4.201418    4.200596    4.200596    4.200596...
    4.200596    4.200596    4.200596    4.200596    4.199222    4.199222    4.199222    4.199222...
    4.199222    4.199222    4.199222    4.199222    4.199222    4.198962    4.198962    4.198962...
    4.197471    4.197471    4.197471    4.197471    4.195965    4.195211    4.194922    4.194922...
    4.194922    4.194319    4.194319    4.194319    4.194319    4.194319    4.193454    4.190207...
    4.190207    4.187376    4.187376    4.187376    4.187376    4.187376    4.187376    4.187376...
    4.187376    4.187376    4.183025    4.183025    4.183025    4.183025    4.183025    4.183025...
    4.183025    4.183025    4.183025    4.183025    4.183025    4.183025    4.183025    4.183025...
    4.183025    4.183025    4.183025    4.183025    4.180887    4.180887    4.180887    4.180887...
    4.180887    4.180887    4.180887    4.180887    4.180835    4.180835    4.179656    4.179656...
    4.179656    4.179656    4.179275    4.179275    4.176206    4.176206    4.175682    4.175682...
    4.175682    4.175682    4.175682    4.175682    4.174341    4.174341    4.174341    4.174341...
    4.174341    4.174341    4.174341    4.174341    4.174341    4.174341    4.174341    4.174341...
    4.173754    4.173754    4.173754    4.173754    4.170546    4.170546    4.170546    4.170546...
    4.170546    4.170546    4.170546    4.170546    4.170546    4.170546    4.170546    4.170546...
    4.170546    4.170546    4.170546    4.170546    4.170546    4.170546    4.170546    4.170546...
    4.170546    4.170546    4.170546    4.161910    4.161910    4.161910    4.161910    4.161910...
    4.161910    4.161910    4.161910    4.161910    4.161910    4.161910    4.161910    4.161910...
    4.161910    4.161910    4.161910    4.161910    4.161910    4.161910    4.161910    4.161910...
    4.160467    4.155990    4.155990    4.155990    4.155990    4.155990    4.155990    4.155990...
    4.155990    4.155990    4.155990    4.155990    4.155990    4.155990    4.155990    4.155990...
    4.155990    4.155990    4.153858    4.153858    4.153858    4.153858    4.153858    4.153858...
    4.153495    4.153495    4.153495    4.153495    4.153495    4.153495    4.150676    4.150676...
    4.150676    4.150676    4.150676    4.150676    4.150676    4.150676    4.150676    4.147474...
    4.147474    4.147474    4.147249    4.147249    4.147249    4.147249    4.147249    4.147249...
    4.147249    4.147249    4.147249    4.147249    4.147249    4.147249    4.147249    4.147249...
    4.147249    4.147249    4.147249    4.147249    4.147249    4.147249    4.147249    4.143246...
    4.143246    4.143246    4.141082    4.141082    4.141082    4.141082    4.141082    4.139769...
    4.139769    4.139769    4.139769    4.139769    4.139226    4.139226    4.139226    4.139226...
    4.139226    4.139226    4.139226    4.139226    4.139226    4.139226    4.139226    4.139226...
    4.139226    4.139226    4.139226    4.132103    4.132090    4.132090    4.132090    4.132090...
    4.132090    4.132090    4.132090    4.132090    4.132090    4.132090    4.131274    4.131274...
    4.131274    4.131274    4.131274    4.131274    4.128305    4.128305    4.128305    4.128305...
    4.128305    4.128305    4.128305    4.128305    4.128305    4.128305    4.128305    4.128305...
    4.128305    4.128305    4.128305    4.128305    4.128305    4.128305    4.128305    4.128305...
    4.126430    4.126430    4.126430    4.126430    4.126430    4.126430    4.126430    4.126430...
    4.126430    4.126430    4.126430    4.126430    4.126430    4.126430    4.126430    4.126430...
    4.126430    4.126430    4.126430    4.126430    4.124887    4.124887    4.124887    4.124887...
    4.124887    4.124887    4.124084    4.123262    4.122699    4.122699    4.122699    4.122699...
    4.122699    4.122699    4.121382    4.121382    4.121382    4.120121    4.120121    4.119481...
    4.119481    4.119481    4.119481    4.119303    4.119303    4.119303    4.118378    4.118378...
    4.118378    4.117937    4.117937    4.117937    4.117937    4.117937    4.113133    4.113133...
    4.113133    4.113133    4.113133    4.113133    4.111759    4.111759    4.111759    4.111759...
    4.111759    4.111759    4.111759    4.111759    4.111759    4.109176    4.109012    4.109012...
    4.109012    4.109012    4.109012    4.109012    4.109012    4.109012    4.109012    4.108251...
    4.108251    4.103848    4.103848    4.103689    4.103689    4.103689    4.103689    4.103689...
    4.103689    4.103689    4.103689    4.103689    4.103689    4.103689    4.103689    4.103689...
    4.103689    4.103689    4.103689    4.103689    4.103689    4.103689    4.103689    4.103689...
    4.103689    4.103689    4.103689    4.103689    4.103689    4.103689    4.103689    4.103689...
    4.103689    4.103671    4.103671    4.103671    4.103671    4.103671    4.103671    4.103671...
    4.103671    4.103671    4.102193    4.102193    4.102193    4.099895    4.099895    4.099895...
    4.099895    4.099895    4.099895    4.089596    4.089596    4.089596    4.089596    4.089596...
    4.089596    4.089596    4.080837    4.080837    4.080837    4.080837    4.080837    4.080837...
    4.080837    4.080837    4.080837    4.080837    4.080837    4.080837    4.080837    4.080837...
    4.080837    4.080837    4.080837    4.080837    4.080837    4.080837    4.080837    4.080837...
    4.080837    4.080837    4.080837    4.080837    4.080837    4.080837    4.080837    4.080837...
    4.080837    4.080837    4.080837    4.080837    4.080837    4.080837    4.080837    4.080837...
    4.080837    4.080837    4.080837    4.080837    4.080837    4.080837    4.078633    4.078633...
    4.078633    4.078633    4.078633    4.078633    4.078633    4.078633    4.078633    4.078633...
    4.078633    4.078633    4.078633    4.078633    4.078633    4.078633    4.078633    4.078633...
    4.078633    4.078633    4.078633    4.078633    4.078633    4.078633    4.078633    4.078633...
    4.078633    4.078633    4.078633    4.078633    4.078633    4.078633    4.078633    4.078633...
    4.078633    4.078633    4.078633    4.078633    4.078633    4.078633    4.078633    4.078633...
    4.076790    4.059449    4.059449    4.059449    4.059449    4.052081    4.052081    4.052081...
    4.052081    4.052081    4.052081    4.052081    4.052081    4.052081    4.052081    4.052081...
    4.052081    4.052081    4.052081    4.052081    4.052081    4.052081    4.052081    4.052081...
    4.052081    4.052081    4.052081    4.052081    4.052081    4.052081    4.052081    4.052081...
    4.052081    4.052081    4.052081    4.052081    4.052081    4.052081    4.052081    4.052081...
    4.052081    4.052081    4.052081    4.052081    4.052081    4.052081    4.052081    4.052081...
    4.052081    4.052081    4.052081    4.052081    4.052081    4.052081    4.052081    4.052081...
    4.052081    4.052081    4.052081    4.052081    4.052081    4.052081    4.052081    4.052081...
    4.052081    4.052081    4.052081    4.052081    4.052081    4.052081    4.052081    4.052081...
    4.052081    4.052081    4.052081    4.052081    4.052081    4.052081    4.052081    4.052081...
    4.052081    4.052081    4.052081    4.052081    4.052081    4.052081    4.052081    4.052081...
    4.052081    4.052081    4.052081    4.052081    4.052081    4.052081    4.052081    4.052081...
    4.052081    4.052081    4.052081    4.052081    4.052081    4.052081    4.052081    4.052081...
    4.052081    4.052081    4.048417    4.048417    4.048417    4.048417    4.048417    4.048031...
    4.037332    4.037332    4.037332    4.037332    4.025956    4.025956    4.025956    4.025956...
    4.025956    4.018491    4.018491    4.018491    4.018491    4.018491    4.018491    4.018491...
    4.018491    4.018491    4.018491    4.018491    4.018491    4.018491    4.018491    4.018491...
    4.018491    4.018491    4.018491    4.018491    4.018491    4.018491    4.018491    4.012824...
    4.012824    4.012824    4.012824    4.012824    4.012824    4.012824    4.012824    4.012824...
    4.012824    4.012824    4.012824    4.012824    4.012824    4.012824    4.012824    4.012824...
    4.012824    4.012824    4.012824    4.012824    4.004722    4.004722    4.004722    4.004722...
    4.004722    4.004722    4.004722    4.004722    4.004722    3.996748    3.996748    3.996748...
    3.996748    3.996748    3.996748    3.996748    3.996748    3.996748    3.996748    3.996748...
    3.996748    3.996748    3.996748    3.996748    3.996748    3.965360    3.965360    3.965360...
    3.965360    3.965360    3.965360    3.965360    3.965360    3.965360    3.965360    3.965360...
    3.965360    3.965360    3.965360    3.965360    3.965360    3.965360    3.965360    3.965360...
    3.965360    3.965360    3.930213    3.930213    3.930213    3.930213    3.930213    3.930213...
    3.930213    3.930213    3.930213    3.930213    3.930213    3.930213    3.930213    3.930213...
    3.930213    3.930213    3.930213    3.862560    3.862560    3.862560    3.862560    3.862560...
    3.862560    3.862560    3.862560    3.862560    3.862560    3.862560    3.862560    3.862560...
    3.862560    3.862560    3.862560    3.862560    3.862560    3.862560    3.862560    3.862560...
    3.862560    3.862560    3.862560    3.862560    3.862560    3.862560    3.862560    3.862560...
    3.862560    3.862560    3.862560    3.862560    3.862560    3.862560    3.862560    3.862560...
    3.859961    3.859961    3.859961    3.859961    3.816027    3.816027    3.816027    3.816027...
    3.816027    3.816027    3.816027    3.816027    3.816027    3.816027    3.816027    3.816027...
    3.816027    3.816027    3.816027    3.816027    3.816027    3.816027    3.816027    3.816027...
    3.816027    3.816027    3.816027    3.816027    3.816027    3.816027    3.816027    3.816027...
    3.816027    3.816027    3.816027    3.816027    3.816027    3.816027    3.816027    3.816027...
    3.816027    3.816027    3.816027    3.816027    3.816027    3.816027    3.816027    3.816027...
    3.816027    3.816027    3.816027    3.816027    3.816027    3.816027    3.816027    3.816027...
    3.816027    3.816027    3.816027    3.816027    3.816027    3.816027    3.816027    3.816027...
    3.816027    3.816027    3.816027    3.816027    3.816027    3.816027    3.816027    3.816027...
    3.816027    3.816027    3.816027    3.816027    3.816027    3.807086    3.807086    3.807086...
    3.807086    3.807086    3.807086    3.807086    3.807086    3.807086    3.807086    3.807086...
    3.801885    3.801885    3.801885    3.801885    3.801885    3.801885    3.801885    3.801885...
    3.801885    3.801885    3.801885    3.801885    3.801885    3.801885    3.801885    3.801885...
    3.801885    3.801885    3.801885    3.801885    3.774222    3.774222    3.774222    3.774222...
    3.774222    3.774222    3.774222    3.774222    3.774222    3.774222    3.774222    3.774222...
    3.774222    3.774222    3.774222    3.774222    3.774222    3.774222    3.774222    3.774222...
    3.774222    3.774222    3.774222    3.774222    3.774222    3.774222    3.774222    3.774222...
    3.774222    3.774222    3.774222    3.774222    3.774222    3.762782    3.762782    3.762782...
    3.762782    3.762782    3.762782    3.762782    3.762782    3.762782    3.762782    3.762782...
    3.762782    3.762782    3.762782    3.754978    3.754978    3.754978    3.754978    3.754978...
    3.754978    3.754978    3.754978    3.754978    3.754978    3.754978    3.754978    3.754978...
    3.754978    3.754978    3.754978    3.754978    3.754978    3.754978    3.754978    3.754978...
    3.754978    3.754978    3.754978    3.754978    3.754978    3.754978    3.751602    3.751602...
    3.737149    3.737149    3.737149    3.737149    3.737149    3.737149    3.737149    3.736505...
    3.736505    3.736505    3.736505    3.736505    3.736505    3.736505    3.732762    3.732762...
    3.732762    3.730921    3.730921    3.730921    3.730921    3.730921    3.730921    3.730921...
    3.696990    3.696990    3.696990    3.696990    3.696990    3.696990    3.696990    3.696990...
    3.696990    3.696990    3.696990    3.696990    3.696990    3.696990    3.696990    3.696923...
    3.696923    3.696923    3.696923    3.696923    3.675834    3.675834    3.675834    3.675834...
    3.675834    3.675834    3.675834    3.675834    3.675834    3.675834    3.675834    3.675834...
    3.675834    3.675834    3.675834    3.675834    3.675834    3.675834    3.675834    3.675834...
    3.675834    3.671422    3.671422    3.671422    3.671422    3.671422    3.671422    3.671422...
    3.671422    3.671422    3.671422    3.671422    3.671422    3.671422    3.671422    3.659221...
    3.659221    3.659221    3.659221    3.659221    3.659221    3.659221    3.659221    3.659221...
    3.659221    3.659221    3.659221    3.653709    3.653709    3.653709    3.653709    3.653709...
    3.653709    3.653709    3.653709    3.653709    3.641894    3.641894    3.641894    3.641894...
    3.641894    3.641894    3.641894    3.641894    3.641894    3.641894    3.641894    3.641894...
    3.641894    3.641894    3.641894    3.641894    3.641894    3.641894    3.641894    3.641894...
    3.641894    3.641894    3.641894    3.641894    3.641894    3.606547    3.606547    3.606547...
    3.606547    3.606547    3.606547    3.606547    3.606547    3.606547    3.606547    3.606547...
    3.606547    3.606547    3.606547    3.606547    3.606547    3.606547    3.606547    3.606547...
    3.606547    3.606547    3.606547    3.606547    3.606547    3.606547    3.606547    3.606547...
    3.606547    3.582930    3.582930    3.582930    3.582930    3.582930    3.582930    3.582930...
    3.582930    3.582930    3.582930    3.582930    3.582930    3.582930    3.582930    3.582930...
    3.582930    3.582930    3.582930    3.582930    3.582930    3.582930    3.582930    3.582930...
    3.582930    3.582930    3.582930    3.582930    3.582930    3.582930    3.582930    3.582930...
    3.582930    3.581179    3.581179    3.581179    3.581179    3.581179    3.581179    3.581179...
    3.581179    3.581179    3.581179    3.581179    3.581179    3.581179    3.581179    3.581179...
    3.581179    3.581179    3.581179    3.581179    3.581179    3.581179    3.581179    3.581179...
    3.581179    3.569343    3.569343    3.569343    3.569343    3.569343    3.569343    3.569343...
    3.569343    3.569343    3.569343    3.569343    3.569343    3.569343    3.545061    3.545061...
    3.545061    3.545061    3.545061    3.545061    3.545061    3.545061    3.545061    3.545061...
    3.545061    3.545061    3.545061    3.545061    3.545061    3.545061    3.545061    3.545061...
    3.545061    3.545061    3.545061    3.545061    3.545061    3.545061    3.545061    3.545061...
    3.545061    3.545061    3.545061    3.545061    3.545061    3.545061    3.545061    3.545061...
    3.545061    3.545061    3.545061    3.545061    3.545061    3.545061    3.545061    3.545061...
    3.545061    3.545061    3.545061    3.545061    3.545061    3.545061    3.545061    3.545061...
    3.545061    3.545061    3.545061    3.545061    3.545061    3.545061    3.545061    3.545061...
    3.545061    3.545061    3.545061    3.545061    3.545061    3.545061    3.545061    3.545061...
    3.545061    3.545061    3.545061    3.545061    3.545061    3.545061    3.545061    3.545061...
    3.545061    3.545061    3.545061    3.545061    3.545061    3.545061    3.545061    3.545061...
    3.545061    3.545061    3.545061    3.545061    3.545061    3.545061    3.545061    3.545061...
    3.543019    3.527483    3.527483    3.527483    3.527483    3.527483    3.527483    3.527483...
    3.517616    3.517616    3.517616    3.517616    3.517616    3.517616    3.517616    3.517616...
    3.517616    3.517616    3.517616    3.517616    3.517616    3.517616    3.517616    3.517616...
    3.517616    3.517616    3.517616    3.517616    3.507805    3.507805    3.507805    3.507805...
    3.507805    3.507805    3.500782    3.500782    3.500782    3.500782    3.500782    3.500782...
    3.500782    3.500782    3.500782    3.500782    3.500782    3.500782    3.500782    3.500782...
    3.500782    3.500782    3.500782    3.500782    3.495745    3.495745    3.495745    3.495745...
    3.495745    3.495745    3.495745    3.495745    3.495745    3.495745    3.495745    3.495745...
    3.495745    3.495745    3.495745    3.495745    3.495745    3.495745    3.495745    3.495745...
    3.495745    3.495745    3.495745    3.495745    3.495745    3.495745    3.495745    3.495745...
    3.495745    3.495745    3.495745    3.495745    3.495745    3.495745    3.495745    3.495745...
    3.495745    3.495745    3.495745    3.495745    3.482869    3.482869    3.482869    3.482869...
    3.482869    3.482869    3.482869    3.482869    3.482869    3.482869    3.482869    3.482869...
    3.482869    3.482869    3.469780    3.469780    3.469780    3.469780    3.469780    3.469780...
    3.469780    3.469780    3.469780    3.469780    3.469780    3.469780    3.469780    3.469780...
    3.469780    3.469780    3.469780    3.469780    3.469780    3.469780    3.469780    3.465181...
    3.465181    3.465181    3.465181    3.465181    3.465181    3.465181    3.465181    3.465181...
    3.465181    3.465181    3.465181    3.465181    3.465181    3.464248    3.464248    3.464248...
    3.464248    3.464248    3.464248    3.464248    3.464248    3.464248    3.464248    3.464248...
    3.464248    3.464248    3.464248    3.464248    3.464248    3.464248    3.464248    3.464248...
    3.464248    3.464248    3.464248    3.454463    3.454463    3.454463    3.454463    3.454463...
    3.454463    3.454463    3.454463    3.454463    3.454463    3.454463    3.454463    3.454463...
    3.454463    3.454463    3.454463    3.454463    3.454463    3.454463    3.454463    3.454463...
    3.454463    3.454463    3.454463    3.454463    3.454463    3.454463    3.454463    3.454463...
    3.438525    3.438525    3.438525    3.438525    3.438525    3.438525    3.438525    3.438525...
    3.434426    3.434258    3.434258    3.434258    3.430818    3.430818    3.430818    3.430818...
    3.430818    3.430818    3.430818    3.430818    3.430818    3.430818    3.430818    3.430818...
    3.430818    3.430818    3.430818    3.430818    3.430818    3.430818    3.430818    3.430818...
    3.430818    3.430818    3.430818    3.430818    3.427976    3.427976    3.427976    3.427976...
    3.427976    3.427976    3.427976    3.427976    3.427976    3.427976    3.427976    3.427976...
    3.427976    3.427976    3.427976    3.427976    3.426410    3.425559    3.425559    3.425559...
    3.425559    3.425559    3.425559    3.425559    3.425559    3.425559    3.425559    3.425559...
    3.425559    3.425559    3.425559    3.425559    3.425559    3.425559    3.424304    3.424304...
    3.424304    3.424304    3.424304    3.424304    3.424304    3.424304    3.424304    3.407452...
    3.407452    3.407452    3.407452    3.407452    3.407452    3.407452    3.407452    3.407452...
    3.407452    3.407452    3.407452    3.407452    3.407452    3.407452    3.407452    3.407452...
    3.407452    3.407452    3.407452    3.407452    3.407452    3.407452    3.407452    3.407452...
    3.407452    3.407452    3.407452    3.407452    3.407452    3.407452    3.407452    3.407452...
    3.407452    3.407452    3.407452    3.407452    3.407452    3.407452    3.407452    3.407452...
    3.407452    3.407452    3.407452    3.407452    3.407452    3.407452    3.407452    3.407452...
    3.407452    3.407452    3.407452    3.407452    3.407452    3.407452    3.407452    3.382476...
    3.382476    3.382476    3.382476    3.382476    3.382476    3.382476    3.382476    3.382476...
    3.382476    3.359175    3.359175    3.359175    3.359175    3.359175    3.359175    3.359175...
    3.359175    3.359175    3.359175    3.359175    3.359175    3.359175    3.359175    3.359175...
    3.359175    3.359175    3.359175    3.359175    3.359175    3.359175    3.359175    3.359175...
    3.359175    3.359175    3.359175    3.359175    3.359175    3.359175    3.359175    3.359175...
    3.359175    3.359175    3.359175    3.359175    3.359175    3.359175    3.359175    3.359175...
    3.359175    3.359175    3.359175    3.359175    3.359175    3.359175    3.359175    3.359175...
    3.359175    3.359175    3.359175    3.359175    3.359175    3.359175    3.359175    3.359175...
    3.359175    3.359175    3.359175    3.359175    3.359175    3.359175    3.359175    3.359175...
    3.359175    3.359175    3.359175    3.359175    3.359175    3.359175    3.359175    3.359175...
    3.359175    3.359175    3.359175    3.359175    3.359175    3.359175    3.359175    3.359175...
    3.359175    3.359175    3.359175    3.359175    3.359175    3.359175    3.359175    3.359175...
    3.359175    3.359175    3.359175    3.359175    3.359175    3.359175    3.359175    3.359175...
    3.359175    3.359175    3.359175    3.359175    3.359175    3.359175    3.359175    3.359175...
    3.359175    3.359175    3.359175    3.359175    3.359175    3.359175    3.359175    3.359175...
    3.359175    3.359175    3.359175    3.359175    3.356058    3.345377    3.345377    3.345377...
    3.345377    3.345377    3.345377    3.345377    3.345377    3.345377    3.345377    3.345377...
    3.345377    3.345377    3.345377    3.345377    3.345377    3.345377    3.345377    3.345377...
    3.345377    3.345377    3.345377    3.345377    3.345377    3.345377    3.345377    3.345377...
    3.345377    3.345377    3.345377    3.345377    3.345377    3.345377    3.345377    3.345377...
    3.345377    3.345377    3.345377    3.345377    3.345377    3.345377    3.345377    3.345377...
    3.345377    3.345377    3.345377    3.333955    3.333955    3.332443    3.332443    3.332443...
    3.332443    3.332443    3.332443    3.332443    3.332443    3.332443    3.332443    3.332443...
    3.332443    3.332443    3.332443    3.332443    3.332443    3.332443    3.332443    3.332443...
    3.332443    3.332443    3.332443    3.332443    3.326041    3.326041    3.326041    3.306713...
    3.306713    3.306713    3.306713    3.306713    3.306713    3.298428    3.298428    3.298428...
    3.298428    3.298428    3.298428    3.298428    3.298428    3.298428    3.298428    3.298428...
    3.298428    3.298428    3.298428    3.283299    3.283299    3.283299    3.283299    3.283299...
    3.283299    3.283299    3.283299    3.283299    3.283299    3.283299    3.283299    3.283299...
    3.283299    3.283299    3.283299    3.283299    3.283299    3.283299    3.283299    3.283299...
    3.283299    3.283299    3.283299    3.283299    3.283299    3.283299    3.283299    3.283299...
    3.283299    3.283299    3.283299    3.272936    3.272936    3.272936    3.272936    3.272936...
    3.272936    3.272936    3.272936    3.272936    3.272936    3.272936    3.272936    3.272936...
    3.272936    3.272936    3.272936    3.272936    3.272936    3.272936    3.272936    3.272936...
    3.272936    3.272936    3.272936    3.272936    3.272936    3.272936    3.272936    3.272936...
    3.272936    3.272936    3.272936    3.242763    3.242763    3.242763    3.242763    3.242763...
    3.242763    3.242763    3.242763    3.242763    3.207169    3.207169    3.207169    3.207169...
    3.207169    3.207169    3.207169    3.207169    3.207169    3.207169    3.207169    3.207169...
    3.207169    3.207169    3.207169    3.207169    3.207169    3.207169    3.207169    3.207169...
    3.207169    3.207169    3.207169    3.207169    3.207169    3.207169    3.207169    3.207169...
    3.207169    3.207169    3.207169    3.207169    3.207169    3.207169    3.207169    3.207169...
    3.207169    3.207169    3.207169    3.207169    3.207169    3.207169    3.207169    3.207169...
    3.207169    3.207169    3.195468    3.195468    3.195468    3.195468    3.195468    3.195468...
    3.195468    3.195468    3.195468    3.195468    3.195468    3.195468    3.195468    3.195468...
    3.195468    3.195468    3.195468    3.195468    3.195468    3.195468    3.195468    3.195468...
    3.195468    3.195468    3.195468    3.195468    3.195468    3.192913    3.192913    3.192913...
    3.192913    3.192913    3.192913    3.192913    3.192913    3.192913    3.192913    3.192913...
    3.192913    3.192913    3.192913    3.192913    3.192913    3.192913    3.192913    3.192913...
    3.192913    3.192913    3.192913    3.192913    3.192913    3.192913    3.151391    3.151391...
    3.151391    3.151391    3.151391    3.151391    3.151391    3.151391    3.151391    3.151391...
    3.151391    3.151391    3.151391    3.151391    3.151391    3.151391    3.151391    3.151391...
    3.151391    3.151391    3.151391    3.151391    3.151391    3.143784    3.143784    3.143784...
    3.143784    3.143784    3.143784    3.143784    3.143784    3.143784    3.143784    3.143784...
    3.143784    3.143784    3.143784    3.143784    3.143784    3.143784    3.143784    3.143784...
    3.143784    3.143784    3.070369    3.070369    3.070369    3.070369    3.070369    3.070369...
    3.070369    3.070369    3.070369    3.070369    3.070369    3.070369    3.070369    3.070369...
    3.070369    3.070369    3.070369    3.070369    3.070369    3.070369    3.070369    3.070369...
    3.070369    3.070369    3.070369    3.070369    3.070369    3.070369    3.070369    3.070369...
    3.070369    3.070369    3.070369    3.070369    3.070369    3.070369    3.070369    3.070369...
    3.070369    3.070369    3.070369    3.070369    3.070369    3.070369    3.070369    3.070369...
    3.070369    3.070369    3.070369    3.070369    3.070369    3.070369    3.070369    3.070369...
    3.070369    3.070369    3.070369    3.070369    3.070369    3.070369    3.070369    3.070369...
    3.070369    3.070369    3.070369    3.070369    3.070369    3.070369    3.070369    3.070369...
    3.070369    3.070369    3.070369    3.070369    3.070369    3.070369    3.070369    3.070369...
    3.070369    3.070369    3.070369    3.070369    3.070369    3.070369    3.070369    3.070369...
    3.070369    3.070369    3.070369    3.070369    3.070369    3.070369    3.070369    3.070369...
    3.070369    3.070369    3.070369    3.070369    3.070369    3.070369    3.070369    3.070369...
    3.070369    3.070369    3.070369    3.070369    3.070369    3.070369    3.070369    3.070369...
    3.070369    3.070369    3.070369    3.070369    3.070369    3.070369    3.070369    3.070369...
    3.070369    3.070369    3.070369    3.070369    3.070369    3.070369    3.070369    3.070369...
    3.070369    3.070369    3.070369    3.070369    3.070369    3.041344    3.041344    3.041344...
    3.041344    3.041344    3.041344    3.041344    3.041344    3.041344    3.041344    3.041344...
    3.041344    3.041344    3.041344    3.041344    3.041344    3.041344    3.041344    3.041344...
    3.041344    3.041344    3.041344    3.041344    3.041344    3.041344    3.041344    3.037254...
    3.037254    3.037254    3.037254    3.037254    3.037254    3.037254    3.037254    3.037254...
    3.037254    3.037254    3.037254    3.037254    3.037254    3.037254    3.037254    3.037254...
    3.037254    3.037254    3.037254    3.037254    3.037254    3.037254    3.037254    3.037254...
    3.037254    3.037254    3.025913    3.025913    3.025913    3.025913    3.025913    3.018959...
    3.018959    3.018959    3.018959    3.018959    3.018959    3.018959    3.018959    3.018959...
    3.018959    3.018959    3.018959    3.018959    3.018959    3.018959    3.018959    3.018959...
    3.018959    3.018959    3.018959    3.018959    3.018533    3.018533    3.018533    3.018533...
    3.018533    3.014288    3.014288    3.014288    3.014288    3.014288    3.014288    3.014288...
    3.014288    3.014288    3.009804    3.009804    3.009804    3.009804    3.009804    3.009804...
    3.009804    3.009804    2.996576    2.996576    2.996576    2.996576    2.996576    2.996576...
    2.996576    2.996576    2.996576    2.996576    2.996576    2.996576    2.996576    2.996576...
    2.996576    2.945289    2.945289    2.945289    2.945289    2.945289    2.945289    2.925108...
    2.925108    2.925108    2.925108    2.925108    2.925108    2.925108    2.925108    2.925108...
    2.925108    2.925108    2.925108    2.925108    2.925108    2.925108    2.925108    2.925108...
    2.925108    2.925108    2.925108    2.925108    2.925108    2.925108    2.925108    2.925108...
    2.925108    2.925108    2.925108    2.925108    2.925108    2.925108    2.925108    2.925108...
    2.925108    2.925108    2.914784    2.914784    2.914784    2.914784    2.914784    2.914784...
    2.914784    2.914784    2.914784    2.914784    2.914784    2.914784    2.914784    2.914784...
    2.914784    2.914784    2.914784    2.914784    2.914784    2.914784    2.914784    2.914784...
    2.914784    2.914784    2.914784    2.914784    2.914784    2.914784    2.854975    2.854975...
    2.854975    2.854975    2.854975    2.854975    2.854975    2.854975    2.854975    2.854975...
    2.854975    2.854975    2.854975    2.854975    2.854975    2.854975    2.854975    2.854975...
    2.854975    2.854975    2.854975    2.854975    2.854975    2.854975    2.854975    2.854975...
    2.854975    2.854975    2.854975    2.854975    2.854975    2.854975    2.854975    2.854975...
    2.854975    2.854975    2.854975    2.854975    2.854975    2.854975    2.854975    2.854975...
    2.854975    2.854975    2.854975    2.854975    2.854975    2.854975    2.854975    2.854975...
    2.854975    2.854975    2.854975    2.854975    2.854975    2.854975    2.854975    2.854975...
    2.854975    2.854975    2.802650    2.802650    2.802650    2.802650    2.802650    2.802650...
    2.802650    2.802650    2.802650    2.802650    2.802650    2.802650    2.802650    2.802650...
    2.802650    2.802650    2.802650    2.802650    2.802650    2.802650    2.802650    2.802650...
    2.802650    2.802650    2.802650    2.802650    2.802650    2.802650    2.802650    2.802650...
    2.802650    2.802650    2.802650    2.802650    2.802650    2.802650    2.792873    2.792873...
    2.792873    2.792873    2.792873    2.792873    2.792873    2.792873    2.792873    2.792873...
    2.792873    2.792873    2.792873    2.792873    2.792873    2.792873    2.792873    2.792873...
    2.792873    2.792873    2.792873    2.792873    2.792873    2.792873    2.792873    2.792873...
    2.792873    2.792873    2.792873    2.792873    2.792873    2.792873    2.792873    2.792873...
    2.792873    2.792873    2.792873    2.792873    2.792873    2.792873    2.792873    2.792873...
    2.792873    2.792873    2.792873    2.792873    2.792873    2.792873    2.792873    2.792873...
    2.792873    2.792873    2.792873    2.792873    2.792873    2.792873    2.792873    2.792873...
    2.792873    2.792873    2.773573    2.773573    2.773573    2.773573    2.773573    2.773573...
    2.773573    2.773573    2.773573    2.773573    2.773573    2.773573    2.773573    2.773573...
    2.773573    2.773573    2.773573    2.773573    2.766931    2.766931    2.766931    2.766931...
    2.766931    2.766931    2.766931    2.766931    2.766931    2.766931    2.766931    2.766931...
    2.766931    2.766931    2.766931    2.766931    2.766931    2.766931    2.766931    2.766931...
    2.766931    2.766931    2.766931    2.766931    2.755111    2.755111    2.755111    2.684413...
    2.684413    2.684413    2.684413    2.684413    2.684413    2.684413    2.684413    2.684413...
    2.684413    2.684413    2.684413    2.684413    2.684413    2.684413    2.684413    2.666118...
    2.666118    2.666118    2.666118    2.666118    2.666118    2.666118    2.666118    2.666118...
    2.666118    2.666118    2.666118    2.666118    2.666118    2.666118    2.666118    2.666118...
    2.666118    2.666118    2.666118    2.666118    2.666118    2.666118    2.666118    2.666118...
    2.666118    2.666118    2.666118    2.666118    2.666118    2.666118    2.666118    2.645838...
    2.645838    2.645838    2.645838    2.645838    2.645838    2.645838    2.645838    2.645838...
    2.645838    2.645838    2.645838    2.645838    2.645838    2.645838    2.645838    2.645838...
    2.645838    2.645838    2.645838    2.645838    2.645838    2.645838    2.645838    2.645838...
    2.645838    2.645838    2.645838    2.645838    2.645838    2.645838    2.645838    2.645838...
    2.645838    2.645838    2.645838    2.645838    2.645838    2.645838    2.645838    2.612149...
    2.612149    2.612149    2.612149    2.580963    2.580963    2.580963    2.580963    2.580963...
    2.580963    2.580963    2.580963    2.580963    2.580963    2.580963    2.580963    2.552571...
    2.552571    2.552571    2.552571    2.552571    2.552571    2.552571    2.552571    2.552571...
    2.552571    2.552571    2.552571    2.552571    2.552571    2.552571    2.552571    2.552571...
    2.552571    2.552571    2.552571    2.552571    2.552571    2.552571    2.552571    2.552571...
    2.552571    2.552571    2.552571    2.552571    2.552571    2.552571    2.552571    2.552571...
    2.552571    2.552571    2.552571    2.552571    2.552571    2.552571    2.552571    2.552571...
    2.552571    2.552571    2.552571    2.552571    2.552571    2.552571    2.552571    2.552571...
    2.552571    2.552571    2.552571    2.552571    2.552571    2.552571    2.552571    2.552571...
    2.552571    2.552571    2.552571    2.552571    2.552571    2.552571    2.552571    2.552571...
    2.552571    2.552571    2.552571    2.552571    2.552571    2.552571    2.552571    2.552571...
    2.552571    2.552571    2.552571    2.552571    2.552571    2.552571    2.552571    2.552571...
    2.552571    2.552571    2.552571    2.552571    2.552571    2.552571    2.552571    2.552571...
    2.552571    2.552571    2.552571    2.552571    2.552571    2.552571    2.552571    2.552571...
    2.552571    2.552571    2.552571    2.552571    2.552571    2.552571    2.552571    2.552571...
    2.552571    2.552571    2.552571    2.552571    2.552571    2.552571    2.552571    2.552571...
    2.552571    2.552571    2.552571    2.552571    2.552571    2.552571    2.552571    2.552571...
    2.552571    2.552571    2.552571    2.552571    2.552571    2.552571    2.552571    2.552571...
    2.552571    2.552571    2.552571    2.552571    2.552571    2.552571    2.552571    2.552571...
    2.552571    2.552571    2.552571    2.552571    2.476409    2.476409    2.476409    2.476409...
    2.476409    2.476409    2.476409    2.476409    2.476409    2.476409    2.476409    2.476409...
    2.476409    2.476409    2.476409    2.476409    2.476409    2.476409    2.476409    2.476409...
    2.476409    2.476409    2.476409    2.476409    2.476409    2.476409    2.476409    2.476409...
    2.476409    2.476409    2.476409    2.476409    2.476409    2.476409    2.476409    2.476409...
    2.476409    2.476409    2.476409    2.476409    2.476409    2.476409    2.476409    2.476409...
    2.476409    2.476409    2.476409    2.476409    2.476409    2.476409    2.476409    2.476409...
    2.476409    2.476409    2.476409    2.476409    2.476409    2.476409    2.476409    2.476409...
    2.476409    2.476409    2.476409    2.476409    2.476409    2.476409    2.476409    2.476409...
    2.476409    2.476409    2.476409    2.476409    2.476409    2.476409    2.476409    2.476409...
    2.476409    2.476409    2.476409    2.476409    2.476409    2.476409    2.476409    2.476409...
    2.476409    2.476409    2.476409    2.476409    2.476409    2.476409    2.476409    2.476409...
    2.476409    2.476409    2.476409    2.476409    2.476409    2.476409    2.476409    2.476409...
    2.476409    2.476409    2.476409    2.476409    2.466903    2.466903    2.466903    2.466903...
    2.466903    2.466903    2.466903    2.466903    2.466903    2.466903    2.466903    2.466903...
    2.466903    2.466903    2.466903    2.466903    2.466903    2.466903    2.466903    2.466903...
    2.466903    2.466903    2.466903    2.466903    2.466903    2.466903    2.466903    2.466903...
    2.466903    2.466903    2.466903    2.466903    2.466903    2.466903    2.466903    2.466903...
    2.466903    2.466903    2.466903    2.466903    2.466903    2.466903    2.466903    2.466903...
    2.466903    2.466903    2.466903    2.466903    2.466903    2.466903    2.466903    2.466903...
    2.466903    2.466903    2.466903    2.466903    2.466903    2.466903    2.466903    2.466903...
    2.466903    2.431058    2.424357    2.424357    2.424357    2.415516    2.415516    2.415516...
    2.415516    2.415516    2.415516    2.415516    2.415516    2.415516    2.415516    2.415516...
    2.415516    2.415516    2.415516    2.415516    2.415516    2.415516    2.415516    2.415516...
    2.415516    2.415516    2.415516    2.415516    2.415516    2.415516    2.415516    2.415516...
    2.379855    2.379855    2.379855    2.379855    2.379855    2.379855    2.379855    2.379855...
    2.379855    2.379855    2.379855    2.379855    2.379855    2.379855    2.373289    2.373289...
    2.373289    2.373289    2.373289    2.373289    2.373289    2.373289    2.373289    2.373289...
    2.373289    2.373289    2.373289    2.373289    2.373289    2.373289    2.373289    2.373289...
    2.373289    2.373289    2.373289    2.373289    2.373289    2.373289    2.373289    2.373289...
    2.373289    2.373289    2.373289    2.373289    2.373289    2.373289    2.373289    2.373289...
    2.373289    2.373289    2.373289    2.373289    2.373289    2.373289    2.373289    2.373289...
    2.373289    2.373289    2.373289    2.373289    2.373289    2.373289    2.373289    2.365356...
    2.365356    2.365356    2.365356    2.365356    2.365356    2.365356    2.365356    2.365356...
    2.365356    2.365356    2.365356    2.365356    2.365356    2.365356    2.365356    2.365356...
    2.365356    2.365356    2.365356    2.365356    2.365356    2.365356    2.339432    2.339432...
    2.339432    2.339432    2.329653    2.329653    2.329653    2.329653    2.329653    2.329653...
    2.329653    2.329653    2.329653    2.329653    2.329653    2.329653    2.329653    2.329653...
    2.329653    2.329653    2.329653    2.329653    2.329653    2.329653    2.329653    2.329653...
    2.329653    2.329653    2.329653    2.329653    2.325191    2.325191    2.325191    2.325191...
    2.325191    2.325191    2.325191    2.325191    2.325191    2.325191    2.325191    2.325191...
    2.325191    2.325191    2.325191    2.325191    2.325191    2.322278    2.322278    2.322278...
    2.322278    2.322278    2.322278    2.322278    2.320827    2.320827    2.320827    2.320827...
    2.320827    2.320827    2.320827    2.320827    2.320827    2.320827    2.320827    2.320827...
    2.320827    2.320827    2.320827    2.320827    2.320827    2.320827    2.320827    2.320827...
    2.320827    2.320827    2.320827    2.320827    2.320827    2.320827    2.320827    2.320827...
    2.320827    2.320827    2.320827    2.320827    2.320827    2.320827    2.320827    2.320827...
    2.320827    2.320827    2.320827    2.320827    2.320827    2.320827    2.320827    2.320827...
    2.320827    2.320827    2.320827    2.320827    2.320827    2.320827    2.320827    2.320827...
    2.320827    2.320827    2.320827    2.320827    2.320827    2.320827    2.320827    2.320827...
    2.320827    2.320827    2.320827    2.306334    2.306334    2.306334    2.306334    2.306334...
    2.306334    2.306334    2.306334    2.306334    2.306334    2.306334    2.306334    2.306334...
    2.306334    2.306334    2.306334    2.306334    2.306334    2.306334    2.306334    2.306334...
    2.306334    2.306334    2.306334    2.306334    2.306334    2.306334    2.306334    2.306334...
    2.304940    2.304940    2.296242    2.296242    2.296242    2.296242    2.296242    2.296242...
    2.296242    2.293068    2.293068    2.293068    2.293068    2.293068    2.293068    2.293068...
    2.293068    2.293068    2.293068    2.293068    2.293068    2.293068    2.293068    2.293068...
    2.293068    2.293068    2.293068    2.293068    2.293068    2.293068    2.293068    2.293068...
    2.293068    2.293068    2.293068    2.293068    2.293068    2.293068    2.293068    2.293068...
    2.293068    2.285661    2.281094    2.281094    2.281094    2.281094    2.281094    2.281094...
    2.281094    2.281094    2.281094    2.281094    2.281094    2.281094    2.281094    2.281094...
    2.281094    2.281094    2.281094    2.281094    2.281094    2.281094    2.281094    2.281094...
    2.281094    2.281094    2.281094    2.281094    2.281094    2.281094    2.281094    2.281094...
    2.281094    2.281094    2.281094    2.281094    2.281094    2.281094    2.281094    2.281094...
    2.281094    2.281094    2.281094    2.281094    2.281094    2.281094    2.281094    2.281094...
    2.281094    2.281094    2.281094    2.281094    2.281094    2.281094    2.281094    2.281094...
    2.281094    2.281094    2.281094    2.281094    2.281094    2.281094    2.281094    2.281094...
    2.281094    2.281094    2.281094    2.281094    2.281094    2.281094    2.281094    2.266898...
    2.266898    2.266898    2.266898    2.266898    2.266898    2.266898    2.266898    2.266898...
    2.266898    2.266898    2.266898    2.266898    2.266898    2.266898    2.264663    2.264663...
    2.264663    2.264663    2.264663    2.264663    2.264663    2.264663    2.264663    2.264663...
    2.264663    2.264663    2.264663    2.264663    2.264663    2.264663    2.258631    2.258631...
    2.258631    2.258631    2.258631    2.258631    2.258631    2.258631    2.258631    2.258631...
    2.258631    2.258631    2.258631    2.258631    2.258631    2.258631    2.258631    2.258631...
    2.258631    2.258631    2.258631    2.258631    2.258631    2.258631    2.258631    2.258631...
    2.258631    2.258631    2.258631    2.258631    2.258631    2.258631    2.258631    2.258631...
    2.258631    2.258631    2.258631    2.258631    2.258631    2.258631    2.258631    2.258631...
    2.258631    2.258631    2.258631    2.258631    2.258631    2.258631    2.258631    2.258631...
    2.258631    2.258631    2.258631    2.258631    2.258631    2.258631    2.258631    2.258631...
    2.258631    2.258631    2.258631    2.258631    2.258631    2.258631    2.256632    2.256632...
    2.256632    2.256632    2.256632    2.256632    2.256632    2.256632    2.256632    2.256632...
    2.256632    2.256632    2.256632    2.256632    2.256632    2.256632    2.256632    2.256632...
    2.256632    2.256632    2.256632    2.256632    2.256632    2.256632    2.256632    2.256632...
    2.256632    2.256632    2.256632    2.256632    2.256632    2.256632    2.256632    2.244608...
    2.244608    2.244608    2.244608    2.244608    2.244608    2.244608    2.244608    2.244608...
    2.244608    2.244608    2.244608    2.244608    2.244608    2.244608    2.244608    2.244608...
    2.244608    2.244608    2.244608    2.244608    2.244608    2.244608    2.244608    2.244608...
    2.244608    2.244608    2.244608    2.244608    2.244608    2.244608    2.244608    2.244608...
    2.244608    2.244608    2.244608    2.244608    2.244608    2.244608    2.244608    2.244608...
    2.236334    2.236334    2.236334    2.236334    2.236334    2.236334    2.236334    2.236334...
    2.236334    2.236334    2.236334    2.236334    2.236334    2.236334    2.236334    2.236334...
    2.236334    2.236334    2.236334    2.236334    2.236334    2.236334    2.236334    2.236334...
    2.236334    2.236334    2.236334    2.236334    2.236334    2.236334    2.236334    2.236334...
    2.236334    2.236334    2.236334    2.236334    2.236334    2.236334    2.236334    2.236334...
    2.236334    2.236334    2.236334    2.236334    2.236334    2.236334    2.236334    2.236334...
    2.236334    2.236334    2.236334    2.236334    2.236334    2.236334    2.236334    2.229253...
    2.229253    2.229253    2.229253    2.229253    2.229253    2.229253    2.229253    2.229253...
    2.229253    2.229253    2.229253    2.229253    2.229253    2.229253    2.229253    2.229253...
    2.229253    2.229253    2.229253    2.229253    2.229253    2.229253    2.229253    2.229253...
    2.229253    2.229253    2.229253    2.229253    2.229253    2.229253    2.229253    2.229253...
    2.229253    2.229253    2.229253    2.229253    2.229253    2.229253    2.229253    2.229253...
    2.229253    2.229253    2.229253    2.229253    2.229253    2.229253    2.229253    2.229253...
    2.229253    2.229253    2.229253    2.229253    2.229253    2.229253    2.229253    2.229253...
    2.229253    2.229253    2.229253    2.229253    2.229253    2.229253    2.229253    2.229253...
    2.229253    2.229253    2.229253    2.229253    2.229253    2.229253    2.229253    2.229253...
    2.229253    2.229253    2.229253    2.229253    2.229253    2.229253    2.229253    2.229253...
    2.229253    2.229253    2.229253    2.229253    2.229253    2.229253    2.229253    2.229253...
    2.229253    2.229253    2.229253    2.229253    2.229253    2.229253    2.229253    2.229253...
    2.229253    2.229253    2.229253    2.229253    2.229253    2.229253    2.229253    2.229253...
    2.229253    2.229253    2.229253    2.229253    2.229253    2.229253    2.229253    2.229253...
    2.229253    2.229253    2.229253    2.229253    2.229253    2.229253    2.229253    2.229253...
    2.229253    2.229253    2.229253    2.229253    2.229253    2.229253    2.229253    2.229253...
    2.229253    2.229253    2.229253    2.229253    2.229253    2.229253    2.229253    2.229253...
    2.229253    2.229253    2.229253    2.229253    2.229253    2.229253    2.229253    2.229253...
    2.229253    2.229253    2.229253    2.229253    2.229253    2.229253    2.229253    2.229253...
    2.229253    2.229253    2.229253    2.229253    2.229253    2.229253    2.229253    2.229253...
    2.229253    2.229253    2.229253    2.229253    2.229253    2.229253    2.229253    2.229253...
    2.229253    2.229253    2.229253    2.229253    2.229253    2.229253    2.229253    2.229253...
    2.229253    2.229253    2.229253    2.229253    2.229253    2.229253    2.229253    2.229253...
    2.229253    2.229253    2.229253    2.229253    2.229253    2.229253    2.229253    2.229253...
    2.229253    2.229253    2.229253    2.229253    2.229253    2.229253    2.229253    2.229253...
    2.229253    2.229253    2.229253    2.229253    2.229253    2.229253    2.229253    2.229253...
    2.229253    2.229253    2.229253    2.229253    2.229253    2.229253    2.229253    2.229253...
    2.229253    2.229253    2.229253    2.229253    2.229253    2.229253    2.229253    2.229253...
    2.229253    2.229253    2.229253    2.229253    2.229253    2.229253    2.229253    2.229253...
    2.229253    2.229253    2.229253    2.229253    2.229253    2.229253    2.229253    2.229253...
    2.229253    2.229253    2.229253    2.229253    2.229253    2.229253    2.229253    2.229253...
    2.229253    2.229253    2.229253    2.229253    2.229253    2.229253    2.229253    2.229253...
    2.229253    2.229253    2.229253    2.229253    2.229253    2.229253    2.229253    2.229253...
    2.229253    2.229253    2.222187    2.222187    2.222187    2.222187    2.222187    2.222187...
    2.222187    2.222187    2.222187    2.222187    2.222187    2.222187    2.222187    2.222187...
    2.222187    2.222187    2.222187    2.222187    2.222187    2.222187    2.222187    2.222187...
    2.222187    2.222187    2.222187    2.222187    2.222187    2.222187    2.222187    2.222187...
    2.222187    2.222187    2.222187    2.222187    2.222187    2.222187    2.222187    2.222187...
    2.222187    2.222187    2.222187    2.222187    2.222187    2.222187    2.222187    2.222187...
    2.222187    2.222187    2.222187    2.222187    2.222187    2.222187    2.222187    2.222187...
    2.222187    2.222187    2.222187    2.222187    2.222187    2.222187    2.222187    2.222187...
    2.222187    2.222187    2.222187    2.222187    2.222187    2.222187    2.222187    2.222187...
    2.222187    2.222187    2.222187    2.222187    2.222187    2.222187    2.222187    2.222187...
    2.222187    2.222187    2.222187    2.222187    2.222187    2.222187    2.222187    2.222187...
    2.222187    2.222187    2.222187    2.222187    2.222187    2.222187    2.222187    2.222187...
    2.222187    2.222187    2.222187    2.222187    2.222187    2.222187    2.222187    2.222187...
    2.222187    2.222187    2.222187    2.222187    2.222187    2.222187    2.222187    2.222187...
    2.222187    2.222187    2.222187    2.222187    2.222187    2.222187    2.222187    2.222187...
    2.222187    2.222187    2.222187    2.222187    2.222187    2.222187    2.222187    2.222187...
    2.222187    2.222187    2.222187    2.222187    2.222187    2.222187    2.222187    2.222187...
    2.222187    2.222187    2.222187    2.222187    2.222187    2.222187    2.222187    2.222187...
    2.222187    2.222187    2.222187    2.222187    2.222187    2.222187    2.222187    2.222187...
    2.222187    2.222187    2.222187    2.222187    2.222187    2.222187    2.222187    2.222187...
    2.222187    2.222187    2.222187    2.222187    2.222187    2.222187    2.222187    2.222187...
    2.222187    2.222187    2.222187    2.222187    2.222187    2.222187    2.222187    2.222187...
    2.222187    2.222187    2.222187    2.222187    2.222187    2.222187    2.222187    2.222187...
    2.222187    2.222187    2.222187    2.222187    2.222187    2.222187    2.222187    2.222187...
    2.222187    2.222187    2.222187    2.222187    2.222187    2.222187    2.222187    2.222187...
    2.222187    2.222187    2.222187    2.222187    2.222187    2.222187    2.222187    2.222187...
    2.222187    2.222187    2.222187    2.222187    2.222187    2.222187    2.222187    2.222187...
    2.222187    2.222187    2.222187    2.222187    2.222187    2.222187    2.222187    2.222187...
    2.222187    2.222187    2.222187    2.222187    2.222187    2.222187    2.222187    2.222187...
    2.222187    2.222187    2.222187    2.222187    2.222187    2.222187    2.222187    2.222187...
    2.222187    2.222187    2.222187    2.222187    2.222187    2.222187    2.222187    2.222187...
    2.222187    2.222187    2.222187    2.222187    2.222187    2.222187    2.222187    2.222187...
    2.222187    2.222187    2.222187    2.222187    2.222187    2.222187    2.222187    2.222187...
    2.222187    2.222187    2.222187    2.222187    2.222187    2.222187    2.222187    2.222187...
    2.222187    2.222187    2.222187    2.222187    2.222187    2.222187    2.222187    2.222187...
    2.218799    2.218799    2.218799    2.218799    2.218799    2.218799    2.218799    2.218799...
    2.218799    2.218799    2.218799    2.218799    2.218799    2.218799    2.218799    2.218799...
    2.218799    2.218799    2.218799    2.218799    2.218799    2.218799    2.218799    2.218799...
    2.218799    2.218799    2.218799    2.218799    2.218799    2.218799    2.218799    2.218799...
    2.218799    2.218799    2.218799    2.218799    2.218799    2.218799    2.218799    2.218799...
    2.218799    2.218799    2.218799    2.218799    2.218799    2.218799    2.218799    2.218799...
    2.218799    2.218799    2.218799    2.218799    2.218799    2.218799    2.218799    2.218799...
    2.218799    2.218799    2.218799    2.218799    2.218799    2.218799    2.218799    2.218799...
    2.218799    2.218799    2.218799    2.218799    2.218799    2.218799    2.218799    2.218799...
    2.218799    2.218799    2.218799    2.218799    2.218799    2.218799    2.218799    2.218799...
    2.218799    2.218799    2.218799    2.218799    2.218799    2.218799    2.218799    2.218799...
    2.218799    2.218799    2.218799    2.218799    2.218799    2.218799    2.218799    2.218799...
    2.218799    2.218799    2.218799    2.218799    2.218799    2.218799    2.217338    2.217338...
    2.217338    2.217338    2.217338    2.217338    2.217338    2.217338    2.217338    2.217338...
    2.217338    2.217338    2.217338    2.217338    2.217338    2.217338    2.217338    2.217338...
    2.217338    2.217338    2.217338    2.217338    2.217338    2.217338    2.217338    2.217338...
    2.217338    2.217338    2.217338    2.217338    2.217338    2.217338    2.217338    2.217338...
    2.217338    2.217338    2.217338    2.217338    2.217338    2.217338    2.217338    2.217338...
    2.217338    2.217338    2.217338    2.217338    2.217338    2.217338    2.217338    2.217338...
    2.217338    2.217338    2.217338    2.217338    2.217338    2.217338    2.217338    2.217338...
    2.217338    2.215096    2.215096    2.215096    2.215096    2.215096    2.215096    2.215096...
    2.215096    2.215096    2.215096    2.215096    2.215096    2.215096    2.215096    2.215096...
    2.215096    2.215096    2.215096    2.215096    2.215096    2.215096    2.215096    2.215096...
    2.215096    2.215096    2.215096    2.215096    2.215096    2.215096    2.215096    2.215096...
    2.215096    2.215096    2.215096    2.215096    2.215096    2.215096    2.215096    2.215096...
    2.215096    2.215096    2.215096    2.212641    2.212641    2.212641    2.212641    2.212641...
    2.212641    2.212641    2.212641    2.212641    2.212641    2.212641    2.212641    2.212641...
    2.212641    2.212641    2.212641    2.212641    2.212641    2.212641    2.212641    2.212641...
    2.212641    2.212641    2.212641    2.212641    2.212641    2.212641    2.212641    2.212641...
    2.212641    2.212641    2.212641    2.212641    2.212641    2.212641    2.212641    2.212641...
    2.212641    2.212641    2.212641    2.212641    2.212641    2.212641    2.212641    2.212641...
    2.212641    2.212641    2.212641    2.212641    2.212641    2.212641    2.212641    2.212641...
    2.212641    2.212641    2.212641    2.212641    2.212641    2.212641    2.212641    2.212641...
    2.212641    2.212641    2.212641    2.212641    2.212641    2.212641    2.212641    2.212641...
    2.212641    2.212641    2.212641    2.212641    2.212641    2.212641    2.212641    2.212641...
    2.212641    2.212641    2.212641    2.212641    2.212641    2.212641    2.212641    2.212641...
    2.212641    2.212641    2.212641    2.212641    2.212641    2.212641    2.212641    2.212641...
    2.212641    2.212641    2.212641    2.212641    2.212641    2.212641    2.212641    2.212641...
    2.212641    2.212641    2.212641    2.212641    2.212641    2.212641    2.212641    2.212641...
    2.212641    2.212641    2.212641    2.212641    2.212641    2.212641    2.212641    2.212641...
    2.212641    2.212641    2.212641    2.212641    2.212641    2.212641    2.212641    2.212641...
    2.212641    2.212641    2.212641    2.212641    2.212641    2.212641    2.212641    2.212641...
    2.212641    2.212641    2.212641    2.212641    2.212641    2.212641    2.212641    2.212641...
    2.212641    2.212641    2.212641    2.212641    2.212641    2.212641    2.212641    2.212641...
    2.212641    2.212641    2.212641    2.212641    2.212641    2.212641    2.212641    2.212641...
    2.212641    2.212641    2.212641    2.212641    2.212641    2.212641    2.212641    2.212641...
    2.212641    2.212641    2.212641    2.212641    2.212641    2.212641    2.212641    2.212641...
    2.212641    2.211935    2.211935    2.211935    2.211935    2.211935    2.211935    2.211935...
    2.211935    2.211935    2.211935    2.211935    2.211935    2.211935    2.211935    2.211935...
    2.211935    2.211935    2.211935    2.211935    2.211935    2.211935    2.211935    2.211935...
    2.211935    2.211935    2.211935    2.211935    2.210655    2.210655    2.210655    2.210655...
    2.210655    2.210655    2.210655    2.210655    2.210655    2.210655    2.210655    2.210655...
    2.210655    2.210655    2.210655    2.208469    2.208469    2.208469    2.208469    2.208469...
    2.208469    2.208469    2.208469    2.208469    2.208469    2.208469    2.208469    2.208469...
    2.208469    2.208469    2.208469    2.208469    2.208469    2.208469    2.208469    2.208469...
    2.208469    2.208469    2.208469    2.208469    2.208469    2.208469    2.208469    2.208469...
    2.208469    2.208469    2.208469    2.208469    2.208469    2.208469    2.208469    2.208469...
    2.208469    2.208469    2.208469    2.208469    2.208469    2.208469    2.208469    2.208469...
    2.208469    2.208469    2.208469    2.208469    2.208469    2.208469    2.208469    2.208469...
    2.208469    2.208469    2.208469    2.208469    2.208469    2.208469    2.208469    2.208469...
    2.208469    2.208469    2.208469    2.208469    2.208469    2.208469    2.208469    2.208469...
    2.208469    2.208469    2.208469    2.208469    2.208469    2.208469    2.208469    2.208469...
    2.208469    2.208469    2.208469    2.208469    2.208469    2.208469    2.208469    2.208469...
    2.208469    2.208469    2.208469    2.208469    2.208469    2.208469    2.208469    2.208469...
    2.208469    2.208469    2.208469    2.208469    2.208469    2.208469    2.208469    2.208469...
    2.208469    2.208469    2.208469    2.208469    2.208469    2.208469    2.208469    2.208469...
    2.208469    2.208469    2.208469    2.208469    2.208469    2.208469    2.208469    2.208469...
    2.208469    2.208469    2.208469    2.208469    2.208469    2.208469    2.208469    2.208469...
    2.208469    2.208469    2.208469    2.208469    2.208469    2.208469    2.208469    2.208469...
    2.208469    2.208469    2.208469    2.208469    2.208469    2.208469    2.208469    2.208469...
    2.208469    2.208469    2.208469    2.208469    2.208469    2.208469    2.208469    2.208469...
    2.208469    2.208469    2.208469    2.208469    2.208153    2.208153    2.208153    2.208153...
    2.208153    2.208153    2.208153    2.208153    2.208153    2.208153    2.208153    2.208153...
    2.208153    2.208153    2.208153    2.208153    2.208153    2.208153    2.208153    2.208153...
    2.208153    2.208153    2.208153    2.208153    2.208153    2.208153    2.208153    2.208153...
    2.208153    2.208153    2.208153    2.208153    2.208153    2.208153    2.208153    2.208153...
    2.208153    2.208153    2.208153    2.208153    2.208153    2.208153    2.208153    2.208153...
    2.208153    2.208153    2.208153    2.208153    2.208153    2.208153    2.208153    2.208153...
    2.208153    2.208153    2.208153    2.208153    2.208153    2.208153    2.208153    2.208153...
    2.208153    2.208153    2.208153    2.208153    2.208153    2.208153    2.208153    2.208153...
    2.208153    2.208153    2.208153    2.208153    2.208153    2.208153    2.208153    2.208153...
    2.208153    2.208153    2.208153    2.208153    2.208153    2.208153    2.208153    2.208153...
    2.208153    2.208153    2.208153    2.208153    2.208153    2.208153    2.208153    2.208153...
    2.208153    2.208153    2.208153    2.208153    2.208153    2.208153    2.208153    2.208153...
    2.208153    2.208153    2.208153    2.208153    2.208153    2.208153    2.208153    2.208153...
    2.208153    2.208153    2.208153    2.208153    2.208153    2.208153    2.208153    2.208153...
    2.208153    2.208153    2.208153    2.208153    2.208153    2.208153    2.208153    2.208153...
    2.208153    2.208153    2.208153    2.208153    2.208153    2.208153    2.208153    2.208153...
    2.208153    2.208153    2.208153    2.208153    2.208153    2.208153    2.208153    2.208153...
    2.208153    2.208153    2.208153    2.208153    2.208153    2.208153    2.208153    2.208153...
    2.208153    2.208153    2.208153    2.208153    2.208153    2.208153    2.208153    2.208153...
    2.208153    2.208153    2.208153    2.208153    2.208153    2.208153    2.208153    2.208153...
    2.208153    2.208153    2.208153    2.208153    2.208153    2.208153    2.208153    2.208153...
    2.208153    2.208153    2.208153    2.208153    2.208153    2.208153    2.208153    2.208153...
    2.208153    2.208153    2.208153    2.208153    2.208153    2.208153    2.208153    2.208153...
    2.208153    2.208153    2.208153    2.208153    2.208153    2.208153    2.208153    2.208153...
    2.208153    2.208153    2.208153    2.208153    2.208153    2.208153    2.208153    2.208153...
    2.208153    2.208153    2.208153    2.208153    2.208153    2.208153    2.208153    2.208153...
    2.208153    2.208153    2.208153    2.208153    2.208153    2.208153    2.208153    2.208153...
    2.208153    2.208153    2.208153    2.208153    2.208153    2.208153    2.208153    2.208153...
    2.208153    2.208153    2.208153    2.208153    2.208153    2.208153    2.208153    2.208153...
    2.208153    2.208153    2.208153    2.208153    2.208153    2.208153    2.208153    2.208153...
    2.208153    2.208153    2.208153    2.208153    2.208153    2.208153    2.208153    2.208153...
    2.208153    2.208153    2.208153    2.208153    2.208153    2.208153    2.206761    2.206761...
    2.206761    2.206761    2.206761    2.206761    2.206761    2.206761    2.206761    2.206489...
    2.206489    2.206489    2.206489    2.206489    2.206489    2.206489    2.206489    2.206489...
    2.206489    2.206489    2.206489    2.206489    2.206489    2.206489    2.206489    2.206489...
    2.206489    2.206489    2.206489    2.206489    2.206489    2.206489    2.206489    2.206489...
    2.206489    2.206489    2.206489    2.206489    2.206489    2.206489    2.206489    2.206489...
    2.206489    2.206489    2.206489    2.206489    2.202789    2.202789    2.202789    2.202789...
    2.202789    2.202789    2.202789    2.202789    2.202789    2.202789    2.202789    2.202789...
    2.202789    2.202789    2.202789    2.202789    2.202789    2.202789    2.202789    2.202789...
    2.202789    2.202789    2.202789    2.202789    2.202789    2.202789    2.202789    2.202789...
    2.202789    2.202789    2.202789    2.202789    2.202789    2.202789    2.202789    2.202789...
    2.202789    2.202789    2.202789    2.199649    2.199649    2.199649    2.199649    2.199649...
    2.199649    2.199649    2.199649    2.199649    2.199649    2.199649    2.199649    2.199649...
    2.199649    2.199649    2.199649    2.199649    2.199649    2.199649    2.199649    2.199649...
    2.199649    2.199649    2.199649    2.199649    2.199649    2.199649    2.199649    2.199649...
    2.199649    2.199649    2.199649    2.199649    2.199649    2.199649    2.199649    2.199649...
    2.199649    2.199649    2.199649    2.199649    2.199649    2.199649    2.199649    2.199649...
    2.199649    2.199649    2.199649    2.199649    2.199649    2.199649    2.199649    2.199649...
    2.199649    2.199649    2.199649    2.199649    2.199649    2.199649    2.199649    2.199649...
    2.199649    2.199649    2.199649    2.199649    2.199649    2.199649    2.199649    2.199649...
    2.199649    2.199649    2.199649    2.199649    2.199649    2.199649    2.199649    2.199649...
    2.199649    2.199649    2.199649    2.199649    2.199649    2.199649    2.199649    2.199649...
    2.199649    2.199649    2.199649    2.199649    2.199649    2.199649    2.199649    2.199649...
    2.199649    2.199649    2.199649    2.199649    2.199649    2.199649    2.199649    2.199649...
    2.199649    2.199649    2.199649    2.199649    2.199649    2.199649    2.199649    2.199649...
    2.199649    2.199649    2.199649    2.199649    2.199649    2.199649    2.199649    2.199649...
    2.199649    2.199649    2.199649    2.199649    2.199649    2.199649    2.199649    2.199649...
    2.199649    2.199649    2.199649    2.199649    2.199649    2.199649    2.199649    2.199649...
    2.199649    2.199649    2.199649    2.199649    2.199649    2.199649    2.199649    2.199649...
    2.199649    2.199649    2.199649    2.199649    2.199649    2.199649    2.199649    2.199649...
    2.199649    2.199649    2.199649    2.199649    2.199649    2.199649    2.199649    2.199649...
    2.199649    2.199649    2.199649    2.199649    2.199649    2.199649    2.199649    2.199649...
    2.199649    2.199649    2.199649    2.199649    2.199649    2.199649    2.199649    2.199649...
    2.199649    2.199649    2.199649    2.199649    2.199649    2.199649    2.199649    2.199649...
    2.199649    2.199649    2.199649    2.199649    2.199649    2.199649    2.199649    2.199649...
    2.199649    2.199649    2.199649    2.199649    2.199649    2.199649    2.199649    2.199649...
    2.199649    2.199649    2.199649    2.199649    2.199649    2.199649    2.199649    2.199649...
    2.199649    2.199649    2.199649    2.199649    2.199649    2.199649    2.199649    2.199649...
    2.199649    2.199649    2.199649    2.199649    2.199649    2.199649    2.199649    2.199649...
    2.199649    2.199649    2.199649    2.199649    2.199649    2.199649    2.199649    2.199649...
    2.199649    2.199649    2.199649    2.199649    2.199649    2.199649    2.199649    2.199649...
    2.199649    2.199649    2.199649    2.199649    2.199649    2.199649    2.199649    2.199649...
    2.199649    2.199649    2.199649    2.198432    2.198432    2.198432    2.198432    2.198432...
    2.198432    2.198432    2.198432    2.198432    2.198432    2.198432    2.198432    2.198432...
    2.198432    2.198432    2.198432    2.198432    2.198432    2.198432    2.198432    2.198432...
    2.198432    2.198432    2.198432    2.198432    2.198432    2.198432    2.198432    2.198432...
    2.198432    2.198432    2.198432    2.198432    2.198432    2.198432    2.198432    2.198432...
    2.198432    2.198432    2.198432    2.198432    2.198432    2.198432    2.198432    2.198432...
    2.198432    2.198432    2.198432    2.198432    2.198432    2.198432    2.198432    2.198432...
    2.198432    2.198432    2.198432    2.198432    2.198432    2.198432    2.198432    2.198432...
    2.198432    2.198432    2.198432    2.198432    2.198432    2.198432    2.198432    2.198432...
    2.198432    2.198432    2.198432    2.198432    2.198432    2.198432    2.198432    2.198432...
    2.198432    2.198432    2.198432    2.198432    2.198432    2.198432    2.198432    2.198432...
    2.198432    2.198432    2.198432    2.198432    2.198432    2.198432    2.198432    2.198432...
    2.198432    2.198432    2.198432    2.198432    2.198432    2.198432    2.198432    2.198432...
    2.198432    2.198432    2.198432    2.198432    2.198432    2.198432    2.198432    2.198432...
    2.198432    2.198432    2.198432    2.198432    2.198432    2.198432    2.198432    2.198432...
    2.198432    2.198432    2.198432    2.198432    2.198432    2.198432    2.198432    2.198432...
    2.198432    2.198432    2.198432    2.198432    2.198432    2.198432    2.198432    2.198432...
    2.198432    2.198432    2.198432    2.198432    2.198432    2.198432    2.198432    2.198432...
    2.198432    2.198432    2.198432    2.198432    2.198432    2.198432    2.198432    2.198432...
    2.198432    2.198432    2.198432    2.198432    2.198432    2.198432    2.198432    2.198432...
    2.198432    2.198432    2.198432    2.198432    2.198432    2.198432    2.198432    2.198432...
    2.198432    2.198432    2.198432    2.198432    2.198432    2.198432    2.198432    2.198432...
    2.198432    2.198432    2.198432    2.198432    2.198432    2.198432    2.198432    2.198432...
    2.198432    2.198432    2.198432    2.198432    2.198432    2.198432    2.198432    2.198432...
    2.198432    2.198432    2.198432    2.198432    2.198432    2.198432    2.198432    2.198432...
    2.198432    2.198432    2.198432    2.198432    2.198432    2.198432    2.198432    2.198432...
    2.198432    2.193323    2.193323    2.193323    2.193323    2.193323    2.193323    2.193323...
    2.193323    2.193323    2.193323    2.193323    2.193323    2.193323    2.193323    2.193323...
    2.193323    2.193323    2.193323    2.193323    2.193323    2.193323    2.193323    2.193323...
    2.193323    2.193323    2.193323    2.193323    2.193323    2.193323    2.193323    2.193323...
    2.193323    2.193323    2.193323    2.193323    2.193323    2.193323    2.193323    2.193323...
    2.193323    2.193323    2.193323    2.193323    2.193323    2.193323    2.193323    2.193323...
    2.193323    2.193323    2.193323    2.193323    2.193323    2.193323    2.193323    2.193323...
    2.193323    2.193323    2.193323    2.193323    2.193323    2.193323    2.193323    2.193323...
    2.193323    2.193323    2.193323    2.193323    2.193323    2.193323    2.193323    2.193323...
    2.193323    2.193323    2.193323    2.193323    2.193323    2.193323    2.193323    2.193323...
    2.193323    2.193323    2.193323    2.193323    2.193323    2.193323    2.193323    2.193323...
    2.193323    2.193323    2.193323    2.193323    2.193323    2.193323    2.193323    2.193323...
    2.193323    2.193323    2.193323    2.193323    2.193323    2.193323    2.193323    2.193323...
    2.193323    2.193323    2.193323    2.193323    2.193323    2.193323    2.193323    2.193323...
    2.193323    2.193323    2.193323    2.193323    2.193323    2.193323    2.193323    2.193323...
    2.193323    2.193323    2.193323    2.193323    2.193323    2.193323    2.193323    2.193323...
    2.193323    2.193323    2.193323    2.193323    2.193323    2.193323    2.193323    2.193323...
    2.193323    2.193323    2.193323    2.193323    2.193323    2.193323    2.193323    2.193323...
    2.193323    2.193323    2.193323    2.193323    2.193323    2.193323    2.193323    2.193323...
    2.193323    2.193323    2.193323    2.193323    2.193323    2.193323    2.193323    2.193323...
    2.193323    2.193323    2.193323    2.193323    2.193323    2.193323    2.193323    2.193323...
    2.193323    2.193323    2.193323    2.193323    2.193323    2.193323    2.193323    2.193323...
    2.193323    2.193323    2.193323    2.193323    2.193323    2.193323    2.193323    2.193323...
    2.193323    2.193323    2.193323    2.193323    2.193323    2.193323    2.193323    2.193323...
    2.193323    2.193323    2.193323    2.193323    2.193323    2.193323    2.193323    2.193323...
    2.193323    2.193323    2.193323    2.193323    2.193323    2.193323    2.193323    2.193323...
    2.193323    2.193323    2.193323    2.193323    2.193323    2.193323    2.193323    2.193323...
    2.193323    2.193323    2.193323    2.193323    2.193323    2.193323    2.193323    2.193323...
    2.193323    2.193323    2.193323    2.193323    2.193323    2.193323    2.193323    2.193323...
    2.193323    2.193323    2.193323    2.193323    2.193323    2.193323    2.193323    2.193323...
    2.193323    2.193323    2.193323    2.193323    2.193323    2.193323    2.193323    2.193323...
    2.193323    2.193323    2.193323    2.193323    2.193323    2.193323    2.193323    2.193323...
    2.193323    2.193323    2.193323    2.193323    2.193323    2.193323    2.193323    2.193323...
    2.193323    2.193323    2.193323    2.193323    2.193323    2.193323    2.193323    2.193323...
    2.193323    2.192348    2.192348    2.192348    2.192348    2.192348    2.192348    2.192348...
    2.192348    2.192348    2.192348    2.192348    2.192348    2.192348    2.192348    2.192348...
    2.192348    2.192348    2.192348    2.192348    2.192348    2.192348    2.192348    2.192348...
    2.192348    2.192348    2.192348    2.192348    2.192348    2.192348    2.192348    2.192348...
    2.192348    2.192348    2.192348    2.192348    2.192348    2.192348    2.192348    2.192348...
    2.192348    2.192348    2.192348    2.192348    2.192348    2.192348    2.192348    2.192348...
    2.192348    2.192348    2.186974    2.186974    2.186974    2.186974    2.186974    2.186974...
    2.186974    2.186974    2.186974    2.186974    2.186974    2.186974    2.186974    2.186974...
    2.186974    2.186974    2.186974    2.186974    2.186974    2.186974    2.186974    2.186974...
    2.186974    2.186974    2.186974    2.186974    2.186974    2.186974    2.186974    2.186974...
    2.186974    2.186974    2.186974    2.186974    2.186974    2.186974    2.186974    2.186974...
    2.186974    2.186974    2.186974    2.186974    2.186974    2.186974    2.186974    2.186974...
    2.186974    2.186974    2.186974    2.186974    2.186974    2.186974    2.186974    2.186974...
    2.186974    2.186974    2.186974    2.186974    2.186974    2.186974    2.186974    2.186974...
    2.186974    2.186974    2.186974    2.186974    2.186974    2.186974    2.186974    2.186974...
    2.186974    2.186974    2.186974    2.186974    2.186974    2.186974    2.186974    2.178234...
    2.178234    2.178234    2.178234    2.178234    2.178234    2.178234    2.178234    2.178234...
    2.178234    2.178234    2.178234    2.178234    2.178234    2.178234    2.178234    2.178234...
    2.178234    2.178234    2.178234    2.178234    2.178234    2.178234    2.178234    2.178234...
    2.178234    2.178234    2.178234    2.178234    2.178234    2.178234    2.178234    2.178234...
    2.178234    2.178234    2.178234    2.178234    2.178234    2.178234    2.178234    2.178234...
    2.178234    2.178234    2.178234    2.178234    2.178234    2.178234    2.178234    2.178234...
    2.178234    2.178234    2.178234    2.178234    2.178234    2.178234    2.178234    2.178234...
    2.178234    2.178234    2.178234    2.178234    2.178234    2.178234    2.178234    2.178234...
    2.178234    2.178234    2.178234    2.178234    2.178234    2.178234    2.178234    2.178234...
    2.178234    2.178234    2.178234    2.178234    2.178234    2.178234    2.178234    2.178234...
    2.178234    2.178234    2.178234    2.178234    2.178234    2.178234    2.178234    2.178234...
    2.178234    2.178234    2.178234    2.178234    2.178234    2.178234    2.178234    2.178234...
    2.178234    2.178234    2.178234    2.178234    2.178234    2.178234    2.178234    2.178234...
    2.178234    2.178234    2.178234    2.178234    2.178234    2.178234    2.178234    2.178234...
    2.178234    2.178234    2.178234    2.178234    2.178234    2.178234    2.178234    2.178234...
    2.178234    2.178234    2.178234    2.178234    2.178234    2.178234    2.178234    2.178234...
    2.178234    2.178234    2.178234    2.178234    2.178234    2.178234    2.178234    2.178234...
    2.178234    2.178234    2.178234    2.178234    2.178234    2.178234    2.178234    2.178234...
    2.178234    2.178234    2.178234    2.178234    2.178234    2.178234    2.178234    2.178234...
    2.178234    2.178234    2.178234    2.178234    2.178234    2.178234    2.178234    2.178234...
    2.178234    2.178234    2.178234    2.178234    2.178234    2.178234    2.178234    2.178234...
    2.178234    2.178234    2.178234    2.178234    2.178234    2.178234    2.178234    2.178234...
    2.178234    2.178234    2.178234    2.178234    2.178234    2.178234    2.178234    2.178234...
    2.178234    2.178234    2.178234    2.178234    2.178234    2.178234    2.178234    2.178234...
    2.178234    2.178234    2.178234    2.178234    2.178234    2.178234    2.178234    2.178234...
    2.178234    2.178234    2.178234    2.178234    2.178234    2.178234    2.178234    2.178234...
    2.178234    2.178234    2.178234    2.178234    2.178234    2.178234    2.178234    2.178234...
    2.178234    2.178234    2.178234    2.178234    2.178234    2.178234    2.178234    2.178234...
    2.178234    2.178234    2.178234    2.178234    2.178234    2.178234    2.178234    2.178234...
    2.178234    2.178234    2.178234    2.178234    2.178234    2.178234    2.178234    2.178234...
    2.178234    2.178234    2.178234    2.178234    2.178234    2.178234    2.178234    2.178234...
    2.178234    2.178234    2.178234    2.178234    2.178234    2.178234    2.178234    2.178234...
    2.178234    2.178234    2.178234    2.178234    2.178234    2.178234    2.178234    2.178234...
    2.178234    2.178234    2.178234    2.178234    2.178234    2.178234    2.178234    2.178234...
    2.178234    2.178234    2.178234    2.178234    2.178234    2.178234    2.178234    2.178234...
    2.178234    2.178234    2.178234    2.178234    2.178234    2.178234    2.178234    2.178234...
    2.178234    2.178234    2.178234    2.178234    2.178234    2.178234    2.178234    2.178234...
    2.178234    2.178234    2.178234    2.178234    2.178234    2.178234    2.178234    2.178234...
    2.178234    2.178234    2.178234    2.178234    2.178234    2.178234    2.178234    2.178234...
    2.178234    2.178234    2.178234    2.178234    2.178234    2.178234    2.178234    2.178234...
    2.178234    2.178234    2.178234    2.178234    2.178234    2.178234    2.178234    2.178234...
    2.178234    2.178234    2.178234    2.178234    2.178234    2.178234    2.178234    2.178234...
    2.178234    2.178234    2.178234    2.178234    2.178234    2.178234    2.178234    2.178234...
    2.178234    2.178234    2.178234    2.178234    2.178234    2.178234    2.178234    2.178234...
    2.178234    2.178234    2.178234    2.178234    2.178234    2.178234    2.178234    2.178234...
    2.178234    2.178234    2.178234    2.178234    2.178234    2.178234    2.178234    2.178234...
    2.178234    2.178234    2.178234    2.178234    2.178234    2.178234    2.178234    2.178234...
    2.178234    2.178234    2.178234    2.178234    2.178234    2.178234    2.178234    2.178234...
    2.178234    2.178234    2.178234    2.178234    2.178234    2.178234    2.178234    2.178234...
    2.178234    2.178234    2.178234    2.178234    2.178234    2.178234    2.178234    2.178234...
    2.178234    2.178234    2.178234    2.178234    2.178234    2.176971    2.176971    2.176971...
    2.176971    2.176971    2.176971    2.176971    2.176971    2.176971    2.176971    2.176971...
    2.176971    2.176971    2.176971    2.176971    2.176971    2.176971    2.176971    2.176971...
    2.176971    2.176971    2.176971    2.176971    2.176971    2.176971    2.176971    2.176971...
    2.176971    2.176971    2.176971    2.176971    2.176971    2.176971    2.176971    2.176971...
    2.176971    2.176971    2.176971    2.176971    2.176971    2.176971    2.176971    2.176971...
    2.176971    2.176971    2.176971    2.176971    2.176971    2.176971    2.176971    2.176971...
    2.176971    2.176971    2.176971    2.176971    2.176971    2.176971    2.176971    2.176971...
    2.176971    2.176971    2.176971    2.176971    2.176971    2.176971    2.176971    2.176971...
    2.176971    2.176971    2.176971    2.176971    2.176971    2.176971    2.176971    2.176971...
    2.176971    2.176971    2.176971    2.176971    2.176971    2.176971    2.176971    2.176971...
    2.176971    2.176971    2.176971    2.176971    2.176971    2.176971    2.176971    2.176971...
    2.176971    2.176971    2.176971    2.176971    2.176971    2.176971    2.176971    2.176971...
    2.176971    2.176971    2.176971    2.176971    2.176971    2.176971    2.176971    2.176971...
    2.176971    2.176971    2.176971    2.176971    2.176971    2.176971    2.176971    2.176971...
    2.176971    2.176971    2.176971    2.176971    2.176971    2.176971    2.176971    2.176971...
    2.176971    2.176971    2.176971    2.176971    2.176971    2.176971    2.176971    2.176971...
    2.176971    2.176971    2.176971    2.176971    2.176971    2.176971    2.176971    2.176971...
    2.176971    2.176971    2.176971    2.176971    2.176971    2.176971    2.176971    2.176971...
    2.167344    2.167344    2.167344    2.167344    2.167344    2.167344    2.167344    2.167344...
    2.167344    2.167344    2.167344    2.167344    2.167344    2.167344    2.167344    2.167344...
    2.167344    2.167344    2.167344    2.167344    2.167344    2.167344    2.167344    2.167344...
    2.167344    2.167344    2.165438    2.165438    2.165438    2.165438    2.165438    2.165438...
    2.165438    2.165438    2.165438    2.165438    2.165438    2.165438    2.165438    2.165438...
    2.165438    2.165438    2.165438    2.165438    2.165438    2.165438    2.165438    2.165438...
    2.165438    2.165438    2.165438    2.165438    2.165438    2.165438    2.165438    2.165438...
    2.165438    2.165438    2.165438    2.165438    2.165438    2.165438    2.165438    2.165438...
    2.165438    2.149302    2.149302    2.149302    2.149302    2.149302    2.149302    2.149302...
    2.149302    2.148297    2.148297    2.148297    2.148297    2.148297    2.148297    2.148297...
    2.148297    2.148297    2.148297    2.148297    2.148297    2.148297    2.148297    2.148297...
    2.148297    2.148297    2.148297    2.148297    2.148297    2.148297    2.148297    2.148297...
    2.148297    2.148297    2.148297    2.148297    2.148297    2.148297    2.148297    2.148297...
    2.148297    2.148297    2.148297    2.148297    2.148297    2.148297    2.148297    2.148297...
    2.148297    2.148297    2.148297    2.148297    2.148297    2.148297    2.148297    2.148297...
    2.148297    2.148297    2.148297    2.148297    2.148297    2.148297    2.148297    2.148297...
    2.148297    2.148297    2.148297    2.148297    2.148297    2.148297    2.148297    2.148297...
    2.148297    2.148297    2.148297    2.148297    2.148297    2.148297    2.148297    2.148297...
    2.148297    2.148297    2.148297    2.148297    2.148297    2.148297    2.148297    2.148297...
    2.148297    2.148297    2.148297    2.148297    2.148297    2.148297    2.148297    2.148297...
    2.148297    2.148297    2.148297    2.148297    2.148297    2.148297    2.148297    2.148297...
    2.148297    2.148297    2.148297    2.148297    2.148297    2.148297    2.148297    2.148297...
    2.148297    2.148297    2.148297    2.148297    2.148297    2.148297    2.148297    2.148297...
    2.148297    2.148297    2.148297    2.148297    2.148297    2.142341    2.142341    2.142341...
    2.142341    2.142341    2.142341    2.142341    2.142341    2.142341    2.142341    2.142341...
    2.142341    2.142341    2.142341    2.142341    2.142341    2.142341    2.142341    2.142341...
    2.142341    2.142341    2.142341    2.142341    2.142341    2.142341    2.142341    2.142341...
    2.142341    2.142341    2.142341    2.142341    2.142341    2.142341    2.142341    2.142341...
    2.142341    2.142341    2.142341    2.142341    2.142341    2.142341    2.142341    2.142341...
    2.142341    2.142341    2.142341    2.142341    2.142341    2.142341    2.142341    2.142341...
    2.142341    2.142341    2.142341    2.142341    2.142341    2.142341    2.142341    2.142341...
    2.142341    2.142341    2.142341    2.142341    2.142341    2.142341    2.142341    2.142341...
    2.142341    2.142341    2.142341    2.142341    2.142341    2.142341    2.142341    2.142341...
    2.142341    2.142341    2.142341    2.142341    2.142341    2.142341    2.142341    2.142341...
    2.142341    2.142341    2.142341    2.142341    2.142341    2.142341    2.142341    2.142341...
    2.142341    2.142341    2.142341    2.142341    2.142341    2.142341    2.142341    2.142341...
    2.142341    2.142341    2.142341    2.142341    2.142341    2.142341    2.142341    2.142341...
    2.142341    2.142341    2.142341    2.142341    2.142341    2.142341    2.142341    2.142341...
    2.142341    2.142341    2.142341    2.142341    2.142341    2.142341    2.142341    2.142341...
    2.142341    2.142341    2.142341    2.142341    2.142341    2.142341    2.142341    2.142341...
    2.142341    2.142341    2.142341    2.133462    2.133462    2.133462    2.133462    2.133462...
    2.133462    2.133462    2.133462    2.133462    2.133462    2.133462    2.133462    2.133462...
    2.133462    2.133462    2.133462    2.133462    2.133462    2.133462    2.133462    2.133462...
    2.133462    2.133462    2.133462    2.133462    2.133462    2.133462    2.133462    2.133462...
    2.133462    2.133462    2.133462    2.133462    2.133462    2.133462    2.133462    2.133462...
    2.133462    2.133462    2.133462    2.133462    2.133462    2.133462    2.133462    2.133462...
    2.133462    2.133462    2.133462    2.133462    2.133462    2.133462    2.133462    2.133462...
    2.133462    2.133462    2.133462    2.133462    2.133462    2.133462    2.133462    2.133462...
    2.133462    2.133462    2.133462    2.133462    2.133462    2.133462    2.133462    2.133462...
    2.133462    2.133462    2.133462    2.133462    2.133462    2.133462    2.133462    2.133462...
    2.133462    2.133462    2.133462    2.133462    2.133462    2.133462    2.133462    2.133462...
    2.133462    2.133462    2.133462    2.133462    2.133462    2.133462    2.133462    2.133462...
    2.133462    2.133462    2.133462    2.133462    2.133462    2.133462    2.133462    2.133462...
    2.133462    2.133462    2.133462    2.133462    2.133462    2.133462    2.133462    2.133462...
    2.133462    2.133462    2.133462    2.133462    2.133462    2.133462    2.133462    2.133462...
    2.133462    2.133462    2.133462    2.133462    2.133462    2.133462    2.133462    2.133462...
    2.133462    2.133462    2.133462    2.133462    2.133462    2.133462    2.133462    2.133462...
    2.133462    2.133462    2.133462    2.133462    2.133462    2.133462    2.133462    2.133462...
    2.133462    2.133462    2.133462    2.133462    2.133462    2.133462    2.133462    2.133462...
    2.133462    2.133462    2.133462    2.133462    2.133462    2.133462    2.133462    2.133462...
    2.133462    2.133462    2.133462    2.133462    2.133462    2.133462    2.133462    2.133462...
    2.133462    2.133462    2.133462    2.133462    2.133462    2.133462    2.133462    2.133462...
    2.133462    2.133462    2.133462    2.133462    2.133462    2.133462    2.133462    2.133462...
    2.133462    2.133462    2.133462    2.133462    2.133462    2.133462    2.133462    2.133462...
    2.133462    2.133462    2.133462    2.133462    2.133462    2.133462    2.133462    2.133462...
    2.133462    2.133462    2.133462    2.133462    2.133462    2.133462    2.133462    2.133462...
    2.133462    2.133462    2.133462    2.133462    2.133462    2.133462    2.133462    2.133462...
    2.133462    2.133462    2.133462    2.133462    2.133462    2.133462    2.133462    2.133462...
    2.133462    2.133462    2.133462    2.133462    2.133462    2.133462    2.133462    2.133462...
    2.133462    2.133462    2.133462    2.133462    2.133462    2.133462    2.133462    2.133462...
    2.133462    2.133462    2.133462    2.133462    2.133462    2.133462    2.133462    2.133462...
    2.133462    2.133462    2.133462    2.133462    2.133462    2.133462    2.133462    2.133462...
    2.133462    2.133462    2.133462    2.133462    2.133462    2.133462    2.133462    2.133462...
    2.133462    2.133462    2.133462    2.133462    2.133462    2.133462    2.133462    2.133462...
    2.133462    2.133462    2.133462    2.133462    2.133462    2.133462    2.133462    2.133462...
    2.133462    2.133462    2.133462    2.133462    2.133462    2.133462    2.133462    2.133462...
    2.133462    2.133462    2.133462    2.133462    2.133462    2.133462    2.133462    2.133462...
    2.133462    2.133462    2.130427    2.130427    2.130427    2.130427    2.130427    2.130427...
    2.130427    2.130427    2.130427    2.130427    2.130427    2.130427    2.130427    2.130427...
    2.130427    2.130427    2.130427    2.130427    2.130427    2.130427    2.130427    2.130427...
    2.130427    2.130427    2.130427    2.130427    2.130427    2.130427    2.130427    2.130427...
    2.130427    2.130427    2.130427    2.130427    2.130427    2.130427    2.130427    2.130427...
    2.130427    2.130427    2.130427    2.130427    2.130427    2.130427    2.130427    2.130427...
    2.130427    2.130427    2.130427    2.130427    2.130427    2.130427    2.130427    2.130427...
    2.130427    2.130427    2.130427    2.130427    2.130427    2.130427    2.130427    2.130427...
    2.130427    2.130427    2.130427    2.130427    2.130427    2.130427    2.130427    2.130427...
    2.130427    2.130427    2.130427    2.130427    2.130427    2.130427    2.130427    2.130427...
    2.130427    2.130427    2.130427    2.130427    2.130427    2.130427    2.130427    2.130427...
    2.130427    2.130427    2.130427    2.130427    2.130427    2.130427    2.130427    2.130427...
    2.130427    2.130427    2.130427    2.130427    2.130427    2.130427    2.130427    2.130427...
    2.130427    2.130427    2.130427    2.130427    2.130427    2.130427    2.130427    2.130427...
    2.130427    2.130427    2.130427    2.130427    2.130427    2.130427    2.130427    2.130427...
    2.130427    2.130427    2.130427    2.130427    2.130427    2.130427    2.130427    2.130427...
    2.130427    2.130427    2.130427    2.130427    2.130427    2.130427    2.130427    2.130427...
    2.130427    2.130427    2.130427    2.130427    2.130427    2.130427    2.130427    2.130427...
    2.130427    2.130427    2.130427    2.130427    2.130427    2.130427    2.130427    2.130427...
    2.130427    2.130427    2.130427    2.130427    2.130427    2.130427    2.130427    2.130427...
    2.130427    2.130427    2.130427    2.130427    2.130427    2.130427    2.130427    2.130427...
    2.130427    2.130427    2.130427    2.130427    2.130427    2.130427    2.130427    2.130427...
    2.130427    2.130427    2.130427    2.130427    2.130427    2.130427    2.130427    2.130427...
    2.130427    2.130427    2.130427    2.130427    2.130427    2.130427    2.130427    2.130427...
    2.130427    2.130427    2.130427    2.130427    2.130427    2.130427    2.130427    2.130427...
    2.130427    2.130427    2.130427    2.130427    2.130427    2.130427    2.130427    2.130427...
    2.130427    2.130427    2.130427    2.130427    2.130427    2.130427    2.130427    2.130427...
    2.130427    2.130427    2.130427    2.130427    2.127745    2.127745    2.127745    2.127745...
    2.127745    2.127745    2.127745    2.127745    2.127745    2.127745    2.127745    2.127745...
    2.127745    2.127745    2.127745    2.127745    2.127745    2.127745    2.127745    2.127745...
    2.127745    2.127745    2.127745    2.127745    2.127745    2.127745    2.127745    2.127745...
    2.127745    2.127745    2.127745    2.127745    2.127745    2.127745    2.127745    2.127745...
    2.127745    2.127745    2.127745    2.127745    2.127745    2.127745    2.127745    2.127745...
    2.127745    2.127745    2.127745    2.127745    2.127745    2.127745    2.127745    2.127745...
    2.127745    2.127745    2.127745    2.127745    2.127745    2.127745    2.127745    2.127745...
    2.127745    2.127745    2.127745    2.127745    2.127745    2.127745    2.127745    2.127745...
    2.127745    2.127745    2.127745    2.127745    2.127745    2.127745    2.127745    2.127745...
    2.127745    2.125529    2.125529    2.125529    2.125529    2.125529    2.125529    2.125529...
    2.125529    2.125529    2.125529    2.125529    2.125529    2.125529    2.125529    2.125529...
    2.125529    2.125529    2.125529    2.125529    2.125529    2.125529    2.125529    2.125529...
    2.125529    2.125529    2.125529    2.125529    2.125529    2.125529    2.125529    2.125529...
    2.125529    2.125529    2.125529    2.125529    2.125529    2.125529    2.125529    2.125529...
    2.125529    2.125529    2.125529    2.125529    2.125529    2.125529    2.125529    2.125529...
    2.125529    2.125529    2.125529    2.125529    2.125529    2.125529    2.125529    2.125529...
    2.125529    2.125529    2.125529    2.125529    2.125529    2.125529    2.125529    2.125529...
    2.125529    2.125529    2.125529    2.125529    2.125529    2.125529    2.125529    2.125529...
    2.125529    2.125529    2.125529    2.125529    2.125529    2.125529    2.125529    2.125529...
    2.125529    2.125529    2.125529    2.125529    2.125529    2.125529    2.125529    2.125529...
    2.125529    2.125529    2.125529    2.125529    2.125529    2.125529    2.125529    2.125529...
    2.125529    2.125529    2.125529    2.125529    2.125529    2.125529    2.125529    2.125529...
    2.125529    2.125529    2.125529    2.125529    2.125529    2.125529    2.125529    2.125529...
    2.125529    2.125529    2.125529    2.125529    2.125529    2.125529    2.125529    2.125529...
    2.125529    2.125529    2.125529    2.125529    2.125529    2.125529    2.125529    2.125529...
    2.125529    2.125529    2.125065    2.125065    2.125065    2.125065    2.125065    2.125065...
    2.125065    2.125065    2.125065    2.125065    2.122936    2.122936    2.122936    2.122936...
    2.122936    2.122936    2.122936    2.122936    2.122936    2.122936    2.122936    2.122936...
    2.122936    2.122936    2.122936    2.122936    2.122936    2.122936    2.122936    2.122936...
    2.122936    2.122936    2.122936    2.122936    2.122936    2.122936    2.122936    2.122936...
    2.122936    2.122936    2.122936    2.122936    2.122936    2.122936    2.122936    2.122936...
    2.122936    2.122936    2.122936    2.122936    2.122936    2.122936    2.122936    2.122936...
    2.122936    2.122936    2.122936    2.122936    2.122936    2.122936    2.121471    2.121471...
    2.119940    2.119940    2.119940    2.112614    2.112614    2.112614    2.112614    2.112614...
    2.112614    2.112614    2.112614    2.112614    2.112614    2.112614    2.112614    2.112614...
    2.112488    2.107873    2.096319    2.071155    1.884039    1.884039    1.843291    1.821528...
    1.789540    1.789191    1.733247    1.680081    1.641005    1.641005    1.641005    1.603217...
    1.603217    1.603217    1.603217    1.603217    1.562067    1.555646    1.547342    1.528560...
    1.528560    1.528560    1.494266    1.494266    1.494266    1.494266    1.494266    1.481604...
    1.476759    1.453100    1.390796    1.390796    1.390796    1.390796    1.390796    1.390796...
    1.390796    1.369894    1.360025    1.360025    1.360025    1.346272    1.346272    1.346272...
    1.338923    1.312383    1.312383    1.295376    1.271111    1.237055    1.237055    1.234385...
    1.227365    1.227365    1.224235    1.224235    1.223772    1.205867    1.205867    1.192060...
    1.192060    1.192060    1.192060    1.192060    1.192060    1.192060    1.192060    1.181732...
    1.175362    1.173877    1.173877    1.173877    1.173877    1.173877    1.173877    1.173877...
    1.173877    1.173877    1.173877    1.172396    1.172396    1.166429    1.161722    1.161216...
    1.161216    1.159369    1.159369    1.159369    1.159369    1.159369    1.159369    1.159369...
    1.159369    1.158913    1.158913    1.153076    1.149562    1.149562    1.146050    1.146050...
    1.146050    1.145950    1.145950    1.143622    1.143622    1.143622    1.143217    1.143217...
    1.141531    1.141531    1.141531    1.140108    1.139719    1.139719    1.137801    1.136663...
    1.136663    1.136663    1.134902    1.134902    1.133412    1.132624    1.132624    1.132177...
    1.132177    1.128685    1.128685    1.127926    1.124582    1.124582    1.124582    1.124582...
    1.124582    1.124582    1.124582    1.124582    1.124582    1.123893    1.123036    1.122052...
    1.119617    1.117393    1.117393    1.117393    1.117393    1.117393    1.115380    1.115364...
    1.115364    1.115300    1.112435    1.112435    1.112435    1.112435    1.112435    1.110959...
    1.110959    1.110959    1.110959    1.110959    1.110959    1.110959    1.110959    1.110494...
    1.110308    1.109872    1.109361    1.109361    1.108712    1.108133    1.107297    1.107297...
    1.107297    1.107297    1.107297    1.107269    1.106749    1.106749    1.104297    1.104297...
    1.104297    1.104297    1.103279    1.103279    1.102473    1.101654    1.101654    1.101475...
    1.099887    1.099887    1.099887    1.099887    1.099887    1.098474    1.098474    1.098474...
    1.098474    1.098335    1.097403    1.097403    1.097403    1.097403    1.097403    1.096804...
    1.096376    1.096376    1.094514    1.094514    1.093955    1.093955    1.092941    1.092941...
    1.092941    1.092892    1.092792    1.092731    1.092731    1.092138    1.091312    1.091312...
    1.091312    1.091312    1.091190    1.090847    1.090252    1.090060    1.089276    1.088950...
    1.088950    1.088950    1.088950    1.088010    1.088010    1.087804    1.087804    1.087228...
    1.085868    1.085868    1.085704    1.085046    1.085046    1.085046    1.085046    1.085046...
    1.085046    1.083500    1.083500    1.083500    1.083500    1.083500    1.083500    1.082729...
    1.082017    1.082017    1.082017    1.082017    1.082017    1.081963    1.081963    1.081963...
    1.081963    1.081116    1.081116    1.081039    1.081039    1.081039    1.081039    1.081039...
    1.080564    1.080564    1.080564    1.080564    1.080564    1.080024    1.080024    1.079934...
    1.079838    1.079447    1.079447    1.078946    1.078946    1.078829    1.078829    1.078829...
    1.078829    1.078081    1.077988    1.077755    1.077747    1.076909    1.076909    1.076909...
    1.076909    1.076909    1.076542    1.075974    1.075491    1.073559    1.073559    1.073559...
    1.072894    1.071637    1.071011    1.071011    1.071011    1.071011    1.071011    1.071011...
    1.070899    1.070899    1.070899    1.068602    1.068602    1.068602    1.068602    1.068061...
    1.067146    1.067146    1.067146    1.067146    1.067146    1.067146    1.067072    1.067072...
    1.067072    1.066207    1.065217    1.065217    1.064400    1.064400    1.063533    1.063182...
    1.063129    1.062067    1.062067    1.062067    1.062067    1.062067    1.061734    1.061734...
    1.061734    1.060721    1.059980    1.059022    1.059022    1.058702    1.058702    1.057584...
    1.057584    1.057584    1.057584    1.057584    1.057584    1.057558    1.057558    1.057558...
    1.057558    1.057181    1.057181    1.057087    1.056777    1.056716    1.056716    1.055089...
    1.054205    1.054205    1.054205    1.053697    1.053697    1.053697    1.052935    1.052681...
    1.050084    1.050084    1.050084    1.050084    1.050084    1.050084    1.050084    1.050084...
    1.049853    1.049853    1.049853    1.049327    1.049327    1.049327    1.049327    1.049327...
    1.049118    1.049118    1.049118    1.048605    1.048605    1.048118    1.048118    1.048118...
    1.048118    1.048118    1.048118    1.046616    1.046093    1.044564    1.044564    1.044564...
    1.044564    1.044564    1.044234    1.044234    1.044234    1.044234    1.044234    1.044234...
    1.044234    1.043892    1.043320    1.043320    1.039878    1.039878    1.039878    1.039878...
    1.039878    1.039878    1.039878    1.035783    1.035783    1.035783    1.035783    1.035783...
    1.035783    1.035783    1.035783    1.035783    1.035783    1.035783    1.035167    1.035167...
    1.035167    1.032783    1.032783    1.032783    1.032783    1.032783    1.032783    1.032783...
    1.032783    1.032783    1.032783    1.032783    1.032783    1.031619    1.031619    1.031619...
    1.031619    1.031619    1.025583    1.025583    1.025583    1.025583    1.025583    1.025583...
    1.025583    1.025583    1.025583    1.025583    1.025583    1.025583    1.025583    1.025583...
    1.025583    1.023789    1.023789    1.023789    1.023789    1.023789    1.022803    1.022803...
    1.004621    1.004621    1.004621    1.004621    1.004621    1.004621    1.004621    1.004621...
    1.004621    0.977937    0.927743    0.927743    0.927743    0.927743    0.927743    0.927743...
    0.927743    0.927743    0.927743    0.927743    0.927743    0.927743    0.927743    0.927743...
    0.927743    0.927743    0.927743    0.927743    0.927743    0.927743    0.927743    0.927743...
    0.927743    0.927743    0.927743    0.927743    0.927743    0.927743    0.927743    0.927743...
    0.927743    0.927743    0.927743    0.927743    0.927743    0.927743    0.927743    0.927743...
    0.927743    0.927743    0.927743    0.927743    0.927743    0.927743    0.927743    0.927743...
    0.927743    0.927743    0.927743    0.927743    0.927743    0.927743    0.927743    0.927743...
    0.927743    0.927743    0.927743    0.927743    0.927743    0.927743    0.927743    0.924097...
    0.924097    0.924097    0.924097    0.924097    0.924097    0.924097    0.924097    0.924097...
    0.924097    0.924097    0.924097    0.924097    0.924097    0.924097    0.924097    0.924097...
    0.924097    0.924097    0.924097    0.924097    0.924097    0.924097    0.924097    0.924097...
    0.924097    0.924097    0.924097    0.924097    0.924097    0.924097    0.924097    0.924097...
    0.924097    0.924097    0.924097    0.924097    0.924097    0.924097    0.924097    0.924097...
    0.924097    0.924097    0.924097    0.924097    0.924097    0.924097    0.924097    0.924097...
    0.924097    0.924097    0.924097    0.924097    0.924097    0.924097    0.924097    0.924097...
    0.924097    0.924097    0.924097    0.924097    0.924097    0.924097    0.924097    0.924097...
    0.922370    0.917191    0.917191    0.917191    0.917191    0.917191    0.917191    0.917191...
    0.917191    0.917191    0.917191    0.917191    0.917191    0.917191    0.917191    0.917191...
    0.917191    0.917191    0.917191    0.917191    0.915687    0.915687    0.915687    0.915687...
    0.915687    0.915687    0.915687    0.915687    0.915687    0.915687    0.915687    0.915687...
    0.915687    0.915687    0.915687    0.915687    0.915687    0.915687    0.915687    0.915687...
    0.915687    0.915687    0.915687    0.911987    0.911987    0.911987    0.911987    0.911987...
    0.911987    0.911987    0.911987    0.911987    0.911987    0.911987    0.911987    0.911987...
    0.911987    0.911987    0.911987    0.911987    0.911987    0.911987    0.911987    0.911987...
    0.911987    0.911987    0.911987    0.911987    0.911987    0.911987    0.911987    0.911987...
    0.911987    0.911987    0.911987    0.911987    0.911987    0.911987    0.911987    0.911987...
    0.911987    0.911987    0.911987    0.911987    0.911987    0.911987    0.911987    0.911987...
    0.911987    0.911987    0.911987    0.911987    0.909967    0.909967    0.909967    0.909967...
    0.909967    0.909967    0.909967    0.909967    0.909967    0.909967    0.909967    0.909967...
    0.909967    0.909628    0.909628    0.909628    0.909628    0.909628    0.909628    0.909628...
    0.909628    0.909628    0.909628    0.909628    0.909628    0.909628    0.909628    0.909628...
    0.909628    0.909628    0.909628    0.909628    0.909628    0.909628    0.909628    0.909628...
    0.909347    0.908889    0.908889    0.908889    0.908889    0.908560    0.908560    0.908560...
    0.908560    0.908560    0.908560    0.908560    0.908560    0.908560    0.908560    0.908560...
    0.908560    0.908353    0.908353    0.908353    0.908353    0.908353    0.908353    0.908353...
    0.908063    0.908063    0.908063    0.908063    0.908063    0.908063    0.908063    0.908063...
    0.908063    0.907033    0.907033    0.907033    0.907033    0.907033    0.907033    0.907033...
    0.907033    0.907033    0.907033    0.906686    0.905103    0.905103    0.905103    0.905103...
    0.905103    0.905103    0.905103    0.905103    0.903966    0.903966    0.903966    0.903966...
    0.903966    0.903624    0.903506    0.902866    0.902866    0.902866    0.902173    0.902173...
    0.902173    0.902173    0.902173    0.902173    0.902173    0.902173    0.902173    0.902082...
    0.902082    0.902082    0.900798    0.900798    0.900798    0.900798    0.899429    0.898734...
    0.898734    0.898715    0.898715    0.898715    0.898715    0.898389    0.898389    0.898149...
    0.897961    0.897961    0.897591    0.897591    0.897591    0.897591    0.897189    0.897189...
    0.896728    0.896013    0.896013    0.896013    0.896013    0.896013    0.896013    0.895247...
    0.895247    0.895247    0.895247    0.895191    0.894697    0.894329    0.893967    0.893967...
    0.893967    0.893967    0.893967    0.893967    0.893967    0.893967    0.893355    0.893355...
    0.893355    0.893355    0.893099    0.892875    0.892330    0.892330    0.892330    0.892278...
    0.892107    0.892107    0.892107    0.890432    0.890432    0.890052    0.890052    0.890052...
    0.888462    0.888462    0.888462    0.888037    0.888037    0.887435    0.887435    0.887435...
    0.887435    0.887435    0.887288    0.887034    0.886428    0.886428    0.886428    0.886328...
    0.886328    0.886328    0.885438    0.885269    0.885269    0.885269    0.885269    0.885269...
    0.884274    0.884274    0.884274    0.882795    0.882795    0.882795    0.882795    0.882795...
    0.882795    0.882795    0.882795    0.882795    0.882730    0.882730    0.882730    0.882489...
    0.882489    0.882489    0.882489    0.882489    0.882489    0.882489    0.882305    0.882305...
    0.882305    0.882305    0.882305    0.882305    0.882305    0.882305    0.881729    0.881729...
    0.881729    0.881729    0.881411    0.881411    0.881411    0.881029    0.881029    0.880588...
    0.880336    0.880336    0.880336    0.880336    0.879579    0.879579    0.879579    0.879353...
    0.879353    0.879353    0.879353    0.879353    0.879353    0.879353    0.879353    0.878724...
    0.878724    0.878724    0.878724    0.878391    0.877921    0.877921    0.877921    0.877921...
    0.877921    0.877921    0.877705    0.877705    0.877705    0.877522    0.877296    0.877106...
    0.877106    0.877104    0.877104    0.877104    0.876659    0.876557    0.876557    0.876557...
    0.876557    0.875934    0.875934    0.875934    0.875934    0.875934    0.875934    0.875800...
    0.875207    0.874849    0.874849    0.874849    0.874849    0.874849    0.874825    0.874825...
    0.874200    0.874200    0.874200    0.874200    0.874200    0.874200    0.873976    0.873976...
    0.873911    0.873911    0.873911    0.873472    0.873126    0.873126    0.872492    0.872492...
    0.872492    0.872492    0.872492    0.872381    0.872381    0.871132    0.871132    0.871132...
    0.871132    0.871132    0.871132    0.871132    0.871132    0.871132    0.871051    0.871051...
    0.871051    0.871051    0.870943    0.870943    0.869314    0.869314    0.869314    0.869314...
    0.869314    0.869314    0.869314    0.869314    0.869314    0.869314    0.869254    0.869254...
    0.869254    0.869254    0.869254    0.869254    0.869254    0.869254    0.869254    0.868701...
    0.868701    0.867691    0.867691    0.867513    0.867513    0.867513    0.867513    0.867513...
    0.867513    0.867513    0.867292    0.867292    0.867292    0.867292    0.867281    0.867117...
    0.867117    0.867117    0.867036    0.867036    0.867036    0.866682    0.866682    0.866682...
    0.866682    0.866682    0.866682    0.866682    0.866682    0.866682    0.866392    0.866338...
    0.866338    0.866303    0.866303    0.866303    0.866212    0.866037    0.865914    0.865914...
    0.865914    0.865346    0.865346    0.865346    0.865346    0.865346    0.865290    0.864929...
    0.864645    0.864645    0.864645    0.864645    0.864645    0.864472    0.864451    0.863616...
    0.863616    0.863616    0.863616    0.863440    0.862749    0.862749    0.862080    0.861462...
    0.861462    0.861332    0.861266    0.857730    0.856738    0.856738    0.856738    0.856738...
    0.856738    0.856738    0.856738    0.856738    0.855889    0.855889    0.855889    0.855889...
    0.855889    0.855889    0.855889    0.855889    0.855889    0.855889    0.855889    0.855889...
    0.855644    0.855644    0.855644    0.855207    0.855207    0.853642    0.853642    0.853642...
    0.853458    0.853380    0.852943    0.852435    0.852435    0.852435    0.851910    0.851910...
    0.851910    0.851393    0.851393    0.851393    0.851393    0.851393    0.851393    0.851393...
    0.851393    0.850830    0.850830    0.850374    0.850374    0.850374    0.849690    0.849557...
    0.849557    0.849557    0.849557    0.849306    0.849125    0.849125    0.849125    0.848813...
    0.848813    0.848813    0.848813    0.848737    0.848705    0.848705    0.848693    0.848610...
    0.848593    0.848593    0.848592    0.847809    0.847809    0.847299    0.847299    0.847299...
    0.847299    0.847299    0.847077    0.845902    0.845902    0.845902    0.845902    0.844525...
    0.844525    0.843469    0.843469    0.843469    0.843469    0.840624    0.840624    0.840624...
    0.840624    0.840624    0.840624    0.840624    0.840624    0.840624    0.840624    0.840624...
    0.840624    0.840624    0.840624    0.840624    0.839577    0.839577    0.839577    0.839577...
    0.839577    0.839577    0.839577    0.839577    0.839577    0.839577    0.839577    0.839577...
    0.839577    0.839577    0.839577    0.839472    0.839472    0.839472    0.839472    0.839472...
    0.839472    0.839472    0.839365    0.839365    0.839365    0.839365    0.839334    0.839334...
    0.839334    0.838955    0.838941    0.838941    0.838941    0.838941    0.838941    0.838470...
    0.838470    0.838470    0.838470    0.838470    0.838407    0.838407    0.838407    0.838070...
    0.838070    0.837964    0.837964    0.837856    0.837856    0.837856    0.837602    0.837602...
    0.837506    0.837269    0.837269    0.836729    0.836729    0.836729    0.836729    0.836729...
    0.836729    0.836729    0.836729    0.836729    0.836271    0.836020    0.836020    0.836020...
    0.835742    0.835742    0.835742    0.835742    0.835742    0.835742    0.835742    0.835680...
    0.835680    0.835680    0.835680    0.835680    0.835521    0.835040    0.835040    0.835040...
    0.835040    0.834940    0.834940    0.834820    0.834670    0.834670    0.834490    0.834490...
    0.834490    0.833913    0.833913    0.833913    0.833913    0.833913    0.833913    0.833913...
    0.833460    0.833460    0.833460    0.833460    0.833460    0.833460    0.833460    0.833460...
    0.833460    0.833460    0.833407    0.833060    0.833060    0.833060    0.833005    0.833005...
    0.832885    0.832885    0.832637    0.832535    0.832454    0.832454    0.832454    0.832454...
    0.832454    0.832454    0.832454    0.832454    0.832347    0.832347    0.832347    0.832347...
    0.832347    0.832290    0.832290    0.832290    0.832290    0.832277    0.832277    0.832124...
    0.831759    0.831759    0.831759    0.831759    0.831759    0.831743    0.831611    0.831146...
    0.830912    0.830912    0.830912    0.830912    0.830912    0.830912    0.830912    0.830912...
    0.830912    0.830866    0.830866    0.830866    0.830866    0.830866    0.830866    0.830866...
    0.830849    0.830503    0.830503    0.830503    0.830503    0.830503    0.830473    0.830067...
    0.830067    0.830066    0.829920    0.829920    0.829920    0.829920    0.829920    0.829920...
    0.829363    0.829363    0.829363    0.828573    0.828573    0.828573    0.828573    0.828573...
    0.828573    0.828444    0.828444    0.828444    0.828444    0.828444    0.828278    0.828278...
    0.828278    0.828278    0.828278    0.828278    0.828278    0.828034    0.828034    0.828034...
    0.827904    0.827416    0.827416    0.827416    0.827416    0.827416    0.826742    0.826742...
    0.826742    0.826742    0.826742    0.826742    0.826742    0.826742    0.826742    0.826742...
    0.826742    0.826742    0.826742    0.826742    0.826533    0.826533    0.826533    0.826533...
    0.826066    0.826066    0.826066    0.826066    0.826066    0.825799    0.825799    0.825799...
    0.825799    0.825707    0.825707    0.825707    0.825707    0.825707    0.825707    0.825707...
    0.825707    0.825200    0.825200    0.825200    0.825200    0.825198    0.825198    0.825198...
    0.825039    0.825039    0.825039    0.825039    0.825039    0.825039    0.825039    0.825039...
    0.825039    0.825039    0.824765    0.824765    0.824702    0.823740    0.823740    0.823740...
    0.823740    0.823740    0.823740    0.823346    0.823346    0.823346    0.822765    0.822765...
    0.822765    0.822765    0.822765    0.822765    0.822765    0.822765    0.822765    0.822765...
    0.822197    0.822197    0.822197    0.821178    0.821178    0.821178    0.820685    0.820685...
    0.820685    0.820685    0.820685    0.820685    0.820685    0.820685    0.820685    0.820685...
    0.820685    0.820685    0.820685    0.820685    0.820685    0.820685    0.820685    0.820685...
    0.820685    0.820685    0.820685    0.820685    0.820685    0.820685    0.820685    0.820685...
    0.820685    0.820685    0.820685    0.820685    0.820685    0.820685    0.820685    0.820685...
    0.820685    0.820685    0.819353    0.819353    0.819353    0.819353    0.819353    0.819353...
    0.819353    0.819353    0.819353    0.819353    0.819353    0.819353    0.819353    0.819353...
    0.819353    0.819353    0.819353    0.819353    0.819353    0.819057    0.819057    0.818934...
    0.818934    0.818934    0.818934    0.818934    0.818934    0.818934    0.818934    0.818934...
    0.818934    0.818934    0.818934    0.818872    0.818872    0.818872    0.818872    0.818872...
    0.818872    0.818872    0.818705    0.818695    0.818695    0.818695    0.818695    0.818695...
    0.818695    0.818644    0.818644    0.818644    0.818644    0.818410    0.818410    0.818410...
    0.818410    0.818410    0.818410    0.818118    0.818118    0.818118    0.818118    0.818118...
    0.817802    0.817802    0.817624    0.817447    0.817447    0.817447    0.817447    0.817445...
    0.817445    0.817445    0.817445    0.817445    0.817445    0.817445    0.817445    0.817445...
    0.817445    0.817445    0.817445    0.817445    0.817445    0.817445    0.817164    0.816886...
    0.816886    0.816886    0.816886    0.816886    0.816886    0.816886    0.816886    0.816886...
    0.816886    0.816723    0.816509    0.816509    0.816097    0.816097    0.816097    0.816097...
    0.816097    0.816025    0.816025    0.815506    0.815506    0.815506    0.815506    0.815506...
    0.815506    0.815506    0.815506    0.815506    0.815506    0.815506    0.815506    0.815506...
    0.815506    0.815506    0.815506    0.815506    0.814756    0.814756    0.814756    0.814756...
    0.814756    0.814756    0.814756    0.814756    0.814756    0.814756    0.814756    0.814131...
    0.813937    0.813937    0.813222    0.813222    0.812894    0.812894    0.812894    0.812260...
    0.811767    0.811460    0.805792    0.805792    0.805324    0.805324    0.805324    0.804154...
    0.804154    0.804154    0.797229    0.789216    0.789216    0.789216    0.789216    0.789216...
    0.789216    0.789216    0.789216    0.789216    0.789216    0.759531    0.759531    0.759531...
    0.759531    0.759531    0.759042    0.759042    0.759042    0.759042    0.759042    0.759042...
    0.757151    0.757151    0.757151    0.757151    0.757151    0.752619    0.752619    0.752619...
    0.752619    0.752619    0.752619    0.752619    0.752619    0.742848    0.742848    0.742848...
    0.742848    0.742848    0.742848    0.742848    0.742848    0.742848    0.742848    0.742848...
    0.742848    0.742848    0.742848    0.742848    0.742848    0.742848    0.742848    0.742848...
    0.742848    0.742848    0.742848    0.742848    0.742848    0.742848    0.742848    0.742848...
    0.742848    0.742848    0.742848    0.742435    0.742435    0.742435    0.742435    0.741268...
    0.741268    0.741268    0.741268    0.741268    0.741268    0.739368    0.739368    0.737818...
    0.737818    0.737818    0.737818    0.737818    0.737818    0.732391    0.732391    0.732391...
    0.732391    0.732391    0.732391    0.732391    0.732391    0.732391    0.732391    0.732391...
    0.732391    0.732391    0.732391    0.732391    0.732391    0.729422    0.729422    0.729422...
    0.729422    0.729422    0.729422    0.729422    0.729422    0.729422    0.729422    0.729422...
    0.729422    0.727720    0.727720    0.723504    0.723504    0.721992    0.721992    0.721992...
    0.721992    0.721992    0.721992    0.721992    0.721992    0.721992    0.721992    0.721992...
    0.721992    0.721685    0.721685    0.721685    0.721685    0.721281    0.721281    0.721281...
    0.721281    0.721281    0.707379    0.707379    0.707379    0.707379    0.707379    0.707379...
    0.707379    0.707379    0.707379    0.707379    0.707379    0.707379    0.707379    0.705218...
    0.705218    0.705218    0.702989    0.702989    0.702328    0.695704    0.695704    0.695704...
    0.695704    0.695704    0.663706    0.663706    0.663706    0.663706    0.663706    0.663706...
    0.663706    0.663706    0.663706    0.663706    0.640083    0.640083    0.640083    0.466126...
    0.466126    0.466126    0.466126    0.466126    0.466126    0.442354    0.442354    0.442354...
    0.442354    0.442354    0.442354    0.442354    0.442354    0.442354    0.410304    0.410304...
    0.410304    0.410304    0.410304    0.410304    0.410304    0.410304    0.410304    0.410304...
    0.410304    0.410304    0.410304    0.410304    0.410304    0.410304    0.410304    0.410304...
    0.410304    0.410304    0.393884    0.393884    0.393884    0.393884    0.393884    0.393884...
    0.393884    0.393884    0.393884    0.393884    0.393884    0.393884    0.393884    0.393884...
    0.393884    0.393884    0.393884    0.393884    0.393884    0.393884    0.393884    0.393884...
    0.393884    0.393884    0.393884    0.393884    0.393884    0.393884    0.393884    0.393884...
    0.393884    0.393884    0.393884    0.393884    0.393884    0.393884    0.393884    0.393884...
    0.393884    0.393884    0.393884    0.393884    0.393884    0.393884    0.393884    0.393884...
    0.393884    0.393884    0.393884    0.393884    0.393884    0.393884    0.393884    0.393884...
    0.393884    0.393884    0.393884    0.393884    0.393884    0.393884    0.393884    0.393884...
    0.379468    0.379468    0.379468    0.379468    0.379468    0.379468    0.379468    0.379468...
    0.379468    0.379468    0.379468    0.379468    0.379468    0.379468    0.379468    0.379468...
    0.379468    0.379468    0.379236    0.379236    0.379236    0.379236    0.379236    0.379236...
    0.379236    0.379236    0.379236    0.379236    0.379236    0.379236    0.379236    0.379236...
    0.379236    0.379236    0.379236    0.379236    0.379236    0.379236    0.379236    0.379236...
    0.374687    0.374687    0.374687    0.374687    0.374687    0.374687    0.374687    0.374687...
    0.374687    0.374687    0.374687    0.374687    0.374687    0.374687    0.374687    0.374687...
    0.374687    0.374687    0.374687    0.374687    0.374687    0.374687    0.374687    0.374687...
    0.374687    0.374687    0.374687    0.374687    0.368388    0.368388    0.368388    0.368388...
    0.368388    0.368388    0.368388    0.368388    0.368388    0.368388    0.368388    0.368388...
    0.368388    0.368388    0.368388    0.368388    0.368388    0.356525    0.356525    0.356525...
    0.356525    0.356525    0.356525    0.356525    0.356525    0.356525    0.356525    0.356525...
    0.356525    0.356525    0.356525    0.356525    0.356525    0.356525    0.356525    0.356525...
    0.356525    0.356525    0.356525    0.356525    0.356525    0.356525    0.356525    0.356525...
    0.356525    0.356525    0.356525    0.356525    0.356525    0.356525    0.356525    0.356525...
    0.356525    0.356525    0.356525    0.356525    0.356525    0.356525    0.356525    0.356525...
    0.356525    0.356525    0.356525    0.356525    0.356525    0.356525    0.356525    0.356525...
    0.356525    0.356525    0.356525    0.356525    0.356525    0.356525    0.356525    0.356525...
    0.356525    0.356525    0.356525    0.356525    0.356525    0.356525    0.356525    0.356525...
    0.356525    0.356525    0.356525    0.356525    0.356525    0.356525    0.356525    0.356525...
    0.356525    0.356525    0.356525    0.356525    0.356525    0.356525    0.356525    0.356525...
    0.356525    0.356525    0.356525    0.353989    0.353989    0.353989    0.353989    0.353659...
    0.353659    0.353659    0.353659    0.353659    0.353659    0.353659    0.353659    0.353659...
    0.353659    0.353659    0.353143    0.353143    0.353143    0.353143    0.353143    0.353143...
    0.353143    0.353143    0.353143    0.353143    0.353143    0.353143    0.353143    0.353143...
    0.351632    0.351632    0.351632    0.351632    0.351632    0.351632    0.351632    0.351632...
    0.351632    0.348359    0.348359    0.348359    0.348359    0.348359    0.348359    0.348359...
    0.348359    0.348359    0.348359    0.348359    0.348359    0.348359    0.348359    0.338031...
    0.338031    0.338031    0.338031    0.338031    0.338031    0.338031    0.338031    0.338031...
    0.338031    0.338031    0.338031    0.338031    0.338031    0.338031    0.338031    0.338031...
    0.338031    0.338031    0.338031    0.338031    0.333858    0.333858    0.333858    0.333858...
    0.333858    0.333858    0.333858    0.333858    0.333858    0.333858    0.333858    0.333858...
    0.333858    0.333858    0.333858    0.333858    0.333858    0.333858    0.333858    0.333858...
    0.333858    0.333858    0.333858    0.333858    0.333858    0.333858    0.333858    0.333858...
    0.333858    0.333858    0.333858    0.333858    0.333858    0.333858    0.333858    0.333858...
    0.333858    0.333858    0.333858    0.333858    0.333858    0.333858    0.333858    0.333858...
    0.333858    0.333858    0.333858    0.333858    0.333858    0.333858    0.332617    0.332617...
    0.332617    0.332617    0.332617    0.332617    0.332617    0.332617    0.332617    0.332617...
    0.332617    0.332617    0.332617    0.332617    0.332617    0.332617    0.332617    0.332617...
    0.332617    0.332617    0.332617    0.332617    0.332617    0.332617    0.332617    0.332617...
    0.332617    0.332617    0.332617    0.332617    0.332617    0.332617    0.332617    0.332617...
    0.332617    0.332617    0.332617    0.332617    0.332617    0.332617    0.327075    0.327075...
    0.327075    0.327075    0.324411    0.324411    0.324411    0.324411    0.324411    0.324411...
    0.324411    0.324411    0.324411    0.324411    0.324411    0.324411    0.324411    0.324411...
    0.322872    0.318301    0.318301    0.318301    0.318301    0.318301    0.318301    0.318301...
    0.318301    0.318301    0.318301    0.318301    0.318301    0.318301    0.318301    0.318301...
    0.318301    0.318301    0.318301    0.318301    0.318301    0.318301    0.318301    0.318301...
    0.318301    0.318301    0.318301    0.318301    0.318301    0.318301    0.318301    0.318301...
    0.318301    0.318301    0.318301    0.318301    0.318301    0.318301    0.318301    0.318301...
    0.318301    0.318301    0.318301    0.318301    0.318301    0.318301    0.318301    0.318301...
    0.318205    0.318205    0.318205    0.318205    0.318205    0.318205    0.318205    0.318205...
    0.318205    0.318205    0.318205    0.318205    0.318205    0.318205    0.318205    0.318205...
    0.318205    0.318205    0.318205    0.318205    0.318205    0.318205    0.318205    0.318205...
    0.318205    0.318205    0.318205    0.318205    0.318205    0.318205    0.318205    0.318205...
    0.318205    0.318205    0.318205    0.318205    0.318205    0.318205    0.318205    0.318205...
    0.318205    0.318205    0.318205    0.318205    0.318205    0.318205    0.318205    0.318205...
    0.318205    0.318205    0.318205    0.318205    0.318205    0.318205    0.318205    0.318205...
    0.318205    0.318205    0.318205    0.318205    0.318205    0.318205    0.315965    0.315965...
    0.315965    0.315965    0.315965    0.315965    0.315965    0.315965    0.315965    0.315965...
    0.315965    0.315965    0.315965    0.315965    0.315965    0.315965    0.315965    0.315965...
    0.315965    0.315965    0.315965    0.315965    0.315965    0.315965    0.315965    0.315965...
    0.315965    0.315965    0.315965    0.315965    0.315965    0.315965    0.315965    0.315965...
    0.315965    0.315965    0.315965    0.315965    0.315965    0.315965    0.315965    0.315965...
    0.315965    0.315965    0.315965    0.315965    0.315965    0.315965    0.315965    0.315965...
    0.315965    0.315965    0.315965    0.315965    0.315965    0.315965    0.315965    0.311735...
    0.311735    0.311735    0.311735    0.311735    0.311735    0.311735    0.311735    0.311735...
    0.311735    0.311735    0.311735    0.311735    0.311735    0.311735    0.311735    0.311735...
    0.311735    0.311735    0.311735    0.311735    0.311735    0.311735    0.311735    0.311735...
    0.311735    0.311735    0.311735    0.311735    0.311735    0.311735    0.311735    0.311735...
    0.311735    0.311735    0.311735    0.311735    0.311735    0.311735    0.311735    0.311735...
    0.311735    0.311022    0.311022    0.311022    0.311022    0.311022    0.311022    0.311022...
    0.311022    0.311022    0.311022    0.311022    0.311022    0.311022    0.311022    0.311022...
    0.311022    0.311022    0.311022    0.311022    0.311022    0.311022    0.311022    0.311022...
    0.305088    0.305088    0.305088    0.305088    0.305088    0.305088    0.305088    0.305088...
    0.305088    0.305088    0.305088    0.305088    0.305088    0.305088    0.305088    0.305088...
    0.304695    0.304695    0.304695    0.304695    0.304695    0.304695    0.303110    0.303110...
    0.303110    0.303110    0.303110    0.303110    0.303110    0.303110    0.303110    0.303110...
    0.303110    0.303110    0.303110    0.303110    0.303110    0.303110    0.303110    0.303110...
    0.303110    0.303110    0.303110    0.303110    0.303110    0.303110    0.303110    0.303110...
    0.303110    0.303110    0.303110    0.303110    0.303110    0.303110    0.303110    0.303110...
    0.303110    0.303110    0.303110    0.303110    0.303110    0.303110    0.303110    0.303110...
    0.303110    0.303110    0.303110    0.303110    0.303110    0.303110    0.303110    0.303110...
    0.303110    0.303110    0.303110    0.303110    0.303110    0.303110    0.303110    0.303110...
    0.303110    0.303110    0.303110    0.303110    0.303110    0.303110    0.303110    0.303110...
    0.303110    0.303110    0.303110    0.303110    0.303110    0.303110    0.303110    0.303110...
    0.303110    0.303110    0.303110    0.303110    0.303110    0.303110    0.303110    0.303110...
    0.303110    0.303110    0.303110    0.303110    0.303110    0.303110    0.303110    0.303110...
    0.303110    0.303110    0.303110    0.303110    0.303110    0.303110    0.303110    0.303110...
    0.303110    0.303110    0.303110    0.303110    0.303110    0.303110    0.303110    0.303110...
    0.303110    0.303110    0.303110    0.303110    0.303110    0.303110    0.303110    0.303110...
    0.303110    0.303110    0.303110    0.303110    0.303110    0.303110    0.303110    0.303110...
    0.303110    0.303110    0.303110    0.303110    0.303110    0.303110    0.303110    0.303110...
    0.303110    0.303110    0.303110    0.303110    0.303110    0.303110    0.303110    0.303110...
    0.303110    0.303110    0.303110    0.303110    0.303110    0.303110    0.303110    0.303110...
    0.303110    0.303110    0.303110    0.303110    0.302316    0.302316    0.302316    0.302316...
    0.302316    0.302316    0.302316    0.302316    0.302316    0.302316    0.302316    0.302316...
    0.302316    0.302316    0.302316    0.302316    0.302316    0.302316    0.302316    0.302316...
    0.302316    0.302316    0.302316    0.302316    0.302316    0.300281    0.300281    0.300281...
    0.300281    0.300281    0.300281    0.300281    0.300281    0.300281    0.300281    0.300281...
    0.300281    0.300281    0.300281    0.300281    0.300281    0.300281    0.300281    0.300281...
    0.300281    0.300281    0.300281    0.300281    0.300281    0.300281    0.300281    0.300281...
    0.300281    0.300281    0.300281    0.300281    0.300281    0.300281    0.300281    0.300281...
    0.300281    0.300281    0.300281    0.300281    0.300281    0.300281    0.300281    0.300281...
    0.300281    0.300281    0.300281    0.300281    0.300281    0.300281    0.300281    0.300281...
    0.300281    0.300281    0.300281    0.300281    0.300281    0.300281    0.300281    0.300281...
    0.300281    0.300281    0.300281    0.300281    0.300281    0.300281    0.300281    0.300281...
    0.300281    0.300281    0.300281    0.300281    0.300281    0.300281    0.300281    0.300281...
    0.300281    0.300281    0.300281    0.300281    0.300281    0.300281    0.300281    0.300281...
    0.300281    0.300281    0.300281    0.298490    0.298490    0.298490    0.298490    0.298490...
    0.298490    0.298490    0.298490    0.298490    0.298490    0.298490    0.298490    0.298490...
    0.298490    0.298490    0.298490    0.298490    0.298490    0.298490    0.298490    0.298490...
    0.298490    0.298490    0.298490    0.298490    0.298490    0.298490    0.298490    0.298490...
    0.298490    0.298490    0.298490    0.298490    0.298490    0.298490    0.298490    0.298490...
    0.298490    0.298490    0.298490    0.298490    0.298490    0.298490    0.298490    0.298490...
    0.298490    0.298490    0.298490    0.298490    0.298490    0.298490    0.298490    0.298490...
    0.298490    0.298490    0.298490    0.298490    0.298490    0.298490    0.298490    0.298490...
    0.298490    0.298490    0.298490    0.298490    0.298490    0.298490    0.298490    0.298490...
    0.298490    0.296456    0.296456    0.296456    0.296456    0.296456    0.296456    0.296456...
    0.296456    0.296456    0.296456    0.296456    0.296456    0.296456    0.296456    0.296456...
    0.296456    0.296456    0.296456    0.296456    0.296456    0.296456    0.296456    0.296456...
    0.296456    0.296456    0.296456    0.296456    0.296456    0.296456    0.296456    0.296456...
    0.296456    0.296456    0.296456    0.296456    0.296456    0.296456    0.296456    0.296456...
    0.296456    0.296456    0.296456    0.296456    0.296456    0.296456    0.296456    0.296456...
    0.296456    0.296456    0.296456    0.296456    0.296456    0.296456    0.296456    0.296456...
    0.296456    0.296456    0.296456    0.296456    0.296456    0.296456    0.296456    0.296456...
    0.296456    0.296456    0.296456    0.296456    0.296456    0.296456    0.296456    0.296456...
    0.296456    0.296456    0.296456    0.296456    0.296456    0.296456    0.296456    0.296456...
    0.296456    0.296456    0.296456    0.296456    0.296456    0.296456    0.295712    0.295712...
    0.295712    0.295712    0.295712    0.295712    0.295712    0.295564    0.295564    0.295564...
    0.295564    0.295564    0.295564    0.295564    0.295564    0.295564    0.295564    0.295564...
    0.295564    0.295564    0.295013    0.295013    0.295013    0.295013    0.293705    0.293705...
    0.293705    0.293705    0.293705    0.293705    0.293705    0.293705    0.293705    0.293705...
    0.293705    0.293705    0.293705    0.293705    0.293705    0.293705    0.293705    0.293705...
    0.293705    0.293705    0.293705    0.293705    0.293705    0.293705    0.293705    0.293705...
    0.293705    0.293705    0.293705    0.293705    0.293705    0.293705    0.293705    0.293705...
    0.293705    0.293705    0.293705    0.293705    0.293705    0.293705    0.293705    0.293705...
    0.293705    0.293705    0.293705    0.293705    0.293705    0.293705    0.293705    0.293705...
    0.293705    0.293705    0.293705    0.293705    0.293705    0.293705    0.293705    0.293705...
    0.293705    0.293705    0.293705    0.293705    0.293705    0.293705    0.293705    0.293705...
    0.293705    0.293705    0.293705    0.293705    0.293705    0.293705    0.293705    0.293705...
    0.293705    0.293705    0.293705    0.293705    0.293705    0.293705    0.293705    0.293705...
    0.293705    0.293705    0.293705    0.293705    0.293705    0.293705    0.293705    0.293705...
    0.293705    0.293705    0.293705    0.291855    0.291855    0.291855    0.291855    0.291855...
    0.291855    0.291855    0.291855    0.291855    0.291855    0.291855    0.291855    0.291855...
    0.291855    0.291855    0.291855    0.291855    0.291855    0.291855    0.291855    0.291855...
    0.291855    0.291855    0.291855    0.291855    0.291855    0.291855    0.291855    0.291855...
    0.291855    0.291855    0.291855    0.291855    0.291855    0.291855    0.291855    0.291855...
    0.291855    0.288518    0.288518    0.288518    0.288518    0.288518    0.288518    0.288518...
    0.288518    0.288518    0.288518    0.288518    0.288518    0.288518    0.288518    0.288518...
    0.288518    0.288518    0.288518    0.288518    0.288518    0.288518    0.288518    0.288518...
    0.288518    0.288518    0.288518    0.288518    0.288518    0.288518    0.288518    0.288518...
    0.288518    0.288518    0.288518    0.288518    0.288518    0.288518    0.288518    0.288518...
    0.288518    0.288518    0.288518    0.288518    0.288518    0.288518    0.288518    0.288518...
    0.288518    0.288518    0.288518    0.288518    0.288518    0.288518    0.288518    0.288518...
    0.288518    0.288518    0.288518    0.288518    0.288518    0.288518    0.288518    0.288518...
    0.288518    0.288518    0.288518    0.288518    0.288518    0.288518    0.288518    0.288518...
    0.288518    0.288518    0.288518    0.288518    0.288518    0.288518    0.288518    0.288518...
    0.288518    0.288518    0.288518    0.288518    0.288518    0.288518    0.288518    0.288518...
    0.288518    0.288518    0.288518    0.288518    0.288518    0.288518    0.288518    0.288518...
    0.288518    0.288518    0.288518    0.288518    0.288518    0.288518    0.288518    0.288518...
    0.288467    0.288467    0.288467    0.288467    0.288467    0.288467    0.288467    0.288467...
    0.288467    0.288467    0.288467    0.288467    0.288467    0.288467    0.288467    0.288467...
    0.288467    0.288467    0.288467    0.288467    0.288467    0.288467    0.288467    0.288467...
    0.288467    0.288467    0.288467    0.288467    0.288467    0.288467    0.288467    0.288467...
    0.288467    0.288467    0.288467    0.288467    0.288467    0.288467    0.288467    0.288467...
    0.288467    0.288467    0.288467    0.288467    0.288467    0.288467    0.288467    0.288467...
    0.288467    0.288467    0.288467    0.288467    0.288467    0.288467    0.288467    0.288467...
    0.288467    0.288467    0.288467    0.288467    0.288467    0.288467    0.288467    0.288467...
    0.288467    0.288467    0.288467    0.288467    0.288467    0.288467    0.288467    0.288467...
    0.288467    0.288467    0.288467    0.288467    0.288467    0.288467    0.288467    0.288467...
    0.288467    0.288467    0.288467    0.288467    0.288467    0.288467    0.288467    0.288467...
    0.288467    0.288467    0.288467    0.287942    0.287942    0.287942    0.287942    0.287942...
    0.287942    0.287942    0.287942    0.287942    0.287942    0.287942    0.287942    0.287942...
    0.287942    0.287942    0.287942    0.287942    0.287942    0.287942    0.287942    0.287942...
    0.287942    0.287942    0.287942    0.287942    0.287942    0.287942    0.287942    0.287942...
    0.287942    0.287942    0.287942    0.287942    0.287942    0.287942    0.287942    0.287942...
    0.287942    0.287942    0.287942    0.287942    0.287942    0.287942    0.287942    0.287942...
    0.287942    0.287942    0.287942    0.287942    0.287942    0.287942    0.287942    0.287942...
    0.287942    0.287942    0.287942    0.287942    0.287942    0.287942    0.287942    0.287942...
    0.287942    0.287942    0.287942    0.287942    0.287942    0.287942    0.287942    0.287942...
    0.287942    0.287942    0.287942    0.287942    0.287942    0.287942    0.287942    0.287942...
    0.287942    0.287942    0.287942    0.287942    0.287942    0.287942    0.287942    0.287942...
    0.287942    0.287942    0.287942    0.287942    0.287942    0.287942    0.287942    0.287942...
    0.287942    0.287942    0.287942    0.287942    0.287942    0.287942    0.287942    0.287942...
    0.287942    0.287942    0.287942    0.287942    0.287942    0.287942    0.287942    0.287942...
    0.287942    0.287942    0.287942    0.287942    0.287942    0.287942    0.287942    0.287942...
    0.287942    0.287942    0.287942    0.287942    0.287942    0.287942    0.287942    0.287942...
    0.287942    0.287942    0.287942    0.287942    0.287942    0.287942    0.287942    0.287942...
    0.287942    0.287942    0.287942    0.287942    0.287942    0.287942    0.287942    0.287942...
    0.287942    0.287942    0.287942    0.287942    0.287942    0.287942    0.287942    0.287942...
    0.287942    0.287942    0.287942    0.287942    0.287942    0.287942    0.287942    0.287942...
    0.287942    0.287942    0.287942    0.287942    0.287942    0.287942    0.287942    0.287942...
    0.287942    0.287942    0.287942    0.287942    0.287942    0.287886    0.287886    0.287886...
    0.287886    0.287886    0.287886    0.287886    0.287886    0.287886    0.287886    0.287886...
    0.287886    0.287886    0.287886    0.287886    0.287886    0.287886    0.287886    0.287886...
    0.287886    0.287886    0.287886    0.287886    0.287886    0.287886    0.287886    0.287886...
    0.287886    0.287886    0.287886    0.287886    0.287886    0.287886    0.287886    0.287886...
    0.287886    0.287886    0.287886    0.287886    0.287886    0.287886    0.287886    0.287886...
    0.287886    0.287886    0.287886    0.287886    0.287886    0.287886    0.287886    0.287886...
    0.287886    0.287886    0.287886    0.287886    0.287886    0.287886    0.287886    0.287886...
    0.287886    0.287886    0.287886    0.287886    0.287621    0.287621    0.287621    0.287621...
    0.287621    0.287621    0.287621    0.287621    0.287621    0.287621    0.287621    0.287621...
    0.286859    0.286859    0.286859    0.286859    0.286859    0.286859    0.286859    0.286859...
    0.286859    0.286859    0.286859    0.286859    0.286859    0.286859    0.286859    0.286859...
    0.286859    0.286859    0.286859    0.286859    0.286859    0.286859    0.286859    0.286859...
    0.286859    0.286859    0.286859    0.286859    0.286859    0.286859    0.286859    0.286859...
    0.286859    0.286859    0.286859    0.286859    0.286859    0.286859    0.286859    0.286859...
    0.286859    0.286859    0.286859    0.286859    0.286859    0.286859    0.286859    0.286859...
    0.286859    0.286859    0.286859    0.286859    0.286859    0.286859    0.286859    0.286859...
    0.286859    0.286859    0.286859    0.286859    0.286859    0.286859    0.286859    0.286859...
    0.286859    0.286859    0.286859    0.286859    0.286859    0.286859    0.286859    0.286859...
    0.286859    0.286859    0.286859    0.286859    0.286859    0.286859    0.286859    0.286859...
    0.286859    0.286859    0.286859    0.286859    0.286859    0.286859    0.286859    0.286859...
    0.286859    0.286859    0.286859    0.286859    0.286859    0.286859    0.286859    0.286859...
    0.286859    0.286859    0.286859    0.286859    0.286859    0.286859    0.286859    0.286859...
    0.286859    0.286859    0.286859    0.286859    0.286813    0.286813    0.286813    0.286813...
    0.286813    0.286813    0.285344    0.285344    0.285344    0.285344    0.285344    0.285344...
    0.285344    0.285344    0.285344    0.285344    0.285344    0.285344    0.285344    0.285344...
    0.285344    0.285344    0.285344    0.285344    0.285344    0.285344    0.285344    0.285344...
    0.285344    0.284321    0.284321    0.284321    0.284321    0.284321    0.284321    0.284321...
    0.284321    0.284321    0.284321    0.284321    0.284321    0.284321    0.284321    0.284321...
    0.284321    0.284321    0.284321    0.284321    0.284321    0.284321    0.284321    0.284321...
    0.284321    0.284321    0.284321    0.284321    0.284321    0.284321    0.284321    0.284321...
    0.284321    0.284321    0.284321    0.284321    0.284321    0.284321    0.284321    0.284321...
    0.284321    0.284321    0.284321    0.284321    0.284321    0.284321    0.283886    0.282148...
    0.282148    0.282148    0.282148    0.282148    0.282148    0.282148    0.282148    0.282148...
    0.282148    0.282148    0.282148    0.282148    0.282148    0.282148    0.282148    0.282148...
    0.282148    0.282148    0.282148    0.282148    0.282148    0.282148    0.282148    0.282148...
    0.282148    0.282148    0.282148    0.282148    0.282148    0.282148    0.282148    0.282148...
    0.282148    0.282148    0.282148    0.282148    0.282148    0.282148    0.282148    0.282148...
    0.282148    0.282148    0.282148    0.282148    0.282148    0.282148    0.282148    0.282148...
    0.282148    0.282148    0.282148    0.282148    0.282148    0.282148    0.282148    0.282148...
    0.282148    0.282148    0.282148    0.282148    0.282148    0.282148    0.282148    0.282148...
    0.282148    0.282148    0.282148    0.282148    0.282148    0.282148    0.282148    0.282148...
    0.282148    0.282148    0.282148    0.282148    0.282148    0.282148    0.282148    0.282148...
    0.282148    0.282148    0.282148    0.282148    0.282148    0.282148    0.282148    0.282148...
    0.282148    0.282148    0.282148    0.282148    0.282148    0.282148    0.282148    0.282148...
    0.282148    0.282148    0.282148    0.282148    0.282148    0.282148    0.282148    0.282148...
    0.282148    0.282148    0.282148    0.282148    0.282148    0.282148    0.282148    0.282148...
    0.282148    0.282148    0.282148    0.282148    0.282148    0.282148    0.282148    0.282148...
    0.282148    0.282148    0.282148    0.282148    0.282148    0.282148    0.282148    0.282148...
    0.282148    0.282148    0.282148    0.282148    0.282148    0.282148    0.282148    0.282148...
    0.282148    0.282148    0.282148    0.282148    0.282148    0.282148    0.282148    0.282148...
    0.282148    0.282148    0.282148    0.282148    0.282148    0.282148    0.282148    0.282148...
    0.282148    0.282148    0.282148    0.282148    0.282148    0.282148    0.282148    0.282148...
    0.282148    0.282148    0.282148    0.282148    0.282148    0.282148    0.282148    0.282148...
    0.282148    0.282148    0.282148    0.282148    0.282148    0.282148    0.282148    0.282148...
    0.282148    0.282148    0.282148    0.282148    0.282148    0.282148    0.282148    0.282148...
    0.282148    0.282148    0.282148    0.282148    0.282148    0.282148    0.282148    0.282148...
    0.282148    0.282148    0.282148    0.282148    0.282148    0.282148    0.282148    0.282148...
    0.282148    0.282148    0.282148    0.282148    0.282148    0.282148    0.282148    0.282148...
    0.282148    0.282148    0.282148    0.282148    0.282148    0.282148    0.282148    0.282148...
    0.282148    0.282148    0.282148    0.282148    0.282148    0.282148    0.282148    0.282148...
    0.282148    0.282148    0.282148    0.282148    0.282148    0.282148    0.282148    0.282148...
    0.282148    0.282148    0.282148    0.282148    0.282148    0.282148    0.282148    0.282148...
    0.282148    0.282148    0.282148    0.282148    0.282148    0.282148    0.282148    0.282148...
    0.282148    0.282148    0.282148    0.282148    0.282148    0.282148    0.282148    0.282148...
    0.282148    0.282148    0.282148    0.282148    0.282148    0.282148    0.282148    0.282148...
    0.282148    0.282148    0.282148    0.282148    0.282148    0.282148    0.282148    0.282148...
    0.282148    0.282148    0.282148    0.282148    0.282148    0.282148    0.282148    0.282148...
    0.282148    0.282148    0.282148    0.282148    0.282148    0.282148    0.282148    0.282148...
    0.282148    0.282148    0.282148    0.282148    0.282148    0.282148    0.282148    0.282148...
    0.282148    0.282148    0.282148    0.282148    0.282148    0.282148    0.282148    0.282148...
    0.282148    0.282148    0.282148    0.282148    0.282148    0.282148    0.282148    0.282148...
    0.282148    0.282148    0.282148    0.282148    0.282148    0.282148    0.282148    0.282148...
    0.282148    0.282148    0.282148    0.282148    0.282148    0.282148    0.282148    0.282148...
    0.282148    0.282148    0.282148    0.282148    0.282148    0.282148    0.282148    0.282148...
    0.282148    0.282148    0.282148    0.282148    0.282148    0.282148    0.282148    0.282148...
    0.282148    0.282148    0.282148    0.282148    0.282148    0.282148    0.282148    0.282148...
    0.282011    0.282011    0.282011    0.282011    0.282011    0.282011    0.282011    0.282011...
    0.282011    0.282011    0.282011    0.282011    0.282011    0.282011    0.282011    0.282011...
    0.282011    0.282011    0.282011    0.282011    0.282011    0.282011    0.282011    0.282011...
    0.282011    0.282011    0.282011    0.282011    0.282011    0.282011    0.282011    0.282011...
    0.282011    0.282011    0.282011    0.282011    0.280967    0.280967    0.280967    0.280967...
    0.280967    0.280967    0.280967    0.280967    0.280967    0.280967    0.280967    0.280967...
    0.280967    0.280967    0.280967    0.280967    0.280967    0.280967    0.280967    0.280967...
    0.280967    0.280967    0.280967    0.280967    0.280967    0.280967    0.280967    0.280967...
    0.280967    0.280967    0.280967    0.280967    0.280967    0.280967    0.280967    0.280967...
    0.280967    0.280967    0.280967    0.280967    0.280967    0.280967    0.280967    0.280967...
    0.280967    0.280967    0.280967    0.280967    0.280967    0.280967    0.280967    0.280967...
    0.280967    0.280967    0.280967    0.280967    0.280967    0.280967    0.280967    0.280967...
    0.280967    0.280967    0.280967    0.280967    0.280967    0.280967    0.280967    0.280967...
    0.280967    0.280967    0.280967    0.278924    0.278924    0.278924    0.278924    0.278924...
    0.278924    0.278924    0.278924    0.278924    0.278924    0.278924    0.278924    0.278924...
    0.278924    0.278924    0.278924    0.278924    0.278924    0.278924    0.278924    0.278924...
    0.278924    0.278924    0.278924    0.278924    0.278924    0.278924    0.278924    0.278924...
    0.278924    0.278924    0.278924    0.278924    0.278924    0.278924    0.278924    0.278924...
    0.278924    0.278924    0.278924    0.278924    0.278924    0.278924    0.278924    0.278924...
    0.278924    0.278924    0.278924    0.278924    0.278924    0.278800    0.278800    0.278800...
    0.278800    0.278800    0.278800    0.278800    0.278800    0.278800    0.278800    0.278800...
    0.278800    0.278800    0.278800    0.278800    0.278800    0.278800    0.278800    0.278800...
    0.278800    0.278800    0.278800    0.278800    0.278800    0.278800    0.278800    0.278800...
    0.278800    0.278800    0.278800    0.278800    0.278800    0.278800    0.278800    0.278800...
    0.278800    0.278800    0.278800    0.278800    0.278800    0.278800    0.278800    0.278800...
    0.278800    0.278800    0.278800    0.278800    0.278800    0.278800    0.278800    0.278800...
    0.278800    0.278800    0.278800    0.278800    0.278800    0.278800    0.278176    0.278176...
    0.278176    0.278176    0.278176    0.278176    0.278176    0.278176    0.278176    0.278176...
    0.278176    0.278176    0.278176    0.278176    0.278176    0.278176    0.278176    0.278176...
    0.278176    0.278176    0.278176    0.278176    0.278176    0.278176    0.278176    0.278176...
    0.278176    0.278176    0.278176    0.278176    0.278176    0.278176    0.278176    0.278176...
    0.278176    0.278176    0.278176    0.278176    0.278176    0.278176    0.278176    0.278176...
    0.278176    0.278176    0.278176    0.278176    0.278176    0.278176    0.278176    0.278176...
    0.278176    0.278176    0.278176    0.278176    0.277112    0.277112    0.277112    0.277112...
    0.277112    0.277112    0.277112    0.277112    0.277112    0.277112    0.275712    0.275712...
    0.275712    0.275712    0.275712    0.275712    0.275712    0.275712    0.275712    0.275712...
    0.275712    0.275712    0.275712    0.275712    0.275712    0.275712    0.275712    0.275712...
    0.275712    0.275712    0.275712    0.275712    0.275712    0.275712    0.275712    0.275712...
    0.275712    0.275712    0.275712    0.275712    0.275712    0.275712    0.275712    0.275712...
    0.275712    0.275712    0.275712    0.275712    0.275712    0.275712    0.275547    0.275547...
    0.275547    0.275547    0.275547    0.275547    0.275547    0.275547    0.275547    0.275547...
    0.275547    0.275547    0.275547    0.275547    0.275547    0.275547    0.275547    0.275547...
    0.275547    0.275547    0.275547    0.275547    0.275547    0.275547    0.275547    0.275547...
    0.275547    0.275547    0.275547    0.275547    0.275547    0.275547    0.275547    0.275547...
    0.275547    0.275547    0.275547    0.275547    0.275547    0.275547    0.274901    0.274901...
    0.274901    0.274901    0.274901    0.274901    0.274901    0.274901    0.274901    0.274901...
    0.274901    0.274901    0.274901    0.274901    0.274901    0.274901    0.274901    0.274901...
    0.274901    0.274901    0.274901    0.274901    0.274901    0.274901    0.274901    0.274901...
    0.274901    0.274901    0.274901    0.274901    0.274901    0.274901    0.274901    0.274901...
    0.274901    0.274901    0.274901    0.274901    0.274901    0.274901    0.274901    0.274901...
    0.274901    0.274901    0.274901    0.274901    0.274901    0.274901    0.274901    0.274901...
    0.274901    0.274901    0.274901    0.274901    0.274901    0.274901    0.274901    0.274901...
    0.274901    0.274901    0.274901    0.274901    0.274901    0.274901    0.274901    0.274901...
    0.274901    0.274901    0.274901    0.274901    0.274901    0.274901    0.274901    0.274901...
    0.274901    0.274901    0.274901    0.274901    0.274901    0.274901    0.274901    0.274901...
    0.274901    0.274901    0.274901    0.274901    0.274901    0.274901    0.274901    0.274901...
    0.274901    0.274901    0.274901    0.274901    0.274901    0.274901    0.274901    0.274901...
    0.274901    0.274901    0.274901    0.274901    0.274901    0.274901    0.274901    0.274901...
    0.274901    0.274901    0.274901    0.274901    0.274901    0.274901    0.274901    0.274901...
    0.274901    0.274901    0.274901    0.274901    0.274901    0.274901    0.274901    0.274901...
    0.274901    0.274901    0.274901    0.274901    0.274901    0.274901    0.274901    0.274901...
    0.274901    0.274901    0.274901    0.274901    0.274901    0.274901    0.274901    0.274901...
    0.274901    0.274901    0.274901    0.274901    0.274901    0.274901    0.274901    0.274901...
    0.274901    0.274901    0.274901    0.274901    0.274901    0.274901    0.274901    0.274901...
    0.274901    0.274901    0.274901    0.274901    0.274901    0.274901    0.274901    0.274901...
    0.274901    0.274901    0.274901    0.274901    0.274901    0.274901    0.274901    0.274901...
    0.274901    0.274901    0.274901    0.274901    0.274901    0.274901    0.274901    0.274901...
    0.274901    0.274901    0.274901    0.274901    0.274901    0.274901    0.274901    0.274901...
    0.274901    0.274901    0.274901    0.274901    0.274901    0.274901    0.274901    0.274901...
    0.274901    0.274901    0.274901    0.274901    0.274901    0.274901    0.274901    0.274901...
    0.274901    0.274901    0.274901    0.274535    0.274535    0.274535    0.274535    0.274535...
    0.274535    0.274535    0.274535    0.274535    0.274535    0.274535    0.274535    0.274535...
    0.274535    0.274535    0.274535    0.274535    0.274535    0.274535    0.274535    0.274535...
    0.274535    0.274535    0.274535    0.274535    0.274535    0.273459    0.273459    0.273459...
    0.273459    0.273459    0.273459    0.273459    0.273459    0.273459    0.273459    0.273459...
    0.273459    0.273459    0.273459    0.273459    0.273459    0.273459    0.273459    0.273459...
    0.273459    0.273459    0.273459    0.273459    0.273459    0.273459    0.273459    0.273459...
    0.273459    0.273459    0.273459    0.273459    0.273459    0.273459    0.273459    0.273459...
    0.273459    0.273459    0.273459    0.273459    0.273459    0.273459    0.273459    0.273459...
    0.273459    0.273459    0.273459    0.273459    0.273459    0.273459    0.273459    0.273459...
    0.273459    0.273459    0.273459    0.273459    0.273459    0.273459    0.273459    0.273459...
    0.273459    0.273459    0.273459    0.273459    0.273459    0.273459    0.273459    0.273459...
    0.273459    0.273459    0.273459    0.273459    0.273459    0.273459    0.273459    0.273459...
    0.273459    0.273459    0.273459    0.273459    0.273459    0.273459    0.273459    0.273459...
    0.273459    0.273459    0.273459    0.273459    0.273459    0.273459    0.273459    0.273459...
    0.273459    0.273459    0.273459    0.273459    0.273459    0.273459    0.273459    0.273459...
    0.273459    0.273459    0.273459    0.273459    0.273459    0.273459    0.273459    0.273459...
    0.273459    0.273459    0.273459    0.273459    0.273459    0.273459    0.273459    0.273459...
    0.273459    0.273459    0.273459    0.273459    0.273459    0.273459    0.273459    0.273459...
    0.273459    0.273459    0.273459    0.273459    0.273459    0.273459    0.273459    0.273459...
    0.273459    0.273459    0.273459    0.273459    0.273459    0.273459    0.273459    0.273459...
    0.273459    0.273459    0.273459    0.273459    0.273459    0.273459    0.273459    0.273459...
    0.273459    0.273459    0.273459    0.273459    0.273459    0.273459    0.273459    0.273459...
    0.273459    0.273459    0.273459    0.273459    0.273459    0.273459    0.273459    0.273459...
    0.273459    0.273459    0.273459    0.273459    0.273459    0.273459    0.273459    0.273459...
    0.273459    0.273459    0.273459    0.273459    0.273459    0.273459    0.273459    0.273459...
    0.273459    0.273459    0.273459    0.273459    0.273459    0.273459    0.273459    0.273459...
    0.273459    0.273459    0.273459    0.273459    0.273459    0.273459    0.273459    0.273459...
    0.273459    0.273459    0.273459    0.273459    0.273459    0.273459    0.273459    0.273459...
    0.273459    0.273459    0.273459    0.273459    0.273459    0.273459    0.273459    0.273459...
    0.273459    0.273459    0.273459    0.273459    0.273459    0.273459    0.273459    0.273459...
    0.273459    0.273459    0.273459    0.273459    0.273459    0.273459    0.273459    0.273459...
    0.273459    0.273459    0.273459    0.273459    0.273459    0.273459    0.273459    0.273459...
    0.273459    0.273459    0.273459    0.273459    0.273459    0.273459    0.273459    0.273459...
    0.273459    0.273459    0.273459    0.273459    0.273459    0.273459    0.273459    0.273459...
    0.273459    0.273459    0.273459    0.272895    0.272895    0.272895    0.272895    0.272895...
    0.272895    0.272895    0.272895    0.272895    0.272895    0.272895    0.272895    0.272895...
    0.272895    0.272895    0.272895    0.272895    0.272895    0.272895    0.272895    0.272895...
    0.272895    0.272895    0.272895    0.272895    0.272895    0.272895    0.272895    0.272895...
    0.272895    0.272895    0.272895    0.272895    0.272895    0.272895    0.272895    0.272895...
    0.272895    0.272895    0.272895    0.272895    0.272895    0.272895    0.272895    0.272895...
    0.272895    0.272895    0.272895    0.272895    0.272895    0.272895    0.272895    0.272895...
    0.272895    0.272895    0.272895    0.272895    0.272895    0.272895    0.272895    0.272895...
    0.272895    0.272895    0.272895    0.272895    0.272895    0.272895    0.272895    0.272895...
    0.272895    0.272895    0.272895    0.272895    0.272895    0.272895    0.272895    0.272895...
    0.272895    0.272895    0.272895    0.272895    0.272895    0.272895    0.272895    0.272895...
    0.272895    0.272895    0.272895    0.272895    0.272895    0.272895    0.272895    0.272895...
    0.272895    0.272895    0.272895    0.272895    0.272895    0.272895    0.272895    0.272895...
    0.272895    0.272895    0.272895    0.272895    0.272895    0.272895    0.272895    0.272895...
    0.272895    0.272895    0.272895    0.272895    0.272895    0.272895    0.272895    0.272895...
    0.272895    0.272895    0.272895    0.272895    0.272895    0.272895    0.272895    0.272895...
    0.272895    0.272895    0.272895    0.272895    0.272895    0.272895    0.272895    0.272895...
    0.272895    0.272895    0.272895    0.272895    0.272895    0.272895    0.272895    0.272895...
    0.272895    0.272895    0.272895    0.272895    0.272895    0.272895    0.272895    0.272895...
    0.272895    0.272895    0.272895    0.272895    0.272895    0.272895    0.272895    0.272895...
    0.272895    0.272895    0.272895    0.272895    0.272895    0.272895    0.272895    0.272895...
    0.272895    0.272895    0.272895    0.272895    0.272895    0.272895    0.272895    0.272895...
    0.272895    0.272895    0.272895    0.272895    0.272895    0.272895    0.272895    0.272895...
    0.272895    0.272895    0.272895    0.272895    0.272895    0.272895    0.272895    0.272895...
    0.272895    0.272895    0.272895    0.272895    0.272895    0.272895    0.272895    0.272895...
    0.272895    0.272895    0.272895    0.272895    0.272895    0.272895    0.272895    0.272895...
    0.272895    0.272895    0.272895    0.272895    0.272895    0.272895    0.272895    0.272895...
    0.272895    0.272895    0.272895    0.272895    0.272895    0.272895    0.272895    0.272895...
    0.272895    0.272895    0.272895    0.272895    0.272895    0.272895    0.272895    0.272895...
    0.272895    0.272895    0.272895    0.272895    0.272895    0.272895    0.272895    0.272895...
    0.272895    0.272895    0.272895    0.272895    0.272895    0.272895    0.272895    0.272895...
    0.272895    0.272895    0.272895    0.272895    0.272895    0.272895    0.272895    0.272895...
    0.272895    0.272895    0.272895    0.272895    0.272895    0.272895    0.272895    0.272895...
    0.272895    0.272895    0.272895    0.272895    0.272895    0.272895    0.272895    0.272895...
    0.272895    0.272895    0.272895    0.272895    0.272895    0.272895    0.272895    0.272895...
    0.272895    0.272895    0.272895    0.272895    0.272895    0.272895    0.272895    0.272895...
    0.272895    0.272895    0.272895    0.272895    0.272895    0.272895    0.272895    0.272895...
    0.272895    0.272895    0.272895    0.272895    0.272895    0.272895    0.272895    0.272895...
    0.272895    0.272895    0.272895    0.272895    0.272895    0.272895    0.272895    0.272895...
    0.272895    0.272895    0.272895    0.272895    0.272895    0.272895    0.272895    0.272895...
    0.272895    0.272895    0.272895    0.272895    0.272895    0.272895    0.272895    0.272895...
    0.272895    0.272895    0.272895    0.272895    0.272895    0.272895    0.272895    0.272895...
    0.272895    0.272895    0.272895    0.272895    0.272895    0.272895    0.272895    0.272895...
    0.272895    0.272895    0.272895    0.272895    0.272871    0.272871    0.272871    0.272871...
    0.272871    0.272871    0.272871    0.272871    0.272871    0.272871    0.272871    0.272871...
    0.272871    0.272871    0.272871    0.272871    0.272291    0.272291    0.272291    0.272089...
    0.272089    0.272089    0.272089    0.272089    0.272089    0.272089    0.272089    0.272089...
    0.272089    0.272089    0.272089    0.272089    0.272089    0.272089    0.272089    0.272089...
    0.272089    0.272089    0.272089    0.272089    0.272089    0.272089    0.272089    0.272089...
    0.272089    0.272089    0.272089    0.272089    0.272089    0.271522    0.271522    0.271522...
    0.271522    0.271522    0.271522    0.271522    0.271522    0.271522    0.271522    0.271522...
    0.271522    0.271522    0.271522    0.271522    0.271522    0.271522    0.271522    0.271522...
    0.271522    0.271522    0.271522    0.271522    0.271522    0.271522    0.271522    0.271522...
    0.271522    0.271522    0.271522    0.271522    0.271522    0.271522    0.271522    0.271522...
    0.271522    0.271522    0.271522    0.271522    0.271522    0.271522    0.271522    0.271522...
    0.271522    0.271522    0.271522    0.271522    0.271522    0.271522    0.271522    0.271522...
    0.271522    0.271522    0.271522    0.271522    0.271522    0.271522    0.271522    0.271522...
    0.271522    0.271522    0.271522    0.271522    0.271522    0.271522    0.271522    0.271522...
    0.271522    0.271522    0.271522    0.271522    0.271522    0.271522    0.271522    0.271522...
    0.271522    0.271522    0.271522    0.271522    0.271522    0.271522    0.271522    0.271522...
    0.271522    0.271522    0.271522    0.271522    0.271522    0.271522    0.271522    0.271522...
    0.271522    0.271522    0.271522    0.271522    0.271522    0.271522    0.271522    0.271522...
    0.271522    0.271522    0.271522    0.271522    0.271522    0.271522    0.271522    0.271522...
    0.271522    0.271522    0.271522    0.271522    0.271522    0.271522    0.271522    0.271522...
    0.271522    0.271522    0.271522    0.271522    0.271522    0.271522    0.271522    0.271522...
    0.271522    0.271522    0.271522    0.271522    0.271522    0.271522    0.271522    0.271522...
    0.271522    0.271522    0.271522    0.271522    0.271357    0.271357    0.271357    0.271357...
    0.271357    0.271357    0.271357    0.271357    0.271357    0.271357    0.271357    0.271357...
    0.271357    0.271357    0.271357    0.271357    0.271357    0.271357    0.271357    0.271357...
    0.271357    0.271357    0.271357    0.271357    0.271357    0.271357    0.271357    0.271357...
    0.271357    0.271357    0.271357    0.271357    0.271357    0.271357    0.271357    0.271357...
    0.271357    0.271357    0.271357    0.271357    0.271357    0.271357    0.271357    0.271357...
    0.271357    0.271357    0.271357    0.271357    0.271357    0.271357    0.271357    0.271357...
    0.271357    0.271357    0.271357    0.271357    0.271357    0.271357    0.271357    0.271357...
    0.271357    0.271357    0.271357    0.271357    0.271357    0.271357    0.271357    0.271357...
    0.271357    0.271357    0.271357    0.271357    0.271357    0.271357    0.271357    0.271357...
    0.271357    0.271357    0.271357    0.271357    0.271357    0.271357    0.271357    0.271357...
    0.271357    0.271357    0.271357    0.271357    0.271357    0.271357    0.271357    0.271357...
    0.271357    0.271357    0.271357    0.271357    0.271357    0.271357    0.271357    0.271357...
    0.271357    0.271357    0.271357    0.271357    0.271357    0.271357    0.271357    0.271357...
    0.271357    0.271357    0.271357    0.271357    0.271357    0.271357    0.271357    0.271357...
    0.271357    0.271357    0.271357    0.271357    0.271357    0.271357    0.271357    0.271357...
    0.271357    0.271357    0.271357    0.271357    0.271357    0.271357    0.271357    0.271357...
    0.271357    0.271357    0.271357    0.271357    0.271357    0.271357    0.271357    0.271357...
    0.271357    0.271357    0.271357    0.271357    0.271357    0.271357    0.271357    0.271357...
    0.271357    0.271357    0.271357    0.271357    0.271357    0.271357    0.271357    0.271357...
    0.271357    0.271357    0.271357    0.271357    0.271357    0.271357    0.271357    0.271357...
    0.271357    0.271357    0.271357    0.271357    0.271357    0.271357    0.271357    0.271357...
    0.271357    0.271357    0.271357    0.271357    0.271357    0.271357    0.271357    0.271357...
    0.271357    0.271357    0.271357    0.271357    0.271357    0.271357    0.271357    0.271357...
    0.271357    0.271357    0.271357    0.271357    0.271357    0.271357    0.271357    0.271357...
    0.271357    0.271357    0.271357    0.271357    0.271357    0.271357    0.271357    0.271357...
    0.271284    0.271284    0.271284    0.271284    0.271284    0.271284    0.271284    0.271284...
    0.271284    0.271284    0.271284    0.271284    0.271284    0.271284    0.271284    0.271284...
    0.271284    0.271284    0.271284    0.271284    0.271284    0.271284    0.271284    0.271284...
    0.271284    0.271284    0.271284    0.271284    0.271284    0.271284    0.271284    0.271284...
    0.271284    0.271284    0.271284    0.271284    0.271284    0.271284    0.271284    0.271284...
    0.271284    0.271284    0.271284    0.271284    0.271284    0.271284    0.271284    0.271284...
    0.271284    0.271284    0.271284    0.271284    0.271284    0.271284    0.271284    0.271284...
    0.271284    0.271284    0.271284    0.271284    0.271284    0.271284    0.271284    0.271284...
    0.271284    0.271284    0.271284    0.271284    0.271284    0.271284    0.271284    0.271284...
    0.271284    0.271284    0.271284    0.271284    0.271284    0.271284    0.271284    0.271284...
    0.271284    0.271284    0.271284    0.271284    0.271284    0.271284    0.271284    0.271284...
    0.271284    0.271284    0.271284    0.271284    0.271284    0.271284    0.271284    0.271284...
    0.271284    0.271284    0.271284    0.271284    0.271284    0.271284    0.271284    0.271284...
    0.271284    0.271284    0.271284    0.271284    0.271284    0.271284    0.271284    0.271284...
    0.271284    0.271284    0.271284    0.271284    0.271284    0.271284    0.271284    0.271284...
    0.271284    0.271284    0.271284    0.271284    0.271284    0.271284    0.271284    0.271284...
    0.271284    0.271284    0.271284    0.271284    0.271284    0.271284    0.271284    0.271284...
    0.271284    0.271284    0.271284    0.271284    0.271284    0.271284    0.271284    0.271284...
    0.271284    0.271284    0.271284    0.271284    0.271284    0.271284    0.271284    0.271284...
    0.271284    0.271284    0.271284    0.271284    0.271284    0.271284    0.271284    0.271284...
    0.271284    0.271284    0.271284    0.271284    0.270999    0.270999    0.270999    0.270999...
    0.270999    0.270999    0.270999    0.270999    0.270999    0.270999    0.270999    0.270999...
    0.270999    0.270999    0.270999    0.270999    0.270999    0.270999    0.270999    0.270999...
    0.270999    0.270999    0.270999    0.270999    0.270999    0.270999    0.270999    0.270999...
    0.270999    0.270999    0.269689    0.269689    0.269689    0.269689    0.269689    0.269689...
    0.269689    0.269689    0.269689    0.269689    0.269689    0.269689    0.269689    0.269689...
    0.269689    0.269689    0.269689    0.269689    0.269689    0.269689    0.269689    0.269689...
    0.269689    0.269689    0.269689    0.269689    0.269689    0.269689    0.269689    0.269689...
    0.269689    0.269689    0.269689    0.269689    0.269689    0.269689    0.269689    0.269689...
    0.269689    0.269689    0.269689    0.269689    0.269689    0.269689    0.269689    0.269689...
    0.269689    0.269689    0.269689    0.269689    0.269689    0.269689    0.269689    0.269689...
    0.269689    0.269689    0.269689    0.269689    0.269689    0.269689    0.269689    0.269689...
    0.269689    0.269689    0.269689    0.269689    0.269689    0.269689    0.269689    0.269689...
    0.269689    0.269689    0.269689    0.269689    0.269689    0.269689    0.269689    0.269689...
    0.269689    0.269689    0.269689    0.269689    0.269689    0.269689    0.269689    0.269689...
    0.269689    0.269689    0.269689    0.269689    0.269689    0.269689    0.269689    0.269689...
    0.269689    0.269689    0.269689    0.269689    0.269689    0.269689    0.269689    0.269689...
    0.269689    0.269689    0.269689    0.269689    0.269689    0.269689    0.269689    0.269689...
    0.269689    0.269689    0.269689    0.269689    0.269689    0.269689    0.269689    0.269689...
    0.269689    0.269689    0.269689    0.269689    0.269689    0.269689    0.269689    0.269689...
    0.269689    0.269689    0.269689    0.269689    0.269689    0.269689    0.269689    0.269689...
    0.269689    0.269689    0.269689    0.269689    0.269689    0.269689    0.269689    0.269689...
    0.269689    0.269689    0.269689    0.269689    0.269689    0.269689    0.269689    0.269689...
    0.269689    0.269689    0.269689    0.269689    0.269689    0.269689    0.269689    0.269689...
    0.269689    0.269689    0.269689    0.269689    0.269689    0.269689    0.269689    0.269689...
    0.269689    0.269689    0.269689    0.269689    0.269689    0.269689    0.269689    0.269689...
    0.269689    0.269689    0.269689    0.269689    0.269689    0.269689    0.269689    0.269689...
    0.269689    0.269689    0.269689    0.269689    0.269689    0.269689    0.269689    0.269689...
    0.269689    0.269689    0.269689    0.269689    0.269689    0.269689    0.269689    0.269689...
    0.269689    0.269689    0.269689    0.269689    0.269689    0.269689    0.269689    0.269689...
    0.269689    0.269689    0.269689    0.269689    0.269689    0.269689    0.269689    0.269689...
    0.269677    0.269677    0.269677    0.269677    0.269677    0.269677    0.269677    0.269677...
    0.269677    0.269677    0.269677    0.269677    0.269677    0.269677    0.269677    0.269677...
    0.269677    0.269677    0.269677    0.269677    0.269677    0.269677    0.269677    0.269677...
    0.269677    0.269677    0.269677    0.269677    0.269677    0.269677    0.269677    0.269677...
    0.269677    0.269677    0.269677    0.269677    0.269677    0.269677    0.269677    0.269677...
    0.269677    0.269677    0.269677    0.269677    0.269677    0.269677    0.269677    0.269677...
    0.269677    0.269677    0.269677    0.269677    0.269677    0.269677    0.269677    0.269677...
    0.269677    0.269677    0.269677    0.269677    0.269677    0.269677    0.269677    0.269677...
    0.269677    0.269677    0.269677    0.269677    0.269677    0.269677    0.269677    0.269677...
    0.269677    0.269677    0.269677    0.269677    0.269677    0.269677    0.269677    0.269677...
    0.269677    0.269677    0.269677    0.269677    0.269677    0.269677    0.269677    0.269677...
    0.269677    0.269677    0.269677    0.269677    0.269677    0.269677    0.269677    0.269677...
    0.269677    0.269677    0.269677    0.269677    0.269677    0.269677    0.269677    0.269677...
    0.269677    0.269677    0.269677    0.269677    0.269677    0.269677    0.269677    0.269677...
    0.269677    0.269677    0.269677    0.269677    0.269677    0.269677    0.269677    0.269677...
    0.269677    0.269677    0.269677    0.269677    0.269677    0.269677    0.269677    0.269677...
    0.269677    0.269677    0.269677    0.269677    0.269677    0.269677    0.269677    0.269677...
    0.269677    0.269677    0.269677    0.269677    0.269677    0.269677    0.269677    0.269677...
    0.269677    0.269677    0.269677    0.269677    0.269677    0.269652    0.269652    0.269652...
    0.269652    0.269652    0.269652    0.269652    0.269652    0.269652    0.269652    0.269652...
    0.269652    0.269652    0.269652    0.269652    0.269652    0.269652    0.269652    0.269652...
    0.269652    0.269652    0.269652    0.269652    0.269652    0.269652    0.269652    0.269652...
    0.269652    0.269652    0.269652    0.269652    0.269652    0.269652    0.269652    0.269652...
    0.269652    0.269652    0.269652    0.269652    0.269652    0.269652    0.269652    0.269652...
    0.269652    0.269652    0.269652    0.269652    0.269652    0.269652    0.269652    0.269652...
    0.269652    0.269652    0.269652    0.269652    0.269652    0.269652    0.269652    0.269652...
    0.269652    0.269652    0.269652    0.269652    0.269652    0.269652    0.269652    0.269652...
    0.269652    0.269652    0.269652    0.269652    0.269652    0.269652    0.269652    0.269652...
    0.269652    0.269652    0.269652    0.269652    0.269652    0.269652    0.269652    0.269652...
    0.269652    0.269652    0.269652    0.269652    0.269652    0.269652    0.269652    0.269652...
    0.269652    0.269652    0.269652    0.269652    0.269652    0.269652    0.269652    0.269652...
    0.269652    0.269652    0.269160    0.269160    0.269160    0.269160    0.269160    0.269160...
    0.269160    0.269160    0.269160    0.269160    0.269160    0.269160    0.269160    0.269160...
    0.269160    0.269160    0.269160    0.269160    0.269160    0.269160    0.269160    0.269160...
    0.269160    0.269160    0.269160    0.269160    0.269160    0.269160    0.269160    0.269160...
    0.269160    0.269160    0.269160    0.269160    0.269160    0.269160    0.269160    0.269160...
    0.269160    0.269160    0.269160    0.269160    0.269160    0.269160    0.269160    0.269160...
    0.269160    0.269160    0.269160    0.269160    0.269160    0.269160    0.269160    0.269160...
    0.269160    0.269160    0.269160    0.269160    0.269160    0.269160    0.269160    0.269160...
    0.269160    0.269160    0.269160    0.269160    0.269160    0.269160    0.269160    0.269160...
    0.269160    0.269160    0.269160    0.269160    0.269160    0.269160    0.269160    0.269160...
    0.269160    0.269160    0.269160    0.269160    0.269160    0.269160    0.269160    0.269160...
    0.269160    0.269160    0.269160    0.269160    0.269160    0.269160    0.269160    0.269160...
    0.269160    0.269160    0.269160    0.269160    0.269160    0.269160    0.269160    0.269160...
    0.269160    0.269160    0.269160    0.269160    0.269160    0.269160    0.269160    0.269160...
    0.269160    0.269160    0.269160    0.269160    0.269160    0.269160    0.269160    0.269160...
    0.269160    0.269160    0.269160    0.269160    0.269160    0.269160    0.269160    0.269160...
    0.269160    0.269160    0.269160    0.269160    0.269160    0.269160    0.269160    0.269160...
    0.269160    0.269160    0.269160    0.269160    0.269160    0.269160    0.269160    0.269160...
    0.269160    0.269160    0.269160    0.269160    0.269160    0.269160    0.269160    0.269160...
    0.269160    0.269160    0.269160    0.269160    0.269160    0.269160    0.269160    0.268111...
    0.268111    0.268111    0.268111    0.268111    0.268111    0.268111    0.268111    0.268111...
    0.268111    0.268111    0.268111    0.268111    0.268111    0.268111    0.268111    0.268111...
    0.268111    0.268111    0.268111    0.268111    0.268111    0.268111    0.268111    0.268111...
    0.268111    0.268111    0.268111    0.268111    0.268111    0.268111    0.268111    0.268111...
    0.268111    0.268111    0.268111    0.268111    0.268111    0.268111    0.268111    0.268111...
    0.268111    0.268111    0.268111    0.268111    0.268111    0.268111    0.268111    0.268111...
    0.268111    0.268111    0.268111    0.268111    0.268111    0.268111    0.268111    0.268111...
    0.268111    0.268111    0.268111    0.268111    0.268111    0.268111    0.268111    0.268111...
    0.268111    0.268111    0.268111    0.268111    0.268111    0.268111    0.268111    0.268111...
    0.268111    0.268111    0.268111    0.268111    0.268111    0.268111    0.268111    0.268111...
    0.268111    0.268111    0.268111    0.268111    0.268111    0.268111    0.268111    0.268111...
    0.268111    0.268111    0.268111    0.268111    0.268111    0.268111    0.268111    0.268111...
    0.268111    0.268111    0.268111    0.268111    0.268111    0.268111    0.268111    0.268111...
    0.268111    0.268111    0.268111    0.268111    0.268111    0.268111    0.268111    0.268111...
    0.268111    0.268111    0.268111    0.268111    0.268111    0.268111    0.268111    0.268111...
    0.268111    0.268111    0.268111    0.268111    0.268111    0.268111    0.268111    0.268111...
    0.268111    0.268111    0.268111    0.268111    0.268111    0.268111    0.268111    0.268111...
    0.268111    0.268111    0.268111    0.268111    0.268111    0.268111    0.268111    0.268111...
    0.268111    0.268111    0.268111    0.268111    0.268111    0.268111    0.268111    0.268111...
    0.268111    0.268111    0.268111    0.268111    0.268111    0.268111    0.268111    0.268111...
    0.268111    0.268111    0.268111    0.268111    0.268111    0.268111    0.268111    0.268111...
    0.268111    0.268111    0.268111    0.268111    0.268111    0.268111    0.268111    0.268111...
    0.268111    0.268111    0.268111    0.268111    0.268111    0.268111    0.268111    0.268111...
    0.268111    0.268111    0.268111    0.268111    0.268111    0.268111    0.268111    0.268111...
    0.268111    0.268111    0.268111    0.268111    0.268111    0.268111    0.268111    0.268111...
    0.268111    0.268111    0.267558    0.267558    0.267558    0.267558    0.267558    0.267558...
    0.267558    0.267558    0.267558    0.267558    0.267558    0.267558    0.267558    0.267558...
    0.267558    0.267558    0.267558    0.267558    0.267558    0.267558    0.267558    0.267558...
    0.267558    0.267558    0.267558    0.267558    0.267558    0.267558    0.267558    0.267558...
    0.267558    0.267558    0.267558    0.267558    0.267558    0.267558    0.267558    0.267558...
    0.267558    0.267558    0.267558    0.267558    0.267558    0.267558    0.267558    0.267558...
    0.267558    0.267558    0.267558    0.267558    0.267558    0.267558    0.267558    0.267558...
    0.267558    0.267558    0.267558    0.267558    0.267558    0.267558    0.267558    0.267558...
    0.267558    0.267558    0.267558    0.267558    0.267558    0.267558    0.267558    0.267558...
    0.267558    0.267558    0.267558    0.267558    0.267558    0.267558    0.267558    0.267558...
    0.267558    0.267558    0.267558    0.267558    0.267558    0.267558    0.267558    0.267558...
    0.267558    0.267558    0.267558    0.267558    0.267558    0.267558    0.267558    0.267558...
    0.267558    0.267558    0.267558    0.267558    0.267558    0.267558    0.267558    0.267558...
    0.267558    0.267558    0.267558    0.267558    0.267558    0.267558    0.267558    0.267558...
    0.267558    0.267558    0.267558    0.267558    0.267558    0.267558    0.267558    0.267558...
    0.267558    0.267558    0.267558    0.267558    0.267558    0.267558    0.267558    0.267558...
    0.267558    0.267558    0.267558    0.267558    0.267558    0.267558    0.267558    0.267558...
    0.267558    0.267558    0.267558    0.267558    0.267558    0.267558    0.267558    0.267558...
    0.267558    0.267558    0.267558    0.267558    0.267558    0.267558    0.267558    0.267558...
    0.267558    0.267558    0.267558    0.267558    0.267558    0.267558    0.267558    0.267558...
    0.267558    0.267558    0.267558    0.267558    0.267558    0.267558    0.267558    0.267558...
    0.267558    0.267558    0.267558    0.267558    0.267558    0.267558    0.267558    0.267558...
    0.267558    0.267558    0.267558    0.267558    0.267558    0.267558    0.267558    0.267558...
    0.267558    0.267558    0.267558    0.267558    0.267558    0.267558    0.267558    0.267558...
    0.267558    0.267558    0.267558    0.267558    0.267558    0.267558    0.267558    0.267558...
    0.267558    0.267558    0.267558    0.267558    0.267558    0.267558    0.267558    0.267558...
    0.267558    0.267558    0.267558    0.267558    0.267558    0.267558    0.267558    0.267558...
    0.267558    0.267558    0.267558    0.267558    0.267558    0.267558    0.267558    0.267558...
    0.267558    0.267558    0.267558    0.267558    0.267558    0.267558    0.267558    0.267558...
    0.267558    0.267558    0.267558    0.267558    0.267558    0.267558    0.267558    0.267558...
    0.267558    0.267558    0.267558    0.267558    0.267558    0.267558    0.267558    0.267558...
    0.267558    0.267558    0.267558    0.267558    0.267558    0.267558    0.267558    0.267558...
    0.267558    0.267558    0.267558    0.267558    0.267558    0.267558    0.267558    0.267558...
    0.267558    0.267558    0.267558    0.267558    0.267558    0.267558    0.267558    0.267558...
    0.267558    0.267558    0.267558    0.267558    0.267558    0.267558    0.267558    0.267558...
    0.267558    0.267558    0.267558    0.267558    0.267558    0.267558    0.267558    0.267558...
    0.267558    0.267558    0.267558    0.267558    0.267558    0.267558    0.267558    0.267558...
    0.267558    0.267558    0.267558    0.267558    0.267558    0.267558    0.267558    0.267558...
    0.267558    0.267558    0.267558    0.267558    0.267558    0.267558    0.267558    0.267558...
    0.267558    0.267558    0.267558    0.267558    0.267558    0.267558    0.267558    0.267558...
    0.267558    0.267558    0.267558    0.267558    0.267558    0.267558    0.267558    0.267558...
    0.267558    0.267558    0.267558    0.267558    0.267558    0.267558    0.267558    0.267558...
    0.267558    0.267558    0.267558    0.267558    0.267558    0.267558    0.267558    0.267558...
    0.267558    0.267558    0.267558    0.267558    0.267558    0.267558    0.267558    0.267558...
    0.267558    0.267558    0.267558    0.267558    0.267558    0.267558    0.267558    0.267558...
    0.267558    0.267558    0.267558    0.267558    0.267558    0.267558    0.267558    0.267558...
    0.267558    0.267558    0.267558    0.267558    0.267558    0.267558    0.267558    0.267558...
    0.267558    0.267558    0.267558    0.267558    0.267558    0.267558    0.267558    0.267558...
    0.267558    0.267558    0.267558    0.267558    0.267558    0.267558    0.267558    0.267558...
    0.267558    0.267558    0.267558    0.267558    0.267558    0.267558    0.267558    0.267558...
    0.267558    0.267558    0.267558    0.267558    0.267558    0.267558    0.267558    0.267558...
    0.267558    0.267558    0.267558    0.267558    0.267558    0.267558    0.267558    0.267558...
    0.267558    0.267558    0.267558    0.267558    0.267558    0.267558    0.267558    0.267558...
    0.267558    0.267558    0.267558    0.267558    0.267558    0.267558    0.267558    0.267558...
    0.267558    0.267558    0.267558    0.267558    0.267558    0.267558    0.267558    0.267558...
    0.267558    0.267558    0.267558    0.267558    0.267558    0.267558    0.267558    0.267558...
    0.267558    0.267558    0.267558    0.267558    0.267558    0.267558    0.267558    0.267558...
    0.267558    0.267558    0.267558    0.267558    0.267558    0.267558    0.267558    0.267558...
    0.267558    0.267558    0.267558    0.267558    0.267558    0.267558    0.267558    0.267558...
    0.267558    0.267558    0.267558    0.267558    0.267558    0.267558    0.267558    0.267558...
    0.267558    0.267558    0.267558    0.267558    0.267558    0.267558    0.267558    0.267558...
    0.267558    0.267558    0.267558    0.267558    0.267558    0.267558    0.267558    0.267558...
    0.267558    0.267558    0.267558    0.267558    0.267558    0.267558    0.267558    0.267558...
    0.267558    0.267136    0.267136    0.267136    0.267136    0.267136    0.267136    0.267136...
    0.267136    0.267136    0.267136    0.267136    0.267136    0.267136    0.267136    0.267136...
    0.267136    0.267136    0.267136    0.267136    0.267136    0.267136    0.267136    0.267136...
    0.267136    0.267136    0.267136    0.267136    0.267136    0.267136    0.267136    0.267136...
    0.267136    0.267136    0.267136    0.267136    0.267136    0.267136    0.267136    0.267136...
    0.267136    0.267136    0.267136    0.267136    0.267136    0.267136    0.267136    0.267136...
    0.267136    0.267136    0.267136    0.267136    0.267136    0.267136    0.267136    0.267136...
    0.267136    0.267136    0.267136    0.267136    0.267136    0.267136    0.267136    0.267136...
    0.267136    0.267136    0.267136    0.267136    0.267136    0.267136    0.267136    0.267136...
    0.267136    0.267136    0.267136    0.267136    0.267136    0.267136    0.267136    0.267136...
    0.267136    0.267136    0.267136    0.267136    0.267136    0.267136    0.267136    0.267136...
    0.267136    0.267136    0.267136    0.267136    0.267136    0.267136    0.267136    0.267136...
    0.267136    0.267136    0.267136    0.267136    0.267136    0.267136    0.267136    0.267136...
    0.267136    0.267136    0.267136    0.267136    0.267136    0.267136    0.267136    0.267136...
    0.267136    0.267136    0.267136    0.267136    0.267136    0.267136    0.267136    0.267136...
    0.267136    0.267136    0.267136    0.267136    0.267136    0.267136    0.267136    0.267136...
    0.267136    0.267136    0.267136    0.267136    0.267136    0.267136    0.267136    0.267136...
    0.267136    0.267136    0.267136    0.267136    0.267136    0.267136    0.267136    0.267136...
    0.267136    0.267136    0.267136    0.267136    0.267136    0.267136    0.267136    0.267136...
    0.267136    0.267136    0.267136    0.267136    0.267136    0.267136    0.267136    0.267136...
    0.267136    0.267136    0.267136    0.267136    0.267136    0.267136    0.267136    0.267136...
    0.267136    0.267136    0.267136    0.267136    0.267136    0.267136    0.267136    0.267136...
    0.267136    0.267136    0.267136    0.267136    0.267136    0.267136    0.267136    0.267136...
    0.267136    0.267136    0.267136    0.267136    0.267136    0.267136    0.267136    0.267136...
    0.267136    0.267136    0.267136    0.267136    0.267136    0.267136    0.267136    0.267136...
    0.267136    0.267136    0.267136    0.267136    0.267136    0.267136    0.267136    0.267136...
    0.267136    0.267136    0.267136    0.267136    0.267136    0.267136    0.267136    0.267136...
    0.267136    0.267136    0.267136    0.267136    0.267136    0.267136    0.267136    0.267136...
    0.267136    0.267136    0.267136    0.267136    0.267136    0.267136    0.267136    0.267136...
    0.267136    0.267136    0.267136    0.267136    0.267136    0.267136    0.267136    0.267136...
    0.267136    0.267136    0.267136    0.267136    0.267136    0.267136    0.267136    0.267136...
    0.267136    0.267136    0.267136    0.267136    0.267136    0.267136    0.267136    0.267136...
    0.267136    0.267136    0.267136    0.267136    0.267136    0.267136    0.267136    0.267136...
    0.267136    0.267136    0.267136    0.267136    0.267136    0.267136    0.267136    0.267136...
    0.267136    0.267136    0.267136    0.267136    0.267136    0.267136    0.267136    0.267136...
    0.267136    0.267136    0.267136    0.267136    0.267136    0.267136    0.267136    0.267136...
    0.267136    0.267136    0.267136    0.267136    0.267136    0.267136    0.267136    0.267136...
    0.267136    0.267136    0.267136    0.267136    0.267136    0.267136    0.267136    0.267136...
    0.267136    0.267136    0.267136    0.267136    0.267136    0.267136    0.267136    0.267136...
    0.267136    0.267136    0.267136    0.267136    0.267136    0.267136    0.267136    0.267136...
    0.267136    0.267136    0.267136    0.267136    0.267136    0.267136    0.267136    0.267136...
    0.267136    0.267136    0.267136    0.267136    0.267136    0.267136    0.267136    0.267136...
    0.267136    0.267136    0.267136    0.267136    0.267136    0.267136    0.267136    0.267136...
    0.267136    0.267136    0.267136    0.267136    0.267136    0.267136    0.267136    0.267136...
    0.267136    0.267136    0.267136    0.267136    0.267136    0.267136    0.267136    0.267136...
    0.267136    0.267136    0.267136    0.267136    0.267136    0.267136    0.267136    0.267136...
    0.267136    0.267136    0.267136    0.267136    0.267136    0.267136    0.267136    0.267136...
    0.267136    0.267136    0.267136    0.267136    0.267136    0.267136    0.267136    0.267136...
    0.267136    0.267136    0.267136    0.267136    0.267136    0.267136    0.267136    0.267136...
    0.267136    0.267136    0.267136    0.267136    0.267136    0.267136    0.267136    0.267136...
    0.267136    0.267136    0.267136    0.267136    0.267136    0.267136    0.267136    0.267136...
    0.267136    0.267136    0.267136    0.267136    0.267136    0.267136    0.267136    0.267136...
    0.267136    0.267136    0.267136    0.267136    0.267136    0.267136    0.267136    0.267136...
    0.267136    0.267136    0.267136    0.267136    0.267136    0.267136    0.267136    0.267136...
    0.267136    0.267136    0.267136    0.267136    0.267136    0.267136    0.267136    0.267136...
    0.267136    0.267136    0.267136    0.267136    0.267136    0.267136    0.267136    0.267136...
    0.267136    0.267136    0.267136    0.267136    0.267136    0.267136    0.267136    0.267136...
    0.267136    0.267136    0.267136    0.267136    0.267136    0.267136    0.267136    0.267136...
    0.267136    0.267136    0.267136    0.267136    0.267136    0.267136    0.267136    0.267136...
    0.267136    0.267136    0.267136    0.267136    0.267136    0.267136    0.267136    0.267136...
    0.267136    0.267136    0.267136    0.267136    0.267136    0.267136    0.267136    0.267136...
    0.267136    0.267136    0.267136    0.267136    0.267136    0.267136    0.267136    0.267136...
    0.267136    0.267136    0.267136    0.267136    0.267136    0.267136    0.267136    0.267136...
    0.267136    0.267136    0.267136    0.267136    0.267136    0.267136    0.267136    0.267136...
    0.267136    0.267136    0.267136    0.267136    0.267136    0.267136    0.267136    0.267136...
    0.267136    0.267136    0.267136    0.267136    0.267136    0.267136    0.267136    0.267136...
    0.267136    0.267136    0.267136    0.267136    0.267136    0.267136    0.267136    0.267136...
    0.267136    0.267136    0.267136    0.267136    0.267136    0.267136    0.267136    0.267136...
    0.267136    0.267136    0.267136    0.266860    0.266860    0.266860    0.266543    0.266543...
    0.266543    0.266543    0.266543    0.266543    0.266543    0.266543    0.266543    0.266543...
    0.266543    0.266543    0.266543    0.266543    0.266543    0.266543    0.266543    0.266543...
    0.265503    0.265503    0.265503    0.265503    0.265503    0.265503    0.265503    0.265503...
    0.265503    0.265503    0.265503    0.265503    0.265503    0.265503    0.265503    0.265503...
    0.265503    0.265450    0.264802    0.264802    0.264802    0.264595    0.264595    0.264595...
    0.264595    0.264595    0.264595    0.264595    0.264595    0.264595    0.264595    0.264595...
    0.264595    0.264336    0.264336    0.263976    0.263976    0.263976    0.263976    0.263976...
    0.263976    0.263976    0.263453    0.263453    0.263453    0.263453    0.263453    0.263453...
    0.263453    0.263453    0.263453    0.263453    0.263453    0.263453    0.263453    0.263453...
    0.263453    0.263453    0.263453    0.263453    0.263453    0.263453    0.263453    0.263453...
    0.263453    0.263453    0.263453    0.263453    0.263380    0.261700    0.261700    0.261700...
    0.261700    0.261700    0.261700    0.261700    0.261700    0.261700    0.260413    0.260413...
    0.260413    0.260413    0.260413    0.260203    0.259898    0.259898    0.259898    0.259898...
    0.259898    0.259898    0.259898    0.259898    0.258672    0.258672    0.258672    0.258672...
    0.258672    0.258672    0.258672    0.258672    0.258672    0.258672    0.258672    0.258672...
    0.258672    0.258672    0.258672    0.258672    0.258672    0.258672    0.258672    0.258665...
    0.258665    0.258665    0.258665    0.258665    0.258665    0.258665    0.258665    0.258665...
    0.258665    0.258634    0.257869    0.257869    0.257869    0.257869    0.257869    0.257869...
    0.257869    0.257869    0.257869    0.257869    0.257869    0.257869    0.257869    0.257869...
    0.257869    0.257869    0.257869    0.257759    0.257615    0.257615    0.257615    0.257615...
    0.257615    0.257615    0.257615    0.257615    0.257615    0.257615    0.257615    0.257615...
    0.257615    0.257615    0.257615    0.257615    0.257615    0.257615    0.257615    0.257615...
    0.257615    0.257615    0.257615    0.257538    0.256855    0.256855    0.256855    0.256855...
    0.256855    0.256855    0.256855    0.256855    0.256855    0.256855    0.256855    0.256855...
    0.256855    0.256855    0.256154    0.256154    0.256154    0.255299    0.255299    0.255299...
    0.255299    0.255299    0.255046    0.255046    0.255046    0.255046    0.255046    0.255046...
    0.255046    0.255046    0.255046    0.254916    0.254229    0.254229    0.254229    0.254229...
    0.254229    0.254229    0.254229    0.254229    0.254229    0.254229    0.254229    0.254229...
    0.254229    0.254229    0.254229    0.254229    0.254229    0.254229    0.254229    0.254229...
    0.254128    0.254128    0.254128    0.254128    0.254128    0.254128    0.254128    0.254128...
    0.254128    0.253973    0.253973    0.253973    0.253973    0.253973    0.253973    0.253973...
    0.253973    0.253973    0.253973    0.253973    0.253973    0.253973    0.253973    0.253973...
    0.253973    0.253973    0.253973    0.253973    0.253973    0.253973    0.253973    0.253973...
    0.253973    0.253973    0.253973    0.253973    0.253973    0.253791    0.253712    0.253712...
    0.253712    0.253712    0.253712    0.253707    0.253707    0.253707    0.253686    0.253686...
    0.253686    0.253686    0.253504    0.253504    0.253504    0.253504    0.253504    0.253504...
    0.253504    0.253504    0.253504    0.253504    0.253504    0.253504    0.253504    0.253504...
    0.253504    0.253504    0.253504    0.253504    0.253477    0.253477    0.253477    0.253477...
    0.253477    0.253477    0.253477    0.253477    0.253477    0.253477    0.253296    0.253296...
    0.253296    0.253296    0.253296    0.253296    0.253296    0.253296    0.253296    0.253296...
    0.253296    0.253296    0.253296    0.253296    0.253296    0.253296    0.253296    0.253296...
    0.253296    0.253296    0.253296    0.253296    0.253296    0.253296    0.253296    0.253296...
    0.253296    0.253296    0.253296    0.253296    0.253164    0.253164    0.253164    0.252959...
    0.252959    0.252905    0.252905    0.252905    0.252905    0.252905    0.252905    0.252905...
    0.252905    0.252853    0.252853    0.252853    0.252853    0.252853    0.252853    0.252853...
    0.252834    0.252823    0.252823    0.252823    0.252823    0.252724    0.252724    0.252724...
    0.252724    0.252724    0.252724    0.252724    0.252724    0.252724    0.252640    0.252640...
    0.252640    0.252545    0.252545    0.252545    0.252545    0.252545    0.252545    0.252545...
    0.252133    0.252133    0.252133    0.252133    0.252133    0.252133    0.252133    0.252133...
    0.252133    0.252133    0.252056    0.252056    0.252056    0.252025    0.252025    0.252025...
    0.251873    0.251724    0.251724    0.251724    0.251724    0.251724    0.251724    0.251724...
    0.251724    0.251724    0.251724    0.251724    0.251724    0.251724    0.251724    0.251724...
    0.251724    0.251606    0.251606    0.251606    0.251606    0.251606    0.251606    0.251606...
    0.251606    0.251386    0.251386    0.251386    0.251386    0.251023    0.251023    0.251023...
    0.251023    0.251023    0.251023    0.251023    0.251023    0.250879    0.250879    0.250879...
    0.250879    0.250879    0.250879    0.250879    0.250879    0.250879    0.250779    0.250779...
    0.250779    0.250779    0.250779    0.250779    0.250672    0.250672    0.250672    0.250672...
    0.250672    0.250672    0.250672    0.250672    0.250672    0.250672    0.250672    0.250672...
    0.250672    0.250519    0.250340    0.250340    0.250340    0.250340    0.250340    0.250340...
    0.250340    0.250340    0.250340    0.250340    0.250340    0.250340    0.250340    0.250291...
    0.250291    0.250291    0.250291    0.250291    0.250291    0.250291    0.250291    0.250291...
    0.250291    0.250291    0.250291    0.250291    0.250291    0.250291    0.250231    0.250231...
    0.250231    0.250231    0.250202    0.250150    0.250150    0.250150    0.250150    0.250024...
    0.250024    0.250024    0.250024    0.250024    0.250024    0.250024    0.250024    0.249947...
    0.249947    0.249947    0.249947    0.249947    0.249947    0.249947    0.249947    0.249947...
    0.249947    0.249947    0.249947    0.249947    0.249947    0.249889    0.249889    0.249889...
    0.249889    0.249889    0.249889    0.249846    0.249846    0.249846    0.249846    0.249846...
    0.249846    0.249846    0.249846    0.249846    0.249846    0.249846    0.249846    0.249846...
    0.249801    0.249796    0.249796    0.249796    0.249748    0.249748    0.249748    0.249748...
    0.249748    0.249739    0.249646    0.249601    0.249407    0.249377    0.249377    0.249335...
    0.249335    0.249111    0.249111    0.249111    0.248966    0.248966    0.248966    0.248966...
    0.248966    0.248966    0.248966    0.248966    0.248966    0.248966    0.248957    0.248834...
    0.248834    0.248834    0.248761    0.248761    0.248761    0.248761    0.248761    0.248761...
    0.248761    0.248761    0.248660    0.248660    0.248631    0.248631    0.248631    0.248631...
    0.248631    0.248631    0.248631    0.248621    0.248621    0.248621    0.248572    0.248443...
    0.248410    0.248410    0.248410    0.248321    0.248130    0.248130    0.248130    0.248130...
    0.248101    0.248101    0.248101    0.248092    0.247933    0.247933    0.247933    0.247933...
    0.247933    0.247928    0.247928    0.247746    0.247746    0.247700    0.247700    0.247700...
    0.247700    0.247700    0.247700    0.247642    0.247563    0.247563    0.247563    0.247563...
    0.247552    0.247552    0.247532    0.247532    0.247532    0.247532    0.247532    0.247532...
    0.247532    0.247532    0.247298    0.247298    0.247298    0.247298    0.247298    0.247298...
    0.247298    0.247298    0.247298    0.247255    0.247035    0.247021    0.247014    0.247014...
    0.247014    0.247014    0.246958    0.246958    0.246958    0.246910    0.246910    0.246910...
    0.246910    0.246910    0.246826    0.246826    0.246799    0.246558    0.246413    0.246395...
    0.246395    0.246395    0.246352    0.246352    0.246352    0.246352    0.246341    0.246330...
    0.246178    0.246178    0.246178    0.246178    0.246178    0.246178    0.246003    0.245913...
    0.245913    0.245822    0.245822    0.245822    0.245746    0.245701    0.245701    0.245701...
    0.245701    0.245701    0.245701    0.245565    0.245565    0.245565    0.245565    0.245565...
    0.245565    0.245478    0.245478    0.245329    0.245298    0.245043    0.244802    0.244802...
    0.244802    0.244622    0.244622    0.244622    0.244178    0.244178    0.244178    0.244178...
    0.244108    0.244083    0.244083    0.243867    0.243867    0.243804    0.243804    0.243804...
    0.243748    0.243748    0.243748    0.243649    0.243515    0.243515    0.243515    0.243456...
    0.243434    0.243434    0.243411    0.243411    0.243411    0.243236    0.243236    0.243236...
    0.243236    0.243236    0.243236    0.243236    0.243236    0.243224    0.243099    0.243041...
    0.243041    0.243041    0.242959    0.242959    0.242907    0.242907    0.242907    0.242907...
    0.242875    0.242875    0.242875    0.242830    0.242830    0.242830    0.242830    0.242830...
    0.242763    0.242763    0.242655    0.242655    0.242655    0.242655    0.242655    0.242655...
    0.242636    0.242592    0.242592    0.242592    0.242592    0.242592    0.242584    0.242523...
    0.242493    0.242493    0.242427    0.242427    0.242427    0.242427    0.242427    0.242422...
    0.242422    0.242422    0.242406    0.242406    0.242406    0.242406    0.242370    0.242283...
    0.242270    0.242270    0.242270    0.242227    0.242213    0.242213    0.242213    0.242213...
    0.242213    0.242213    0.242213    0.242213    0.242213    0.242213    0.242213    0.242213...
    0.242213    0.242213    0.242213    0.242213    0.242213    0.242213    0.242213    0.242187...
    0.242187    0.242169    0.242144    0.242119    0.242119    0.242119    0.242037    0.242009...
    0.241925    0.241925    0.241829    0.241829    0.241829    0.241829    0.241829    0.241829...
    0.241829    0.241829    0.241829    0.241829    0.241811    0.241811    0.241811    0.241811...
    0.241786    0.241786    0.241777    0.241777    0.241776    0.241737    0.241737    0.241737...
    0.241737    0.241669    0.241669    0.241575    0.241559    0.241559    0.241559    0.241559...
    0.241551    0.241551    0.241532    0.241532    0.241499    0.241499    0.241457    0.241457...
    0.241457    0.241457    0.241428    0.241428    0.241428    0.241418    0.241418    0.241418...
    0.241382    0.241361    0.241341    0.241259    0.241259    0.241198    0.241198    0.241198...
    0.241198    0.241195    0.241195    0.241191    0.241191    0.241191    0.241081    0.241081...
    0.241081    0.241081    0.241081    0.241081    0.241081    0.241081    0.241081    0.241060...
    0.241060    0.241060    0.241060    0.241060    0.241051    0.241051    0.240948    0.240929...
    0.240929    0.240921    0.240898    0.240898    0.240898    0.240886    0.240886    0.240859...
    0.240859    0.240859    0.240859    0.240828    0.240732    0.240719    0.240719    0.240697...
    0.240697    0.240697    0.240663    0.240641    0.240641    0.240536    0.240526    0.240526...
    0.240526    0.240526    0.240526    0.240526    0.240525    0.240420    0.240377    0.240377...
    0.240377    0.240377    0.240377    0.240355    0.240355    0.240355    0.240308    0.240242...
    0.240242    0.240242    0.240242    0.240134    0.240134    0.240134    0.240134    0.240134...
    0.240086    0.240077    0.240077    0.240027    0.240027    0.240027    0.240027    0.239964...
    0.239964    0.239964    0.239964    0.239964    0.239964    0.239930    0.239877    0.239877...
    0.239877    0.239877    0.239877    0.239877    0.239850    0.239850    0.239850    0.239719...
    0.239719    0.239719    0.239719    0.239698    0.239698    0.239567    0.239567    0.239567...
    0.239567    0.239567    0.239567    0.239535    0.239525    0.239393    0.239393    0.239393...
    0.239393    0.239393    0.239393    0.239393    0.239393    0.239393    0.239393    0.239178...
    0.239178    0.239040    0.239040    0.239040    0.239040    0.239040    0.239040    0.239040...
    0.239040    0.239040    0.239040    0.239040    0.239040    0.239040    0.239040    0.239040...
    0.239040    0.239040    0.239010    0.239010    0.239010    0.239010    0.239010    0.239010...
    0.238935    0.238922    0.238922    0.238922    0.238824    0.238824    0.238824    0.238824...
    0.238824    0.238824    0.238691    0.238691    0.238691    0.238691    0.238691    0.238691...
    0.238691    0.238691    0.238682    0.238682    0.238657    0.238496    0.238496    0.238496...
    0.238496    0.238496    0.238492    0.238492    0.238492    0.238492    0.238492    0.238492...
    0.238492    0.238488    0.238488    0.238488    0.238488    0.238488    0.238488    0.238488...
    0.238488    0.238462    0.238430    0.238430    0.238430    0.238390    0.238332    0.238332...
    0.238332    0.238332    0.238332    0.238252    0.238252    0.238246    0.238241    0.238240...
    0.238240    0.238240    0.238198    0.238198    0.238198    0.238198    0.238198    0.238198...
    0.238198    0.238198    0.238198    0.238054    0.238054    0.238054    0.238054    0.238054...
    0.237986    0.237986    0.237986    0.237799    0.237799    0.237698    0.237698    0.237698...
    0.237698    0.237698    0.237372    0.237372    0.237372    0.237372    0.237372    0.237372...
    0.237372    0.237284    0.237284    0.237284    0.237284    0.237284    0.237284    0.237284...
    0.237284    0.237284    0.237200    0.237200    0.237200    0.237200    0.237200    0.237200...
    0.237200    0.237200    0.237200    0.237200    0.237200    0.237200    0.237200    0.237200...
    0.237200    0.237200    0.237200    0.237200    0.237200    0.237200    0.237200    0.237200...
    0.237198    0.237198    0.237198    0.237198    0.237198    0.237198    0.237085    0.237085...
    0.237085    0.237085    0.237085    0.237085    0.236862    0.236778    0.236778    0.236778...
    0.236778    0.236778    0.236778    0.236778    0.236778    0.236778    0.236778    0.236778...
    0.236778    0.236778    0.236778    0.236778    0.236778    0.236778    0.236750    0.236710...
    0.236710    0.236710    0.236710    0.236687    0.236509    0.236509    0.236502    0.236502...
    0.236502    0.236502    0.236502    0.236502    0.236502    0.236502    0.236502    0.236502...
    0.236502    0.236412    0.236412    0.236412    0.236412    0.236412    0.236371    0.236371...
    0.236371    0.236371    0.236371    0.236257    0.236257    0.236257    0.236230    0.236230...
    0.236230    0.236174    0.236174    0.236174    0.236174    0.236174    0.236174    0.236174...
    0.236174    0.236174    0.236174    0.236172    0.236172    0.236163    0.235927    0.235927...
    0.235927    0.235927    0.235927    0.235927    0.235927    0.235927    0.235927    0.235927...
    0.235927    0.235927    0.235927    0.235927    0.235927    0.235927    0.235927    0.235927...
    0.235879    0.235879    0.235797    0.235792    0.235746    0.235746    0.235731    0.235731...
    0.235731    0.235731    0.235731    0.235731    0.235731    0.235731    0.235731    0.235731...
    0.235731    0.235731    0.235678    0.235666    0.235666    0.235666    0.235666    0.235666...
    0.235666    0.235666    0.235666    0.235647    0.235647    0.235647    0.235626    0.235626...
    0.235626    0.235623    0.235552    0.235552    0.235552    0.235552    0.235460    0.235460...
    0.235460    0.235460    0.235460    0.235460    0.235460    0.235460    0.235460    0.235460...
    0.235460    0.235460    0.235460    0.235460    0.235427    0.235356    0.235356    0.235356...
    0.235356    0.235355    0.235317    0.235317    0.235317    0.235316    0.235316    0.235316...
    0.235316    0.235316    0.235316    0.235284    0.235284    0.235284    0.235284    0.235280...
    0.235181    0.235181    0.235181    0.235181    0.235181    0.235181    0.235181    0.235174...
    0.235174    0.235174    0.235164    0.235164    0.235133    0.235133    0.235119    0.235118...
    0.235118    0.235118    0.235118    0.235118    0.235118    0.235118    0.235118    0.235118...
    0.235118    0.235118    0.235118    0.235118    0.235118    0.235118    0.235118    0.235118...
    0.235071    0.234990    0.234990    0.234990    0.234990    0.234990    0.234990    0.234990...
    0.234990    0.234990    0.234990    0.234990    0.234990    0.234990    0.234975    0.234975...
    0.234975    0.234975    0.234975    0.234975    0.234975    0.234975    0.234962    0.234962...
    0.234962    0.234962    0.234962    0.234884    0.234884    0.234884    0.234884    0.234884...
    0.234884    0.234884    0.234867    0.234812    0.234812    0.234787    0.234787    0.234787...
    0.234787    0.234787    0.234787    0.234787    0.234787    0.234787    0.234787    0.234787...
    0.234787    0.234787    0.234777    0.234760    0.234732    0.234732    0.234732    0.234732...
    0.234732    0.234707    0.234674    0.234674    0.234674    0.234674    0.234674    0.234674...
    0.234674    0.234637    0.234637    0.234637    0.234637    0.234637    0.234637    0.234615...
    0.234615    0.234605    0.234605    0.234605    0.234554    0.234554    0.234554    0.234554...
    0.234554    0.234554    0.234554    0.234554    0.234554    0.234554    0.234554    0.234508...
    0.234508    0.234508    0.234489    0.234489    0.234489    0.234489    0.234489    0.234489...
    0.234489    0.234489    0.234489    0.234362    0.234362    0.234362    0.234362    0.234362...
    0.234362    0.234362    0.234362    0.234323    0.234323    0.234323    0.234323    0.234323...
    0.234323    0.234323    0.234323    0.234323    0.234323    0.234323    0.234323    0.234323...
    0.234323    0.234308    0.234308    0.234308    0.234308    0.234248    0.234248    0.234248...
    0.234248    0.234248    0.234248    0.234248    0.234226    0.234226    0.234226    0.234226...
    0.234212    0.234212    0.234212    0.234212    0.234212    0.234212    0.234192    0.234192...
    0.234192    0.234192    0.234192    0.234192    0.234192    0.234192    0.234188    0.234169...
    0.234136    0.234136    0.234108    0.234108    0.234108    0.234108    0.234108    0.234108...
    0.234108    0.234108    0.234108    0.234108    0.234107    0.234107    0.234107    0.234107...
    0.234064    0.234064    0.234064    0.234064    0.234064    0.234061    0.234059    0.234057...
    0.234042    0.234042    0.234041    0.234041    0.234041    0.234041    0.234041    0.234041...
    0.234022    0.234022    0.234019    0.234012    0.234012    0.234012    0.234006    0.234004...
    0.233999    0.233995    0.233995    0.233995    0.233995    0.233982    0.233982    0.233970...
    0.233922    0.233885    0.233885    0.233885    0.233885    0.233863    0.233863    0.233863...
    0.233863    0.233848    0.233848    0.233848    0.233848    0.233839    0.233839    0.233831...
    0.233814    0.233814    0.233814    0.233814    0.233788    0.233788    0.233774    0.233771...
    0.233762    0.233761    0.233761    0.233759    0.233748    0.233742    0.233742    0.233742...
    0.233736    0.233736    0.233736    0.233729    0.233721    0.233694    0.233694    0.233694...
    0.233688    0.233688    0.233658    0.233658    0.233653    0.233653    0.233653    0.233641...
    0.233641    0.233623    0.233623    0.233623    0.233615    0.233611    0.233611    0.233580...
    0.233580    0.233580    0.233580    0.233560    0.233534    0.233534    0.233526    0.233526...
    0.233489    0.233489    0.233468    0.233468    0.233446    0.233446    0.233446    0.233446...
    0.233446    0.233426    0.233419    0.233416    0.233393    0.233393    0.233388    0.233388...
    0.233388    0.233388    0.233388    0.233377    0.233374    0.233374    0.233374    0.233374...
    0.233363    0.233351    0.233351    0.233351    0.233347    0.233336    0.233302    0.233302...
    0.233302    0.233297    0.233290    0.233290    0.233290    0.233288    0.233287    0.233266...
    0.233258    0.233258    0.233258    0.233258    0.233230    0.233209    0.233204    0.233204...
    0.233204    0.233204    0.233188    0.233188    0.233188    0.233188    0.233188    0.233156...
    0.233156    0.233128    0.233088    0.233088    0.233088    0.233086    0.233076    0.233066...
    0.233028    0.233028    0.233028    0.233028    0.233028    0.233028    0.233028    0.233028...
    0.233028    0.233028    0.233028    0.233028    0.233011    0.233005    0.233005    0.233005...
    0.232977    0.232977    0.232977    0.232965    0.232959    0.232957    0.232957    0.232957...
    0.232957    0.232950    0.232945    0.232919    0.232919    0.232895    0.232873    0.232873...
    0.232873    0.232872    0.232853    0.232838    0.232810    0.232810    0.232810    0.232810...
    0.232810    0.232810    0.232810    0.232809    0.232791    0.232775    0.232775    0.232775...
    0.232775    0.232775    0.232766    0.232766    0.232755    0.232755    0.232755    0.232755...
    0.232755    0.232753    0.232745    0.232739    0.232726    0.232726    0.232726    0.232726...
    0.232726    0.232715    0.232706    0.232706    0.232706    0.232706    0.232701    0.232689...
    0.232686    0.232686    0.232676    0.232676    0.232676    0.232676    0.232673    0.232670...
    0.232670    0.232670    0.232657    0.232657    0.232657    0.232657    0.232657    0.232657...
    0.232653    0.232650    0.232644    0.232628    0.232628    0.232611    0.232603    0.232603...
    0.232593    0.232593    0.232593    0.232593    0.232592    0.232583    0.232574    0.232573...
    0.232561    0.232558    0.232547    0.232547    0.232546    0.232517    0.232517    0.232497...
    0.232490    0.232485    0.232476    0.232476    0.232476    0.232476    0.232476    0.232476...
    0.232476    0.232468    0.232465    0.232465    0.232461    0.232444    0.232422    0.232422...
    0.232399    0.232383    0.232383    0.232383    0.232374    0.232374    0.232374    0.232374...
    0.232374    0.232374    0.232348    0.232342    0.232342    0.232298    0.232298    0.232298...
    0.232298    0.232298    0.232298    0.232297    0.232294    0.232291    0.232277    0.232277...
    0.232277    0.232277    0.232275    0.232270    0.232270    0.232270    0.232270    0.232259...
    0.232259    0.232249    0.232249    0.232249    0.232249    0.232249    0.232233    0.232215...
    0.232215    0.232215    0.232215    0.232215    0.232215    0.232215    0.232215    0.232215...
    0.232215    0.232215    0.232215    0.232215    0.232215    0.232215    0.232201    0.232201...
    0.232201    0.232191    0.232191    0.232191    0.232183    0.232183    0.232167    0.232167...
    0.232167    0.232154    0.232154    0.232154    0.232154    0.232154    0.232154    0.232154...
    0.232154    0.232154    0.232154    0.232152    0.232152    0.232141    0.232138    0.232129...
    0.232121    0.232121    0.232121    0.232121    0.232121    0.232121    0.232121    0.232121...
    0.232121    0.232121    0.232121    0.232121    0.232121    0.232121    0.232121    0.232114...
    0.232114    0.232114    0.232096    0.232096    0.232093    0.232093    0.232093    0.232093...
    0.232093    0.232093    0.232076    0.232076    0.232073    0.232073    0.232073    0.232073...
    0.232073    0.232073    0.232066    0.232066    0.232044    0.232044    0.232044    0.232044...
    0.232044    0.232044    0.232044    0.232044    0.232044    0.232044    0.232044    0.232040...
    0.232032    0.232032    0.232032    0.232026    0.232011    0.232011    0.232011    0.232007...
    0.232007    0.232007    0.232007    0.232007    0.232007    0.232007    0.232003    0.232003...
    0.232003    0.232003    0.232003    0.231995    0.231995    0.231979    0.231979    0.231978...
    0.231978    0.231978    0.231966    0.231962    0.231962    0.231962    0.231962    0.231955...
    0.231955    0.231950    0.231950    0.231950    0.231942    0.231932    0.231923    0.231923...
    0.231923    0.231917    0.231917    0.231917    0.231917    0.231909    0.231909    0.231909...
    0.231909    0.231909    0.231909    0.231909    0.231909    0.231897    0.231897    0.231897...
    0.231895    0.231876    0.231876    0.231876    0.231876    0.231876    0.231876    0.231876...
    0.231859    0.231859    0.231859    0.231859    0.231859    0.231853    0.231847    0.231839...
    0.231839    0.231839    0.231839    0.231839    0.231839    0.231833    0.231833    0.231826...
    0.231822    0.231820    0.231817    0.231817    0.231817    0.231817    0.231815    0.231815...
    0.231815    0.231810    0.231808    0.231800    0.231793    0.231793    0.231787    0.231787...
    0.231778    0.231778    0.231768    0.231768    0.231765    0.231765    0.231761    0.231743...
    0.231743    0.231743    0.231743    0.231743    0.231743    0.231743    0.231736    0.231736...
    0.231730    0.231724    0.231724    0.231720    0.231717    0.231717    0.231708    0.231708...
    0.231708    0.231708    0.231708    0.231699    0.231699    0.231699    0.231699    0.231691...
    0.231674    0.231674    0.231674    0.231674    0.231670    0.231667    0.231667    0.231662...
    0.231653    0.231653    0.231653    0.231653    0.231641    0.231641    0.231641    0.231641...
    0.231641    0.231632    0.231632    0.231632    0.231628    0.231628    0.231628    0.231628...
    0.231625    0.231625    0.231625    0.231622    0.231613    0.231613    0.231613    0.231605...
    0.231605    0.231586    0.231586    0.231586    0.231581    0.231581    0.231559    0.231559...
    0.231553    0.231553    0.231553    0.231553    0.231540    0.231539    0.231539    0.231505...
    0.231505    0.231504    0.231504    0.231504    0.231504    0.231504    0.231504    0.231504...
    0.231497    0.231479    0.231479    0.231479    0.231478    0.231478    0.231478    0.231478...
    0.231467    0.231467    0.231462    0.231462    0.231462    0.231462    0.231462    0.231460...
    0.231453    0.231453    0.231453    0.231453    0.231434    0.231430    0.231430    0.231430...
    0.231430    0.231430    0.231416    0.231416    0.231406    0.231400    0.231400    0.231400...
    0.231392    0.231392    0.231392    0.231390    0.231368    0.231368    0.231360    0.231360...
    0.231360    0.231356    0.231356    0.231356    0.231356    0.231349    0.231349    0.231339...
    0.231339    0.231339    0.231339    0.231339    0.231339    0.231339    0.231339    0.231339...
    0.231329    0.231329    0.231329    0.231329    0.231329    0.231329    0.231322    0.231322...
    0.231322    0.231300    0.231300    0.231300    0.231300    0.231300    0.231300    0.231299...
    0.231299    0.231299    0.231299    0.231299    0.231287    0.231279    0.231252    0.231252...
    0.231245    0.231245    0.231245    0.231245    0.231245    0.231245    0.231240    0.231240...
    0.231240    0.231240    0.231240    0.231235    0.231230    0.231230    0.231230    0.231230...
    0.231230    0.231230    0.231230    0.231230    0.231230    0.231230    0.231230    0.231230...
    0.231230    0.231228    0.231228    0.231227    0.231227    0.231227    0.231225    0.231216...
    0.231216    0.231216    0.231216    0.231207    0.231204    0.231204    0.231204    0.231204...
    0.231204    0.231204    0.231197    0.231197    0.231197    0.231194    0.231192    0.231192...
    0.231181    0.231181    0.231181    0.231181    0.231181    0.231175    0.231175    0.231175...
    0.231175    0.231172    0.231172    0.231172    0.231172    0.231172    0.231169    0.231169...
    0.231169    0.231169    0.231169    0.231169    0.231169    0.231169    0.231168    0.231168...
    0.231163    0.231163    0.231152    0.231152    0.231152    0.231152    0.231142    0.231142...
    0.231128    0.231128    0.231128    0.231128    0.231128    0.231128    0.231112    0.231112...
    0.231112    0.231112    0.231112    0.231099    0.231022    0.231022    0.230961    0.230865...
    0.230865    0.230865    0.230769    0.230769    0.230769    0.230769    0.230769    0.230765...
    0.230726    0.230726    0.230726    0.230726    0.230726    0.230726    0.230726    0.230726...
    0.230623    0.230610    0.230610    0.230610    0.230413    0.230413    0.230413    0.230413...
    0.230413    0.230371    0.230371    0.230371    0.230361    0.230361    0.230319    0.230319...
    0.230319    0.230319    0.230319    0.230319    0.230319    0.230319    0.230253    0.230253...
    0.230253    0.230253    0.230253    0.230253    0.230253    0.230253    0.230253    0.230253...
    0.230253    0.230253    0.230253    0.230253    0.230253    0.230253    0.230253    0.230131...
    0.230131    0.230131    0.230131    0.230131    0.230131    0.229875    0.229875    0.229875...
    0.229875    0.229875    0.229875    0.229875    0.229875    0.229875    0.229875    0.229875...
    0.229875    0.229875    0.229875    0.229875    0.229875    0.229875    0.229875    0.229855...
    0.229855    0.229855    0.229855    0.229855    0.229855    0.229855    0.229855    0.229855...
    0.229710    0.229710    0.229710    0.229710    0.229710    0.229710    0.229710    0.229710...
    0.229710    0.229710    0.229710    0.229710    0.229710    0.229710    0.229710    0.229710...
    0.229710    0.229710    0.229710    0.229710    0.229526    0.228928    0.228928    0.228928...
    0.228928    0.228667    0.228667    0.228667    0.228667    0.228667    0.228667    0.228667...
    0.228667    0.228667    0.228667    0.228667    0.228667    0.228667    0.228667    0.228667...
    0.228667    0.228651    0.228550    0.228069    0.227754    0.227754    0.227754    0.226312...
    0.226312    0.226312    0.226312    0.222550    0.222550    0.222550    0.222304    0.222304...
    0.222304    0.222304    0.222304    0.222304    0.222304    0.222304    0.222304    0.222304...
    0.222304    0.222304    0.222304    0.222304    0.222304    0.222304    0.222304    0.222304...
    0.222304    0.222304    0.222304    0.222304    0.222304    0.222304    0.222304    0.222304...
    0.217302    0.217302    0.217302    0.217302    0.217302    0.217302    0.217302    0.217302...
    0.217302    0.217302    0.217302    0.217302    0.217302    0.217302    0.217302    0.217302...
    0.217302    0.217302    0.217302    0.217302    0.217302    0.217302    0.217302    0.217302...
    0.217302    0.217302    0.217302    0.217302    0.217302    0.217302    0.217302    0.217302...
    0.217302    0.217302    0.217302    0.217302    0.217302    0.217302    0.217302    0.217302...
    0.217302    0.217302    0.217302    0.217302    0.217302    0.217302    0.217302    0.217302...
    0.217302    0.217302    0.217302    0.217302    0.217302    0.217302    0.217302    0.217302...
    0.217302    0.217302    0.217302    0.217302    0.217302    0.217302    0.217302    0.217302...
    0.217302    0.217302    0.217302    0.217302    0.217302    0.217302    0.217302    0.217302...
    0.217302    0.217302    0.217302    0.217302    0.217302    0.217302    0.217302    0.217302...
    0.217302    0.217302    0.217302    0.217302    0.217302    0.217302    0.217302    0.217302...
    0.217302    0.217302    0.217302    0.217302    0.217302    0.217302    0.217302    0.217302...
    0.217302    0.217302    0.217302    0.217302    0.217302    0.217302    0.217302    0.217302...
    0.217302    0.217302    0.217302    0.217302    0.217302    0.217302    0.217302    0.217302...
    0.217302    0.217302    0.217302    0.217302    0.217302    0.217302    0.217302    0.217302...
    0.217302    0.217302    0.217302    0.217302    0.217302    0.217302    0.217302    0.217302...
    0.217302    0.217302    0.217302    0.217302    0.217302    0.217302    0.217302    0.217302...
    0.217302    0.217302    0.217302    0.217302    0.217302    0.217302    0.217302    0.217302...
    0.217302    0.217302    0.217302    0.217302    0.217302    0.217302    0.217302    0.217302...
    0.217302    0.217302    0.217302    0.217302    0.217302    0.217302    0.217302    0.217302...
    0.217302    0.217302    0.217302    0.217302    0.217302    0.217302    0.217302    0.217302...
    0.217302    0.217302    0.217302    0.217302    0.217302    0.217302    0.217302    0.217302...
    0.217302    0.217302    0.217302    0.217302    0.217302    0.217302    0.217117    0.217117...
    0.217117    0.217117    0.217117    0.217117    0.217117    0.217117    0.217117    0.217117...
    0.217117    0.217117    0.217117    0.217117    0.217117    0.217117    0.217117    0.217117...
    0.217117    0.217117    0.217117    0.216910    0.216910    0.216910    0.216910    0.216910...
    0.216910    0.216910    0.216910    0.216910    0.216910    0.216910    0.216910    0.216910...
    0.216910    0.216910    0.216910    0.216910    0.216910    0.216910    0.216910    0.216910...
    0.216365    0.216365    0.216365    0.216365    0.216365    0.216365    0.216365    0.216365...
    0.216365    0.216365    0.216365    0.216365    0.216365    0.216365    0.216365    0.216365...
    0.216344    0.216344    0.216344    0.216344    0.216344    0.216344    0.216344    0.216344...
    0.216344    0.216344    0.216344    0.216344    0.216344    0.216344    0.216344    0.216344...
    0.216344    0.216344    0.216344    0.216344    0.216344    0.216344    0.216344    0.216344...
    0.216344    0.216344    0.216344    0.216344    0.216344    0.216344    0.216344    0.216344...
    0.216344    0.216344    0.216344    0.216344    0.216344    0.216344    0.216344    0.216344...
    0.216344    0.216344    0.216344    0.216344    0.216344    0.216344    0.216344    0.216344...
    0.216329    0.216329    0.216329    0.216214    0.216214    0.216214    0.216214    0.216214...
    0.216214    0.216214    0.216214    0.216214    0.216214    0.216025    0.216025    0.216025...
    0.216025    0.216025    0.216025    0.216025    0.215948    0.215948    0.215948    0.215948...
    0.215948    0.215948    0.215948    0.215948    0.215948    0.215948    0.215948    0.215948...
    0.215948    0.215948    0.215948    0.215948    0.215948    0.215948    0.215948    0.215948...
    0.215948    0.215948    0.215948    0.215948    0.215948    0.215948    0.215926    0.215819...
    0.215819    0.215819    0.215819    0.215819    0.215819    0.215819    0.215819    0.215819...
    0.215819    0.215772    0.215772    0.215772    0.215772    0.215772    0.215772    0.215772...
    0.215772    0.215772    0.215772    0.215772    0.215772    0.215772    0.215772    0.215772...
    0.215772    0.215772    0.215772    0.215772    0.215772    0.215772    0.215772    0.215772...
    0.215772    0.215772    0.215772    0.215772    0.215664    0.215664    0.215664    0.215664...
    0.215664    0.215664    0.215664    0.215664    0.215664    0.215664    0.215664    0.215664...
    0.215664    0.215582    0.215582    0.215582    0.215582    0.215582    0.215582    0.215582...
    0.215582    0.215582    0.215582    0.215582    0.215582    0.215582    0.215552    0.215552...
    0.215523    0.215523    0.215523    0.215523    0.215491    0.215491    0.215491    0.215491...
    0.215491    0.215472    0.215472    0.215472    0.215472    0.215472    0.215472    0.215472...
    0.215472    0.215472    0.215472    0.215472    0.215472    0.215472    0.215470    0.215470...
    0.215470    0.215434    0.215434    0.215434    0.215434    0.215434    0.215434    0.215434...
    0.215425    0.215411    0.215411    0.215388    0.215388    0.215388    0.215388    0.215388...
    0.215388    0.215388    0.215388    0.215388    0.215388    0.215374    0.215374    0.215374...
    0.215374    0.215374    0.215374    0.215374    0.215374    0.215374    0.215374    0.215374...
    0.215374    0.215374    0.215374    0.215374    0.215374    0.215374    0.215367    0.215367...
    0.215367    0.215357    0.215347    0.215347    0.215347    0.215347    0.215347    0.215347...
    0.215347    0.215347    0.215347    0.215347    0.215347    0.215347    0.215347    0.215347...
    0.215347    0.215347    0.215347    0.215339    0.215339    0.215336    0.215336    0.215336...
    0.215336    0.215321    0.215321    0.215321    0.215321    0.215321    0.215321    0.215298...
    0.215293    0.215293    0.215293    0.215293    0.215293    0.215293    0.215293    0.215293...
    0.215293    0.215292    0.215292    0.215251    0.215251    0.215251    0.215251    0.215251...
    0.215251    0.215251    0.215251    0.215251    0.215251    0.215251    0.215251    0.215251...
    0.215251    0.215251    0.215251    0.215236    0.215236    0.215218    0.215218    0.215218...
    0.215218    0.215214    0.215214    0.215208    0.215208    0.215208    0.215208    0.215208...
    0.215208    0.215208    0.215208    0.215202    0.215196    0.215194    0.215194    0.215194...
    0.215177    0.215177    0.215177    0.215175    0.215163    0.215147    0.215147    0.215147...
    0.215147    0.215140    0.215140    0.215140    0.215140    0.215137    0.215137    0.215137...
    0.215129    0.215120    0.215102    0.215050    0.215050    0.215050    0.215050    0.215050...
    0.215050    0.215043    0.215043    0.215043    0.215043    0.215039    0.215039    0.215039...
    0.215038    0.215038    0.215038    0.215038    0.215038    0.215038    0.215038    0.215029...
    0.215029    0.215029    0.215029    0.215009    0.215009    0.214981    0.214959    0.214959...
    0.214959    0.214959    0.214959    0.214959    0.214959    0.214959    0.214959    0.214959...
    0.214959    0.214959    0.214959    0.214958    0.214958    0.214958    0.214950    0.214950...
    0.214950    0.214950    0.214950    0.214950    0.214939    0.214939    0.214939    0.214939...
    0.214939    0.214939    0.214916    0.214916    0.214916    0.214916    0.214916    0.214916...
    0.214916    0.214907    0.214887    0.214887    0.214887    0.214887    0.214887    0.214878...
    0.214878    0.214875    0.214873    0.214873    0.214873    0.214847    0.214847    0.214847...
    0.214847    0.214840    0.214840    0.214840    0.214831    0.214831    0.214831    0.214831...
    0.214831    0.214822    0.214822    0.214822    0.214815    0.214815    0.214815    0.214815...
    0.214815    0.214815    0.214809    0.214809    0.214809    0.214805    0.214803    0.214799...
    0.214799    0.214799    0.214793    0.214793    0.214791    0.214778    0.214778    0.214778...
    0.214778    0.214778    0.214778    0.214778    0.214774    0.214774    0.214774    0.214774...
    0.214774    0.214766    0.214766    0.214766    0.214766    0.214766    0.214766    0.214766...
    0.214759    0.214759    0.214759    0.214759    0.214759    0.214759    0.214759    0.214755...
    0.214755    0.214755    0.214755    0.214755    0.214754    0.214754    0.214754    0.214754...
    0.214754    0.214754    0.214751    0.214751    0.214751    0.214751    0.214751    0.214751...
    0.214751    0.214751    0.214749    0.214749    0.214749    0.214749    0.214748    0.214745...
    0.214727    0.214727    0.214727    0.214727    0.214727    0.214727    0.214727    0.214727...
    0.214727    0.214727    0.214727    0.214720    0.214720    0.214720    0.214720    0.214720...
    0.214720    0.214720    0.214720    0.214720    0.214720    0.214707    0.214707    0.214699...
    0.214699    0.214699    0.214699    0.214699    0.214699    0.214699    0.214699    0.214699...
    0.214699    0.214699    0.214699    0.214699    0.214699    0.214699    0.214699    0.214699...
    0.214699    0.214697    0.214697    0.214690    0.214690    0.214690    0.214690    0.214690...
    0.214690    0.214690    0.214680    0.214676    0.214676    0.214676    0.214662    0.214659...
    0.214659    0.214659    0.214659    0.214659    0.214659    0.214659    0.214659    0.214659...
    0.214659    0.214659    0.214659    0.214659    0.214659    0.214653    0.214647    0.214647...
    0.214647    0.214647    0.214647    0.214626    0.214626    0.214626    0.214622    0.214622...
    0.214622    0.214622    0.214617    0.214617    0.214617    0.214617    0.214617    0.214617...
    0.214617    0.214617    0.214617    0.214617    0.214617    0.214601    0.214601    0.214601...
    0.214597    0.214597    0.214597    0.214594    0.214594    0.214594    0.214594    0.214594...
    0.214594    0.214594    0.214594    0.214594    0.214594    0.214594    0.214594    0.214594...
    0.214594    0.214594    0.214593    0.214593    0.214583    0.214583    0.214583    0.214575...
    0.214562    0.214549    0.214549    0.214549    0.214549    0.214549    0.214549    0.214544...
    0.214544    0.214544    0.214544    0.214544    0.214542    0.214529    0.214529    0.214529...
    0.214529    0.214529    0.214529    0.214529    0.214529    0.214529    0.214529    0.214529...
    0.214529    0.214483    0.214483    0.214483    0.214483    0.214481    0.214481    0.214481...
    0.214481    0.214481    0.214481    0.214481    0.214481    0.214481    0.214481    0.214481...
    0.214481    0.214479    0.214479    0.214479    0.214479    0.214477    0.214477    0.214477...
    0.214477    0.214477    0.214477    0.214477    0.214477    0.214472    0.214472    0.214472...
    0.214472    0.214464    0.214464    0.214464    0.214450    0.214450    0.214422    0.214422...
    0.214418    0.214418    0.214418    0.214418    0.214371    0.214371    0.214371    0.214371...
    0.214371    0.214371    0.214371    0.214362    0.214362    0.214362    0.214362    0.214351...
    0.214351    0.214351    0.214351    0.214351    0.214351    0.214351    0.214351    0.214351...
    0.214351    0.214351    0.214351    0.214324    0.214324    0.214324    0.214324    0.214324...
    0.214324    0.214297    0.214297    0.214228    0.214228    0.214228    0.214228    0.214222...
    0.214185    0.214185    0.214185    0.214185    0.214185    0.214185    0.214185    0.214185...
    0.214185    0.214185    0.214185    0.214176    0.214176    0.214176    0.214176    0.214064...
    0.214064    0.214064    0.214064    0.214064    0.214064    0.214064    0.214032    0.214032...
    0.214032    0.214032    0.214032    0.214032    0.214032    0.214032    0.214032    0.214032...
    0.214032    0.214032    0.214032    0.214032    0.214032    0.214032    0.214032    0.214032...
    0.214032    0.214032    0.214032    0.214032    0.214032    0.214032    0.214032    0.214032...
    0.214032    0.214032    0.214032    0.214032    0.214032    0.214032    0.214032    0.214032...
    0.214032    0.214028    0.213988    0.213988    0.213699    0.213699    0.213699    0.213699...
    0.213301    0.213301    0.213301    0.213301    0.213301    0.213301    0.213301    0.213301...
    0.213301    0.213301    0.213301    0.213301    0.213301    0.213301    0.213301    0.213301...
    0.213301    0.213301    0.213301    0.213301    0.213301    0.213153    0.213153    0.213153...
    0.213153    0.212622    0.212622    0.212622    0.212622    0.211901    0.211901    0.211901...
    0.211901    0.211901    0.211901    0.211901    0.211901    0.211901    0.211901    0.211901...
    0.211901    0.211901    0.211901    0.211901    0.211901    0.211901    0.211901    0.211901...
    0.211901    0.211901    0.211901    0.211901    0.211495    0.211495    0.211495    0.211495...
    0.211495    0.211495    0.211495    0.211495    0.211495    0.211495    0.211495    0.211074...
    0.211074    0.211074    0.211074    0.211074    0.211074    0.211074    0.211074    0.211074...
    0.211074    0.211074    0.211074    0.211074    0.211074    0.211074    0.211074    0.211074...
    0.211074    0.211074    0.211074    0.210966    0.206369    0.206369    0.206369    0.206369...
    0.206369    0.206369    0.206369    0.206369    0.206369    0.206369    0.206369    0.206369...
    0.206369    0.206369    0.206369    0.206369    0.206369    0.206369    0.206369    0.206369...
    0.206369    0.206369    0.206369    0.206369    0.206369    0.204304    0.200362    0.200362...
    0.200362    0.200362    0.200362    0.200362    0.200362    0.200362    0.173022    0.173022...
    0.173022    0.173022    0.173022    0.173022    0.173022    0.173022    0.173022    0.173022...
    0.173022    0.173022    0.173022    0.173022    0.173022    0.173022    0.173022    0.173022...
    0.173022    0.173022    0.173022    0.173022    0.173022    0.173022    0.173022    0.173022...
    0.173022    0.173022    0.173022    0.173022    0.173022    0.173022    0.173022    0.173022...
    0.173022    0.173022    0.173022    0.173022    0.173022    0.173022    0.173022    0.173022...
    0.173022    0.173022    0.173022    0.171032    0.171032    0.171032    0.171032    0.171032...
    0.171032    0.171032    0.171032    0.171032    0.171032    0.171032    0.171032    0.171032...
    0.171032    0.171032    0.171032    0.171032    0.171032    0.171032    0.171032    0.171032...
    0.171032    0.171032    0.171032    0.171032    0.171032    0.171032    0.171032    0.171032...
    0.171032    0.171032    0.171032    0.171032    0.171032    0.171032    0.171032    0.171032...
    0.171032    0.171032    0.171032    0.171032    0.171032    0.171032    0.171032    0.171032...
    0.171032    0.171032    0.171032    0.171032    0.171032    0.171032    0.171032    0.171032...
    0.171032    0.171032    0.171032    0.171032    0.171032    0.171032    0.171032    0.171032...
    0.171032    0.171032    0.171032    0.171032    0.171032    0.171032    0.171032    0.171032...
    0.171032    0.171032    0.171032    0.171032    0.171032    0.171032    0.171032    0.171032...
    0.171032    0.171032    0.171032    0.171032    0.171032    0.171032    0.171032    0.171032...
    0.171032    0.171032    0.171032    0.171032    0.171032    0.171032    0.171032    0.171032...
    0.171032    0.171032    0.171032    0.171032    0.171032    0.171032    0.171032    0.171032...
    0.171032    0.171032    0.171032    0.171032    0.171032    0.171032    0.171032    0.171032...
    0.171032    0.171032    0.171032    0.171032    0.171032    0.171032    0.171032    0.171032...
    0.171032    0.171032    0.171032    0.171032    0.171032    0.171032    0.171032    0.171032...
    0.171032    0.171032    0.171032    0.171032    0.171032    0.171032    0.171032    0.171032...
    0.171032    0.171032    0.171032    0.171032    0.171032    0.161149    0.161149    0.161149...
    0.161149    0.161149    0.161149    0.161149    0.161149    0.161149    0.161149    0.161149...
    0.161149    0.161149    0.161149    0.161149    0.161149    0.161149    0.161149    0.161149...
    0.161149    0.161149    0.161149    0.161149    0.161149    0.161149    0.161149    0.161149...
    0.161149    0.161149    0.161149    0.161149    0.161149    0.161149    0.161149    0.161149...
    0.161149    0.161149    0.161149    0.161149    0.161149    0.161149    0.161149    0.161149...
    0.161149    0.161149    0.161149    0.161149    0.161149    0.161149    0.161149    0.161149...
    0.161149    0.161149    0.161149    0.161149    0.161149    0.161149    0.161149    0.161149...
    0.161149    0.161149    0.161149    0.161149    0.161149    0.161149    0.161149    0.161149...
    0.161149    0.161149    0.161149    0.161149    0.161149    0.161149    0.161149    0.161149...
    0.161149    0.161149    0.161149    0.161149    0.161149    0.161149    0.161149    0.161149...
    0.161149    0.161149    0.161149    0.161149    0.161149    0.161149    0.161149    0.161149...
    0.161149    0.153459    0.153459    0.153459    0.153459    0.149978    0.149978    0.149978...
    0.149978    0.149978    0.149978    0.149978    0.149978    0.149978    0.149978    0.149978...
    0.149978    0.149978    0.149978    0.149978    0.149978    0.149978    0.149978    0.149978...
    0.149978    0.149978    0.149978    0.149978    0.149978    0.149978    0.149978    0.149978...
    0.149978    0.149978    0.149978    0.149978    0.149978    0.149978    0.149978    0.149978...
    0.149978    0.149978    0.149978    0.149978    0.149978    0.149978    0.149978    0.149978...
    0.149978    0.149978    0.149978    0.149978    0.149978    0.149978    0.149978    0.149978...
    0.149978    0.149978    0.149978    0.149978    0.149978    0.149978    0.149978    0.149978...
    0.149978    0.149978    0.149978    0.149978    0.149978    0.149978    0.149978    0.149978...
    0.149978    0.149978    0.149978    0.149978    0.149978    0.149978    0.149978    0.149978...
    0.149978    0.149978    0.149978    0.149978    0.149978    0.149978    0.149978    0.149978...
    0.149978    0.149978    0.149978    0.149978    0.149978    0.149978    0.149978    0.149978...
    0.149978    0.149978    0.149978    0.149978    0.149978    0.149978    0.149978    0.149978...
    0.149978    0.149978    0.149978    0.149978    0.149978    0.149978    0.149978    0.149978...
    0.149978    0.149978    0.149978    0.149978    0.149978    0.149978    0.149978    0.149978...
    0.149978    0.149978    0.149978    0.149978    0.149978    0.149978    0.149978    0.149978...
    0.149978    0.149978    0.149978    0.149978    0.149978    0.149978    0.149978    0.149978...
    0.149978    0.149978    0.149978    0.149978    0.149978    0.149978    0.149978    0.149978...
    0.149978    0.149978    0.149978    0.149978    0.149978    0.149978    0.149978    0.149978...
    0.149978    0.149978    0.149978    0.149978    0.149978    0.149978    0.149978    0.149978...
    0.149978    0.149978    0.149978    0.147509    0.147509    0.147509    0.147509    0.147509...
    0.147509    0.147509    0.147509    0.147509    0.147509    0.147509    0.147509    0.147509...
    0.147509    0.147509    0.147509    0.147509    0.147509    0.147509    0.147509    0.147509...
    0.147509    0.147509    0.147509    0.147509    0.147509    0.147509    0.147509    0.147509...
    0.147509    0.147509    0.147509    0.147509    0.147509    0.147509    0.147509    0.147509...
    0.147509    0.147509    0.147509    0.147509    0.147509    0.147509    0.147509    0.147509...
    0.147509    0.147509    0.147509    0.147509    0.147509    0.147509    0.147509    0.147509...
    0.147509    0.147509    0.147509    0.147509    0.147509    0.147509    0.147509    0.147509...
    0.147509    0.147509    0.147509    0.147509    0.147509    0.147509    0.147509    0.147509...
    0.147509    0.147509    0.147509    0.147509    0.147509    0.147509    0.147509    0.147509...
    0.147509    0.147509    0.147509    0.147509    0.147509    0.147509    0.147509    0.147509...
    0.147509    0.147509    0.147509    0.147509    0.147509    0.147509    0.147509    0.147509...
    0.147509    0.147509    0.147509    0.147509    0.147509    0.147509    0.147509    0.147509...
    0.147509    0.147509    0.147509    0.147509    0.147509    0.147509    0.147090    0.147090...
    0.147090    0.147090    0.147090    0.147090    0.147090    0.147090    0.147090    0.147090...
    0.147090    0.147090    0.147090    0.147090    0.147090    0.147090    0.147090    0.147090...
    0.147090    0.147090    0.147090    0.147090    0.147090    0.147090    0.147090    0.147090...
    0.147090    0.147090    0.147090    0.147090    0.147090    0.147090    0.147090    0.147090...
    0.147090    0.147090    0.147090    0.147090    0.147090    0.147090    0.147090    0.147090...
    0.147090    0.147090    0.147090    0.147090    0.147090    0.147090    0.147090    0.147090...
    0.147090    0.147090    0.147090    0.147090    0.147090    0.147090    0.147090    0.147090...
    0.147090    0.147090    0.147090    0.147090    0.147090    0.144757    0.143842    0.143842...
    0.143842    0.143842    0.143842    0.143842    0.143842    0.143842    0.143842    0.143842...
    0.143842    0.143842    0.143842    0.143842    0.143842    0.143842    0.143842    0.143842...
    0.143842    0.143842    0.143842    0.143842    0.143842    0.143842    0.143842    0.143842...
    0.143842    0.143842    0.143842    0.143842    0.143842    0.143842    0.143842    0.143842...
    0.143842    0.143842    0.143842    0.143842    0.143842    0.143842    0.143842    0.143842...
    0.142709    0.142709    0.142709    0.142709    0.142709    0.142709    0.142709    0.141911...
    0.141911    0.141911    0.141911    0.141911    0.141911    0.141911    0.141911    0.141911...
    0.141911    0.141911    0.141911    0.141911    0.141911    0.141911    0.141911    0.141911...
    0.141911    0.141911    0.141911    0.141911    0.141911    0.141911    0.141911    0.141911...
    0.141911    0.141911    0.141911    0.141911    0.141911    0.141911    0.141911    0.141911...
    0.141911    0.141911    0.141911    0.141911    0.141911    0.137974    0.137974    0.137974...
    0.137974    0.137974    0.137974    0.137974    0.137974    0.137974    0.137974    0.137449...
    0.137449    0.137449    0.137449    0.137449    0.137449    0.137449    0.137449    0.137449...
    0.137449    0.137449    0.137449    0.137449    0.137449    0.137449    0.137449    0.137449...
    0.137449    0.137449    0.137449    0.137449    0.137449    0.137449    0.137449    0.137449...
    0.137449    0.137449    0.137449    0.137449    0.137449    0.137449    0.137449    0.137449...
    0.137449    0.137449    0.137449    0.137449    0.137449    0.137449    0.137449    0.137449...
    0.137449    0.137449    0.137449    0.137449    0.137449    0.137449    0.137449    0.137449...
    0.137449    0.137449    0.137449    0.137449    0.137449    0.137449    0.137449    0.137449...
    0.137449    0.137449    0.137449    0.137449    0.137449    0.137449    0.137449    0.137449...
    0.137449    0.137449    0.137449    0.137449    0.137449    0.137449    0.137449    0.137449...
    0.137449    0.137449    0.137449    0.137449    0.137449    0.137449    0.137449    0.137449...
    0.137449    0.137449    0.137449    0.137449    0.137449    0.137449    0.137449    0.137449...
    0.137449    0.137449    0.137449    0.137449    0.137449    0.137449    0.137449    0.137449...
    0.137449    0.137449    0.137449    0.137449    0.137449    0.137449    0.137449    0.137449...
    0.137449    0.137449    0.137449    0.137449    0.137449    0.137449    0.137449    0.137449...
    0.137449    0.137449    0.137449    0.137449    0.137449    0.137449    0.137449    0.137449...
    0.137449    0.137449    0.137449    0.137449    0.137449    0.137449    0.137449    0.137449...
    0.137449    0.137449    0.137449    0.137449    0.137449    0.137449    0.137449    0.132678...
    0.132678    0.132678    0.132678    0.132678    0.132678    0.132678    0.132678    0.132678...
    0.132678    0.132678    0.132678    0.132678    0.132678    0.132678    0.132678    0.132678...
    0.132678    0.132678    0.132678    0.132678    0.132678    0.132678    0.132678    0.132678...
    0.132678    0.132678    0.132678    0.132678    0.132678    0.132678    0.132678    0.132678...
    0.132678    0.132678    0.132678    0.132678    0.132678    0.132678    0.132678    0.132678...
    0.132678    0.132678    0.132678    0.132678    0.132678    0.132678    0.132598    0.132598...
    0.132598    0.132598    0.132598    0.132598    0.132598    0.132598    0.132598    0.132598...
    0.132598    0.132598    0.132598    0.132598    0.132598    0.132598    0.132598    0.132598...
    0.132598    0.132598    0.132598    0.132598    0.132598    0.132598    0.132598    0.132598...
    0.132598    0.132598    0.132598    0.132598    0.132598    0.132598    0.132598    0.132598...
    0.132598    0.132598    0.132598    0.132598    0.132598    0.132598    0.132598    0.132598...
    0.132598    0.132598    0.132598    0.132598    0.132598    0.132598    0.132598    0.132598...
    0.132598    0.132598    0.132598    0.132598    0.132598    0.132598    0.132598    0.132598...
    0.132598    0.132598    0.132598    0.132598    0.132598    0.132598    0.132598    0.132598...
    0.132084    0.132084    0.132084    0.132084    0.132084    0.132084    0.132084    0.132084...
    0.132084    0.132084    0.132084    0.132084    0.132084    0.132084    0.132084    0.132084...
    0.132084    0.132084    0.132084    0.132084    0.132084    0.132084    0.132084    0.132084...
    0.132084    0.132084    0.132084    0.132084    0.132084    0.132084    0.132084    0.132084...
    0.132084    0.132084    0.132084    0.132084    0.132084    0.132084    0.132084    0.132084...
    0.132084    0.131772    0.131772    0.131772    0.131772    0.131772    0.131772    0.131772...
    0.131772    0.131772    0.131772    0.131772    0.131772    0.131772    0.131772    0.131772...
    0.131772    0.131772    0.131772    0.131772    0.131772    0.131772    0.131772    0.131772...
    0.131772    0.131772    0.131772    0.131772    0.131772    0.131772    0.131772    0.131772...
    0.131772    0.131772    0.131772    0.131772    0.131772    0.131772    0.131772    0.131772...
    0.131772    0.131772    0.131772    0.131772    0.131772    0.131772    0.131772    0.131772...
    0.131772    0.131772    0.131772    0.131772    0.131772    0.131772    0.131772    0.131772...
    0.131772    0.131772    0.131772    0.131772    0.131772    0.131772    0.131772    0.131772...
    0.131772    0.131496    0.131496    0.131496    0.131496    0.131496    0.131496    0.131496...
    0.131496    0.131496    0.131496    0.131496    0.131496    0.131496    0.131496    0.131496...
    0.131496    0.131496    0.131496    0.131496    0.130428    0.130428    0.130428    0.130428...
    0.130428    0.130428    0.130428    0.130428    0.130428    0.130428    0.130428    0.130428...
    0.130428    0.130428    0.130428    0.130428    0.130428    0.130428    0.130428    0.130428...
    0.130428    0.130428    0.130428    0.130428    0.130428    0.130428    0.130428    0.130428...
    0.130428    0.130428    0.130428    0.130428    0.130428    0.130428    0.130428    0.130428...
    0.130428    0.130428    0.130061    0.130061    0.130061    0.130061    0.130061    0.130061...
    0.129678    0.129678    0.129678    0.129678    0.129678    0.129678    0.129678    0.129678...
    0.129678    0.129678    0.129678    0.129678    0.129678    0.129678    0.129678    0.129678...
    0.129678    0.129678    0.129678    0.129678    0.129678    0.129678    0.129678    0.129678...
    0.129678    0.129678    0.128914    0.128914    0.128914    0.128901    0.128901    0.128901...
    0.128901    0.128901    0.128901    0.128901    0.128901    0.128901    0.128901    0.128901...
    0.128901    0.128901    0.128901    0.128901    0.128901    0.128901    0.128901    0.128901...
    0.128901    0.128901    0.128901    0.128901    0.128901    0.128901    0.128901    0.128901...
    0.128901    0.128901    0.128901    0.128901    0.128901    0.128901    0.128901    0.128901...
    0.128901    0.128901    0.128901    0.128901    0.128901    0.128901    0.128901    0.128901...
    0.128901    0.128901    0.128901    0.128901    0.128897    0.128897    0.128897    0.128897...
    0.128897    0.128897    0.128897    0.128897    0.128897    0.128897    0.128897    0.128897...
    0.128897    0.128897    0.128897    0.128897    0.128897    0.128897    0.128897    0.128897...
    0.128897    0.128897    0.128897    0.128897    0.128897    0.128897    0.128897    0.128897...
    0.128897    0.128897    0.128897    0.128897    0.128897    0.128897    0.128897    0.128897...
    0.128897    0.128897    0.128897    0.128897    0.128897    0.128897    0.128897    0.128897...
    0.128897    0.128897    0.128897    0.128897    0.128897    0.128897    0.128897    0.128897...
    0.128897    0.128897    0.128897    0.128897    0.128897    0.128897    0.128897    0.128897...
    0.128897    0.128897    0.128897    0.128897    0.128897    0.128897    0.128897    0.128897...
    0.128897    0.128897    0.128897    0.128897    0.128897    0.128897    0.128897    0.128897...
    0.128897    0.128897    0.128897    0.128897    0.128897    0.128897    0.128897    0.128897...
    0.128897    0.128897    0.128897    0.128897    0.128897    0.128897    0.128897    0.128897...
    0.128897    0.128897    0.128897    0.128897    0.128897    0.128897    0.128616    0.128616...
    0.128616    0.128616    0.128616    0.128616    0.128616    0.128616    0.128616    0.128616...
    0.128616    0.128616    0.128616    0.128616    0.128616    0.128616    0.128616    0.128616...
    0.128616    0.128616    0.128616    0.128616    0.128616    0.128616    0.128616    0.128616...
    0.128616    0.128616    0.128616    0.128616    0.128616    0.128616    0.128616    0.128616...
    0.128616    0.128616    0.128616    0.128616    0.128616    0.128616    0.128616    0.128616...
    0.128616    0.128616    0.128616    0.128616    0.128616    0.128616    0.128616    0.128616...
    0.128616    0.128616    0.128605    0.128605    0.128605    0.128605    0.128605    0.128605...
    0.128605    0.128605    0.128605    0.128605    0.128605    0.128605    0.128605    0.128605...
    0.128605    0.128605    0.128605    0.128605    0.128605    0.128605    0.128605    0.128605...
    0.128605    0.128605    0.128605    0.128605    0.128605    0.128605    0.128605    0.128605...
    0.128605    0.127756    0.126649    0.126649    0.126649    0.126649    0.126649    0.126649...
    0.126649    0.126649    0.126649    0.126649    0.126649    0.126649    0.126649    0.126649...
    0.126649    0.126649    0.126649    0.126649    0.126649    0.126649    0.126649    0.126649...
    0.126649    0.126649    0.126649    0.126649    0.126649    0.126649    0.126649    0.126649...
    0.126649    0.126649    0.126649    0.126649    0.126649    0.126649    0.126649    0.126649...
    0.126649    0.126649    0.126649    0.126649    0.126649    0.126649    0.126649    0.126649...
    0.126649    0.126649    0.126649    0.126649    0.126649    0.126649    0.126649    0.126649...
    0.126649    0.126649    0.126649    0.126649    0.126649    0.126649    0.126649    0.126649...
    0.126649    0.126649    0.126649    0.126649    0.126649    0.126649    0.126649    0.126649...
    0.126649    0.126649    0.126649    0.126649    0.126649    0.126649    0.126649    0.126649...
    0.126649    0.126649    0.126649    0.126649    0.126649    0.126649    0.126649    0.126649...
    0.126649    0.126649    0.126649    0.126649    0.126649    0.126649    0.126649    0.126649...
    0.126649    0.126649    0.126649    0.126649    0.126649    0.126649    0.126649    0.126649...
    0.126649    0.126649    0.126649    0.126649    0.126649    0.126649    0.126649    0.126649...
    0.126649    0.126649    0.126649    0.126649    0.126649    0.126649    0.126649    0.126649...
    0.126649    0.126649    0.126649    0.126649    0.126649    0.126649    0.126649    0.126649...
    0.126649    0.126649    0.126649    0.126649    0.126649    0.126649    0.126649    0.126649...
    0.126649    0.126649    0.126649    0.126649    0.126649    0.126649    0.126649    0.126649...
    0.126649    0.126649    0.126649    0.126649    0.126649    0.126649    0.126084    0.126084...
    0.126084    0.126084    0.126084    0.126084    0.126084    0.126084    0.126084    0.126084...
    0.126084    0.126084    0.126084    0.126084    0.126084    0.126084    0.126084    0.126084...
    0.126084    0.126084    0.126084    0.126084    0.126084    0.126084    0.126084    0.126084...
    0.126084    0.126084    0.126084    0.126084    0.126084    0.126084    0.126084    0.126084...
    0.126084    0.126084    0.126084    0.126084    0.126084    0.126084    0.126084    0.126084...
    0.126084    0.126084    0.126084    0.126084    0.126084    0.126084    0.124367    0.124367...
    0.124367    0.124367    0.124367    0.124367    0.124367    0.124367    0.124367    0.124367...
    0.124367    0.124367    0.124367    0.124367    0.124367    0.124367    0.124367    0.124367...
    0.124367    0.124367    0.124367    0.124367    0.124367    0.124367    0.124367    0.124367...
    0.124367    0.124367    0.124367    0.124367    0.124367    0.124367    0.124367    0.124367...
    0.124367    0.124367    0.124360    0.124360    0.124360    0.124360    0.124360    0.124360...
    0.124360    0.124360    0.124360    0.124360    0.124360    0.124360    0.124360    0.124360...
    0.124360    0.124360    0.124360    0.124360    0.124360    0.124360    0.124360    0.124360...
    0.124360    0.124360    0.124360    0.124360    0.124360    0.124295    0.124295    0.124295...
    0.124295    0.124295    0.124295    0.124295    0.124295    0.124295    0.124295    0.124295...
    0.124295    0.124295    0.124295    0.124295    0.124295    0.124295    0.124295    0.124295...
    0.124295    0.124295    0.124295    0.124295    0.124295    0.124052    0.124052    0.124052...
    0.124052    0.124052    0.124052    0.124052    0.124052    0.124052    0.124052    0.124052...
    0.124052    0.124052    0.123209    0.123209    0.123209    0.123209    0.123209    0.123209...
    0.123209    0.123209    0.123209    0.123209    0.123209    0.123209    0.123209    0.123209...
    0.123209    0.123209    0.123209    0.123209    0.123209    0.123209    0.123209    0.123209...
    0.123209    0.123209    0.123209    0.123209    0.123209    0.123209    0.123209    0.123209...
    0.123209    0.123209    0.123209    0.123209    0.123209    0.123209    0.123209    0.123209...
    0.123209    0.123209    0.123209    0.123209    0.123209    0.123209    0.123209    0.123209...
    0.123209    0.123209    0.123209    0.123209    0.123209    0.123209    0.123209    0.123209...
    0.123209    0.123209    0.123209    0.123209    0.123209    0.123209    0.123209    0.123209...
    0.123209    0.123209    0.123209    0.123209    0.123209    0.123209    0.123209    0.123209...
    0.123209    0.123209    0.123209    0.123209    0.123209    0.123209    0.123209    0.123209...
    0.123209    0.123209    0.123209    0.123209    0.123209    0.123209    0.123209    0.123209...
    0.123209    0.123209    0.123209    0.123209    0.123209    0.123209    0.123209    0.123209...
    0.123209    0.123209    0.123209    0.123209    0.123209    0.123209    0.123209    0.123209...
    0.123209    0.123209    0.123209    0.123209    0.123209    0.123209    0.123209    0.123209...
    0.123209    0.123209    0.123209    0.123209    0.123209    0.123209    0.123209    0.123209...
    0.123209    0.123209    0.123209    0.123209    0.123209    0.123209    0.123209    0.123209...
    0.123209    0.123209    0.123209    0.123209    0.123209    0.123209    0.123209    0.123209...
    0.123209    0.123209    0.123209    0.123209    0.123209    0.123209    0.123209    0.123209...
    0.123209    0.123209    0.123209    0.123209    0.123209    0.123209    0.123209    0.123209...
    0.123209    0.123209    0.123209    0.123209    0.123209    0.123209    0.123209    0.123209...
    0.123209    0.123209    0.123209    0.123209    0.123209    0.123209    0.123209    0.123209...
    0.123209    0.123209    0.123209    0.123209


    8.232305    0.995428    1.956537    1.007210    1.992674    8.176852...
    0.793282    1.008858    1.938458    0.976615    2.036572    0.807056...
    0.222522    0.973227    1.971314    1.092810    1.912138    0.209435...
    0.104148    1.071033    0.100000    0.101352    1.024262    0.100000...
    0.195026    1.112051    0.178651    0.998827    0.863224    0.885047...
    0.989776    0.825776    0.896545    0.916823    0.784098    0.949866...
                      1.0,  1.0,  2.0,  1.0,  2.0,  1.0,
                      1.0,  1.0,  2.0,  1.0,  2.0,  1.0,
                      1.0,  1.0,  2.0,  1.0,  2.0,  1.0,
                      0.1,  1.0,  0.1,  0.1,  1.0,  0.1,
                      0.1,  1.0,  0.1,  1.0,  1.0,  1.0,
                      1.0,  1.0,  1.0,  1.0,  1.0,  1.0}

299883
