# Supplementary material for: Biochemical systems identification by a random drift particle swarm optimization approach
Source: BMC Bioinformatics. 2014 May 16;15(Suppl 6):S1. doi: 10.1186/1471-2105-15-s6-s1 (PMC4158603; doi:10.1186/1471-2105-15-s6-s1)
Supplement: Additional file 2 — Data. This file includes the data of the best solution out of 20 runs of each tested algorithm. [file 1471-2105-15-S6-S1-S2.zip › data/three-step pathways/data_exp.txt]

  0.011537  0.280577  0.282859  0.254568  0.338547  0.285774  0.542921  0.562153
  0.009905  0.101578  0.099596  0.144230  0.248587  0.221034  0.308560  0.300359
  0.009901  0.050176  0.043500  0.083579  0.165292  0.147922  0.218510  0.201195
  0.009901  0.032692  0.026848  0.050292  0.107726  0.095553  0.178647  0.160960
  0.009901  0.025384  0.020409  0.032024  0.071502  0.062532  0.158679  0.141774
  0.009901  0.021711  0.017317  0.021999  0.049464  0.042534  0.147385  0.131294
  0.009901  0.019570  0.015580  0.016496  0.036189  0.030575  0.140243  0.124881
  0.009901  0.018160  0.014473  0.013477  0.028166  0.023420  0.135251  0.120542
  0.009901  0.017135  0.013692  0.011819  0.023250  0.019093  0.131451  0.117332
  0.009901  0.016330  0.013091  0.010910  0.020161  0.016423  0.128361  0.114773
  0.009901  0.015662  0.012597  0.010411  0.018150  0.014721  0.125723  0.112609
  0.009901  0.015088  0.012173  0.010137  0.016778  0.013587  0.123398  0.110703
  0.009901  0.014581  0.011796  0.009987  0.015790  0.012790  0.121305  0.108976
  0.009901  0.014127  0.011454  0.009904  0.015039  0.012196  0.119396  0.107383
  0.009901  0.013715  0.011140  0.009859  0.014438  0.011725  0.117640  0.105899
  0.009901  0.013340  0.010850  0.009834  0.013936  0.011335  0.116014  0.104505
  0.009901  0.012996  0.010579  0.009820  0.013504  0.010997  0.114504  0.103191
  0.009901  0.012680  0.010327  0.009813  0.013122  0.010697  0.113098  0.101950
  0.009901  0.012388  0.010091  0.009809  0.012779  0.010424  0.111785  0.100775
  0.009901  0.012118  0.009870  0.009806  0.012468  0.010174  0.110558  0.099661
  0.176763  0.020174  0.009795  0.065416  0.013516  0.009960  0.153907  0.099633
  0.177176  0.045579  0.010642  0.103791  0.021858  0.009992  0.230858  0.105138
  0.177177  0.074105  0.013933  0.124870  0.038206  0.010906  0.291346  0.122535
  0.177177  0.093384  0.021299  0.136439  0.056529  0.013794  0.325445  0.153048
  0.177177  0.104094  0.032359  0.142788  0.071951  0.019499  0.343380  0.188686
  0.177177  0.110872  0.044411  0.146272  0.083467  0.027648  0.354912  0.220423
  0.177177  0.116049  0.054673  0.148184  0.091912  0.036770  0.363739  0.243906
  0.177177  0.120028  0.061888  0.149234  0.098185  0.045276  0.370364  0.258953
  0.177177  0.122761  0.066197  0.149810  0.102813  0.052174  0.374767  0.267389
  0.177177  0.124354  0.068375  0.150126  0.106100  0.057177  0.377234  0.271436
  0.177177  0.125087  0.069242  0.150299  0.108295  0.060475  0.378301  0.272933
  0.177177  0.125281  0.069413  0.150394  0.109646  0.062460  0.378524  0.273132
  0.177177  0.125199  0.069276  0.150447  0.110396  0.063541  0.378332  0.272779
  0.177177  0.125014  0.069042  0.150475  0.110755  0.064055  0.377999  0.272272
  0.177177  0.124821  0.068813  0.150491  0.110882  0.064243  0.377670  0.271796
  0.177177  0.124660  0.068627  0.150500  0.110889  0.064265  0.377404  0.271420
  0.177177  0.124544  0.068493  0.150504  0.110844  0.064214  0.377215  0.271152
  0.177177  0.124466  0.068404  0.150507  0.110785  0.064144  0.377091  0.270977
  0.177177  0.124419  0.068350  0.150508  0.110732  0.064078  0.377017  0.270872
  0.177177  0.124394  0.068319  0.150509  0.110690  0.064026  0.376977  0.270814
  0.819455  0.339768  0.091930  0.271630  0.143465  0.067142  0.785145  0.335788
  0.821048  0.522904  0.183281  0.352470  0.218616  0.090957  1.092131  0.504702
  0.821051  0.606991  0.297530  0.396865  0.284535  0.139297  1.269970  0.676765
  0.821051  0.646408  0.369621  0.421230  0.330715  0.191213  1.368229  0.779333
  0.821051  0.663580  0.398385  0.434602  0.360423  0.231094  1.413146  0.818447
  0.821051  0.668736  0.403894  0.441940  0.378350  0.256340  1.425222  0.823700
  0.821051  0.668224  0.400558  0.445968  0.388453  0.270150  1.421750  0.816776
  0.821051  0.665854  0.395488  0.448178  0.393712  0.276659  1.413799  0.808191
  0.821051  0.663496  0.391348  0.449391  0.396199  0.279152  1.406561  0.801594
  0.821051  0.661791  0.388679  0.450057  0.397235  0.279744  1.401563  0.797495
  0.821051  0.660767  0.387226  0.450422  0.397588  0.279609  1.398664  0.795333
  0.821051  0.660243  0.386562  0.450623  0.397662  0.279304  1.397230  0.794384
  0.821051  0.660022  0.386332  0.450733  0.397647  0.279042  1.396652  0.794081
  0.821051  0.659956  0.386302  0.450793  0.397618  0.278874  1.396501  0.794065
  0.821051  0.659958  0.386343  0.450826  0.397598  0.278785  1.396524  0.794142
  0.821051  0.659979  0.386394  0.450845  0.397589  0.278748  1.396595  0.794227
  0.821051  0.660000  0.386434  0.450855  0.397588  0.278739  1.396660  0.794291
  0.821051  0.660016  0.386460  0.450860  0.397591  0.278741  1.396704  0.794329
  0.821051  0.660025  0.386473  0.450863  0.397594  0.278747  1.396730  0.794350
  0.821051  0.660029  0.386479  0.450865  0.397597  0.278752  1.396743  0.794358
  0.987241  0.836026  0.473100  0.468965  0.413381  0.286668  2.427289  0.993286
  0.987653  0.896285  0.594435  0.481560  0.437328  0.316043  3.070747  1.254733
  0.987654  0.920204  0.667991  0.488479  0.455086  0.349220  3.512914  1.451404
  0.987654  0.932198  0.708199  0.492276  0.466853  0.376188  3.819146  1.581542
  0.987654  0.938919  0.730500  0.494360  0.474373  0.395554  4.029340  1.663849
  0.987654  0.942924  0.743313  0.495503  0.479112  0.408688  4.172120  1.715344
  0.987654  0.945401  0.750948  0.496131  0.482083  0.417340  4.268336  1.747765
  0.987654  0.946972  0.755650  0.496475  0.483945  0.422956  4.332860  1.768475
  0.987654  0.947984  0.758632  0.496664  0.485115  0.426577  4.376043  1.781930
  0.987654  0.948645  0.760568  0.496768  0.485853  0.428910  4.404953  1.790815
  0.987654  0.949081  0.761850  0.496825  0.486321  0.430416  4.424344  1.796764
  0.987654  0.949371  0.762710  0.496856  0.486619  0.431393  4.437391  1.800789
  0.987654  0.949565  0.763294  0.496874  0.486811  0.432031  4.446202  1.803535
  0.987654  0.949696  0.763693  0.496883  0.486934  0.432450  4.452174  1.805418
  0.987654  0.949784  0.763967  0.496888  0.487015  0.432727  4.456238  1.806715
  0.987654  0.949845  0.764156  0.496891  0.487068  0.432912  4.459014  1.807611
  0.987654  0.949886  0.764286  0.496893  0.487103  0.433036  4.460915  1.808231
  0.987654  0.949914  0.764377  0.496893  0.487126  0.433119  4.462222  1.808661
  0.987654  0.949934  0.764439  0.496894  0.487141  0.433176  4.463121  1.808959
  0.987654  0.949947  0.764483  0.496894  0.487152  0.433214  4.463742  1.809166
  0.012323  0.825222  0.706906  0.318537  0.480027  0.429859  2.022373  1.508229
  0.009905  0.569242  0.502005  0.179383  0.447277  0.405732  1.057505  0.927593
  0.009899  0.323273  0.265180  0.102871  0.379744  0.342450  0.641859  0.555264
  0.009899  0.178659  0.140653  0.060879  0.293968  0.259000  0.441223  0.383290
  0.009899  0.112069  0.089403  0.037834  0.215831  0.186377  0.342561  0.303045
  0.009899  0.081338  0.066562  0.025186  0.156956  0.133940  0.290676  0.261536
  0.009899  0.065452  0.054833  0.018245  0.116373  0.098861  0.260529  0.237600
  0.009899  0.056121  0.047963  0.014436  0.089389  0.076063  0.241122  0.222326
  0.009899  0.049981  0.043467  0.012345  0.071587  0.061319  0.227409  0.211659
  0.009899  0.045552  0.040245  0.011198  0.059723  0.051680  0.216940  0.203616
  0.009899  0.042124  0.037765  0.010568  0.051628  0.045229  0.208459  0.197173
  0.009899  0.039336  0.035753  0.010223  0.045916  0.040764  0.201290  0.191769
  0.009899  0.036987  0.034058  0.010033  0.041722  0.037545  0.195050  0.187087
  0.009899  0.034962  0.032592  0.009929  0.038513  0.035118  0.189510  0.182939
  0.009899  0.033187  0.031301  0.009872  0.035959  0.033208  0.184528  0.179207
  0.009899  0.031614  0.030149  0.009840  0.033855  0.031646  0.180005  0.175814
  0.009899  0.030208  0.029112  0.009823  0.032073  0.030326  0.175872  0.172707
  0.009899  0.028944  0.028174  0.009814  0.030532  0.029184  0.172076  0.169846
  0.009899  0.027801  0.027319  0.009808  0.029176  0.028176  0.168578  0.167203
  0.009899  0.026763  0.026538  0.009806  0.027969  0.027276  0.165343  0.164752
  0.176265  0.035530  0.026182  0.065271  0.028467  0.026509  0.200463  0.164200
  0.176678  0.059670  0.027760  0.103550  0.036315  0.026336  0.262004  0.170588
  0.176679  0.084626  0.032586  0.124575  0.050945  0.027638  0.311321  0.186831
  0.176679  0.101837  0.041041  0.136115  0.067014  0.031251  0.341121  0.211271
  0.176679  0.112125  0.051651  0.142447  0.080724  0.037318  0.358157  0.237784
  0.176679  0.118701  0.062014  0.145923  0.091179  0.044993  0.369058  0.260797
  0.176679  0.123397  0.070423  0.147830  0.098884  0.052958  0.376841  0.277948
  0.176679  0.126819  0.076369  0.148877  0.104534  0.060108  0.382434  0.289391
  0.176679  0.129173  0.080144  0.149452  0.108637  0.065867  0.386206  0.296374
  0.176679  0.130650  0.082327  0.149767  0.111545  0.070131  0.388521  0.300296
  0.176679  0.131478  0.083474  0.149940  0.113529  0.073077  0.389787  0.302302
  0.176679  0.131878  0.084004  0.150035  0.114822  0.074993  0.390375  0.303199
  0.176679  0.132024  0.084197  0.150087  0.115618  0.076170  0.390573  0.303503
  0.176679  0.132039  0.084223  0.150116  0.116078  0.076851  0.390573  0.303518
  0.176679  0.131996  0.084178  0.150131  0.116324  0.077218  0.390491  0.303415
  0.176679  0.131938  0.084112  0.150140  0.116439  0.077396  0.390391  0.303283
  0.176679  0.131883  0.084048  0.150145  0.116483  0.077469  0.390299  0.303160
  0.176679  0.131839  0.083996  0.150147  0.116489  0.077486  0.390227  0.303063
  0.176679  0.131807  0.083958  0.150149  0.116479  0.077479  0.390175  0.302991
  0.176679  0.131785  0.083931  0.150150  0.116465  0.077463  0.390140  0.302942
  0.808887  0.344801  0.109424  0.270076  0.148706  0.080785  0.795865  0.368524
  0.810454  0.523087  0.201892  0.350168  0.221964  0.104812  1.101876  0.534452
  0.810458  0.605196  0.313951  0.394152  0.286180  0.151890  1.281084  0.705118
  0.810458  0.644276  0.386534  0.418291  0.331261  0.202180  1.382544  0.812584
  0.810458  0.662324  0.418693  0.431539  0.360438  0.241417  1.432691  0.859765
  0.810458  0.668983  0.428176  0.438810  0.378284  0.267088  1.450585  0.872318
  0.810458  0.669978  0.427975  0.442800  0.388594  0.281927  1.451919  0.870316
  0.810458  0.668743  0.424840  0.444990  0.394182  0.289589  1.447088  0.864369
  0.810458  0.667062  0.421639  0.446192  0.396993  0.293060  1.441436  0.858819
  0.810458  0.665666  0.419271  0.446851  0.398283  0.294347  1.436984  0.854878
  0.810458  0.664723  0.417792  0.447213  0.398805  0.294635  1.434076  0.852485
  0.810458  0.664170  0.416983  0.447412  0.398974  0.294549  1.432416  0.851209
  0.810458  0.663884  0.416598  0.447521  0.399002  0.294376  1.431581  0.850620
  0.810458  0.663758  0.416448  0.447581  0.398987  0.294227  1.431224  0.850401
  0.810458  0.663714  0.416411  0.447614  0.398966  0.294127  1.431110  0.850357
  0.810458  0.663708  0.416419  0.447632  0.398951  0.294070  1.431103  0.850380
  0.810458  0.663715  0.416440  0.447642  0.398944  0.294043  1.431130  0.850417
  0.810458  0.663725  0.416459  0.447647  0.398941  0.294032  1.431161  0.850449
  0.810458  0.663733  0.416472  0.447650  0.398941  0.294030  1.431185  0.850472
  0.810458  0.663738  0.416481  0.447652  0.398942  0.294031  1.431200  0.850485
  0.971964  0.829176  0.497440  0.465479  0.413779  0.301152  2.463964  1.048724
  0.972364  0.885953  0.610221  0.477887  0.436376  0.327640  3.110253  1.312159
  0.972365  0.908639  0.679310  0.484704  0.453183  0.357759  3.557485  1.515431
  0.972365  0.920134  0.717977  0.488444  0.464357  0.382489  3.871424  1.654914
  0.972365  0.926668  0.740091  0.490497  0.471528  0.400466  4.091135  1.747015
  0.972365  0.930634  0.753258  0.491624  0.476071  0.412833  4.244077  1.807390
  0.972365  0.933144  0.761409  0.492242  0.478940  0.421116  4.350131  1.847258
  0.972365  0.934776  0.766632  0.492582  0.480755  0.426595  4.423556  1.873938
  0.972365  0.935859  0.770074  0.492768  0.481909  0.430206  4.474414  1.892059
  0.972365  0.936589  0.772394  0.492870  0.482648  0.432588  4.509712  1.904535
  0.972365  0.937087  0.773987  0.492926  0.483125  0.434168  4.534286  1.913221
  0.972365  0.937430  0.775094  0.492957  0.483436  0.435223  4.551455  1.919321
  0.972365  0.937668  0.775870  0.492974  0.483640  0.435933  4.563496  1.923633
  0.972365  0.937835  0.776419  0.492983  0.483776  0.436415  4.571972  1.926694
  0.972365  0.937951  0.776808  0.492988  0.483867  0.436744  4.577958  1.928875
  0.972365  0.938034  0.777086  0.492991  0.483929  0.436972  4.582199  1.930432
  0.972365  0.938092  0.777284  0.492993  0.483971  0.437129  4.585210  1.931545
  0.972365  0.938134  0.777425  0.492994  0.484000  0.437240  4.587354  1.932342
  0.972365  0.938163  0.777526  0.492994  0.484020  0.437317  4.588882  1.932913
  0.972365  0.938184  0.777599  0.492994  0.484034  0.437372  4.589974  1.933323
  0.012273  0.767153  0.691561  0.315912  0.469510  0.428399  2.190795  1.726883
  0.009894  0.595647  0.572479  0.177935  0.439517  0.409988  1.255267  1.198475
  0.009888  0.426387  0.406732  0.102071  0.391168  0.371142  0.859817  0.820107
  0.009888  0.306319  0.285702  0.060435  0.332903  0.316658  0.658788  0.625281
  0.009888  0.234262  0.219315  0.037585  0.276678  0.262711  0.550272  0.527433
  0.009888  0.193068  0.183541  0.025045  0.230044  0.218703  0.488726  0.474209
  0.009888  0.168517  0.162828  0.018162  0.194611  0.186005  0.451123  0.442441
  0.009888  0.152707  0.149760  0.014385  0.168801  0.162694  0.426137  0.421774
  0.009888  0.141667  0.140832  0.012312  0.150238  0.146286  0.408174  0.407275
  0.009888  0.133403  0.134307  0.011175  0.136797  0.134680  0.394390  0.396443
  0.009888  0.126877  0.129274  0.010550  0.126876  0.126329  0.383279  0.387938
  0.009888  0.121522  0.125228  0.010208  0.119353  0.120168  0.374009  0.381002
  0.009888  0.117011  0.121875  0.010020  0.113477  0.115487  0.366091  0.375188
  0.009888  0.113144  0.119036  0.009916  0.108753  0.111822  0.359220  0.370216
  0.009888  0.109788  0.116594  0.009860  0.104859  0.108869  0.353194  0.365905
  0.009888  0.106850  0.114470  0.009829  0.101578  0.106430  0.347869  0.362130
  0.009888  0.104261  0.112607  0.009812  0.098768  0.104373  0.343137  0.358800
  0.009888  0.101968  0.110963  0.009802  0.096329  0.102610  0.338915  0.355846
  0.009888  0.099930  0.109506  0.009797  0.094192  0.101080  0.335134  0.353215
  0.009888  0.098111  0.108209  0.009794  0.092305  0.099739  0.331740  0.350864
  0.172687  0.105390  0.108034  0.064225  0.092073  0.098676  0.349842  0.351321
  0.173091  0.119033  0.110883  0.101803  0.096264  0.098632  0.375066  0.357455
  0.173092  0.131121  0.115913  0.122444  0.103298  0.100132  0.395539  0.367050
  0.173092  0.139750  0.121615  0.133772  0.110753  0.102952  0.409604  0.377316
  0.173092  0.145539  0.126884  0.139989  0.117273  0.106482  0.418910  0.386455
  0.173092  0.149427  0.131198  0.143401  0.122459  0.110112  0.425135  0.393754
  0.173092  0.152080  0.134472  0.145274  0.126388  0.113423  0.429378  0.399198
  0.173092  0.153908  0.136838  0.146302  0.129282  0.116207  0.432295  0.403088
  0.173092  0.155167  0.138495  0.146866  0.131379  0.118420  0.434299  0.405791
  0.173092  0.156028  0.139630  0.147175  0.132877  0.120106  0.435667  0.407635
  0.173092  0.156612  0.140398  0.147345  0.133936  0.121352  0.436592  0.408876
  0.173092  0.157004  0.140911  0.147438  0.134676  0.122250  0.437212  0.409704
  0.173092  0.157266  0.141252  0.147489  0.135189  0.122887  0.437624  0.410252
  0.173092  0.157438  0.141476  0.147518  0.135541  0.123330  0.437896  0.410613
  0.173092  0.157552  0.141624  0.147533  0.135781  0.123636  0.438074  0.410850
  0.173092  0.157626  0.141720  0.147541  0.135943  0.123845  0.438191  0.411005
  0.173092  0.157674  0.141783  0.147546  0.136052  0.123985  0.438266  0.411105
  0.173092  0.157705  0.141823  0.147549  0.136124  0.124080  0.438315  0.411171
  0.173092  0.157725  0.141849  0.147550  0.136172  0.124143  0.438347  0.411213
  0.173092  0.157738  0.141866  0.147551  0.136204  0.124185  0.438367  0.411240
  0.738694  0.352059  0.170786  0.259247  0.165294  0.127727  0.830425  0.477686
  0.740096  0.503807  0.257262  0.334149  0.229286  0.149830  1.128648  0.630730
  0.740100  0.573991  0.351508  0.375285  0.285271  0.189057  1.309859  0.789686
  0.740100  0.608332  0.415201  0.397860  0.324817  0.230153  1.418030  0.902351
  0.740100  0.625949  0.449153  0.410250  0.350764  0.263252  1.479807  0.965945
  0.740100  0.634624  0.464927  0.417049  0.367101  0.286397  1.511600  0.996293
  0.740100  0.638435  0.471252  0.420781  0.377039  0.301213  1.525542  1.008307
  0.740100  0.639754  0.473135  0.422829  0.382879  0.310094  1.530073  1.011557
  0.740100  0.639932  0.473171  0.423953  0.386187  0.315118  1.530342  1.011229
  0.740100  0.639684  0.472601  0.424570  0.387986  0.317800  1.529100  1.009816
  0.740100  0.639346  0.471961  0.424909  0.388920  0.319140  1.527623  1.008365
  0.740100  0.639051  0.471440  0.425094  0.389379  0.319754  1.526391  1.007224
  0.740100  0.638835  0.471073  0.425196  0.389589  0.320001  1.525509  1.006437
  0.740100  0.638692  0.470837  0.425252  0.389675  0.320075  1.524937  1.005940
  0.740100  0.638605  0.470697  0.425283  0.389703  0.320078  1.524591  1.005647
  0.740100  0.638555  0.470618  0.425300  0.389708  0.320058  1.524396  1.005485
  0.740100  0.638529  0.470577  0.425309  0.389705  0.320035  1.524292  1.005402
  0.740100  0.638516  0.470558  0.425314  0.389700  0.320017  1.524242  1.005363
  0.740100  0.638510  0.470550  0.425317  0.389695  0.320004  1.524220  1.005348
  0.740100  0.638507  0.470547  0.425318  0.389692  0.319996  1.524213  1.005343
  0.872486  0.762405  0.528742  0.441315  0.401314  0.324787  2.537089  1.193373
  0.872814  0.805762  0.610548  0.452467  0.419353  0.343090  3.180517  1.454123
  0.872815  0.823476  0.662394  0.458593  0.432957  0.364562  3.635876  1.668637
  0.872815  0.832699  0.692993  0.461955  0.442111  0.382776  3.967063  1.828232
  0.872815  0.838123  0.711598  0.463800  0.448065  0.396468  4.209990  1.943451
  0.872815  0.841551  0.723418  0.464813  0.451897  0.406229  4.388819  2.026219
  0.872815  0.843823  0.731239  0.465368  0.454366  0.413024  4.520820  2.085996
  0.872815  0.845380  0.736591  0.465673  0.455967  0.417712  4.618539  2.129568
  0.872815  0.846473  0.740353  0.465841  0.457016  0.420947  4.691116  2.161639
  0.872815  0.847254  0.743053  0.465933  0.457712  0.423190  4.745206  2.185451
  0.872815  0.847821  0.745022  0.465983  0.458181  0.424760  4.785658  2.203260
  0.872815  0.848237  0.746476  0.466011  0.458502  0.425869  4.816011  2.216653
  0.872815  0.848545  0.747559  0.466026  0.458725  0.426661  4.838854  2.226768
  0.872815  0.848774  0.748370  0.466034  0.458882  0.427232  4.856091  2.234431
  0.872815  0.848946  0.748981  0.466039  0.458994  0.427649  4.869128  2.240249
  0.872815  0.849075  0.749443  0.466041  0.459074  0.427955  4.879007  2.244673
  0.872815  0.849172  0.749793  0.466043  0.459133  0.428182  4.886504  2.248040
  0.872815  0.849246  0.750059  0.466043  0.459177  0.428351  4.892202  2.250606
  0.872815  0.849302  0.750261  0.466044  0.459209  0.428477  4.896536  2.252562
  0.872815  0.849344  0.750415  0.466044  0.459233  0.428572  4.899836  2.254054
  0.011943  0.472761  0.456884  0.297873  0.407669  0.384438  2.659547  2.245900
  0.009809  0.437276  0.441828  0.167984  0.364498  0.350877  1.770789  1.888136
  0.009804  0.404748  0.418642  0.096572  0.333179  0.328120  1.415164  1.556582
  0.009804  0.381470  0.394284  0.057380  0.309727  0.310137  1.246462  1.335347
  0.009804  0.365310  0.374333  0.035872  0.292340  0.295114  1.151336  1.202256
  0.009804  0.353776  0.360012  0.024067  0.279544  0.282855  1.091243  1.122985
  0.009804  0.345285  0.350178  0.017589  0.270120  0.273269  1.050333  1.074125
  0.009804  0.338825  0.343372  0.014033  0.263126  0.266013  1.020803  1.042372
  0.009804  0.333740  0.338507  0.012082  0.257862  0.260615  0.998419  1.020511
  0.009804  0.329615  0.334882  0.011011  0.253825  0.256610  0.980774  1.004614
  0.009804  0.326189  0.332072  0.010424  0.250659  0.253615  0.966450  0.992498
  0.009804  0.323293  0.329820  0.010101  0.248120  0.251339  0.954579  0.982913
  0.009804  0.320819  0.327969  0.009924  0.246042  0.249573  0.944601  0.975116
  0.009804  0.318690  0.326418  0.009827  0.244312  0.248175  0.936136  0.968646
  0.009804  0.316849  0.325104  0.009774  0.242852  0.247044  0.928911  0.963206
  0.009804  0.315255  0.323980  0.009744  0.241608  0.246114  0.922718  0.958589
  0.009804  0.313872  0.323014  0.009728  0.240541  0.245337  0.917397  0.954646
  0.009804  0.312672  0.322182  0.009719  0.239620  0.244681  0.912816  0.951267
  0.009804  0.311631  0.321462  0.009715  0.238824  0.244122  0.908868  0.948362
  0.009804  0.310727  0.320841  0.009712  0.238134  0.243644  0.905463  0.945860
  0.150218  0.308106  0.320229  0.057510  0.237485  0.243239  0.890938  0.942853
  0.150566  0.296724  0.317423  0.090590  0.235059  0.242596  0.846480  0.929498
  0.150567  0.283144  0.312140  0.108761  0.230225  0.241130  0.800741  0.907582
  0.150567  0.270731  0.305900  0.118733  0.223985  0.238769  0.762531  0.883798
  0.150567  0.260428  0.299903  0.124206  0.217409  0.235838  0.732725  0.862293
  0.150567  0.252245  0.294726  0.127210  0.211210  0.232742  0.710064  0.844543
  0.150567  0.245891  0.290514  0.128858  0.205751  0.229792  0.693007  0.830572
  0.150567  0.241019  0.287203  0.129763  0.201154  0.227169  0.680215  0.819849
  0.150567  0.237308  0.284650  0.130259  0.197397  0.224944  0.670630  0.811726
  0.150567  0.234494  0.282705  0.130532  0.194393  0.223120  0.663445  0.805612
  0.150567  0.232365  0.281231  0.130681  0.192028  0.221660  0.658056  0.801024
  0.150567  0.230757  0.280119  0.130763  0.190186  0.220510  0.654011  0.797586
  0.150567  0.229544  0.279282  0.130808  0.188763  0.219616  0.650973  0.795010
  0.150567  0.228628  0.278653  0.130833  0.187671  0.218928  0.648690  0.793079
  0.150567  0.227938  0.278179  0.130847  0.186837  0.218401  0.646973  0.791632
  0.150567  0.227418  0.277824  0.130854  0.186202  0.217999  0.645682  0.790547
  0.150567  0.227027  0.277556  0.130858  0.185720  0.217695  0.644711  0.789732
  0.150567  0.226732  0.277356  0.130860  0.185354  0.217464  0.643980  0.789121
  0.150567  0.226510  0.277205  0.130862  0.185078  0.217290  0.643431  0.788662
  0.150567  0.226343  0.277091  0.130862  0.184869  0.217159  0.643018  0.788317
  0.450630  0.314249  0.290619  0.202477  0.198021  0.218466  0.973138  0.848003
  0.451374  0.368943  0.319902  0.251419  0.225039  0.225717  1.224949  0.962909
  0.451375  0.395102  0.346418  0.278300  0.248868  0.237098  1.398137  1.081284
  0.451375  0.408888  0.365470  0.293053  0.266257  0.248938  1.515334  1.180995
  0.451375  0.416880  0.378122  0.301150  0.278139  0.259160  1.595428  1.257008
  0.451375  0.421817  0.386351  0.305593  0.286046  0.267164  1.650596  1.311951
  0.451375  0.424985  0.391706  0.308032  0.291255  0.273094  1.688669  1.350526
  0.451375  0.427064  0.395214  0.309370  0.294675  0.277344  1.714899  1.377176
  0.451375  0.428445  0.397529  0.310105  0.296922  0.280328  1.732913  1.395422
  0.451375  0.429370  0.399067  0.310508  0.298402  0.282396  1.745241  1.407850
  0.451375  0.429991  0.400094  0.310729  0.299379  0.283816  1.753654  1.416289
  0.451375  0.430410  0.400782  0.310851  0.300027  0.284787  1.759380  1.422010
  0.451375  0.430693  0.401244  0.310917  0.300457  0.285447  1.763269  1.425882
  0.451375  0.430883  0.401555  0.310954  0.300743  0.285896  1.765907  1.428502
  0.451375  0.431012  0.401765  0.310974  0.300935  0.286200  1.767693  1.430273
  0.451375  0.431099  0.401906  0.310985  0.301063  0.286406  1.768902  1.431470
  0.451375  0.431158  0.402001  0.310991  0.301149  0.286545  1.769719  1.432279
  0.451375  0.431197  0.402065  0.310994  0.301206  0.286639  1.770271  1.432825
  0.451375  0.431224  0.402109  0.310996  0.301245  0.286703  1.770645  1.433194
  0.451375  0.431242  0.402138  0.310997  0.301271  0.286746  1.770897  1.433443
  0.497398  0.462223  0.411718  0.319308  0.305145  0.287626  2.602187  1.556798
  0.497512  0.475053  0.428191  0.325133  0.311775  0.291512  3.176157  1.762480
  0.497512  0.480844  0.440810  0.328333  0.317137  0.296864  3.611436  1.962576
  0.497512  0.484092  0.449490  0.330090  0.320948  0.302054  3.955023  2.137560
  0.497512  0.486143  0.455481  0.331053  0.323557  0.306428  4.232011  2.285332
  0.497512  0.487536  0.459727  0.331582  0.325328  0.309888  4.458183  2.408640
  0.497512  0.488531  0.462825  0.331873  0.326536  0.312544  4.644469  2.511248
  0.497512  0.489269  0.465146  0.332032  0.327372  0.314560  4.798880  2.596731
  0.497512  0.489829  0.466926  0.332120  0.327959  0.316088  4.927506  2.668140
  0.497512  0.490265  0.468315  0.332168  0.328381  0.317253  5.035078  2.727980
  0.497512  0.490610  0.469417  0.332194  0.328690  0.318149  5.125339  2.778278
  0.497512  0.490885  0.470302  0.332208  0.328922  0.318844  5.201283  2.820671
  0.497512  0.491109  0.471021  0.332216  0.329099  0.319391  5.265329  2.856485
  0.497512  0.491291  0.471609  0.332221  0.329237  0.319826  5.319447  2.886802
  0.497512  0.491441  0.472094  0.332223  0.329346  0.320175  5.365252  2.912508
  0.497512  0.491565  0.472497  0.332224  0.329433  0.320457  5.404077  2.934332
  0.497512  0.491668  0.472832  0.332225  0.329503  0.320688  5.437025  2.952881
  0.497512  0.491754  0.473112  0.332225  0.329561  0.320878  5.465014  2.968662
  0.497512  0.491826  0.473347  0.332226  0.329609  0.321035  5.488812  2.982096
  0.497512  0.491887  0.473545  0.332226  0.329648  0.321166  5.509062  2.993541
