# Supplementary material for: Biochemical systems identification by a random drift particle swarm optimization approach
Source: BMC Bioinformatics. 2014 May 16;15(Suppl 6):S1. doi: 10.1186/1471-2105-15-s6-s1 (PMC4158603; doi:10.1186/1471-2105-15-s6-s1)
Supplement: Additional file 2 — Data. This file includes the data of the best solution out of 20 runs of each tested algorithm. [file 1471-2105-15-S6-S1-S2.zip › data/three-step pathways/data_pred.txt]

  0.011567  0.278427  0.286021  0.254426  0.337606  0.286436  0.545025  0.563066
  0.009886  0.100942  0.101115  0.143969  0.247584  0.222114  0.309825  0.301027
  0.009881  0.049838  0.044137  0.083325  0.164504  0.148881  0.219304  0.201505
  0.009881  0.032442  0.027202  0.050085  0.107136  0.096264  0.179202  0.161099
  0.009881  0.025169  0.020656  0.031866  0.071053  0.063041  0.159109  0.141830
  0.009881  0.021514  0.017514  0.021879  0.049108  0.042904  0.147743  0.131301
  0.009881  0.019384  0.015749  0.016406  0.035893  0.030854  0.140555  0.124858
  0.009881  0.017981  0.014624  0.013405  0.027908  0.023639  0.135531  0.120497
  0.009881  0.016961  0.013830  0.011761  0.023017  0.019274  0.131707  0.117271
  0.009881  0.016160  0.013220  0.010860  0.019945  0.016578  0.128596  0.114699
  0.009881  0.015496  0.012719  0.010366  0.017944  0.014859  0.125940  0.112525
  0.009881  0.014924  0.012288  0.010095  0.016580  0.013713  0.123599  0.110611
  0.009881  0.014419  0.011905  0.009946  0.015598  0.012907  0.121492  0.108876
  0.009881  0.013967  0.011559  0.009865  0.014851  0.012305  0.119570  0.107278
  0.009881  0.013558  0.011241  0.009820  0.014254  0.011829  0.117800  0.105788
  0.009881  0.013184  0.010946  0.009796  0.013756  0.011433  0.116163  0.104390
  0.009881  0.012842  0.010672  0.009782  0.013326  0.011091  0.114643  0.103072
  0.009881  0.012527  0.010417  0.009775  0.012947  0.010787  0.113226  0.101827
  0.009881  0.012237  0.010178  0.009771  0.012607  0.010512  0.111905  0.100649
  0.009881  0.011969  0.009954  0.009769  0.012298  0.010258  0.110669  0.099532
  0.176010  0.019904  0.009875  0.065114  0.013326  0.010041  0.153792  0.099482
  0.176434  0.044911  0.010710  0.103316  0.021530  0.010068  0.230487  0.104871
  0.176436  0.073055  0.013968  0.124274  0.037625  0.010969  0.290957  0.121980
  0.176436  0.092150  0.021278  0.135761  0.055704  0.013829  0.325175  0.152105
  0.176436  0.102768  0.032293  0.142057  0.070948  0.019493  0.343166  0.187448
  0.176436  0.109456  0.044349  0.145508  0.082334  0.027611  0.354665  0.219056
  0.176436  0.114545  0.054661  0.147400  0.090677  0.036728  0.363440  0.242529
  0.176436  0.118461  0.061938  0.148437  0.096867  0.045254  0.370035  0.257617
  0.176436  0.121158  0.066298  0.149005  0.101434  0.052185  0.374434  0.266099
  0.176436  0.122738  0.068509  0.149317  0.104680  0.057222  0.376912  0.270182
  0.176436  0.123470  0.069394  0.149488  0.106850  0.060548  0.377994  0.271701
  0.176436  0.123668  0.069573  0.149581  0.108189  0.062553  0.378227  0.271911
  0.176436  0.123591  0.069438  0.149632  0.108933  0.063646  0.378042  0.271562
  0.176436  0.123409  0.069203  0.149661  0.109290  0.064166  0.377712  0.271057
  0.176436  0.123218  0.068972  0.149676  0.109418  0.064358  0.377383  0.270581
  0.176436  0.123060  0.068784  0.149684  0.109425  0.064381  0.377117  0.270203
  0.176436  0.122944  0.068649  0.149689  0.109381  0.064330  0.376926  0.269935
  0.176436  0.122867  0.068558  0.149692  0.109323  0.064259  0.376802  0.269758
  0.176436  0.122820  0.068503  0.149693  0.109270  0.064193  0.376727  0.269652
  0.176436  0.122794  0.068472  0.149694  0.109228  0.064140  0.376687  0.269594
  0.815130  0.335673  0.091850  0.270384  0.141707  0.067220  0.783282  0.333636
  0.816761  0.516968  0.182848  0.350947  0.216304  0.090881  1.089821  0.501107
  0.816765  0.600278  0.297352  0.395135  0.281828  0.139133  1.267403  0.672484
  0.816765  0.639353  0.369911  0.419355  0.327765  0.191117  1.365558  0.774945
  0.816765  0.656397  0.398932  0.432631  0.357333  0.231117  1.410509  0.814095
  0.816765  0.661523  0.404516  0.439907  0.375181  0.256458  1.422638  0.819385
  0.816765  0.661016  0.401173  0.443896  0.385240  0.270325  1.419187  0.812482
  0.816765  0.658657  0.396072  0.446082  0.390475  0.276861  1.411225  0.803908
  0.816765  0.656307  0.391902  0.447280  0.392947  0.279362  1.403963  0.797312
  0.816765  0.654605  0.389211  0.447937  0.393972  0.279953  1.398941  0.793211
  0.816765  0.653583  0.387743  0.448297  0.394318  0.279814  1.396025  0.791046
  0.816765  0.653059  0.387072  0.448494  0.394388  0.279505  1.394579  0.790094
  0.816765  0.652837  0.386838  0.448602  0.394369  0.279239  1.393995  0.789788
  0.816765  0.652771  0.386807  0.448662  0.394338  0.279069  1.393841  0.789770
  0.816765  0.652772  0.386848  0.448694  0.394317  0.278979  1.393864  0.789848
  0.816765  0.652793  0.386900  0.448712  0.394308  0.278941  1.393934  0.789932
  0.816765  0.652815  0.386940  0.448722  0.394307  0.278931  1.393999  0.789996
  0.816765  0.652830  0.386966  0.448727  0.394309  0.278933  1.394044  0.790035
  0.816765  0.652839  0.386980  0.448730  0.394313  0.278939  1.394070  0.790055
  0.816765  0.652844  0.386986  0.448732  0.394315  0.278944  1.394083  0.790064
  0.982222  0.827461  0.473323  0.466822  0.410108  0.286820  2.420340  0.986972
  0.982645  0.887153  0.594776  0.479413  0.434037  0.316140  3.061514  1.246278
  0.982646  0.910876  0.668564  0.486321  0.451781  0.349315  3.502101  1.441422
  0.982646  0.922776  0.708912  0.490108  0.463539  0.376305  3.807223  1.570470
  0.982646  0.929445  0.731277  0.492183  0.471056  0.395693  4.016634  1.651990
  0.982646  0.933419  0.744115  0.493320  0.475792  0.408843  4.158858  1.702919
  0.982646  0.935877  0.751755  0.493944  0.478762  0.417504  4.254675  1.734938
  0.982646  0.937435  0.756456  0.494286  0.480623  0.423123  4.318910  1.755365
  0.982646  0.938439  0.759434  0.494473  0.481792  0.426746  4.361885  1.768624
  0.982646  0.939094  0.761367  0.494576  0.482529  0.429078  4.390643  1.777373
  0.982646  0.939526  0.762645  0.494632  0.482997  0.430583  4.409926  1.783228
  0.982646  0.939813  0.763504  0.494663  0.483295  0.431559  4.422894  1.787188
  0.982646  0.940005  0.764086  0.494680  0.483486  0.432196  4.431649  1.789889
  0.982646  0.940135  0.764483  0.494689  0.483610  0.432614  4.437581  1.791741
  0.982646  0.940223  0.764757  0.494694  0.483690  0.432891  4.441616  1.793017
  0.982646  0.940282  0.764945  0.494697  0.483743  0.433075  4.444371  1.793897
  0.982646  0.940323  0.765075  0.494698  0.483778  0.433198  4.446258  1.794507
  0.982646  0.940351  0.765165  0.494699  0.483801  0.433282  4.447554  1.794929
  0.982646  0.940371  0.765227  0.494700  0.483816  0.433338  4.448446  1.795222
  0.982646  0.940384  0.765271  0.494700  0.483827  0.433376  4.449062  1.795425
  0.012364  0.817605  0.708326  0.317019  0.476737  0.430069  2.028944  1.500515
  0.009886  0.566315  0.505352  0.178324  0.444374  0.406234  1.064863  0.927906
  0.009880  0.323227  0.269176  0.102156  0.377681  0.343659  0.647497  0.557669
  0.009880  0.179172  0.143412  0.060406  0.292789  0.260699  0.445301  0.385336
  0.009880  0.112399  0.091205  0.037522  0.215222  0.188090  0.345504  0.304558
  0.009880  0.081472  0.067845  0.024979  0.156626  0.135447  0.292896  0.262668
  0.009880  0.065461  0.055829  0.018104  0.116154  0.100123  0.262292  0.238477
  0.009880  0.056051  0.048787  0.014336  0.089203  0.077113  0.242579  0.223028
  0.009880  0.049862  0.044179  0.012270  0.071402  0.062201  0.228650  0.212237
  0.009880  0.045399  0.040877  0.011138  0.059526  0.052434  0.218020  0.204102
  0.009880  0.041948  0.038338  0.010517  0.051415  0.045887  0.209413  0.197589
  0.009880  0.039143  0.036280  0.010177  0.045689  0.041349  0.202141  0.192130
  0.009880  0.036782  0.034547  0.009991  0.041484  0.038073  0.195815  0.187404
  0.009880  0.034748  0.033050  0.009889  0.038266  0.035603  0.190202  0.183220
  0.009880  0.032967  0.031732  0.009833  0.035704  0.033657  0.185157  0.179458
  0.009880  0.031390  0.030558  0.009802  0.033595  0.032065  0.180579  0.176041
  0.009880  0.029981  0.029502  0.009785  0.031811  0.030722  0.176397  0.172914
  0.009880  0.028714  0.028546  0.009776  0.030267  0.029559  0.172559  0.170036
  0.009880  0.027570  0.027677  0.009771  0.028910  0.028534  0.169022  0.167378
  0.009880  0.026532  0.026882  0.009768  0.027702  0.027618  0.165752  0.164915
  0.175512  0.035165  0.026512  0.064969  0.028179  0.026837  0.200619  0.164325
  0.175935  0.058929  0.028068  0.103074  0.035890  0.026649  0.261868  0.170571
  0.175936  0.083536  0.032856  0.123978  0.050290  0.027928  0.311095  0.186537
  0.175936  0.100553  0.041263  0.135436  0.066133  0.031507  0.340925  0.210644
  0.175936  0.110732  0.051841  0.141717  0.079669  0.037535  0.357975  0.236889
  0.175936  0.117220  0.062206  0.145159  0.089996  0.045181  0.368845  0.259747
  0.175936  0.121839  0.070641  0.147046  0.097602  0.053133  0.376583  0.276833
  0.175936  0.125202  0.076621  0.148080  0.103174  0.060287  0.382144  0.288260
  0.175936  0.127519  0.080426  0.148647  0.107219  0.066060  0.385902  0.295247
  0.175936  0.128978  0.082631  0.148958  0.110087  0.070340  0.388215  0.299180
  0.175936  0.129798  0.083792  0.149128  0.112045  0.073301  0.389485  0.301196
  0.175936  0.130196  0.084331  0.149221  0.113322  0.075229  0.390078  0.302102
  0.175936  0.130343  0.084529  0.149272  0.114110  0.076416  0.390280  0.302411
  0.175936  0.130359  0.084558  0.149300  0.114566  0.077103  0.390283  0.302430
  0.175936  0.130318  0.084513  0.149316  0.114809  0.077473  0.390203  0.302330
  0.175936  0.130261  0.084447  0.149324  0.114924  0.077654  0.390104  0.302198
  0.175936  0.130207  0.084384  0.149329  0.114967  0.077728  0.390013  0.302077
  0.175936  0.130164  0.084332  0.149331  0.114974  0.077746  0.389941  0.301979
  0.175936  0.130132  0.084293  0.149333  0.114965  0.077739  0.389889  0.301907
  0.175936  0.130110  0.084266  0.149333  0.114950  0.077723  0.389854  0.301858
  0.804564  0.340664  0.109522  0.268825  0.146904  0.081008  0.793994  0.366491
  0.806170  0.517157  0.201653  0.348637  0.219626  0.104880  1.099550  0.530942
  0.806174  0.598509  0.313949  0.392413  0.283462  0.151859  1.278491  0.700853
  0.806174  0.637246  0.386983  0.416407  0.328308  0.202196  1.379826  0.808166
  0.806174  0.655158  0.419423  0.429559  0.357347  0.241537  1.429994  0.855382
  0.806174  0.661779  0.429020  0.436768  0.375117  0.267300  1.447951  0.867991
  0.806174  0.662775  0.428847  0.440719  0.385385  0.282201  1.449326  0.866030
  0.806174  0.661549  0.425704  0.442885  0.390949  0.289899  1.444504  0.860106
  0.806174  0.659877  0.422485  0.444072  0.393747  0.293387  1.438842  0.854566
  0.806174  0.658485  0.420100  0.444723  0.395029  0.294680  1.434375  0.850626
  0.806174  0.657544  0.418608  0.445079  0.395545  0.294968  1.431452  0.848230
  0.806174  0.656991  0.417790  0.445275  0.395711  0.294880  1.429779  0.846950
  0.806174  0.656705  0.417400  0.445382  0.395737  0.294705  1.428937  0.846358
  0.806174  0.656578  0.417247  0.445441  0.395719  0.294554  1.428576  0.846137
  0.806174  0.656534  0.417209  0.445473  0.395697  0.294452  1.428460  0.846092
  0.806174  0.656528  0.417217  0.445490  0.395682  0.294395  1.428451  0.846113
  0.806174  0.656535  0.417238  0.445500  0.395674  0.294367  1.428478  0.846151
  0.806174  0.656544  0.417257  0.445505  0.395671  0.294356  1.428509  0.846183
  0.806174  0.656552  0.417270  0.445508  0.395671  0.294354  1.428533  0.846205
  0.806174  0.656557  0.417279  0.445510  0.395672  0.294355  1.428548  0.846218
  0.966944  0.820673  0.497966  0.463326  0.410515  0.301437  2.456925  1.042421
  0.967355  0.876910  0.610844  0.475729  0.433090  0.327862  3.100895  1.303662
  0.967356  0.899409  0.680152  0.482534  0.449882  0.357966  3.546526  1.505354
  0.967356  0.910814  0.718962  0.486264  0.461046  0.382709  3.859341  1.643707
  0.967356  0.917298  0.741153  0.488308  0.468212  0.400702  4.078260  1.734986
  0.967356  0.921235  0.754357  0.489429  0.472752  0.413083  4.230641  1.794763
  0.967356  0.923725  0.762526  0.490043  0.475619  0.421374  4.336294  1.834196
  0.967356  0.925345  0.767756  0.490379  0.477433  0.426859  4.409429  1.860562
  0.967356  0.926420  0.771201  0.490564  0.478587  0.430472  4.460077  1.878458
  0.967356  0.927144  0.773523  0.490665  0.479326  0.432855  4.495222  1.890773
  0.967356  0.927638  0.775116  0.490720  0.479802  0.434435  4.519684  1.899344
  0.967356  0.927978  0.776222  0.490751  0.480113  0.435490  4.536771  1.905361
  0.967356  0.928214  0.776999  0.490768  0.480317  0.436200  4.548752  1.909613
  0.967356  0.928379  0.777547  0.490777  0.480453  0.436681  4.557183  1.912632
  0.967356  0.928494  0.777936  0.490782  0.480544  0.437011  4.563136  1.914782
  0.967356  0.928576  0.778214  0.490784  0.480606  0.437238  4.567353  1.916317
  0.967356  0.928634  0.778411  0.490786  0.480648  0.437395  4.570347  1.917415
  0.967356  0.928675  0.778553  0.490787  0.480677  0.437505  4.572478  1.918200
  0.967356  0.928704  0.778654  0.490787  0.480697  0.437583  4.573997  1.918763
  0.967356  0.928725  0.778726  0.490787  0.480711  0.437637  4.575081  1.919166
  0.012314  0.759919  0.693801  0.314386  0.466217  0.428800  2.197654  1.718632
  0.009874  0.591902  0.575970  0.176874  0.436548  0.410652  1.263494  1.198402
  0.009868  0.425200  0.411375  0.101355  0.388842  0.372344  0.866542  0.822940
  0.009868  0.306202  0.290063  0.059962  0.331295  0.318440  0.664161  0.628145
  0.009868  0.234317  0.222947  0.037274  0.275630  0.264807  0.554500  0.529812
  0.009868  0.192999  0.186583  0.024838  0.229323  0.220860  0.492088  0.476149
  0.009868  0.168283  0.165458  0.018021  0.194037  0.188086  0.453854  0.444047
  0.009868  0.152330  0.152103  0.014285  0.168266  0.164647  0.428405  0.423133
  0.009868  0.141178  0.142970  0.012237  0.149688  0.148105  0.410094  0.408448
  0.009868  0.132827  0.136291  0.011115  0.136209  0.136375  0.396041  0.397475
  0.009868  0.126234  0.131140  0.010500  0.126242  0.127917  0.384717  0.388861
  0.009868  0.120827  0.127002  0.010162  0.118675  0.121667  0.375274  0.381839
  0.009868  0.116277  0.123575  0.009978  0.112760  0.116912  0.367215  0.375957
  0.009868  0.112380  0.120675  0.009876  0.108004  0.113186  0.360227  0.370932
  0.009868  0.109000  0.118182  0.009821  0.104082  0.110183  0.354103  0.366579
  0.009868  0.106044  0.116017  0.009790  0.100780  0.107703  0.348696  0.362770
  0.009868  0.103442  0.114119  0.009774  0.097953  0.105612  0.343895  0.359413
  0.009868  0.101139  0.112446  0.009764  0.095501  0.103821  0.339614  0.356438
  0.009868  0.099093  0.110964  0.009759  0.093353  0.102267  0.335783  0.353790
  0.009868  0.097269  0.109646  0.009757  0.091458  0.100907  0.332346  0.351426
  0.171926  0.104414  0.109445  0.063920  0.091201  0.099826  0.350256  0.351829
  0.172340  0.117814  0.112250  0.101323  0.095301  0.099757  0.375280  0.357820
  0.172341  0.129702  0.117231  0.121842  0.102206  0.101222  0.395633  0.367233
  0.172341  0.138198  0.122889  0.133089  0.109536  0.104000  0.409632  0.377329
  0.172341  0.143899  0.128127  0.139254  0.115953  0.107490  0.418894  0.386334
  0.172341  0.147725  0.132423  0.142633  0.121059  0.111085  0.425085  0.393537
  0.172341  0.150334  0.135688  0.144485  0.124926  0.114369  0.429301  0.398919
  0.172341  0.152130  0.138050  0.145500  0.127776  0.117134  0.432198  0.402768
  0.172341  0.153367  0.139705  0.146056  0.129839  0.119333  0.434188  0.405445
  0.172341  0.154213  0.140841  0.146361  0.131313  0.121011  0.435547  0.407272
  0.172341  0.154787  0.141609  0.146529  0.132355  0.122251  0.436467  0.408504
  0.172341  0.155173  0.142123  0.146620  0.133084  0.123147  0.437083  0.409326
  0.172341  0.155430  0.142464  0.146670  0.133589  0.123781  0.437494  0.409871
  0.172341  0.155601  0.142690  0.146698  0.133936  0.124224  0.437765  0.410230
  0.172341  0.155712  0.142838  0.146713  0.134172  0.124529  0.437943  0.410465
  0.172341  0.155786  0.142935  0.146721  0.134332  0.124738  0.438059  0.410620
  0.172341  0.155833  0.142998  0.146726  0.134439  0.124879  0.438134  0.410720
  0.172341  0.155864  0.143039  0.146728  0.134511  0.124973  0.438183  0.410785
  0.172341  0.155884  0.143065  0.146730  0.134558  0.125037  0.438215  0.410827
  0.172341  0.155897  0.143082  0.146731  0.134590  0.125078  0.438235  0.410854
  0.734397  0.347965  0.171765  0.257962  0.163426  0.128581  0.828623  0.476317
  0.735833  0.498161  0.257929  0.332565  0.226940  0.150518  1.126314  0.627785
  0.735837  0.567697  0.352285  0.373484  0.282580  0.189590  1.307227  0.785729
  0.735837  0.601729  0.416292  0.395913  0.321910  0.230637  1.415213  0.898001
  0.735837  0.619205  0.450498  0.408207  0.347728  0.263756  1.476948  0.961515
  0.735837  0.627824  0.466424  0.414945  0.363991  0.286944  1.508784  0.991896
  0.735837  0.631620  0.472832  0.418639  0.373889  0.301802  1.522788  1.003967
  0.735837  0.632940  0.474756  0.420663  0.379708  0.310716  1.527368  1.007269
  0.735837  0.633123  0.474810  0.421773  0.383006  0.315764  1.527668  1.006977
  0.735837  0.632880  0.474246  0.422381  0.384800  0.318461  1.526441  1.005586
  0.735837  0.632545  0.473607  0.422715  0.385732  0.319810  1.524969  1.004148
  0.735837  0.632252  0.473084  0.422897  0.386189  0.320429  1.523736  1.003012
  0.735837  0.632037  0.472715  0.422997  0.386398  0.320678  1.522852  1.002227
  0.735837  0.631895  0.472477  0.423052  0.386483  0.320753  1.522276  1.001729
  0.735837  0.631808  0.472335  0.423082  0.386511  0.320756  1.521928  1.001435
  0.735837  0.631758  0.472256  0.423099  0.386516  0.320736  1.521731  1.001272
  0.735837  0.631731  0.472214  0.423108  0.386512  0.320714  1.521626  1.001188
  0.735837  0.631718  0.472194  0.423113  0.386507  0.320695  1.521575  1.001149
  0.735837  0.631712  0.472186  0.423116  0.386502  0.320682  1.521553  1.001133
  0.735837  0.631710  0.472183  0.423117  0.386499  0.320674  1.521545  1.001128
  0.867480  0.754557  0.530186  0.439090  0.398114  0.325433  2.529639  1.187098
  0.867817  0.797497  0.612082  0.450228  0.416123  0.343675  3.170557  1.445471
  0.867817  0.815066  0.664124  0.456338  0.429704  0.365120  3.624175  1.658176
  0.867817  0.824218  0.694870  0.459688  0.438845  0.383333  3.954108  1.816420
  0.867817  0.829601  0.713571  0.461523  0.444791  0.397035  4.196126  1.930616
  0.867817  0.833004  0.725451  0.462530  0.448619  0.406807  4.374290  2.012601
  0.867817  0.835260  0.733309  0.463081  0.451086  0.413611  4.505800  2.071778
  0.867817  0.836806  0.738685  0.463383  0.452685  0.418306  4.603153  2.114888
  0.867817  0.837891  0.742462  0.463549  0.453733  0.421545  4.675454  2.146603
  0.867817  0.838667  0.745173  0.463640  0.454429  0.423792  4.729333  2.170143
  0.867817  0.839230  0.747150  0.463690  0.454898  0.425364  4.769624  2.187742
  0.867817  0.839643  0.748609  0.463717  0.455219  0.426475  4.799853  2.200974
  0.867817  0.839948  0.749695  0.463732  0.455441  0.427268  4.822599  2.210965
  0.867817  0.840175  0.750509  0.463740  0.455598  0.427840  4.839762  2.218532
  0.867817  0.840346  0.751123  0.463745  0.455710  0.428257  4.852740  2.224276
  0.867817  0.840474  0.751586  0.463747  0.455791  0.428563  4.862573  2.228644
  0.867817  0.840570  0.751937  0.463749  0.455850  0.428790  4.870035  2.231968
  0.867817  0.840643  0.752204  0.463749  0.455894  0.428959  4.875704  2.234500
  0.867817  0.840699  0.752406  0.463750  0.455926  0.429086  4.880016  2.236430
  0.867817  0.840741  0.752560  0.463750  0.455950  0.429181  4.883299  2.237902
  0.011975  0.468228  0.460389  0.296295  0.404507  0.385427  2.665985  2.234960
  0.009789  0.433622  0.445453  0.166905  0.361651  0.352146  1.780783  1.885027
  0.009784  0.401800  0.422460  0.095854  0.330658  0.329602  1.424245  1.558373
  0.009784  0.378931  0.398274  0.056909  0.307491  0.311810  1.254499  1.339062
  0.009784  0.362996  0.378394  0.035563  0.290324  0.296949  1.158540  1.206403
  0.009784  0.351568  0.364058  0.023863  0.277680  0.284808  1.097696  1.127013
  0.009784  0.343106  0.354167  0.017450  0.268351  0.275294  1.056081  1.077867
  0.009784  0.336628  0.347289  0.013935  0.261408  0.268074  1.025900  1.045794
  0.009784  0.331503  0.342349  0.012008  0.256162  0.262686  1.002932  1.023623
  0.009784  0.327328  0.338653  0.010952  0.252120  0.258674  0.984772  1.007440
  0.009784  0.323850  0.335777  0.010373  0.248937  0.255662  0.970002  0.995068
  0.009784  0.320905  0.333465  0.010056  0.246374  0.253365  0.957746  0.985258
  0.009784  0.318384  0.331561  0.009882  0.244270  0.251577  0.947438  0.977265
  0.009784  0.316213  0.329964  0.009786  0.242513  0.250156  0.938691  0.970626
  0.009784  0.314336  0.328608  0.009734  0.241027  0.249004  0.931224  0.965040
  0.009784  0.312709  0.327449  0.009706  0.239759  0.248053  0.924826  0.960298
  0.009784  0.311298  0.326452  0.009690  0.238669  0.247258  0.919330  0.956250
  0.009784  0.310074  0.325593  0.009681  0.237729  0.246586  0.914600  0.952779
  0.009784  0.309011  0.324851  0.009677  0.236916  0.246014  0.910524  0.949797
  0.009784  0.308089  0.324210  0.009674  0.236211  0.245524  0.907010  0.947230
  0.149421  0.305473  0.323582  0.057193  0.235548  0.245108  0.892450  0.944178
  0.149778  0.294226  0.320782  0.090088  0.233131  0.244460  0.848069  0.930927
  0.149778  0.280805  0.315519  0.108134  0.228336  0.243001  0.802354  0.909199
  0.149778  0.268528  0.309298  0.118026  0.222151  0.240658  0.764125  0.885594
  0.149778  0.258329  0.303313  0.123448  0.215632  0.237749  0.734279  0.864228
  0.149778  0.250223  0.298141  0.126419  0.209485  0.234676  0.711573  0.846577
  0.149778  0.243925  0.293931  0.128048  0.204071  0.231745  0.694472  0.832675
  0.149778  0.239091  0.290619  0.128941  0.199509  0.229139  0.681639  0.822000
  0.149778  0.235408  0.288066  0.129430  0.195780  0.226928  0.672018  0.813910
  0.149778  0.232614  0.286119  0.129699  0.192797  0.225114  0.664803  0.807820
  0.149778  0.230499  0.284644  0.129846  0.190446  0.223661  0.659389  0.803250
  0.149778  0.228900  0.283531  0.129926  0.188615  0.222517  0.655323  0.799825
  0.149778  0.227693  0.282693  0.129970  0.187201  0.221628  0.652268  0.797258
  0.149778  0.226782  0.282063  0.129995  0.186114  0.220943  0.649972  0.795335
  0.149778  0.226096  0.281589  0.130008  0.185284  0.220418  0.648244  0.793893
  0.149778  0.225578  0.281233  0.130015  0.184652  0.220019  0.646945  0.792811
  0.149778  0.225188  0.280966  0.130019  0.184171  0.219716  0.645967  0.792000
  0.149778  0.224895  0.280765  0.130021  0.183807  0.219487  0.645232  0.791391
  0.149778  0.224673  0.280613  0.130023  0.183532  0.219313  0.644679  0.790933
  0.149778  0.224507  0.280500  0.130023  0.183324  0.219183  0.644262  0.790590
  0.447051  0.311185  0.293863  0.201120  0.196324  0.220464  0.972296  0.849333
  0.447811  0.365193  0.322920  0.249723  0.223042  0.227606  1.223115  0.962693
  0.447813  0.391089  0.349348  0.276386  0.246638  0.238852  1.395821  1.079718
  0.447813  0.404753  0.368405  0.291000  0.263876  0.250586  1.512748  1.178469
  0.447813  0.412679  0.381096  0.299010  0.275664  0.260739  1.592686  1.253862
  0.447813  0.417578  0.389367  0.303400  0.283514  0.268705  1.647775  1.308424
  0.447813  0.420725  0.394757  0.305807  0.288688  0.274615  1.685822  1.346774
  0.447813  0.422791  0.398292  0.307126  0.292088  0.278857  1.712058  1.373296
  0.447813  0.424165  0.400628  0.307849  0.294323  0.281839  1.730094  1.391472
  0.447813  0.425085  0.402181  0.308245  0.295796  0.283908  1.742452  1.403864
  0.447813  0.425705  0.403219  0.308463  0.296770  0.285330  1.750894  1.412287
  0.447813  0.426123  0.403915  0.308582  0.297416  0.286303  1.756646  1.418003
  0.447813  0.426405  0.404383  0.308647  0.297845  0.286966  1.760558  1.421877
  0.447813  0.426596  0.404699  0.308683  0.298131  0.287417  1.763214  1.424500
  0.447813  0.426725  0.404911  0.308702  0.298323  0.287722  1.765015  1.426276
  0.447813  0.426812  0.405055  0.308713  0.298451  0.287929  1.766235  1.427477
  0.447813  0.426871  0.405152  0.308719  0.298537  0.288070  1.767061  1.428289
  0.447813  0.426911  0.405217  0.308722  0.298595  0.288165  1.767620  1.428839
  0.447813  0.426938  0.405262  0.308724  0.298633  0.288229  1.767998  1.429210
  0.447813  0.426956  0.405292  0.308725  0.298660  0.288272  1.768254  1.429461
  0.493370  0.457632  0.414851  0.316985  0.302516  0.289147  2.593639  1.551048
  0.493487  0.470345  0.431369  0.322777  0.309112  0.293016  3.164282  1.754124
  0.493487  0.476095  0.444069  0.325955  0.314449  0.298360  3.597203  1.951841
  0.493487  0.479324  0.452825  0.327697  0.318244  0.303551  3.938977  2.124779
  0.493487  0.481363  0.458876  0.328652  0.320844  0.307934  4.214523  2.270806
  0.493487  0.482748  0.463169  0.329175  0.322610  0.311404  4.439528  2.392620
  0.493487  0.483738  0.466302  0.329462  0.323815  0.314071  4.624855  2.493946
  0.493487  0.484472  0.468651  0.329619  0.324649  0.316096  4.778473  2.578324
  0.493487  0.485030  0.470451  0.329705  0.325235  0.317633  4.906434  2.648781
  0.493487  0.485463  0.471857  0.329753  0.325656  0.318804  5.013446  2.707797
  0.493487  0.485806  0.472972  0.329778  0.325965  0.319705  5.103231  2.757384
  0.493487  0.486080  0.473868  0.329793  0.326197  0.320405  5.178768  2.799162
  0.493487  0.486302  0.474596  0.329800  0.326374  0.320956  5.242464  2.834446
  0.493487  0.486484  0.475191  0.329805  0.326512  0.321393  5.296280  2.864303
  0.493487  0.486633  0.475682  0.329807  0.326620  0.321744  5.341824  2.889611
  0.493487  0.486756  0.476089  0.329808  0.326707  0.322029  5.380422  2.911092
  0.493487  0.486859  0.476428  0.329809  0.326778  0.322261  5.413172  2.929344
  0.493487  0.486944  0.476711  0.329809  0.326836  0.322452  5.440989  2.944868
  0.493487  0.487016  0.476949  0.329810  0.326883  0.322610  5.464637  2.958080
  0.493487  0.487076  0.477149  0.329810  0.326922  0.322742  5.484754  2.969332
