# Supplementary material for: Biochemical systems identification by a random drift particle swarm optimization approach
Source: BMC Bioinformatics. 2014 May 16;15(Suppl 6):S1. doi: 10.1186/1471-2105-15-s6-s1 (PMC4158603; doi:10.1186/1471-2105-15-s6-s1)
Supplement: Additional file 2 — Data. This file includes the data of the best solution out of 20 runs of each tested algorithm. [file 1471-2105-15-S6-S1-S2.zip › data/three-step pathways/data_pso.txt]

   84.223612   84.223612   73.434348   47.953999   38.989889   34.644761   22.729668   17.884400...
   16.901001   14.925086   14.477474   12.921521   12.223773   12.223773   11.706794   11.529558...
   11.004824   10.752124   10.358429   10.088822    9.776204    9.470099    9.152462    8.988440...
    8.721381    8.508645    8.362587    8.274292    8.208583    8.166540    8.111898    8.085921...
    8.064190    8.055667    8.040586    8.028664    8.020435    8.008768    7.996194    7.983241...
    7.961259    7.945952    7.933221    7.904812    7.869461    7.853190    7.847091    7.842101...
    7.836012    7.829608    7.823306    7.817785    7.808665    7.797776    7.790358    7.783914...
    7.778681    7.774577    7.770059    7.766645    7.761844    7.757937    7.752896    7.748572...
    7.743054    7.736191    7.731208    7.725188    7.716153    7.704447    7.693940    7.675000...
    7.651213    7.626475    7.601637    7.566075    7.544925    7.513769    7.494112    7.488296...
    7.488296    7.488296    7.487513    7.487135    7.486572    7.486263    7.486173    7.485807...
    7.485440    7.485125    7.484588    7.484047    7.483339    7.482556    7.481831    7.480738...
    7.479542    7.477936    7.476443    7.475411    7.474794    7.474236    7.473832    7.473300...
    7.473082    7.472880    7.472612    7.472389    7.472169    7.471964    7.471770    7.471616...
    7.471408    7.471208    7.471000    7.470886    7.470667    7.470449    7.470232    7.469993...
    7.469745    7.469458    7.469219    7.468897    7.468551    7.468254    7.467863    7.467244...
    7.466172    7.464995    7.464185    7.462821    7.460394    7.457085    7.451649    7.444665...
    7.436888    7.433389    7.429705    7.428652    7.427716    7.427369    7.426695    7.426142...
    7.425862    7.425698    7.425458    7.425324    7.425122    7.424889    7.424623    7.424361...
    7.424118    7.423780    7.423487    7.423072    7.422620    7.422022    7.421629    7.421241...
    7.420935    7.420673    7.420344    7.420170    7.420033    7.419936    7.419840    7.419771...
    7.419734    7.419692    7.419655    7.419607    7.419566    7.419539    7.419490    7.419463...
    7.419392    7.419350    7.419303    7.419237    7.419162    7.419098    7.419043    7.418987...
    7.418937    7.418889    7.418858    7.418828    7.418810    7.418774    7.418754    7.418729...
    7.418715    7.418685    7.418664    7.418641    7.418609    7.418578    7.418533    7.418436...
    7.418276    7.418022    7.417710    7.417372    7.417097    7.416521    7.415594    7.414115...
    7.411906    7.409090    7.406604    7.405273    7.404120    7.403369    7.402523    7.401177...
    7.399629    7.397624    7.394928    7.391685    7.389297    7.386196    7.382704    7.378614...
    7.375625    7.373382    7.372572    7.372080    7.371471    7.370840    7.370177    7.369144...
    7.367329    7.365220    7.362427    7.359758    7.356632    7.352893    7.346698    7.339997...
    7.336215    7.331039    7.327165    7.320034    7.311401    7.303572    7.295127    7.287611...
    7.275363    7.267711    7.262645    7.258590    7.256935    7.256470    7.256305    7.256305...
    7.256209    7.256144    7.256015    7.255927    7.255838    7.255756    7.255638    7.255475...
    7.255305    7.255040    7.254803    7.254537    7.254244    7.253949    7.253478    7.252930...
    7.252386    7.251650    7.250995    7.250030    7.248790    7.247311    7.246071    7.245182...
    7.244794    7.244534    7.244365    7.244193    7.244001    7.243589    7.243079    7.242677...
    7.242199    7.241800    7.241485    7.241033    7.240470    7.239926    7.239377    7.238317...
    7.237503    7.236778    7.235821    7.234475    7.233015    7.231753    7.230452    7.228736...
    7.227434    7.225758    7.224106    7.223058    7.222840    7.222811    7.222643    7.222572...
    7.222470    7.222413    7.222312    7.222244    7.222082    7.221928    7.221767    7.221631...
    7.221322    7.220898    7.220591    7.220196    7.219687    7.219386    7.218939    7.218555...
    7.218211    7.217950    7.217698    7.217514    7.217322    7.217171    7.217083    7.217027...
    7.217024    7.217010    7.216991    7.216976    7.216955    7.216939    7.216916    7.216901...
    7.216878    7.216855    7.216843    7.216820    7.216803    7.216789    7.216784    7.216781...
    7.216777    7.216774    7.216769    7.216763    7.216757    7.216745    7.216733    7.216716...
    7.216694    7.216666    7.216613    7.216547    7.216442    7.216332    7.216170    7.215971...
    7.215676    7.215530    7.215417    7.215361    7.215309    7.215270    7.215244    7.215216...
    7.215197    7.215181    7.215164    7.215143    7.215118    7.215084    7.215051    7.215032...
    7.215017    7.215012    7.215010    7.215008    7.215008    7.215007    7.215007    7.215007...
    7.215007    7.215006    7.215006    7.215006    7.215006    7.215005    7.215005    7.215004...
    7.215003    7.215002    7.215001    7.214999    7.214996    7.214993    7.214989    7.214984...
    7.214973    7.214955    7.214934    7.214903    7.214860    7.214790    7.214693    7.214613...
    7.214504    7.214332    7.214080    7.213698    7.213223    7.212856    7.212540    7.212400...
    7.212394    7.212388    7.212385    7.212381    7.212377    7.212369    7.212360    7.212344...
    7.212324    7.212304    7.212270    7.212240    7.212191    7.212149    7.212102    7.212072...
    7.212063    7.212051    7.212041    7.212029    7.212012    7.211988    7.211956    7.211929...
    7.211908    7.211903    7.211896    7.211894    7.211893    7.211893    7.211893    7.211893...
    7.211893    7.211893    7.211893    7.211893    7.211893    7.211893    7.211893    7.211893...
    7.211893    7.211892    7.211892    7.211892    7.211892    7.211891    7.211891    7.211891...
    7.211890    7.211890    7.211890    7.211890    7.211889    7.211889    7.211889    7.211888...
    7.211888    7.211887    7.211887    7.211887    7.211887    7.211886    7.211885    7.211885...
    7.211884    7.211883    7.211883    7.211882    7.211882    7.211881    7.211880    7.211880...
    7.211879    7.211879    7.211879    7.211879    7.211879    7.211879    7.211879    7.211879...
    7.211879    7.211879    7.211879    7.211879    7.211879    7.211879    7.211879    7.211879...
    7.211879    7.211879    7.211879    7.211879    7.211879    7.211879    7.211879    7.211879...
    7.211878    7.211877    7.211876    7.211875    7.211874    7.211871    7.211868    7.211862...
    7.211855    7.211849    7.211843    7.211842    7.211842    7.211842    7.211842    7.211842...
    7.211842    7.211842    7.211842    7.211842    7.211842    7.211842    7.211841    7.211841...
    7.211841    7.211841    7.211841    7.211841    7.211841    7.211841    7.211841    7.211841...
    7.211841    7.211841    7.211841    7.211841    7.211841    7.211841    7.211840    7.211840...
    7.211840    7.211839    7.211839    7.211838    7.211837    7.211836    7.211835    7.211832...
    7.211829    7.211826    7.211822    7.211816    7.211811    7.211808    7.211806    7.211805...
    7.211803    7.211802    7.211799    7.211794    7.211789    7.211781    7.211772    7.211760...
    7.211746    7.211734    7.211727    7.211710    7.211690    7.211666    7.211643    7.211612...
    7.211585    7.211557    7.211533    7.211506    7.211473    7.211442    7.211426    7.211420...
    7.211415    7.211414    7.211412    7.211409    7.211406    7.211401    7.211394    7.211388...
    7.211380    7.211375    7.211370    7.211369    7.211369    7.211368    7.211368    7.211368...
    7.211368    7.211368    7.211368    7.211368    7.211368    7.211368    7.211368    7.211368...
    7.211368    7.211368    7.211368    7.211368    7.211368    7.211368    7.211368    7.211368...
    7.211368    7.211368    7.211368    7.211368    7.211368    7.211368    7.211367    7.211367...
    7.211367    7.211367    7.211367    7.211367    7.211367    7.211366    7.211366    7.211365...
    7.211364    7.211363    7.211361    7.211360    7.211358    7.211356    7.211355    7.211355...
    7.211355    7.211355    7.211354    7.211354    7.211353    7.211352    7.211351    7.211349...
    7.211348    7.211345    7.211344    7.211342    7.211341    7.211340    7.211338    7.211334...
    7.211330    7.211328    7.211323    7.211320    7.211317    7.211312    7.211306    7.211300...
    7.211292    7.211287    7.211284    7.211282    7.211281    7.211281    7.211281    7.211280...
    7.211280    7.211279    7.211278    7.211277    7.211276    7.211275    7.211274    7.211273...
    7.211273    7.211273    7.211273    7.211273    7.211273    7.211273    7.211273    7.211273...
    7.211273    7.211273    7.211273    7.211273    7.211273    7.211273    7.211272    7.211272...
    7.211272    7.211272    7.211272    7.211272    7.211271    7.211271    7.211271    7.211271...
    7.211271    7.211270    7.211270    7.211270    7.211269    7.211269    7.211268    7.211268...
    7.211267    7.211266    7.211266    7.211264    7.211262    7.211261    7.211260    7.211259...
    7.211258    7.211257    7.211256    7.211255    7.211255    7.211254    7.211253    7.211253...
    7.211253    7.211253    7.211253    7.211253    7.211253    7.211253    7.211253    7.211253...
    7.211253    7.211253    7.211253    7.211253    7.211253    7.211252    7.211252    7.211252...
    7.211252    7.211252    7.211252    7.211252    7.211252    7.211252    7.211252    7.211252...
    7.211252    7.211252    7.211252    7.211252    7.211252    7.211252    7.211252    7.211252...
    7.211252    7.211252    7.211252    7.211252    7.211252    7.211252    7.211252    7.211252...
    7.211252    7.211252    7.211252    7.211252    7.211252    7.211252    7.211252    7.211252...
    7.211252    7.211252    7.211252    7.211252    7.211252    7.211252    7.211252    7.211252...
    7.211252    7.211252    7.211252    7.211252    7.211252    7.211252    7.211252    7.211252...
    7.211252    7.211252    7.211252    7.211252    7.211252    7.211252    7.211252    7.211252...
    7.211252    7.211252    7.211252    7.211252    7.211252    7.211252    7.211252    7.211252...
    7.211252    7.211252    7.211252    7.211252    7.211252    7.211252    7.211252    7.211252...
    7.211252    7.211252    7.211252    7.211252    7.211252    7.211252    7.211252    7.211252...
    7.211252    7.211252    7.211252    7.211252    7.211252    7.211252    7.211252    7.211252...
    7.211252    7.211251    7.211251    7.211251    7.211251    7.211250    7.211250    7.211249...
    7.211248    7.211247    7.211244    7.211241    7.211237    7.211230    7.211222    7.211213...
    7.211197    7.211180    7.211150    7.211102    7.211037    7.210949    7.210870    7.210733...
    7.210554    7.210317    7.209902    7.209450    7.208830    7.208199    7.207086    7.205495...
    7.203345    7.200118    7.195795    7.189849    7.185287    7.178799    7.173954    7.173911...
    7.173910    7.173909    7.173909    7.173909    7.173909    7.173909    7.173909    7.173909...
    7.173908    7.173908    7.173907    7.173907    7.173906    7.173905    7.173903    7.173900...
    7.173896    7.173891    7.173885    7.173874    7.173858    7.173839    7.173810    7.173751...
    7.173688    7.173572    7.173473    7.173348    7.173018    7.172674    7.172117    7.171398...
    7.170514    7.169700    7.168079    7.166563    7.165031    7.163483    7.163099    7.163084...
    7.163082    7.163073    7.163061    7.163047    7.163027    7.162999    7.162970    7.162914...
    7.162828    7.162686    7.162474    7.162208    7.161930    7.161507    7.160717    7.159737...
    7.159194    7.159035    7.158932    7.158757    7.158586    7.158359    7.158186    7.158140...
    7.158132    7.158132    7.158131    7.158131    7.158131    7.158131    7.158131    7.158131...
    7.158131    7.158131    7.158131    7.158131    7.158131    7.158131    7.158131    7.158131...
    7.158131    7.158131    7.158131    7.158131    7.158131    7.158131    7.158131    7.158131...
    7.158131    7.158131    7.158131    7.158131    7.158131    7.158131    7.158131    7.158131...
    7.158131    7.158131    7.158131    7.158131    7.158131    7.158131    7.158131    7.158131...
    7.158131    7.158131    7.158131    7.158130    7.158130    7.158130    7.158129    7.158128...
    7.158126    7.158125    7.158122    7.158119    7.158113    7.158106    7.158100    7.158088...
    7.158073    7.158053    7.158014    7.157972    7.157907    7.157809    7.157726    7.157600...
    7.157414    7.157182    7.156844    7.156529    7.156473    7.156468    7.156459    7.156454...
    7.156444    7.156433    7.156411    7.156392    7.156368    7.156324    7.156276    7.156178...
    7.156053    7.155883    7.155745    7.155573    7.155291    7.155091    7.154859    7.154640...
    7.154436    7.154278    7.153852    7.153190    7.152541    7.152122    7.151653    7.151250...
    7.150463    7.149652    7.148916    7.148228    7.147539    7.146930    7.146536    7.146325...
    7.146286    7.146281    7.146281    7.146280    7.146279    7.146279    7.146279    7.146279...
    7.146279    7.146279    7.146278    7.146278    7.146278    7.146277    7.146276    7.146274...
    7.146273    7.146271    7.146267    7.146261    7.146250    7.146236    7.146220    7.146192...
    7.146148    7.146103    7.146051    7.145969    7.145822    7.145588    7.145352    7.145097...
    7.144759    7.144381    7.144251    7.144238    7.144199    7.144158    7.144070    7.143964...
    7.143848    7.143747    7.143622    7.143487    7.143348    7.143250    7.143128    7.143059...
    7.143000    7.142994    7.142988    7.142981    7.142965    7.142946    7.142923    7.142894...
    7.142873    7.142849    7.142820    7.142792    7.142760    7.142736    7.142710    7.142691...
    7.142682    7.142678    7.142671    7.142668    7.142668    7.142668    7.142668    7.142668...
    7.142668    7.142668    7.142668    7.142668    7.142668    7.142668    7.142668    7.142668...
    7.142668    7.142668    7.142668    7.142668    7.142668    7.142668    7.142668    7.142668...
    7.142668    7.142668    7.142668    7.142668    7.142668    7.142668    7.142668    7.142668...
    7.142668    7.142668    7.142668    7.142668    7.142668    7.142668    7.142668    7.142668...
    7.142668    7.142668    7.142668    7.142668    7.142668    7.142668    7.142668    7.142668...
    7.142667    7.142667    7.142667    7.142667    7.142667    7.142667    7.142667    7.142666...
    7.142666    7.142665    7.142664    7.142663    7.142661    7.142658    7.142653    7.142649...
    7.142641    7.142631    7.142615    7.142596    7.142567    7.142535    7.142498    7.142423...
    7.142343    7.142228    7.141999    7.141726    7.141377    7.140994    7.140793    7.140720...
    7.140696    7.140671    7.140633    7.140547    7.140463    7.140422    7.140401    7.140393...
    7.140388    7.140384    7.140379    7.140368    7.140350    7.140334    7.140317    7.140306...
    7.140294    7.140283    7.140275    7.140270    7.140266    7.140264    7.140263    7.140263...
    7.140262    7.140262    7.140262    7.140262    7.140262    7.140262    7.140262    7.140261...
    7.140261    7.140260    7.140260    7.140258    7.140257    7.140254    7.140252    7.140248...
    7.140243    7.140235    7.140223    7.140214    7.140209    7.140203    7.140196    7.140187...
    7.140182    7.140176    7.140175    7.140175    7.140175    7.140174    7.140173    7.140172...
    7.140171    7.140170    7.140170    7.140169    7.140169    7.140169    7.140168    7.140168...
    7.140167    7.140166    7.140166    7.140165    7.140165    7.140164    7.140164    7.140164...
    7.140164    7.140163    7.140163    7.140163    7.140163    7.140163    7.140163    7.140163...
    7.140163    7.140163    7.140163    7.140163    7.140163    7.140163    7.140163    7.140163...
    7.140163    7.140163    7.140163    7.140163    7.140163    7.140163    7.140163    7.140163...
    7.140163    7.140163    7.140163    7.140163    7.140163    7.140163    7.140163    7.140163...
    7.140163    7.140163    7.140163    7.140163    7.140163    7.140163    7.140163    7.140163...
    7.140163    7.140163    7.140163    7.140163    7.140163    7.140163    7.140163    7.140163...
    7.140163    7.140163    7.140163    7.140163    7.140163    7.140163    7.140163    7.140163...
    7.140163    7.140163    7.140163    7.140163    7.140163    7.140163    7.140163    7.140163...
    7.140163    7.140163    7.140163    7.140163    7.140163    7.140163    7.140163    7.140163...
    7.140163    7.140163    7.140163    7.140163    7.140163    7.140163    7.140163    7.140163...
    7.140163    7.140163    7.140163    7.140163    7.140163    7.140163    7.140163    7.140163...
    7.140163    7.140163    7.140163    7.140163    7.140163    7.140163    7.140163    7.140163...
    7.140163    7.140163    7.140163    7.140163    7.140163    7.140163    7.140163    7.140163...
    7.140163    7.140163    7.140163    7.140163    7.140163    7.140163    7.140163    7.140163...
    7.140163    7.140163    7.140163    7.140163    7.140163    7.140163    7.140163    7.140163...
    7.140163    7.140163    7.140163    7.140163    7.140163    7.140163    7.140163    7.140163...
    7.140163    7.140163    7.140163    7.140163    7.140163    7.140163    7.140163    7.140163...
    7.140163    7.140163    7.140163    7.140163    7.140163    7.140163    7.140163    7.140163...
    7.140163    7.140163    7.140163    7.140163    7.140163    7.140163    7.140163    7.140163...
    7.140163    7.140163    7.140163    7.140163    7.140163    7.140163    7.140163    7.140163...
    7.140163    7.140163    7.140163    7.140163    7.140163    7.140163    7.140163    7.140163...
    7.140163    7.140163    7.140163    7.140163    7.140163    7.140163    7.140163    7.140163...
    7.140163    7.140163    7.140163    7.140163    7.140163    7.140163    7.140163    7.140163...
    7.140163    7.140163    7.140163    7.140163    7.140163    7.140163    7.140163    7.140163...
    7.140163    7.140163    7.140163    7.140163    7.140163    7.140163    7.140163    7.140163...
    7.140163    7.140163    7.140163    7.140163    7.140163    7.140163    7.140163    7.140163...
    7.140163    7.140163    7.140163    7.140163    7.140163    7.140163    7.140163    7.140163...
    7.140163    7.140163    7.140163    7.140163    7.140163    7.140163    7.140163    7.140163...
    7.140163    7.140163    7.140163    7.140163    7.140163    7.140163    7.140163    7.140163...
    7.140163    7.140163    7.140163    7.140163    7.140163    7.140163    7.140163    7.140163...
    7.140163    7.140163    7.140163    7.140163    7.140163    7.140163    7.140163    7.140163...
    7.140163    7.140163    7.140163    7.140163    7.140163    7.140163    7.140163    7.140163...
    7.140163    7.140163    7.140163    7.140163    7.140163    7.140163    7.140163    7.140163...
    7.140163    7.140163    7.140163    7.140163    7.140163    7.140163    7.140163    7.140163...
    7.140163    7.140163    7.140163    7.140163    7.140163    7.140163    7.140163    7.140163...
    7.140163    7.140163    7.140163    7.140163    7.140163    7.140163    7.140163    7.140163...
    7.140163    7.140163    7.140163    7.140163    7.140163    7.140163    7.140163    7.140163...
    7.140163    7.140163    7.140163    7.140163    7.140163    7.140163    7.140163    7.140163...
    7.140163    7.140163    7.140163    7.140163    7.140163    7.140163    7.140163    7.140163...
    7.140163    7.140163    7.140163    7.140163    7.140163    7.140163    7.140163    7.140163...
    7.140163    7.140163    7.140163    7.140163    7.140163    7.140163    7.140163    7.140163...
    7.140163    7.140163    7.140163    7.140163    7.140163    7.140163    7.140163    7.140163...
    7.140163    7.140163    7.140163    7.140163    7.140163    7.140163    7.140163    7.140163...
    7.140163    7.140163    7.140163    7.140163    7.140163    7.140163    7.140163    7.140163...
    7.140163    7.140163    7.140163    7.140163    7.140163    7.140163    7.140163    7.140163...
    7.140163    7.140163    7.140163    7.140163    7.140163    7.140163    7.140163    7.140163...
    7.140163    7.140163    7.140163    7.140163    7.140163    7.140163    7.140163    7.140163...
    7.140163    7.140163    7.140163    7.140163    7.140163    7.140163    7.140163    7.140163...
    7.140163    7.140163    7.140163    7.140163    7.140163    7.140163    7.140163    7.140163...
    7.140163    7.140163    7.140163    7.140163    7.140163    7.140163    7.140163    7.140163...
    7.140163    7.140163    7.140163    7.140163    7.140163    7.140163    7.140163    7.140163...
    7.140163    7.140163    7.140163    7.140163    7.140163    7.140163    7.140163    7.140163...
    7.140163    7.140163    7.140163    7.140163    7.140163    7.140163    7.140163    7.140163...
    7.140163    7.140163    7.140163    7.140163    7.140163    7.140163    7.140163    7.140163...
    7.140163    7.140163    7.140163    7.140163    7.140163    7.140163    7.140163    7.140163...
    7.140163    7.140163    7.140163    7.140163    7.140163    7.140163    7.140163    7.140163...
    7.140163    7.140163    7.140163    7.140163    7.140163    7.140163    7.140163    7.140163...
    7.140163    7.140163    7.140163    7.140163    7.140163    7.140163    7.140163    7.140163...
    7.140163    7.140163    7.140163    7.140163    7.140163    7.140163    7.140163    7.140163...
    7.140163    7.140163    7.140163    7.140163    7.140163    7.140163    7.140163    7.140163...
    7.140163    7.140163    7.140163    7.140163    7.140163    7.140163    7.140163    7.140163...
    7.140163    7.140163    7.140163    7.140163    7.140163    7.140163    7.140163    7.140163...
    7.140163    7.140163    7.140163    7.140163    7.140163    7.140163    7.140163    7.140163...
    7.140163    7.140163    7.140163    7.140163    7.140163    7.140163    7.140163    7.140163...
    7.140163    7.140163    7.140163    7.140163    7.140163    7.140163    7.140163    7.140163...
    7.140163    7.140163    7.140163    7.140163    7.140163    7.140163    7.140163    7.140163...
    7.140163    7.140163    7.140163    7.140163    7.140163    7.140163    7.140163    7.140163...
    7.140163    7.140163    7.140163    7.140163    7.140163    7.140163    7.140163    7.140163...
    7.140163    7.140163    7.140163    7.140163    7.140163    7.140163    7.140163    7.140163...
    7.140163    7.140163    7.140163    7.140163    7.140163    7.140163    7.140163    7.140163...
    7.140163    7.140163    7.140163    7.140163    7.140163    7.140163    7.140163    7.140163...
    7.140163    7.140163    7.140163    7.140163    7.140163    7.140163    7.140163    7.140163...
    7.140163    7.140163    7.140163    7.140163    7.140163    7.140163    7.140163    7.140163...
    7.140163    7.140163    7.140163    7.140163    7.140163    7.140163    7.140163    7.140163...
    7.140163    7.140163    7.140163    7.140163    7.140163    7.140163    7.140163    7.140163...
    7.140163    7.140163    7.140163    7.140163    7.140163    7.140163    7.140163    7.140163...
    7.140163    7.140163    7.140163    7.140163    7.140163    7.140163    7.140163    7.140163...
    7.140163    7.140163    7.140163    7.140163    7.140163    7.140163    7.140163    7.140163...
    7.140163    7.140163    7.140163    7.140163    7.140163    7.140163    7.140163    7.140163...
    7.140163    7.140163    7.140163    7.140163    7.140163    7.140163    7.140163    7.140163...
    7.140163    7.140163    7.140163    7.140163    7.140163    7.140163    7.140163    7.140163...
    7.140163    7.140163    7.140163    7.140163    7.140163    7.140163    7.140163    7.140163...
    7.140163    7.140163    7.140163    7.140163    7.140163    7.140163    7.140163    7.140163...
    7.140163    7.140163    7.140163    7.140163    7.140163    7.140163    7.140163    7.140163...
    7.140163    7.140163    7.140163    7.140163    7.140163    7.140163    7.140163    7.140163...
    7.140163    7.140163    7.140163    7.140163    7.140163    7.140163    7.140163    7.140163...
    7.140163    7.140163    7.140163    7.140163    7.140163    7.140163    7.140163    7.140163...
    7.140163    7.140163    7.140163    7.140163    7.140163    7.140163    7.140163    7.140163...
    7.140163    7.140163    7.140163    7.140163    7.140163    7.140163    7.140163    7.140163...
    7.140163    7.140163    7.140163    7.140163    7.140163    7.140163    7.140163    7.140163...
    7.140163    7.140163    7.140163    7.140163    7.140163    7.140163    7.140163    7.140163...
    7.140163    7.140163    7.140163    7.140163    7.140163    7.140163    7.140163    7.140163...
    7.140163    7.140163    7.140163    7.140163    7.140163    7.140163    7.140163    7.140163...
    7.140163    7.140163    7.140163    7.140163    7.140163    7.140163    7.140163    7.140163...
    7.140163    7.140163    7.140163    7.140163    7.140163    7.140163    7.140163    7.140163...
    7.140163    7.140163    7.140163    7.140163    7.140163    7.140163    7.140163    7.140163...
    7.140163    7.140163    7.140163    7.140163    7.140163    7.140163    7.140163    7.140163...
    7.140163    7.140163    7.140163    7.140163    7.140163    7.140163    7.140163    7.140163...
    7.140163    7.140163    7.140163    7.140163    7.140163    7.140163    7.140163    7.140163...
    7.140163    7.140163    7.140163    7.140163    7.140163    7.140163    7.140163    7.140163...
    7.140163    7.140163    7.140163    7.140163    7.140163    7.140163    7.140163    7.140163...
    7.140163    7.140163    7.140163    7.140163    7.140163    7.140163    7.140163    7.140163...
    7.140163    7.140163    7.140163    7.140163    7.140163    7.140163    7.140163    7.140163...
    7.140163    7.140163    7.140163    7.140163    7.140163    7.140163    7.140163    7.140163...
    7.140163    7.140163    7.140163    7.140163    7.140163    7.140163    7.140163    7.140163...
    7.140163    7.140163    7.140163    7.140163    7.140163    7.140163    7.140163    7.140163...
    7.140163    7.140163    7.140163    7.140163    7.140163    7.140163    7.140163    7.140163...
    7.140163    7.140163    7.140163    7.140163    7.140163    7.140163    7.140163    7.140163...
    7.140163    7.140163    7.140163    7.140163    7.140163    7.140163    7.140163    7.140163...
    7.140163    7.140163    7.140163    7.140163    7.140163    7.140163    7.140163    7.140163...
    7.140163    7.140163    7.140163    7.140163    7.140163    7.140163    7.140163    7.140163...
    7.140163    7.140163    7.140163    7.140163    7.140163    7.140163    7.140163    7.140163...
    7.140163    7.140163    7.140163    7.140163    7.140163    7.140163    7.140163    7.140163...
    7.140163    7.140163    7.140163    7.140163    7.140163    7.140163    7.140163    7.140163...
    7.140163    7.140163    7.140163    7.140163    7.140163    7.140163    7.140163    7.140163...
    7.140163    7.140163    7.140163    7.140163    7.140163    7.140163    7.140163    7.140163...
    7.140163    7.140163    7.140163    7.140163    7.140163    7.140163    7.140163    7.140163...
    7.140163    7.140163    7.140163    7.140163    7.140163    7.140163    7.140163    7.140163...
    7.140163    7.140163    7.140163    7.140163    7.140163    7.140163    7.140163    7.140163...
    7.140163    7.140163    7.140163    7.140163    7.140163    7.140163    7.140163    7.140163...
    7.140163    7.140163    7.140163    7.140163    7.140163    7.140163    7.140163    7.140163...
    7.140163    7.140163    7.140163    7.140163    7.140163    7.140163    7.140163    7.140163...
    7.140163    7.140163    7.140163    7.140163    7.140163    7.140163    7.140163    7.140163...
    7.140163    7.140163    7.140163    7.140163    7.140163    7.140163    7.140163    7.140163...
    7.140163    7.140163    7.140163    7.140163    7.140163    7.140163    7.140163    7.140163...
    7.140163    7.140163    7.140163    7.140163    7.140163    7.140163    7.140163    7.140163...
    7.140163    7.140163    7.140163    7.140163    7.140163    7.140163    7.140163    7.140163...
    7.140163    7.140163    7.140163    7.140163    7.140163    7.140163    7.140163    7.140163...
    7.140163    7.140163    7.140163    7.140163    7.140163    7.140163    7.140163    7.140163...
    7.140163    7.140163    7.140163    7.140163    7.140163    7.140163    7.140163    7.140163...
    7.140163    7.140163    7.140163    7.140163    7.140163    7.140163    7.140163    7.140163...
    7.140163    7.140163    7.140163    7.140163    7.140163    7.140163    7.140163    7.140163...
    7.140163    7.140163    7.140163    7.140163    7.140163    7.140163    7.140163    7.140163...
    7.140163    7.140163    7.140163    7.140163    7.140163    7.140163    7.140163    7.140163...
    7.140163    7.140163    7.140163    7.140163    7.140163    7.140163    7.140163    7.140163...
    7.140163    7.140163    7.140163    7.140163    7.140163    7.140163    7.140163    7.140163...
    7.140163    7.140163    7.140163    7.140163    7.140163    7.140163    7.140163    7.140163...
    7.140163    7.140163    7.140163    7.140163    7.140163    7.140163    7.140163    7.140163...
    7.140163    7.140163    7.140163    7.140163    7.140163    7.140163    7.140163    7.140163...
    7.140163    7.140163    7.140163    7.140163    7.140163    7.140163    7.140163    7.140163...
    7.140163    7.140163    7.140163    7.140163    7.140163    7.140163    7.140163    7.140163...
    7.140163    7.140163    7.140163    7.140163    7.140163    7.140163    7.140163    7.140163...
    7.140163    7.140163    7.140163    7.140163    7.140163    7.140163    7.140163    7.140163...
    7.140163    7.140163    7.140163    7.140163    7.140163    7.140163    7.140163    7.140163...
    7.140163    7.140163    7.140163    7.140163    7.140163    7.140163    7.140163    7.140163...
    7.140163    7.140163    7.140163    7.140163    7.140163    7.140163    7.140163    7.140163...
    7.140163    7.140163    7.140163    7.140163    7.140163    7.140163    7.140163    7.140163...
    7.140163    7.140163    7.140163    7.140163    7.140163    7.140163    7.140163    7.140163...
    7.140163    7.140163    7.140163    7.140163    7.140163    7.140163    7.140163    7.140163...
    7.140163    7.140163    7.140163    7.140163    7.140163    7.140163    7.140163    7.140163...
    7.140163    7.140163    7.140163    7.140163    7.140163    7.140163    7.140163    7.140163...
    7.140163    7.140163    7.140163    7.140163    7.140163    7.140163    7.140163    7.140163...
    7.140163    7.140163    7.140163    7.140163    7.140163    7.140163    7.140163    7.140163...
    7.140163    7.140163    7.140163    7.140163    7.140163    7.140163    7.140163    7.140163...
    7.140163    7.140163    7.140163    7.140163    7.140163    7.140163    7.140163    7.140163...
    7.140163    7.140163    7.140163    7.140163    7.140163    7.140163    7.140163    7.140163...
    7.140163    7.140163    7.140163    7.140163    7.140163    7.140163    7.140163    7.140163...
    7.140163    7.140163    7.140163    7.140163    7.140163    7.140163    7.140163    7.140163...
    7.140163    7.140163    7.140163    7.140163    7.140163    7.140163    7.140163    7.140163...
    7.140163    7.140163    7.140163    7.140163    7.140163    7.140163    7.140163    7.140163...
    7.140163    7.140163    7.140163    7.140163    7.140163    7.140163    7.140163    7.140163...
    7.140163    7.140163    7.140163    7.140163    7.140163    7.140163    7.140163    7.140163...
    7.140163    7.140163    7.140163    7.140163    7.140163    7.140163    7.140163    7.140163...
    7.140163    7.140163    7.140163    7.140163    7.140163    7.140163    7.140163    7.140163...
    7.140163    7.140163    7.140163    7.140163    7.140163    7.140163    7.140163    7.140163...
    7.140163    7.140163    7.140163    7.140163    7.140163    7.140163    7.140163    7.140163...
    7.140163    7.140163    7.140163    7.140163    7.140163    7.140163    7.140163    7.140163...
    7.140163    7.140163    7.140163    7.140163    7.140163    7.140163    7.140163    7.140163...
    7.140163    7.140163    7.140163    7.140163    7.140163    7.140163    7.140163    7.140163...
    7.140163    7.140163    7.140163    7.140163    7.140163    7.140163    7.140163    7.140163...
    7.140163    7.140163    7.140163    7.140163    7.140163    7.140163    7.140163    7.140163...
    7.140163    7.140163    7.140163    7.140163    7.140163    7.140163    7.140163    7.140163...
    7.140163    7.140163    7.140163    7.140163    7.140163    7.140163    7.140163    7.140163...
    7.140163    7.140163    7.140163    7.140163    7.140163    7.140163    7.140163    7.140163...
    7.140163    7.140163    7.140163    7.140163    7.140163    7.140163    7.140163    7.140163...
    7.140163    7.140163    7.140163    7.140163    7.140163    7.140163    7.140163    7.140163...
    7.140163    7.140163    7.140163    7.140163    7.140163    7.140163    7.140163    7.140163...
    7.140163    7.140163    7.140163    7.140163    7.140163    7.140163    7.140163    7.140163...
    7.140163    7.140163    7.140163    7.140163    7.140163    7.140163    7.140163    7.140163...
    7.140163    7.140163    7.140163    7.140163    7.140163    7.140163    7.140163    7.140163...
    7.140163    7.140163    7.140163    7.140163    7.140163    7.140163    7.140163    7.140163...
    7.140163    7.140163    7.140163    7.140163    7.140163    7.140163    7.140163    7.140163...
    7.140163    7.140163    7.140163    7.140163    7.140163    7.140163    7.140163    7.140163...
    7.140163    7.140163    7.140163    7.140163    7.140163    7.140163    7.140163    7.140163...
    7.140163    7.140163    7.140163    7.140163    7.140163    7.140163    7.140163    7.140163...
    7.140163    7.140163    7.140163    7.140163    7.140163    7.140163    7.140163    7.140163...
    7.140163    7.140163    7.140163    7.140163    7.140163    7.140163    7.140163    7.140163...
    7.140163    7.140163    7.140163    7.140163    7.140163    7.140163    7.140163    7.140163...
    7.140163    7.140163    7.140163    7.140163    7.140163    7.140163    7.140163    7.140163...
    7.140163    7.140163    7.140163    7.140163    7.140163    7.140163    7.140163    7.140163...
    7.140163    7.140163    7.140163    7.140163    7.140163    7.140163    7.140163    7.140163...
    7.140163    7.140163    7.140163    7.140163    7.140163    7.140163    7.140163    7.140163...
    7.140163    7.140163    7.140163    7.140163    7.140163    7.140163    7.140163    7.140163...
    7.140163    7.140163    7.140163    7.140163    7.140163    7.140163    7.140163    7.140163...
    7.140163    7.140163    7.140163    7.140163    7.140163    7.140163    7.140163    7.140163...
    7.140163    7.140163    7.140163    7.140163    7.140163    7.140163    7.140163    7.140163...
    7.140163    7.140163    7.140163    7.140163    7.140163    7.140163    7.140163    7.140163...
    7.140163    7.140163    7.140163    7.140163    7.140163    7.140163    7.140163    7.140163...
    7.140163    7.140163    7.140163    7.140163    7.140163    7.140163    7.140163    7.140163...
    7.140163    7.140163    7.140163    7.140163    7.140163    7.140163    7.140163    7.140163...
    7.140163    7.140163    7.140163    7.140163    7.140163    7.140163    7.140163    7.140163...
    7.140163    7.140163    7.140163    7.140163    7.140163    7.140163    7.140163    7.140163...
    7.140163    7.140163    7.140163    7.140163    7.140163    7.140163    7.140163    7.140163...
    7.140163    7.140163    7.140163    7.140163    7.140163    7.140163    7.140163    7.140163...
    7.140163    7.140163    7.140163    7.140163    7.140163    7.140163    7.140163    7.140163...
    7.140163    7.140163    7.140163    7.140163    7.140163    7.140163    7.140163    7.140163...
    7.140163    7.140163    7.140163    7.140163    7.140163    7.140163    7.140163    7.140163...
    7.140163    7.140163    7.140163    7.140163    7.140163    7.140163    7.140163    7.140163...
    7.140163    7.140163    7.140163    7.140163    7.140163    7.140163    7.140163    7.140163...
    7.140163    7.140163    7.140163    7.140163    7.140163    7.140163    7.140163    7.140163...
    7.140163    7.140163    7.140163    7.140163    7.140163    7.140163    7.140163    7.140163...
    7.140163    7.140163    7.140163    7.140163    7.140163    7.140163    7.140163    7.140163...
    7.140163    7.140163    7.140163    7.140163    7.140163    7.140163    7.140163    7.140163...
    7.140163    7.140163    7.140163    7.140163    7.140163    7.140163    7.140163    7.140163...
    7.140163    7.140163    7.140163    7.140163    7.140163    7.140163    7.140163    7.140163...
    7.140163    7.140163    7.140163    7.140163    7.140163    7.140163    7.140163    7.140163...
    7.140163    7.140163    7.140163    7.140163    7.140163    7.140163    7.140163    7.140163...
    7.140163    7.140163    7.140163    7.140163    7.140163    7.140163    7.140163    7.140163...
    7.140163    7.140163    7.140163    7.140163    7.140163    7.140163    7.140163    7.140163...
    7.140163    7.140163    7.140163    7.140163    7.140163    7.140163    7.140163    7.140163...
    7.140163    7.140163    7.140163    7.140163    7.140163    7.140163    7.140163    7.140163...
    7.140163    7.140163    7.140163    7.140163    7.140163    7.140163    7.140163    7.140163...
    7.140163    7.140163    7.140163    7.140163    7.140163    7.140163    7.140163    7.140163...
    7.140163    7.140163    7.140163    7.140163    7.140163    7.140163    7.140163    7.140163...
    7.140163    7.140163    7.140163    7.140163    7.140163    7.140163    7.140163    7.140163...
    7.140163    7.140163    7.140163    7.140163    7.140163    7.140163    7.140163    7.140163...
    7.140163    7.140163    7.140163    7.140163    7.140163    7.140163    7.140163    7.140163...
    7.140163    7.140163    7.140163    7.140163    7.140163    7.140163    7.140163    7.140163...
    7.140163    7.140163    7.140163    7.140163    7.140163    7.140163    7.140163    7.140163...
    7.140163    7.140163    7.140163    7.140163    7.140163    7.140163    7.140163    7.140163...
    7.140163    7.140163    7.140163    7.140163    7.140163    7.140163    7.140163    7.140163...
    7.140163    7.140163    7.140163    7.140163    7.140163    7.140163    7.140163    7.140163...
    7.140163    7.140163    7.140163    7.140163    7.140163    7.140163    7.140163    7.140163...
    7.140163    7.140163    7.140163    7.140163    7.140163    7.140163    7.140163    7.140163...
    7.140163    7.140163    7.140163    7.140163    7.140163    7.140163    7.140163    7.140163...
    7.140163    7.140163    7.140163    7.140163    7.140163    7.140163    7.140163    7.140163...
    7.140163    7.140163    7.140163    7.140163    7.140163    7.140163    7.140163    7.140163...
    7.140163    7.140163    7.140163    7.140163    7.140163    7.140163    7.140163    7.140163...
    7.140163    7.140163    7.140163    7.140163    7.140163    7.140163    7.140163    7.140163...
    7.140163    7.140163    7.140163    7.140163    7.140163    7.140163    7.140163    7.140163...
    7.140163    7.140163    7.140163    7.140163    7.140163    7.140163    7.140163    7.140163...
    7.140163    7.140163    7.140163    7.140163    7.140163    7.140163    7.140163    7.140163...
    7.140163    7.140163    7.140163    7.140163    7.140163    7.140163    7.140163    7.140163...
    7.140163    7.140163    7.140163    7.140163    7.140163    7.140163    7.140163    7.140163...
    7.140163    7.140163    7.140163    7.140163    7.140163    7.140163    7.140163    7.140163...
    7.140163    7.140163    7.140163    7.140163    7.140163    7.140163    7.140163    7.140163...
    7.140163    7.140163    7.140163    7.140163    7.140163    7.140163    7.140163    7.140163...
    7.140163    7.140163    7.140163    7.140163    7.140163    7.140163    7.140163    7.140163...
    7.140163    7.140163    7.140163    7.140163    7.140163    7.140163    7.140163    7.140163...
    7.140163    7.140163    7.140163    7.140163    7.140163    7.140163    7.140163    7.140163...
    7.140163    7.140163    7.140163    7.140163    7.140163    7.140163    7.140163    7.140163...
    7.140163    7.140163    7.140163    7.140163    7.140163    7.140163    7.140163    7.140163...
    7.140163    7.140163    7.140163    7.140163    7.140163    7.140163    7.140163    7.140163...
    7.140163    7.140163    7.140163    7.140163    7.140163    7.140163    7.140163    7.140163...
    7.140163    7.140163    7.140163    7.140163    7.140163    7.140163    7.140163    7.140163...
    7.140163    7.140163    7.140163    7.140163    7.140163    7.140163    7.140163    7.140163...
    7.140163    7.140163    7.140163    7.140163    7.140163    7.140163    7.140163    7.140163...
    7.140163    7.140163    7.140163    7.140163    7.140163    7.140163    7.140163    7.140163...
    7.140163    7.140163    7.140163    7.140163    7.140163    7.140163    7.140163    7.140163...
    7.140163    7.140163    7.140163    7.140163    7.140163    7.140163    7.140163    7.140163...
    7.140163    7.140163    7.140163    7.140163    7.140163    7.140163    7.140163    7.140163...
    7.140163    7.140163    7.140163    7.140163    7.140163    7.140163    7.140163    7.140163...
    7.140163    7.140163    7.140163    7.140163    7.140163    7.140163    7.140163    7.140163...
    7.140163    7.140163    7.140163    7.140163    7.140163    7.140163    7.140163    7.140163...
    7.140163    7.140163    7.140163    7.140163    7.140163    7.140163    7.140163    7.140163...
    7.140163    7.140163    7.140163    7.140163    7.140163    7.140163    7.140163    7.140163...
    7.140163    7.140163    7.140163    7.140163    7.140163    7.140163    7.140163    7.140163...
    7.140163    7.140163    7.140163    7.140163    7.140163    7.140163    7.140163    7.140163...
    7.140163    7.140163    7.140163    7.140163    7.140163    7.140163    7.140163    7.140163...
    7.140163    7.140163    7.140163    7.140163    7.140163    7.140163    7.140163    7.140163...
    7.140163    7.140163    7.140163    7.140163    7.140163    7.140163    7.140163    7.140163...
    7.140163    7.140163    7.140163    7.140163    7.140163    7.140163    7.140163    7.140163...
    7.140163    7.140163    7.140163    7.140163    7.140163    7.140163    7.140163    7.140163...
    7.140163    7.140163    7.140163    7.140163    7.140163    7.140163    7.140163    7.140163...
    7.140163    7.140163    7.140163    7.140163    7.140163    7.140163    7.140163    7.140163...
    7.140163    7.140163    7.140163    7.140163    7.140163    7.140163    7.140163    7.140163...
    7.140163    7.140163    7.140163    7.140163    7.140163    7.140163    7.140163    7.140163...
    7.140163    7.140163    7.140163    7.140163    7.140163    7.140163    7.140163    7.140163...
    7.140163    7.140163    7.140163    7.140163    7.140163    7.140163    7.140163    7.140163...
    7.140163    7.140163    7.140163    7.140163    7.140163    7.140163    7.140163    7.140163...
    7.140163    7.140163    7.140163    7.140163    7.140163    7.140163    7.140163    7.140163...
    7.140163    7.140163    7.140163    7.140163    7.140163    7.140163    7.140163    7.140163...
    7.140163    7.140163    7.140163    7.140163    7.140163    7.140163    7.140163    7.140163...
    7.140163    7.140163    7.140163    7.140163    7.140163    7.140163    7.140163    7.140163...
    7.140163    7.140163    7.140163    7.140163    7.140163    7.140163    7.140163    7.140163...
    7.140163    7.140163    7.140163    7.140163    7.140163    7.140163    7.140163    7.140163...
    7.140163    7.140163    7.140163    7.140163    7.140163    7.140163    7.140163    7.140163...
    7.140163    7.140163    7.140163    7.140163    7.140163    7.140163    7.140163    7.140163...
    7.140163    7.140163    7.140163    7.140163    7.140163    7.140163    7.140163    7.140163...
    7.140163    7.140163    7.140163    7.140163    7.140163    7.140163    7.140163    7.140163...
    7.140163    7.140163    7.140163    7.140163    7.140163    7.140163    7.140163    7.140163...
    7.140163    7.140163    7.140163    7.140163    7.140163    7.140163    7.140163    7.140163...
    7.140163    7.140163    7.140163    7.140163    7.140163    7.140163    7.140163    7.140163...
    7.140163    7.140163    7.140163    7.140163    7.140163    7.140163    7.140163    7.140163...
    7.140163    7.140163    7.140163    7.140163    7.140163    7.140163    7.140163    7.140163...
    7.140163    7.140163    7.140163    7.140163    7.140163    7.140163    7.140163    7.140163...
    7.140163    7.140163    7.140163    7.140163    7.140163    7.140163    7.140163    7.140163...
    7.140163    7.140163    7.140163    7.140163    7.140163    7.140163    7.140163    7.140163...
    7.140163    7.140163    7.140163    7.140163    7.140163    7.140163    7.140163    7.140163...
    7.140163    7.140163    7.140163    7.140163    7.140163    7.140163    7.140163    7.140163...
    7.140163    7.140163    7.140163    7.140163    7.140163    7.140163    7.140163    7.140163...
    7.140163    7.140163    7.140163    7.140163    7.140163    7.140163    7.140163    7.140163...
    7.140163    7.140163    7.140163    7.140163    7.140163    7.140163    7.140163    7.140163...
    7.140163    7.140163    7.140163    7.140163    7.140163    7.140163    7.140163    7.140163...
    7.140163    7.140163    7.140163    7.140163    7.140163    7.140163    7.140163    7.140163...
    7.140163    7.140163    7.140163    7.140163    7.140163    7.140163    7.140163    7.140163...
    7.140163    7.140163    7.140163    7.140163    7.140163    7.140163    7.140163    7.140163...
    7.140163    7.140163    7.140163    7.140163    7.140163    7.140163    7.140163    7.140163...
    7.140163    7.140163    7.140163    7.140163    7.140163    7.140163    7.140163    7.140163...
    7.140163    7.140163    7.140163    7.140163    7.140163    7.140163    7.140163    7.140163...
    7.140163    7.140163    7.140163    7.140163    7.140163    7.140163    7.140163    7.140163...
    7.140163    7.140163    7.140163    7.140163    7.140163    7.140163    7.140163    7.140163...
    7.140163    7.140163    7.140163    7.140163    7.140163    7.140163    7.140163    7.140163...
    7.140163    7.140163    7.140163    7.140163    7.140163    7.140163    7.140163    7.140163...
    7.140163    7.140163    7.140163    7.140163    7.140163    7.140163    7.140163    7.140163...
    7.140163    7.140163    7.140163    7.140163    7.140163    7.140163    7.140163    7.140163...
    7.140163    7.140163    7.140163    7.140163    7.140163    7.140163    7.140163    7.140163...
    7.140163    7.140163    7.140163    7.140163    7.140163    7.140163    7.140163    7.140163...
    7.140163    7.140163    7.140163    7.140163    7.140163    7.140163    7.140163    7.140163...
    7.140163    7.140163    7.140163    7.140163    7.140163    7.140163    7.140163    7.140163...
    7.140163    7.140163    7.140163    7.140163    7.140163    7.140163    7.140163    7.140163...
    7.140163    7.140163    7.140163    7.140163    7.140163    7.140163    7.140163    7.140163...
    7.140163    7.140163    7.140163    7.140163    7.140163    7.140163    7.140163    7.140163...
    7.140163    7.140163    7.140163    7.140163    7.140163    7.140163    7.140163    7.140163...
    7.140163    7.140163    7.140163    7.140163    7.140163    7.140163    7.140163    7.140163...
    7.140163    7.140163    7.140163    7.140163    7.140163    7.140163    7.140163    7.140163...
    7.140163    7.140163    7.140163    7.140163    7.140163    7.140163    7.140163    7.140163...
    7.140163    7.140163    7.140163    7.140163    7.140163    7.140163    7.140163    7.140163...
    7.140163    7.140163    7.140163    7.140163    7.140163    7.140163    7.140163    7.140163...
    7.140163    7.140163    7.140163    7.140163    7.140163    7.140163    7.140163    7.140163...
    7.140163    7.140163    7.140163    7.140163    7.140163    7.140163    7.140163    7.140163...
    7.140163    7.140163    7.140163    7.140163    7.140163    7.140163    7.140163    7.140163...
    7.140163    7.140163    7.140163    7.140163    7.140163    7.140163    7.140163    7.140163...
    7.140163    7.140163    7.140163    7.140163    7.140163    7.140163    7.140163    7.140163...
    7.140163    7.140163    7.140163    7.140163    7.140163    7.140163    7.140163    7.140163...
    7.140163    7.140163    7.140163    7.140163    7.140163    7.140163    7.140163    7.140163...
    7.140163    7.140163    7.140163    7.140163    7.140163    7.140163    7.140163    7.140163...
    7.140163    7.140163    7.140163    7.140163    7.140163    7.140163    7.140163    7.140163...
    7.140163    7.140163    7.140163    7.140163    7.140163    7.140163    7.140163    7.140163...
    7.140163    7.140163    7.140163    7.140163    7.140163    7.140163    7.140163    7.140163...
    7.140163    7.140163    7.140163    7.140163    7.140163    7.140163    7.140163    7.140163...
    7.140163    7.140163    7.140163    7.140163    7.140163    7.140163    7.140163    7.140163...
    7.140163    7.140163    7.140163    7.140163    7.140163    7.140163    7.140163    7.140163...
    7.140163    7.140163    7.140163    7.140163    7.140163    7.140163    7.140163    7.140163...
    7.140163    7.140163    7.140163    7.140163    7.140163    7.140163    7.140163    7.140163...
    7.140163    7.140163    7.140163    7.140163    7.140163    7.140163    7.140163    7.140163...
    7.140163    7.140163    7.140163    7.140163    7.140163    7.140163    7.140163    7.140163...
    7.140163    7.140163    7.140163    7.140163    7.140163    7.140163    7.140163    7.140163...
    7.140163    7.140163    7.140163    7.140163    7.140163    7.140163    7.140163    7.140163...
    7.140163    7.140163    7.140163    7.140163    7.140163    7.140163    7.140163    7.140163...
    7.140163    7.140163    7.140163    7.140163    7.140163    7.140163    7.140163    7.140163...
    7.140163    7.140163    7.140163    7.140163    7.140163    7.140163    7.140163    7.140163...
    7.140163    7.140163    7.140163    7.140163    7.140163    7.140163    7.140163    7.140163...
    7.140163    7.140163    7.140163    7.140163    7.140163    7.140163    7.140163    7.140163...
    7.140163    7.140163    7.140163    7.140163    7.140163    7.140163    7.140163    7.140163...
    7.140163    7.140163    7.140163    7.140163    7.140163    7.140163    7.140163    7.140163...
    7.140163    7.140163    7.140163    7.140163    7.140163    7.140163    7.140163    7.140163...
    7.140163    7.140163    7.140163    7.140163    7.140163    7.140163    7.140163    7.140163...
    7.140163    7.140163    7.140163    7.140163    7.140163    7.140163    7.140163    7.140163...
    7.140163    7.140163    7.140163    7.140163    7.140163    7.140163    7.140163    7.140163...
    7.140163    7.140163    7.140163    7.140163    7.140163    7.140163    7.140163    7.140163...
    7.140163    7.140163    7.140163    7.140163    7.140163    7.140163    7.140163    7.140163...
    7.140163    7.140163    7.140163    7.140163    7.140163    7.140163    7.140163    7.140163...
    7.140163    7.140163    7.140163    7.140163    7.140163    7.140163    7.140163    7.140163...
    7.140163    7.140163    7.140163    7.140163    7.140163    7.140163    7.140163    7.140163...
    7.140163    7.140163    7.140163    7.140163    7.140163    7.140163    7.140163    7.140163...
    7.140163    7.140163    7.140163    7.140163    7.140163    7.140163    7.140163    7.140163...
    7.140163    7.140163    7.140163    7.140163    7.140163    7.140163    7.140163    7.140163...
    7.140163    7.140163    7.140163    7.140163    7.140163    7.140163    7.140163    7.140163...
    7.140163    7.140163    7.140163    7.140163    7.140163    7.140163    7.140163    7.140163...
    7.140163    7.140163    7.140163    7.140163    7.140163    7.140163    7.140163    7.140163...
    7.140163    7.140163    7.140163    7.140163    7.140163    7.140163    7.140163    7.140163...
    7.140163    7.140163    7.140163    7.140163    7.140163    7.140163    7.140163    7.140163...
    7.140163    7.140163    7.140163    7.140163    7.140163    7.140163    7.140163    7.140163...
    7.140163    7.140163    7.140163    7.140163    7.140163    7.140163    7.140163    7.140163...
    7.140163    7.140163    7.140163    7.140163    7.140163    7.140163    7.140163    7.140163...
    7.140163    7.140163    7.140163    7.140163    7.140163    7.140163    7.140163    7.140163...
    7.140163    7.140163    7.140163    7.140163    7.140163    7.140163    7.140163    7.140163...
    7.140163    7.140163    7.140163    7.140163    7.140163    7.140163    7.140163    7.140163...
    7.140163    7.140163    7.140163    7.140163    7.140163    7.140163    7.140163    7.140163...
    7.140163    7.140163    7.140163    7.140163    7.140163    7.140163    7.140163    7.140163...
    7.140163    7.140163    7.140163    7.140163    7.140163    7.140163    7.140163    7.140163...
    7.140163    7.140163    7.140163    7.140163    7.140163    7.140163    7.140163    7.140163...
    7.140163    7.140163    7.140163    7.140163    7.140163    7.140163    7.140163    7.140163...
    7.140163    7.140163    7.140163    7.140163    7.140163    7.140163    7.140163    7.140163...
    7.140163    7.140163    7.140163    7.140163    7.140163    7.140163    7.140163    7.140163...
    7.140163    7.140163    7.140163    7.140163    7.140163    7.140163    7.140163    7.140163...
    7.140163    7.140163    7.140163    7.140163    7.140163    7.140163    7.140163    7.140163...
    7.140163    7.140163    7.140163    7.140163    7.140163    7.140163    7.140163    7.140163...
    7.140163    7.140163    7.140163    7.140163    7.140163    7.140163    7.140163    7.140163...
    7.140163    7.140163    7.140163    7.140163    7.140163    7.140163    7.140163    7.140163...
    7.140163    7.140163    7.140163    7.140163    7.140163    7.140163    7.140163    7.140163...
    7.140163    7.140163    7.140163    7.140163    7.140163    7.140163    7.140163    7.140163...
    7.140163    7.140163    7.140163    7.140163    7.140163    7.140163    7.140163    7.140163...
    7.140163    7.140163    7.140163    7.140163    7.140163    7.140163    7.140163    7.140163...
    7.140163    7.140163    7.140163    7.140163    7.140163    7.140163    7.140163    7.140163...
    7.140163    7.140163    7.140163    7.140163    7.140163    7.140163    7.140163    7.140163...
    7.140163    7.140163    7.140163    7.140163    7.140163    7.140163    7.140163    7.140163...
    7.140163    7.140163    7.140163    7.140163    7.140163    7.140163    7.140163    7.140163...
    7.140163    7.140163    7.140163    7.140163    7.140163    7.140163    7.140163    7.140163...
    7.140163    7.140163    7.140163    7.140163    7.140163    7.140163    7.140163    7.140163...
    7.140163    7.140163    7.140163    7.140163    7.140163    7.140163    7.140163    7.140163...
    7.140163    7.140163    7.140163    7.140163    7.140163    7.140163    7.140163    7.140163...
    7.140163    7.140163    7.140163    7.140163    7.140163    7.140163    7.140163    7.140163...
    7.140163    7.140163    7.140163    7.140163    7.140163    7.140163    7.140163    7.140163...
    7.140163    7.140163    7.140163    7.140163    7.140163    7.140163    7.140163    7.140163...
    7.140163    7.140163    7.140163    7.140163    7.140163    7.140163    7.140163    7.140163...
    7.140163    7.140163    7.140163    7.140163    7.140163    7.140163    7.140163    7.140163...
    7.140163    7.140163    7.140163    7.140163    7.140163    7.140163    7.140163    7.140163...
    7.140163    7.140163    7.140163    7.140163    7.140163    7.140163    7.140163    7.140163...
    7.140163    7.140163    7.140163    7.140163    7.140163    7.140163    7.140163    7.140163...
    7.140163    7.140163    7.140163    7.140163    7.140163    7.140163    7.140163    7.140163...
    7.140163    7.140163    7.140163    7.140163    7.140163    7.140163    7.140163    7.140163...
    7.140163    7.140163    7.140163    7.140163    7.140163    7.140163    7.140163    7.140163...
    7.140163    7.140163    7.140163    7.140163    7.140163    7.140163    7.140163    7.140163...
    7.140163    7.140163    7.140163    7.140163    7.140163    7.140163    7.140163    7.140163...
    7.140163    7.140163    7.140163    7.140163    7.140163    7.140163    7.140163    7.140163...
    7.140163    7.140163    7.140163    7.140163    7.140163    7.140163    7.140163    7.140163...
    7.140163    7.140163    7.140163    7.140163    7.140163    7.140163    7.140163    7.140163...
    7.140163    7.140163    7.140163    7.140163    7.140163    7.140163    7.140163    7.140163...
    7.140163    7.140163    7.140163    7.140163    7.140163    7.140163    7.140163    7.140163...
    7.140163    7.140163    7.140163    7.140163    7.140163    7.140163    7.140163    7.140163...
    7.140163    7.140163    7.140163    7.140163    7.140163    7.140163    7.140163    7.140163...
    7.140163    7.140163    7.140163    7.140163    7.140163    7.140163    7.140163    7.140163...
    7.140163    7.140163    7.140163    7.140163    7.140163    7.140163    7.140163    7.140163...
    7.140163    7.140163    7.140163    7.140163    7.140163    7.140163    7.140163    7.140163...
    7.140163    7.140163    7.140163    7.140163    7.140163    7.140163    7.140163    7.140163...
    7.140163    7.140163    7.140163    7.140163    7.140163    7.140163    7.140163    7.140163...
    7.140163    7.140163    7.140163    7.140163    7.140163    7.140163    7.140163    7.140163...
    7.140163    7.140163    7.140163    7.140163    7.140163    7.140163    7.140163    7.140163...
    7.140163    7.140163    7.140163    7.140163    7.140163    7.140163    7.140163    7.140163...
    7.140163    7.140163    7.140163    7.140163    7.140163    7.140163    7.140163    7.140163...
    7.140163    7.140163    7.140163    7.140163    7.140163    7.140163    7.140163    7.140163...
    7.140163    7.140163    7.140163    7.140163    7.140163    7.140163    7.140163    7.140163...
    7.140163    7.140163    7.140163    7.140163    7.140163    7.140163    7.140163    7.140163...
    7.140163    7.140163    7.140163    7.140163    7.140163    7.140163    7.140163    7.140163...
    7.140163    7.140163    7.140163    7.140163    7.140163    7.140163    7.140163    7.140163...
    7.140163    7.140163    7.140163    7.140163    7.140163    7.140163    7.140163    7.140163...
    7.140163    7.140163    7.140163    7.140163    7.140163    7.140163    7.140163    7.140163...
    7.140163    7.140163    7.140163    7.140163    7.140163    7.140163    7.140163    7.140163...
    7.140163    7.140163    7.140163    7.140163    7.140163    7.140163    7.140163    7.140163...
    7.140163    7.140163    7.140163    7.140163    7.140163    7.140163    7.140163    7.140163...
    7.140163    7.140163    7.140163    7.140163    7.140163    7.140163    7.140163    7.140163...
    7.140163    7.140163    7.140163    7.140163    7.140163    7.140163    7.140163    7.140163...
    7.140163    7.140163    7.140163    7.140163    7.140163    7.140163    7.140163    7.140163...
    7.140163    7.140163    7.140163    7.140163    7.140163    7.140163    7.140163    7.140163...
    7.140163    7.140163    7.140163    7.140163    7.140163    7.140163    7.140163    7.140163...
    7.140163    7.140163    7.140163    7.140163    7.140163    7.140163    7.140163    7.140163...
    7.140163    7.140163    7.140163    7.140163    7.140163    7.140163    7.140163    7.140163...
    7.140163    7.140163    7.140163    7.140163    7.140163    7.140163    7.140163    7.140163...
    7.140163    7.140163    7.140163    7.140163    7.140163    7.140163    7.140163    7.140163...
    7.140163    7.140163    7.140163    7.140163    7.140163    7.140163    7.140163    7.140163...
    7.140163    7.140163    7.140163    7.140163    7.140163    7.140163    7.140163    7.140163...
    7.140163    7.140163    7.140163    7.140163    7.140163    7.140163    7.140163    7.140163...
    7.140163    7.140163    7.140163    7.140163    7.140163    7.140163    7.140163    7.140163...
    7.140163    7.140163    7.140163    7.140163    7.140163    7.140163    7.140163    7.140163...
    7.140163    7.140163    7.140163    7.140163    7.140163    7.140163    7.140163    7.140163...
    7.140163    7.140163    7.140163    7.140163    7.140163    7.140163    7.140163    7.140163...
    7.140163    7.140163    7.140163    7.140163    7.140163    7.140163    7.140163    7.140163...
    7.140163    7.140163    7.140163    7.140163    7.140163    7.140163    7.140163    7.140163...
    7.140163    7.140163    7.140163    7.140163    7.140163    7.140163    7.140163    7.140163...
    7.140163    7.140163    7.140163    7.140163    7.140163    7.140163    7.140163    7.140163...
    7.140163    7.140163    7.140163    7.140163    7.140163    7.140163    7.140163    7.140163...
    7.140163    7.140163    7.140163    7.140163    7.140163    7.140163    7.140163    7.140163...
    7.140163    7.140163    7.140163    7.140163    7.140163    7.140163    7.140163    7.140163...
    7.140163    7.140163    7.140163    7.140163    7.140163    7.140163    7.140163    7.140163...
    7.140163    7.140163    7.140163    7.140163    7.140163    7.140163    7.140163    7.140163...
    7.140163    7.140163    7.140163    7.140163    7.140163    7.140163    7.140163    7.140163...
    7.140163    7.140163    7.140163    7.140163    7.140163    7.140163    7.140163    7.140163...
    7.140163    7.140163    7.140163    7.140163    7.140163    7.140163    7.140163    7.140163...
    7.140163    7.140163    7.140163    7.140163    7.140163    7.140163    7.140163    7.140163...
    7.140163    7.140163    7.140163    7.140163    7.140163    7.140163    7.140163    7.140163...
    7.140163    7.140163    7.140163    7.140163    7.140163    7.140163    7.140163    7.140163...
    7.140163    7.140163    7.140163    7.140163    7.140163    7.140163    7.140163    7.140163...
    7.140163    7.140163    7.140163    7.140163    7.140163    7.140163    7.140163    7.140163...
    7.140163    7.140163    7.140163    7.140163    7.140163    7.140163    7.140163    7.140163...
    7.140163    7.140163    7.140163    7.140163    7.140163    7.140163    7.140163    7.140163...
    7.140163    7.140163    7.140163    7.140163    7.140163    7.140163    7.140163    7.140163...
    7.140163    7.140163    7.140163    7.140163    7.140163    7.140163    7.140163    7.140163...
    7.140163    7.140163    7.140163    7.140163    7.140163    7.140163    7.140163    7.140163...
    7.140163    7.140163    7.140163    7.140163    7.140163    7.140163    7.140163    7.140163...
    7.140163    7.140163    7.140163    7.140163    7.140163    7.140163    7.140163    7.140163...
    7.140163    7.140163    7.140163    7.140163    7.140163    7.140163    7.140163    7.140163...
    7.140163    7.140163    7.140163    7.140163    7.140163    7.140163    7.140163    7.140163...
    7.140163    7.140163    7.140163    7.140163    7.140163    7.140163    7.140163    7.140163...
    7.140163    7.140163    7.140163    7.140163    7.140163    7.140163    7.140163    7.140163...
    7.140163    7.140163    7.140163    7.140163    7.140163    7.140163    7.140163    7.140163...
    7.140163    7.140163    7.140163    7.140163    7.140163    7.140163    7.140163    7.140163...
    7.140163    7.140163    7.140163    7.140163    7.140163    7.140163    7.140163    7.140163...
    7.140163    7.140163    7.140163    7.140163    7.140163    7.140163    7.140163    7.140163...
    7.140163    7.140163    7.140163    7.140163    7.140163    7.140163    7.140163    7.140163...
    7.140163    7.140163    7.140163    7.140163    7.140163    7.140163    7.140163    7.140163...
    7.140163    7.140163    7.140163    7.140163    7.140163    7.140163    7.140163    7.140163...
    7.140163    7.140163    7.140163    7.140163    7.140163    7.140163    7.140163    7.140163...
    7.140163    7.140163    7.140163    7.140163    7.140163    7.140163    7.140163    7.140163...
    7.140163    7.140163    7.140163    7.140163    7.140163    7.140163    7.140163    7.140163...
    7.140163    7.140163    7.140163    7.140163    7.140163    7.140163    7.140163    7.140163...
    7.140163    7.140163    7.140163    7.140163    7.140163    7.140163    7.140163    7.140163...
    7.140163    7.140163    7.140163    7.140163    7.140163    7.140163    7.140163    7.140163...
    7.140163    7.140163    7.140163    7.140163    7.140163    7.140163    7.140163    7.140163...
    7.140163    7.140163    7.140163    7.140163    7.140163    7.140163    7.140163    7.140163...
    7.140163    7.140163    7.140163    7.140163    7.140163    7.140163    7.140163    7.140163...
    7.140163    7.140163    7.140163    7.140163    7.140163    7.140163    7.140163    7.140163...
    7.140163    7.140163    7.140163    7.140163    7.140163    7.140163    7.140163    7.140163...
    7.140163    7.140163    7.140163    7.140163    7.140163    7.140163    7.140163    7.140163...
    7.140163    7.140163    7.140163    7.140163    7.140163    7.140163    7.140163    7.140163...
    7.140163    7.140163    7.140163    7.140163    7.140163    7.140163    7.140163    7.140163...
    7.140163    7.140163    7.140163    7.140163    7.140163    7.140163    7.140163    7.140163...
    7.140163    7.140163    7.140163    7.140163    7.140163    7.140163    7.140163    7.140163...
    7.140163    7.140163    7.140163    7.140163    7.140163    7.140163    7.140163    7.140163...
    7.140163    7.140163    7.140163    7.140163    7.140163    7.140163    7.140163    7.140163...
    7.140163    7.140163    7.140163    7.140163    7.140163    7.140163    7.140163    7.140163...
    7.140163    7.140163    7.140163    7.140163    7.140163    7.140163    7.140163    7.140163...
    7.140163    7.140163    7.140163    7.140163    7.140163    7.140163    7.140163    7.140163...
    7.140163    7.140163    7.140163    7.140163    7.140163    7.140163    7.140163    7.140163...
    7.140163    7.140163    7.140163    7.140163    7.140163    7.140163    7.140163    7.140163...
    7.140163    7.140163    7.140163    7.140163    7.140163    7.140163    7.140163    7.140163...
    7.140163    7.140163    7.140163    7.140163    7.140163    7.140163    7.140163    7.140163...
    7.140163    7.140163    7.140163    7.140163    7.140163    7.140163    7.140163    7.140163...
    7.140163    7.140163    7.140163    7.140163    7.140163    7.140163    7.140163    7.140163...
    7.140163    7.140163    7.140163    7.140163    7.140163    7.140163    7.140163    7.140163...
    7.140163    7.140163    7.140163    7.140163    7.140163    7.140163    7.140163    7.140163...
    7.140163    7.140163    7.140163    7.140163    7.140163    7.140163    7.140163    7.140163...
    7.140163    7.140163    7.140163    7.140163    7.140163    7.140163    7.140163    7.140163...
    7.140163    7.140163    7.140163    7.140163    7.140163    7.140163    7.140163    7.140163...
    7.140163    7.140163    7.140163    7.140163    7.140163    7.140163    7.140163    7.140163...
    7.140163    7.140163    7.140163    7.140163    7.140163    7.140163    7.140163    7.140163...
    7.140163    7.140163    7.140163    7.140163    7.140163    7.140163    7.140163    7.140163...
    7.140163    7.140163    7.140163    7.140163    7.140163    7.140163    7.140163    7.140163...
    7.140163    7.140163    7.140163    7.140163    7.140163    7.140163    7.140163    7.140163...
    7.140163    7.140163    7.140163    7.140163    7.140163    7.140163    7.140163    7.140163...
    7.140163    7.140163    7.140163    7.140163    7.140163    7.140163    7.140163    7.140163...
    7.140163    7.140163    7.140163    7.140163    7.140163    7.140163    7.140163    7.140163...
    7.140163    7.140163    7.140163    7.140163    7.140163    7.140163    7.140163    7.140163...
    7.140163    7.140163    7.140163    7.140163    7.140163    7.140163    7.140163    7.140163...
    7.140163    7.140163    7.140163    7.140163    7.140163    7.140163    7.140163    7.140163...
    7.140163    7.140163    7.140163    7.140163    7.140163    7.140163    7.140163    7.140163...
    7.140163    7.140163    7.140163    7.140163    7.140163    7.140163    7.140163    7.140163...
    7.140163    7.140163    7.140163    7.140163    7.140163    7.140163    7.140163    7.140163...
    7.140163    7.140163    7.140163    7.140163    7.140163    7.140163    7.140163    7.140163...
    7.140163    7.140163    7.140163    7.140163    7.140163    7.140163    7.140163    7.140163...
    7.140163    7.140163    7.140163    7.140163    7.140163    7.140163    7.140163    7.140163...
    7.140163    7.140163    7.140163    7.140163    7.140163    7.140163    7.140163    7.140163...
    7.140163    7.140163    7.140163    7.140163    7.140163    7.140163    7.140163    7.140163...
    7.140163    7.140163    7.140163    7.140163    7.140163    7.140163    7.140163    7.140163...
    7.140163    7.140163    7.140163    7.140163    7.140163    7.140163    7.140163    7.140163...
    7.140163    7.140163    7.140163    7.140163    7.140163    7.140163    7.140163    7.140163...
    7.140163    7.140163    7.140163    7.140163    7.140163    7.140163    7.140163    7.140163...
    7.140163    7.140163    7.140163    7.140163    7.140163    7.140163    7.140163    7.140163...
    7.140163    7.140163    7.140163    7.140163    7.140163    7.140163    7.140163    7.140163...
    7.140163    7.140163    7.140163    7.140163    7.140163    7.140163    7.140163    7.140163...
    7.140163    7.140163    7.140163    7.140163    7.140163    7.140163    7.140163    7.140163...
    7.140163    7.140163    7.140163    7.140163    7.140163    7.140163    7.140163    7.140163...
    7.140163    7.140163    7.140163    7.140163    7.140163    7.140163    7.140163    7.140163...
    7.140163    7.140163    7.140163    7.140163    7.140163    7.140163    7.140163    7.140163...
    7.140163    7.140163    7.140163    7.140163    7.140163    7.140163    7.140163    7.140163...
    7.140163    7.140163    7.140163    7.140163    7.140163    7.140163    7.140163    7.140163...
    7.140163    7.140163    7.140163    7.140163    7.140163    7.140163    7.140163    7.140163...
    7.140163    7.140163    7.140163    7.140163    7.140163    7.140163    7.140163    7.140163...
    7.140163    7.140163    7.140163    7.140163    7.140163    7.140163    7.140163    7.140163...
    7.140163    7.140163    7.140163    7.140163    7.140163    7.140163    7.140163    7.140163...
    7.140163    7.140163    7.140163    7.140163    7.140163    7.140163    7.140163    7.140163...
    7.140163    7.140163    7.140163    7.140163    7.140163    7.140163    7.140163    7.140163...
    7.140163    7.140163    7.140163    7.140163    7.140163    7.140163    7.140163    7.140163...
    7.140163    7.140163    7.140163    7.140163    7.140163    7.140163    7.140163    7.140163...
    7.140163    7.140163    7.140163    7.140163    7.140163    7.140163    7.140163    7.140163...
    7.140163    7.140163    7.140163    7.140163    7.140163    7.140163    7.140163    7.140163...
    7.140163    7.140163    7.140163    7.140163    7.140163    7.140163    7.140163    7.140163...
    7.140163    7.140163    7.140163    7.140163    7.140163    7.140163    7.140163    7.140163...
    7.140163    7.140163    7.140163    7.140163    7.140163    7.140163    7.140163    7.140163...
    7.140163    7.140163    7.140163    7.140163    7.140163    7.140163    7.140163    7.140163...
    7.140163    7.140163    7.140163    7.140163    7.140163    7.140163    7.140163    7.140163...
    7.140163    7.140163    7.140163    7.140163    7.140163    7.140163    7.140163    7.140163...
    7.140163    7.140163    7.140163    7.140163    7.140163    7.140163    7.140163    7.140163...
    7.140163    7.140163    7.140163    7.140163    7.140163    7.140163    7.140163    7.140163...
    7.140163    7.140163    7.140163    7.140163    7.140163    7.140163    7.140163    7.140163...
    7.140163    7.140163    7.140163    7.140163    7.140163    7.140163    7.140163    7.140163...
    7.140163    7.140163    7.140163    7.140163    7.140163    7.140163    7.140163    7.140163...
    7.140163    7.140163    7.140163    7.140163    7.140163    7.140163    7.140163    7.140163...
    7.140163    7.140163    7.140163    7.140163    7.140163    7.140163    7.140163    7.140163...
    7.140163    7.140163    7.140163    7.140163    7.140163    7.140163    7.140163    7.140163...
    7.140163    7.140163    7.140163    7.140163    7.140163    7.140163    7.140163    7.140163...
    7.140163    7.140163    7.140163    7.140163    7.140163    7.140163    7.140163    7.140163...
    7.140163    7.140163    7.140163    7.140163    7.140163    7.140163    7.140163    7.140163...
    7.140163    7.140163    7.140163    7.140163    7.140163    7.140163    7.140163    7.140163...
    7.140163    7.140163    7.140163    7.140163    7.140163    7.140163    7.140163    7.140163...
    7.140163    7.140163    7.140163    7.140163    7.140163    7.140163    7.140163    7.140163...
    7.140163    7.140163    7.140163    7.140163    7.140163    7.140163    7.140163    7.140163...
    7.140163    7.140163    7.140163    7.140163    7.140163    7.140163    7.140163    7.140163...
    7.140163    7.140163    7.140163    7.140163    7.140163    7.140163    7.140163    7.140163...
    7.140163    7.140163    7.140163    7.140163    7.140163    7.140163    7.140163    7.140163...
    7.140163    7.140163    7.140163    7.140163    7.140163    7.140163    7.140163    7.140163...
    7.140163    7.140163    7.140163    7.140163    7.140163    7.140163    7.140163    7.140163...
    7.140163    7.140163    7.140163    7.140163    7.140163    7.140163    7.140163    7.140163...
    7.140163    7.140163    7.140163    7.140163    7.140163    7.140163    7.140163    7.140163...
    7.140163    7.140163    7.140163    7.140163    7.140163    7.140163    7.140163    7.140163...
    7.140163    7.140163    7.140163    7.140163    7.140163    7.140163    7.140163    7.140163...
    7.140163    7.140163    7.140163    7.140163    7.140163    7.140163    7.140163    7.140163...
    7.140163    7.140163    7.140163    7.140163    7.140163    7.140163    7.140163    7.140163...
    7.140163    7.140163    7.140163    7.140163    7.140163    7.140163    7.140163    7.140163...
    7.140163    7.140163    7.140163    7.140163    7.140163    7.140163    7.140163    7.140163...
    7.140163    7.140163    7.140163    7.140163    7.140163    7.140163    7.140163    7.140163...
    7.140163    7.140163    7.140163    7.140163    7.140163    7.140163    7.140163    7.140163...
    7.140163    7.140163    7.140163    7.140163    7.140163    7.140163    7.140163    7.140163...
    7.140163    7.140163    7.140163    7.140163    7.140163    7.140163    7.140163    7.140163...
    7.140163    7.140163    7.140163    7.140163    7.140163    7.140163    7.140163    7.140163...
    7.140163    7.140163    7.140163    7.140163    7.140163    7.140163    7.140163    7.140163...
    7.140163    7.140163    7.140163    7.140163    7.140163    7.140163    7.140163    7.140163...
    7.140163    7.140163    7.140163    7.140163    7.140163    7.140163    7.140163    7.140163...
    7.140163    7.140163    7.140163    7.140163    7.140163    7.140163    7.140163    7.140163...
    7.140163    7.140163    7.140163    7.140163    7.140163    7.140163    7.140163    7.140163...
    7.140163    7.140163    7.140163    7.140163    7.140163    7.140163    7.140163    7.140163...
    7.140163    7.140163    7.140163    7.140163    7.140163    7.140163    7.140163    7.140163...
    7.140163    7.140163    7.140163    7.140163    7.140163    7.140163    7.140163    7.140163...
    7.140163    7.140163    7.140163    7.140163    7.140163    7.140163    7.140163    7.140163...
    7.140163    7.140163    7.140163    7.140163    7.140163    7.140163    7.140163    7.140163...
    7.140163    7.140163    7.140163    7.140163    7.140163    7.140163    7.140163    7.140163...
    7.140163    7.140163    7.140163    7.140163    7.140163    7.140163    7.140163    7.140163...
    7.140163    7.140163    7.140163    7.140163    7.140163    7.140163    7.140163    7.140163...
    7.140163    7.140163    7.140163    7.140163    7.140163    7.140163    7.140163    7.140163...
    7.140163    7.140163    7.140163    7.140163    7.140163    7.140163    7.140163    7.140163...
    7.140163    7.140163    7.140163    7.140163    7.140163    7.140163    7.140163    7.140163...
    7.140163    7.140163    7.140163    7.140163    7.140163    7.140163    7.140163    7.140163...
    7.140163    7.140163    7.140163    7.140163    7.140163    7.140163    7.140163    7.140163...
    7.140163    7.140163    7.140163    7.140163    7.140163    7.140163    7.140163    7.140163...
    7.140163    7.140163    7.140163    7.140163    7.140163    7.140163    7.140163    7.140163...
    7.140163    7.140163    7.140163    7.140163    7.140163    7.140163    7.140163    7.140163...
    7.140163    7.140163    7.140163    7.140163    7.140163    7.140163    7.140163    7.140163...
    7.140163    7.140163    7.140163    7.140163    7.140163    7.140163    7.140163    7.140163...
    7.140163    7.140163    7.140163    7.140163    7.140163    7.140163    7.140163    7.140163...
    7.140163    7.140163    7.140163    7.140163    7.140163    7.140163    7.140163    7.140163...
    7.140163    7.140163    7.140163    7.140163    7.140163    7.140163    7.140163    7.140163...
    7.140163    7.140163    7.140163    7.140163    7.140163    7.140163    7.140163    7.140163...
    7.140163    7.140163    7.140163    7.140163    7.140163    7.140163    7.140163    7.140163...
    7.140163    7.140163    7.140163    7.140163    7.140163    7.140163    7.140163    7.140163...
    7.140163    7.140163    7.140163    7.140163    7.140163    7.140163    7.140163    7.140163...
    7.140163    7.140163    7.140163    7.140163    7.140163    7.140163    7.140163    7.140163...
    7.140163    7.140163    7.140163    7.140163    7.140163    7.140163    7.140163    7.140163...
    7.140163    7.140163    7.140163    7.140163    7.140163    7.140163    7.140163    7.140163...
    7.140163    7.140163    7.140163    7.140163    7.140163    7.140163    7.140163    7.140163...
    7.140163    7.140163    7.140163    7.140163    7.140163    7.140163    7.140163    7.140163...
    7.140163    7.140163    7.140163    7.140163    7.140163    7.140163    7.140163    7.140163...
    7.140163    7.140163    7.140163    7.140163    7.140163    7.140163    7.140163    7.140163...
    7.140163    7.140163    7.140163    7.140163    7.140163    7.140163    7.140163    7.140163...
    7.140163    7.140163    7.140163    7.140163    7.140163    7.140163    7.140163    7.140163...
    7.140163    7.140163    7.140163    7.140163    7.140163    7.140163    7.140163    7.140163...
    7.140163    7.140163    7.140163    7.140163    7.140163    7.140163    7.140163    7.140163...
    7.140163    7.140163    7.140163    7.140163    7.140163    7.140163    7.140163    7.140163...
    7.140163    7.140163    7.140163    7.140163    7.140163    7.140163    7.140163    7.140163...
    7.140163    7.140163    7.140163    7.140163    7.140163    7.140163    7.140163    7.140163...
    7.140163    7.140163    7.140163    7.140163    7.140163    7.140163    7.140163    7.140163...
    7.140163    7.140163    7.140163    7.140163    7.140163    7.140163    7.140163    7.140163...
    7.140163    7.140163    7.140163    7.140163    7.140163    7.140163    7.140163    7.140163...
    7.140163    7.140163    7.140163    7.140163    7.140163    7.140163    7.140163    7.140163...
    7.140163    7.140163    7.140163    7.140163    7.140163    7.140163    7.140163    7.140163...
    7.140163    7.140163    7.140163    7.140163    7.140163    7.140163    7.140163    7.140163...
    7.140163    7.140163    7.140163    7.140163    7.140163    7.140163    7.140163    7.140163...
    7.140163    7.140163    7.140163    7.140163    7.140163    7.140163    7.140163    7.140163...
    7.140163    7.140163    7.140163    7.140163    7.140163    7.140163    7.140163    7.140163...
    7.140163    7.140163    7.140163    7.140163    7.140163    7.140163    7.140163    7.140163...
    7.140163    7.140163    7.140163    7.140163    7.140163    7.140163    7.140163    7.140163...
    7.140163    7.140163    7.140163    7.140163    7.140163    7.140163    7.140163    7.140163...
    7.140163    7.140163    7.140163    7.140163    7.140163    7.140163    7.140163    7.140163...
    7.140163    7.140163    7.140163    7.140163    7.140163    7.140163    7.140163    7.140163...
    7.140163    7.140163    7.140163    7.140163    7.140163    7.140163    7.140163    7.140163...
    7.140163    7.140163    7.140163    7.140163    7.140163    7.140163    7.140163    7.140163...
    7.140163    7.140163    7.140163    7.140163    7.140163    7.140163    7.140163    7.140163...
    7.140163    7.140163    7.140163    7.140163    7.140163    7.140163    7.140163    7.140163...
    7.140163    7.140163    7.140163    7.140163    7.140163    7.140163    7.140163    7.140163...
    7.140163    7.140163    7.140163    7.140163    7.140163    7.140163    7.140163    7.140163...
    7.140163    7.140163    7.140163    7.140163    7.140163    7.140163    7.140163    7.140163...
    7.140163    7.140163    7.140163    7.140163    7.140163    7.140163    7.140163    7.140163...
    7.140163    7.140163    7.140163    7.140163    7.140163    7.140163    7.140163    7.140163...
    7.140163    7.140163    7.140163    7.140163    7.140163    7.140163    7.140163    7.140163...
    7.140163    7.140163    7.140163    7.140163    7.140163    7.140163    7.140163    7.140163...
    7.140163    7.140163    7.140163    7.140163    7.140163    7.140163    7.140163    7.140163...
    7.140163    7.140163    7.140163    7.140163    7.140163    7.140163    7.140163    7.140163...
    7.140163    7.140163    7.140163    7.140163    7.140163    7.140163    7.140163    7.140163...
    7.140163    7.140163    7.140163    7.140163    7.140163    7.140163    7.140163    7.140163...
    7.140163    7.140163    7.140163    7.140163    7.140163    7.140163    7.140163    7.140163...
    7.140163    7.140163    7.140163    7.140163    7.140163    7.140163    7.140163    7.140163...
    7.140163    7.140163    7.140163    7.140163    7.140163    7.140163    7.140163    7.140163...
    7.140163    7.140163    7.140163    7.140163    7.140163    7.140163    7.140163    7.140163...
    7.140163    7.140163    7.140163    7.140163    7.140163    7.140163    7.140163    7.140163...
    7.140163    7.140163    7.140163    7.140163    7.140163    7.140163    7.140163    7.140163...
    7.140163    7.140163    7.140163    7.140163    7.140163    7.140163    7.140163    7.140163...
    7.140163    7.140163    7.140163    7.140163    7.140163    7.140163    7.140163    7.140163...
    7.140163    7.140163    7.140163    7.140163    7.140163    7.140163    7.140163    7.140163...
    7.140163    7.140163    7.140163    7.140163    7.140163    7.140163    7.140163    7.140163...
    7.140163    7.140163    7.140163    7.140163    7.140163    7.140163    7.140163    7.140163...
    7.140163    7.140163    7.140163    7.140163    7.140163    7.140163    7.140163    7.140163...
    7.140163    7.140163    7.140163    7.140163    7.140163    7.140163    7.140163    7.140163...
    7.140163    7.140163    7.140163    7.140163    7.140163    7.140163    7.140163    7.140163...
    7.140163    7.140163    7.140163    7.140163    7.140163    7.140163    7.140163    7.140163...
    7.140163    7.140163    7.140163    7.140163    7.140163    7.140163    7.140163    7.140163...
    7.140163    7.140163    7.140163    7.140163    7.140163    7.140163    7.140163    7.140163...
    7.140163    7.140163    7.140163    7.140163    7.140163    7.140163    7.140163    7.140163...
    7.140163    7.140163    7.140163    7.140163    7.140163    7.140163    7.140163    7.140163...
    7.140163    7.140163    7.140163    7.140163    7.140163    7.140163    7.140163    7.140163...
    7.140163    7.140163    7.140163    7.140163    7.140163    7.140163    7.140163    7.140163...
    7.140163    7.140163    7.140163    7.140163    7.140163    7.140163    7.140163    7.140163...
    7.140163    7.140163    7.140163    7.140163    7.140163    7.140163    7.140163    7.140163...
    7.140163    7.140163    7.140163    7.140163    7.140163    7.140163    7.140163    7.140163...
    7.140163    7.140163    7.140163    7.140163    7.140163    7.140163    7.140163    7.140163...
    7.140163    7.140163    7.140163    7.140163    7.140163    7.140163    7.140163    7.140163...
    7.140163    7.140163    7.140163    7.140163    7.140163    7.140163    7.140163    7.140163...
    7.140163    7.140163    7.140163    7.140163    7.140163    7.140163    7.140163    7.140163...
    7.140163    7.140163    7.140163    7.140163    7.140163    7.140163    7.140163    7.140163...
    7.140163    7.140163    7.140163    7.140163    7.140163    7.140163    7.140163    7.140163...
    7.140163    7.140163    7.140163    7.140163    7.140163    7.140163    7.140163    7.140163...
    7.140163    7.140163    7.140163    7.140163    7.140163    7.140163    7.140163    7.140163...
    7.140163    7.140163    7.140163    7.140163    7.140163    7.140163    7.140163    7.140163...
    7.140163    7.140163    7.140163    7.140163    7.140163    7.140163    7.140163    7.140163...
    7.140163    7.140163    7.140163    7.140163    7.140163    7.140163    7.140163    7.140163...
    7.140163    7.140163    7.140163    7.140163    7.140163    7.140163    7.140163    7.140163...
    7.140163    7.140163    7.140163    7.140163    7.140163    7.140163    7.140163    7.140163...
    7.140163    7.140163    7.140163    7.140163    7.140163    7.140163    7.140163    7.140163...
    7.140163    7.140163    7.140163    7.140163    7.140163    7.140163    7.140163    7.140163...
    7.140163    7.140163    7.140163    7.140163    7.140163    7.140163    7.140163    7.140163...
    7.140163    7.140163    7.140163    7.140163    7.140163    7.140163    7.140163    7.140163...
    7.140163    7.140163    7.140163    7.140163    7.140163    7.140163    7.140163    7.140163...
    7.140163    7.140163    7.140163    7.140163    7.140163    7.140163    7.140163    7.140163...
    7.140163    7.140163    7.140163    7.140163    7.140163    7.140163    7.140163    7.140163...
    7.140163    7.140163    7.140163    7.140163    7.140163    7.140163    7.140163    7.140163...
    7.140163    7.140163    7.140163    7.140163    7.140163    7.140163    7.140163    7.140163...
    7.140163    7.140163    7.140163    7.140163    7.140163    7.140163    7.140163    7.140163...
    7.140163    7.140163    7.140163    7.140163    7.140163    7.140163    7.140163    7.140163...
    7.140163    7.140163    7.140163    7.140163    7.140163    7.140163    7.140163    7.140163...
    7.140163    7.140163    7.140163    7.140163    7.140163    7.140163    7.140163    7.140163...
    7.140163    7.140163    7.140163    7.140163    7.140163    7.140163    7.140163    7.140163...
    7.140163    7.140163    7.140163    7.140163    7.140163    7.140163    7.140163    7.140163...
    7.140163    7.140163    7.140163    7.140163    7.140163    7.140163    7.140163    7.140163...
    7.140163    7.140163    7.140163    7.140163    7.140163    7.140163    7.140163    7.140163...
    7.140163    7.140163    7.140163    7.140163    7.140163    7.140163    7.140163    7.140163...
    7.140163    7.140163    7.140163    7.140163    7.140163    7.140163    7.140163    7.140163...
    7.140163    7.140163    7.140163    7.140163    7.140163    7.140163    7.140163    7.140163...
    7.140163    7.140163    7.140163    7.140163    7.140163    7.140163    7.140163    7.140163...
    7.140163    7.140163    7.140163    7.140163    7.140163    7.140163    7.140163    7.140163...
    7.140163    7.140163    7.140163    7.140163    7.140163    7.140163    7.140163    7.140163...
    7.140163    7.140163    7.140163    7.140163    7.140163    7.140163    7.140163    7.140163...
    7.140163    7.140163    7.140163    7.140163    7.140163    7.140163    7.140163    7.140163...
    7.140163    7.140163    7.140163    7.140163    7.140163    7.140163    7.140163    7.140163...
    7.140163    7.140163    7.140163    7.140163    7.140163    7.140163    7.140163    7.140163...
    7.140163    7.140163    7.140163    7.140163    7.140163    7.140163    7.140163    7.140163...
    7.140163    7.140163    7.140163    7.140163    7.140163    7.140163    7.140163    7.140163...
    7.140163    7.140163    7.140163    7.140163    7.140163    7.140163    7.140163    7.140163...
    7.140163    7.140163    7.140163    7.140163    7.140163    7.140163    7.140163    7.140163...
    7.140163    7.140163    7.140163    7.140163    7.140163    7.140163    7.140163    7.140163...
    7.140163    7.140163    7.140163    7.140163    7.140163    7.140163    7.140163    7.140163...
    7.140163    7.140163    7.140163    7.140163    7.140163    7.140163    7.140163    7.140163...
    7.140163    7.140163    7.140163    7.140163    7.140163    7.140163    7.140163    7.140163...
    7.140163    7.140163    7.140163    7.140163    7.140163    7.140163    7.140163    7.140163...
    7.140163    7.140163    7.140163    7.140163    7.140163    7.140163    7.140163    7.140163...
    7.140163    7.140163    7.140163    7.140163    7.140163    7.140163    7.140163    7.140163...
    7.140163    7.140163    7.140163    7.140163    7.140163    7.140163    7.140163    7.140163...
    7.140163    7.140163    7.140163    7.140163    7.140163    7.140163    7.140163    7.140163...
    7.140163    7.140163    7.140163    7.140163    7.140163    7.140163    7.140163    7.140163...
    7.140163    7.140163    7.140163    7.140163    7.140163    7.140163    7.140163    7.140163...
    7.140163    7.140163    7.140163    7.140163    7.140163    7.140163    7.140163    7.140163...
    7.140163    7.140163    7.140163    7.140163    7.140163    7.140163    7.140163    7.140163...
    7.140163    7.140163    7.140163    7.140163    7.140163    7.140163    7.140163    7.140163...
    7.140163    7.140163    7.140163    7.140163    7.140163    7.140163    7.140163    7.140163...
    7.140163    7.140163    7.140163    7.140163    7.140163    7.140163    7.140163    7.140163...
    7.140163    7.140163    7.140163    7.140163    7.140163    7.140163    7.140163    7.140163...
    7.140163    7.140163    7.140163    7.140163    7.140163    7.140163    7.140163    7.140163...
    7.140163    7.140163    7.140163    7.140163    7.140163    7.140163    7.140163    7.140163...
    7.140163    7.140163    7.140163    7.140163    7.140163    7.140163    7.140163    7.140163...
    7.140163    7.140163    7.140163    7.140163    7.140163    7.140163    7.140163    7.140163...
    7.140163    7.140163    7.140163    7.140163    7.140163    7.140163    7.140163    7.140163...
    7.140163    7.140163    7.140163    7.140163    7.140163    7.140163    7.140163    7.140163...
    7.140163    7.140163    7.140163    7.140163    7.140163    7.140163    7.140163    7.140163...
    7.140163    7.140163    7.140163    7.140163    7.140163    7.140163    7.140163    7.140163...
    7.140163    7.140163    7.140163    7.140163    7.140163    7.140163    7.140163    7.140163...
    7.140163    7.140163    7.140163    7.140163    7.140163    7.140163    7.140163    7.140163...
    7.140163    7.140163    7.140163    7.140163    7.140163    7.140163    7.140163    7.140163...
    7.140163    7.140163    7.140163    7.140163    7.140163    7.140163    7.140163    7.140163...
    7.140163    7.140163    7.140163    7.140163    7.140163    7.140163    7.140163    7.140163...
    7.140163    7.140163    7.140163    7.140163    7.140163    7.140163    7.140163    7.140163...
    7.140163    7.140163    7.140163    7.140163    7.140163    7.140163    7.140163    7.140163...
    7.140163    7.140163    7.140163    7.140163    7.140163    7.140163    7.140163    7.140163...
    7.140163    7.140163    7.140163    7.140163    7.140163    7.140163    7.140163    7.140163...
    7.140163    7.140163    7.140163    7.140163    7.140163    7.140163    7.140163    7.140163...
    7.140163    7.140163    7.140163    7.140163    7.140163    7.140163    7.140163    7.140163...
    7.140163    7.140163    7.140163    7.140163    7.140163    7.140163    7.140163    7.140163...
    7.140163    7.140163    7.140163    7.140163    7.140163    7.140163    7.140163    7.140163...
    7.140163    7.140163    7.140163    7.140163    7.140163    7.140163    7.140163    7.140163...
    7.140163    7.140163    7.140163    7.140163    7.140163    7.140163    7.140163    7.140163...
    7.140163    7.140163    7.140163    7.140163    7.140163    7.140163    7.140163    7.140163...
    7.140163    7.140163    7.140163    7.140163    7.140163    7.140163    7.140163    7.140163...
    7.140163    7.140163    7.140163    7.140163    7.140163    7.140163    7.140163    7.140163...
    7.140163    7.140163    7.140163    7.140163    7.140163    7.140163    7.140163    7.140163...
    7.140163    7.140163    7.140163    7.140163    7.140163    7.140163    7.140163    7.140163...
    7.140163    7.140163    7.140163    7.140163    7.140163    7.140163    7.140163    7.140163...
    7.140163    7.140163    7.140163    7.140163    7.140163    7.140163    7.140163    7.140163...
    7.140163    7.140163    7.140163    7.140163    7.140163    7.140163    7.140163    7.140163...
    7.140163    7.140163    7.140163    7.140163    7.140163    7.140163    7.140163    7.140163...
    7.140163    7.140163    7.140163    7.140163    7.140163    7.140163    7.140163    7.140163...
    7.140163    7.140163    7.140163    7.140163    7.140163    7.140163    7.140163    7.140163...
    7.140163    7.140163    7.140163    7.140163    7.140163    7.140163    7.140163    7.140163...
    7.140163    7.140163    7.140163    7.140163    7.140163    7.140163    7.140163    7.140163...
    7.140163    7.140163    7.140163    7.140163    7.140163    7.140163    7.140163    7.140163...
    7.140163    7.140163    7.140163    7.140163    7.140163    7.140163    7.140163    7.140163...
    7.140163    7.140163    7.140163    7.140163    7.140163    7.140163    7.140163    7.140163...
    7.140163    7.140163    7.140163    7.140163    7.140163    7.140163    7.140163    7.140163...
    7.140163    7.140163    7.140163    7.140163    7.140163    7.140163    7.140163    7.140163...
    7.140163    7.140163    7.140163    7.140163    7.140163    7.140163    7.140163    7.140163...
    7.140163    7.140163    7.140163    7.140163    7.140163    7.140163    7.140163    7.140163...
    7.140163    7.140163    7.140163    7.140163    7.140163    7.140163    7.140163    7.140163...
    7.140163    7.140163    7.140163    7.140163    7.140163    7.140163    7.140163    7.140163...
    7.140163    7.140163    7.140163    7.140163    7.140163    7.140163    7.140163    7.140163...
    7.140163    7.140163    7.140163    7.140163    7.140163    7.140163    7.140163    7.140163...
    7.140163    7.140163    7.140163    7.140163    7.140163    7.140163    7.140163    7.140163...
    7.140163    7.140163    7.140163    7.140163    7.140163    7.140163    7.140163    7.140163...
    7.140163    7.140163    7.140163    7.140163    7.140163    7.140163    7.140163    7.140163...
    7.140163    7.140163    7.140163    7.140163    7.140163    7.140163    7.140163    7.140163...
    7.140163    7.140163    7.140163    7.140163    7.140163    7.140163    7.140163    7.140163...
    7.140163    7.140163    7.140163    7.140163    7.140163    7.140163    7.140163    7.140163...
    7.140163    7.140163    7.140163    7.140163    7.140163    7.140163    7.140163    7.140163...
    7.140163    7.140163    7.140163    7.140163    7.140163    7.140163    7.140163    7.140163...
    7.140163    7.140163    7.140163    7.140163    7.140163    7.140163    7.140163    7.140163...
    7.140163    7.140163    7.140163    7.140163    7.140163    7.140163    7.140163    7.140163...
    7.140163    7.140163    7.140163    7.140163    7.140163    7.140163    7.140163    7.140163...
    7.140163    7.140163    7.140163    7.140163    7.140163    7.140163    7.140163    7.140163...
    7.140163    7.140163    7.140163    7.140163    7.140163    7.140163    7.140163    7.140163...
    7.140163    7.140163    7.140163    7.140163    7.140163    7.140163    7.140163    7.140163...
    7.140163    7.140163    7.140163    7.140163    7.140163    7.140163    7.140163    7.140163...
    7.140163    7.140163    7.140163    7.140163    7.140163    7.140163    7.140163    7.140163...
    7.140163    7.140163    7.140163    7.140163    7.140163    7.140163    7.140163    7.140163...
    7.140163    7.140163    7.140163    7.140163    7.140163    7.140163    7.140163    7.140163...
    7.140163    7.140163    7.140163    7.140163    7.140163    7.140163    7.140163    7.140163...
    7.140163    7.140163    7.140163    7.140163    7.140163    7.140163    7.140163    7.140163...
    7.140163    7.140163    7.140163    7.140163    7.140163    7.140163    7.140163    7.140163...
    7.140163    7.140163    7.140163    7.140163    7.140163    7.140163    7.140163    7.140163...
    7.140163    7.140163    7.140163    7.140163    7.140163    7.140163    7.140163    7.140163...
    7.140163    7.140163    7.140163    7.140163    7.140163    7.140163    7.140163    7.140163...
    7.140163    7.140163    7.140163    7.140163    7.140163    7.140163    7.140163    7.140163...
    7.140163    7.140163    7.140163    7.140163    7.140163    7.140163    7.140163    7.140163...
    7.140163    7.140163    7.140163    7.140163    7.140163    7.140163    7.140163    7.140163...
    7.140163    7.140163    7.140163    7.140163    7.140163    7.140163    7.140163    7.140163...
    7.140163    7.140163    7.140163    7.140163    7.140163    7.140163    7.140163    7.140163...
    7.140163    7.140163    7.140163    7.140163    7.140163    7.140163    7.140163    7.140163...
    7.140163    7.140163    7.140163    7.140163    7.140163    7.140163    7.140163    7.140163...
    7.140163    7.140163    7.140163    7.140163    7.140163    7.140163    7.140163    7.140163...
    7.140163    7.140163    7.140163    7.140163    7.140163    7.140163    7.140163    7.140163...
    7.140163    7.140163    7.140163    7.140163    7.140163    7.140163    7.140163    7.140163...
    7.140163    7.140163    7.140163    7.140163    7.140163    7.140163    7.140163    7.140163...
    7.140163    7.140163    7.140163    7.140163    7.140163    7.140163    7.140163    7.140163...
    7.140163    7.140163    7.140163    7.140163    7.140163    7.140163    7.140163    7.140163...
    7.140163    7.140163    7.140163    7.140163    7.140163    7.140163    7.140163    7.140163...
    7.140163    7.140163    7.140163    7.140163    7.140163    7.140163    7.140163    7.140163...
    7.140163    7.140163    7.140163    7.140163    7.140163    7.140163    7.140163    7.140163...
    7.140163    7.140163    7.140163    7.140163    7.140163    7.140163    7.140163    7.140163...
    7.140163    7.140163    7.140163    7.140163    7.140163    7.140163    7.140163    7.140163...
    7.140163    7.140163    7.140163    7.140163    7.140163    7.140163    7.140163    7.140163...
    7.140163    7.140163    7.140163    7.140163    7.140163    7.140163    7.140163    7.140163...
    7.140163    7.140163    7.140163    7.140163    7.140163    7.140163    7.140163    7.140163...
    7.140163    7.140163    7.140163    7.140163    7.140163    7.140163    7.140163    7.140163...
    7.140163    7.140163    7.140163    7.140163    7.140163    7.140163    7.140163    7.140163...
    7.140163    7.140163    7.140163    7.140163    7.140163    7.140163    7.140163    7.140163...
    7.140163    7.140163    7.140163    7.140163    7.140163    7.140163    7.140163    7.140163...
    7.140163    7.140163    7.140163    7.140163    7.140163    7.140163    7.140163    7.140163...
    7.140163    7.140163    7.140163    7.140163    7.140163    7.140163    7.140163    7.140163...
    7.140163    7.140163    7.140163    7.140163    7.140163    7.140163    7.140163    7.140163...
    7.140163    7.140163    7.140163    7.140163    7.140163    7.140163    7.140163    7.140163...
    7.140163    7.140163    7.140163    7.140163    7.140163    7.140163    7.140163    7.140163...
    7.140163    7.140163    7.140163    7.140163    7.140163    7.140163    7.140163    7.140163...
    7.140163    7.140163    7.140163    7.140163    7.140163    7.140163    7.140163    7.140163...
    7.140163    7.140163    7.140163    7.140163    7.140163    7.140163    7.140163    7.140163...
    7.140163    7.140163    7.140163    7.140163    7.140163    7.140163    7.140163    7.140163...
    7.140163    7.140163    7.140163    7.140163    7.140163    7.140163    7.140163    7.140163...
    7.140163    7.140163    7.140163    7.140163    7.140163    7.140163    7.140163    7.140163...
    7.140163    7.140163    7.140163    7.140163    7.140163    7.140163    7.140163    7.140163...
    7.140163    7.140163    7.140163    7.140163    7.140163    7.140163    7.140163    7.140163...
    7.140163    7.140163    7.140163    7.140163    7.140163    7.140163    7.140163    7.140163...
    7.140163    7.140163    7.140163    7.140163    7.140163    7.140163    7.140163    7.140163...
    7.140163    7.140163    7.140163    7.140163    7.140163    7.140163    7.140163    7.140163...
    7.140163    7.140163    7.140163    7.140163    7.140163    7.140163    7.140163    7.140163...
    7.140163    7.140163    7.140163    7.140163    7.140163    7.140163    7.140163    7.140163...
    7.140163    7.140163    7.140163    7.140163    7.140163    7.140163    7.140163    7.140163...
    7.140163    7.140163    7.140163    7.140163    7.140163    7.140163    7.140163    7.140163...
    7.140163    7.140163    7.140163    7.140163    7.140163    7.140163    7.140163    7.140163...
    7.140163    7.140163    7.140163    7.140163    7.140163    7.140163    7.140163    7.140163...
    7.140163    7.140163    7.140163    7.140163    7.140163    7.140163    7.140163    7.140163...
    7.140163    7.140163    7.140163    7.140163    7.140163    7.140163    7.140163    7.140163...
    7.140163    7.140163    7.140163    7.140163    7.140163    7.140163    7.140163    7.140163...
    7.140163    7.140163    7.140163    7.140163    7.140163    7.140163    7.140163    7.140163...
    7.140163    7.140163    7.140163    7.140163    7.140163    7.140163    7.140163    7.140163...
    7.140163    7.140163    7.140163    7.140163    7.140163    7.140163    7.140163    7.140163...
    7.140163    7.140163    7.140163    7.140163    7.140163    7.140163    7.140163    7.140163...
    7.140163    7.140163    7.140163    7.140163    7.140163    7.140163    7.140163    7.140163...
    7.140163    7.140163    7.140163    7.140163    7.140163    7.140163    7.140163    7.140163...
    7.140163    7.140163    7.140163    7.140163    7.140163    7.140163    7.140163    7.140163...
    7.140163    7.140163    7.140163    7.140163    7.140163    7.140163    7.140163    7.140163...
    7.140163    7.140163    7.140163    7.140163    7.140163    7.140163    7.140163    7.140163...
    7.140163    7.140163    7.140163    7.140163    7.140163    7.140163    7.140163    7.140163...
    7.140163    7.140163    7.140163    7.140163    7.140163    7.140163    7.140163    7.140163...
    7.140163    7.140163    7.140163    7.140163    7.140163    7.140163    7.140163    7.140163...
    7.140163    7.140163    7.140163    7.140163    7.140163    7.140163    7.140163    7.140163...
    7.140163    7.140163    7.140163    7.140163    7.140163    7.140163    7.140163    7.140163...
    7.140163    7.140163    7.140163    7.140163    7.140163    7.140163    7.140163    7.140163...
    7.140163    7.140163    7.140163    7.140163    7.140163    7.140163    7.140163    7.140163...
    7.140163    7.140163    7.140163    7.140163    7.140163    7.140163    7.140163    7.140163...
    7.140163    7.140163    7.140163    7.140163    7.140163    7.140163    7.140163    7.140163...
    7.140163    7.140163    7.140163    7.140163    7.140163    7.140163    7.140163    7.140163...
    7.140163    7.140163    7.140163    7.140163    7.140163    7.140163    7.140163    7.140163...
    7.140163    7.140163    7.140163    7.140163    7.140163    7.140163    7.140163    7.140163...
    7.140163    7.140163    7.140163    7.140163    7.140163    7.140163    7.140163    7.140163...
    7.140163    7.140163    7.140163    7.140163    7.140163    7.140163    7.140163    7.140163...
    7.140163    7.140163    7.140163    7.140163    7.140163    7.140163    7.140163    7.140163...
    7.140163    7.140163    7.140163    7.140163    7.140163    7.140163    7.140163    7.140163...
    7.140163    7.140163    7.140163    7.140163    7.140163    7.140163    7.140163    7.140163...
    7.140163    7.140163    7.140163    7.140163    7.140163    7.140163    7.140163    7.140163...
    7.140163    7.140163    7.140163    7.140163    7.140163    7.140163    7.140163    7.140163...
    7.140163    7.140163    7.140163    7.140163    7.140163    7.140163    7.140163    7.140163...
    7.140163    7.140163    7.140163    7.140163    7.140163    7.140163    7.140163    7.140163...
    7.140163    7.140163    7.140163    7.140163    7.140163    7.140163    7.140163    7.140163...
    7.140163    7.140163    7.140163    7.140163    7.140163    7.140163    7.140163    7.140163...
    7.140163    7.140163    7.140163    7.140163    7.140163    7.140163    7.140163    7.140163...
    7.140163    7.140163    7.140163    7.140163    7.140163    7.140163    7.140163    7.140163...
    7.140163    7.140163    7.140163    7.140163    7.140163    7.140163    7.140163    7.140163...
    7.140163    7.140163    7.140163    7.140163    7.140163    7.140163    7.140163    7.140163...
    7.140163    7.140163    7.140163    7.140163    7.140163    7.140163    7.140163    7.140163...
    7.140163    7.140163    7.140163    7.140163    7.140163    7.140163    7.140163    7.140163...
    7.140163    7.140163    7.140163    7.140163    7.140163    7.140163    7.140163    7.140163...
    7.140163    7.140163    7.140163    7.140163    7.140163    7.140163    7.140163    7.140163...
    7.140163    7.140163    7.140163    7.140163    7.140163    7.140163    7.140163    7.140163...
    7.140163    7.140163    7.140163    7.140163    7.140163    7.140163    7.140163    7.140163...
    7.140163    7.140163    7.140163    7.140163    7.140163    7.140163    7.140163    7.140163...
    7.140163    7.140163    7.140163    7.140163    7.140163    7.140163    7.140163    7.140163...
    7.140163    7.140163    7.140163    7.140163    7.140163    7.140163    7.140163    7.140163...
    7.140163    7.140163    7.140163    7.140163    7.140163    7.140163    7.140163    7.140163...
    7.140163    7.140163    7.140163    7.140163    7.140163    7.140163    7.140163    7.140163...
    7.140163    7.140163    7.140163    7.140163    7.140163    7.140163    7.140163    7.140163...
    7.140163    7.140163    7.140163    7.140163    7.140163    7.140163    7.140163    7.140163...
    7.140163    7.140163    7.140163    7.140163    7.140163    7.140163    7.140163    7.140163...
    7.140163    7.140163    7.140163    7.140163    7.140163    7.140163    7.140163    7.140163...
    7.140163    7.140163    7.140163    7.140163    7.140163    7.140163    7.140163    7.140163...
    7.140163    7.140163    7.140163    7.140163    7.140163    7.140163    7.140163    7.140163...
    7.140163    7.140163    7.140163    7.140163    7.140163    7.140163    7.140163    7.140163...
    7.140163    7.140163    7.140163    7.140163    7.140163    7.140163    7.140163    7.140163...
    7.140163    7.140163    7.140163    7.140163    7.140163    7.140163    7.140163    7.140163...
    7.140163    7.140163    7.140163    7.140163    7.140163    7.140163    7.140163    7.140163...
    7.140163    7.140163    7.140163    7.140163    7.140163    7.140163    7.140163    7.140163...
    7.140163    7.140163    7.140163    7.140163    7.140163    7.140163    7.140163    7.140163...
    7.140163    7.140163    7.140163    7.140163    7.140163    7.140163    7.140163    7.140163...
    7.140163    7.140163    7.140163    7.140163    7.140163    7.140163    7.140163    7.140163...
    7.140163    7.140163    7.140163    7.140163    7.140163    7.140163    7.140163    7.140163...
    7.140163    7.140163    7.140163    7.140163    7.140163    7.140163    7.140163    7.140163...
    7.140163    7.140163    7.140163    7.140163    7.140163    7.140163    7.140163    7.140163...
    7.140163    7.140163    7.140163    7.140163    7.140163    7.140163    7.140163    7.140163...
    7.140163    7.140163    7.140163    7.140163    7.140163    7.140163    7.140163    7.140163...
    7.140163    7.140163    7.140163    7.140163    7.140163    7.140163    7.140163    7.140163...
    7.140163    7.140163    7.140163    7.140163    7.140163    7.140163    7.140163    7.140163...
    7.140163    7.140163    7.140163    7.140163    7.140163    7.140163    7.140163    7.140163...
    7.140163    7.140163    7.140163    7.140163    7.140163    7.140163    7.140163    7.140163...
    7.140163    7.140163    7.140163    7.140163    7.140163    7.140163    7.140163    7.140163...
    7.140163    7.140163    7.140163    7.140163    7.140163    7.140163    7.140163    7.140163...
    7.140163    7.140163    7.140163    7.140163    7.140163    7.140163    7.140163    7.140163...
    7.140163    7.140163    7.140163    7.140163    7.140163    7.140163    7.140163    7.140163...
    7.140163    7.140163    7.140163    7.140163    7.140163    7.140163    7.140163    7.140163...
    7.140163    7.140163    7.140163    7.140163    7.140163    7.140163    7.140163    7.140163...
    7.140163    7.140163    7.140163    7.140163    7.140163    7.140163    7.140163    7.140163...
    7.140163    7.140163    7.140163    7.140163    7.140163    7.140163    7.140163    7.140163...
    7.140163    7.140163    7.140163    7.140163    7.140163    7.140163    7.140163    7.140163...
    7.140163    7.140163    7.140163    7.140163    7.140163    7.140163    7.140163    7.140163...
    7.140163    7.140163    7.140163    7.140163    7.140163    7.140163    7.140163    7.140163...
    7.140163    7.140163    7.140163    7.140163    7.140163    7.140163    7.140163    7.140163...
    7.140163    7.140163    7.140163    7.140163    7.140163    7.140163    7.140163    7.140163...
    7.140163    7.140163    7.140163    7.140163    7.140163    7.140163    7.140163    7.140163...
    7.140163    7.140163    7.140163    7.140163    7.140163    7.140163    7.140163    7.140163...
    7.140163    7.140163    7.140163    7.140163    7.140163    7.140163    7.140163    7.140163...
    7.140163    7.140163    7.140163    7.140163    7.140163    7.140163    7.140163    7.140163...
    7.140163    7.140163    7.140163    7.140163    7.140163    7.140163    7.140163    7.140163...
    7.140163    7.140163    7.140163    7.140163    7.140163    7.140163    7.140163    7.140163...
    7.140163    7.140163    7.140163    7.140163    7.140163    7.140163    7.140163    7.140163...
    7.140163    7.140163    7.140163    7.140163    7.140163    7.140163    7.140163    7.140163...
    7.140163    7.140163    7.140163    7.140163    7.140163    7.140163    7.140163    7.140163...
    7.140163    7.140163    7.140163    7.140163    7.140163    7.140163    7.140163    7.140163...
    7.140163    7.140163    7.140163    7.140163    7.140163    7.140163    7.140163    7.140163...
    7.140163    7.140163    7.140163    7.140163    7.140163    7.140163    7.140163    7.140163...
    7.140163    7.140163    7.140163    7.140163    7.140163    7.140163    7.140163    7.140163...
    7.140163    7.140163    7.140163    7.140163    7.140163    7.140163    7.140163    7.140163...
    7.140163    7.140163    7.140163    7.140163    7.140163    7.140163    7.140163    7.140163...
    7.140163    7.140163    7.140163    7.140163    7.140163    7.140163    7.140163    7.140163...
    7.140163    7.140163    7.140163    7.140163    7.140163    7.140163    7.140163    7.140163...
    7.140163    7.140163    7.140163    7.140163    7.140163    7.140163    7.140163    7.140163...
    7.140163    7.140163    7.140163    7.140163    7.140163    7.140163    7.140163    7.140163...
    7.140163    7.140163    7.140163    7.140163    7.140163    7.140163    7.140163    7.140163...
    7.140163    7.140163    7.140163    7.140163    7.140163    7.140163    7.140163    7.140163...
    7.140163    7.140163    7.140163    7.140163    7.140163    7.140163    7.140163    7.140163...
    7.140163    7.140163    7.140163    7.140163    7.140163    7.140163    7.140163    7.140163...
    7.140163    7.140163    7.140163    7.140163    7.140163    7.140163    7.140163    7.140163...
    7.140163    7.140163    7.140163    7.140163    7.140163    7.140163    7.140163    7.140163...
    7.140163    7.140163    7.140163    7.140163    7.140163    7.140163    7.140163    7.140163...
    7.140163    7.140163    7.140163    7.140163    7.140163    7.140163    7.140163    7.140163...
    7.140163    7.140163    7.140163    7.140163    7.140163    7.140163    7.140163    7.140163...
    7.140163    7.140163    7.140163    7.140163    7.140163    7.140163    7.140163    7.140163...
    7.140163    7.140163    7.140163    7.140163    7.140163    7.140163    7.140163    7.140163...
    7.140163    7.140163    7.140163    7.140163    7.140163    7.140163    7.140163    7.140163...
    7.140163    7.140163    7.140163    7.140163    7.140163    7.140163    7.140163    7.140163...
    7.140163    7.140163    7.140163    7.140163    7.140163    7.140163    7.140163    7.140163...
    7.140163    7.140163    7.140163    7.140163    7.140163    7.140163    7.140163    7.140163...
    7.140163    7.140163    7.140163    7.140163    7.140163    7.140163    7.140163    7.140163...
    7.140163    7.140163    7.140163    7.140163    7.140163    7.140163    7.140163    7.140163...
    7.140163    7.140163    7.140163    7.140163    7.140163    7.140163    7.140163    7.140163...
    7.140163    7.140163    7.140163    7.140163    7.140163    7.140163    7.140163    7.140163...
    7.140163    7.140163    7.140163    7.140163    7.140163    7.140163    7.140163    7.140163...
    7.140163    7.140163    7.140163    7.140163    7.140163    7.140163    7.140163    7.140163...
    7.140163    7.140163    7.140163    7.140163    7.140163    7.140163    7.140163    7.140163...
    7.140163    7.140163    7.140163    7.140163    7.140163    7.140163    7.140163    7.140163...
    7.140163    7.140163    7.140163    7.140163    7.140163    7.140163    7.140163    7.140163...
    7.140163    7.140163    7.140163    7.140163    7.140163    7.140163    7.140163    7.140163...
    7.140163    7.140163    7.140163    7.140163    7.140163    7.140163    7.140163    7.140163...
    7.140163    7.140163    7.140163    7.140163    7.140163    7.140163    7.140163    7.140163...
    7.140163    7.140163    7.140163    7.140163    7.140163    7.140163    7.140163    7.140163...
    7.140163    7.140163    7.140163    7.140163    7.140163    7.140163    7.140163    7.140163...
    7.140163    7.140163    7.140163    7.140163    7.140163    7.140163    7.140163    7.140163...
    7.140163    7.140163    7.140163    7.140163    7.140163    7.140163    7.140163    7.140163...
    7.140163    7.140163    7.140163    7.140163    7.140163    7.140163    7.140163    7.140163...
    7.140163    7.140163    7.140163    7.140163    7.140163    7.140163    7.140163    7.140163...
    7.140163    7.140163    7.140163    7.140163    7.140163    7.140163    7.140163    7.140163...
    7.140163    7.140163    7.140163    7.140163    7.140163    7.140163    7.140163    7.140163...
    7.140163    7.140163    7.140163    7.140163    7.140163    7.140163    7.140163    7.140163...
    7.140163    7.140163    7.140163    7.140163    7.140163    7.140163    7.140163    7.140163...
    7.140163    7.140163    7.140163    7.140163    7.140163    7.140163    7.140163    7.140163...
    7.140163    7.140163    7.140163    7.140163    7.140163    7.140163    7.140163    7.140163...
    7.140163    7.140163    7.140163    7.140163    7.140163    7.140163    7.140163    7.140163...
    7.140163    7.140163    7.140163    7.140163    7.140163    7.140163    7.140163    7.140163...
    7.140163    7.140163    7.140163    7.140163    7.140163    7.140163    7.140163    7.140163...
    7.140163    7.140163    7.140163    7.140163    7.140163    7.140163    7.140163    7.140163...
    7.140163    7.140163    7.140163    7.140163    7.140163    7.140163    7.140163    7.140163...
    7.140163    7.140163    7.140163    7.140163    7.140163    7.140163    7.140163    7.140163...
    7.140163    7.140163    7.140163    7.140163    7.140163    7.140163    7.140163    7.140163...
    7.140163    7.140163    7.140163    7.140163    7.140163    7.140163    7.140163    7.140163...
    7.140163    7.140163    7.140163    7.140163    7.140163    7.140163    7.140163    7.140163...
    7.140163    7.140163    7.140163    7.140163    7.140163    7.140163    7.140163    7.140163...
    7.140163    7.140163    7.140163    7.140163    7.140163    7.140163    7.140163    7.140163...
    7.140163    7.140163    7.140163    7.140163    7.140163    7.140163    7.140163    7.140163...
    7.140163    7.140163    7.140163    7.140163    7.140163    7.140163    7.140163    7.140163...
    7.140163    7.140163    7.140163    7.140163    7.140163    7.140163    7.140163    7.140163...
    7.140163    7.140163    7.140163    7.140163    7.140163    7.140163    7.140163    7.140163...
    7.140163    7.140163    7.140163    7.140163    7.140163    7.140163    7.140163    7.140163...
    7.140163    7.140163    7.140163    7.140163    7.140163    7.140163    7.140163    7.140163...
    7.140163    7.140163    7.140163    7.140163    7.140163    7.140163    7.140163    7.140163...
    7.140163    7.140163    7.140163    7.140163    7.140163    7.140163    7.140163    7.140163...
    7.140163    7.140163    7.140163    7.140163    7.140163    7.140163    7.140163    7.140163...
    7.140163    7.140163    7.140163    7.140163    7.140163    7.140163    7.140163    7.140163...
    7.140163    7.140163    7.140163    7.140163    7.140163    7.140163    7.140163    7.140163...
    7.140163    7.140163    7.140163    7.140163    7.140163    7.140163    7.140163    7.140163...
    7.140163    7.140163    7.140163    7.140163    7.140163    7.140163    7.140163    7.140163...
    7.140163    7.140163    7.140163    7.140163    7.140163    7.140163    7.140163    7.140163...
    7.140163    7.140163    7.140163    7.140163    7.140163    7.140163    7.140163    7.140163...
    7.140163    7.140163    7.140163    7.140163    7.140163    7.140163    7.140163    7.140163...
    7.140163    7.140163    7.140163    7.140163    7.140163    7.140163    7.140163    7.140163...
    7.140163    7.140163    7.140163    7.140163    7.140163    7.140163    7.140163    7.140163...
    7.140163    7.140163    7.140163    7.140163    7.140163    7.140163    7.140163    7.140163...
    7.140163    7.140163    7.140163    7.140163    7.140163    7.140163    7.140163    7.140163...
    7.140163    7.140163    7.140163    7.140163    7.140163    7.140163    7.140163    7.140163...
    7.140163    7.140163    7.140163    7.140163    7.140163    7.140163    7.140163    7.140163...
    7.140163    7.140163    7.140163    7.140163    7.140163    7.140163    7.140163    7.140163...
    7.140163    7.140163    7.140163    7.140163    7.140163    7.140163    7.140163    7.140163...
    7.140163    7.140163    7.140163    7.140163    7.140163    7.140163    7.140163    7.140163...
    7.140163    7.140163    7.140163    7.140163    7.140163    7.140163    7.140163    7.140163...
    7.140163    7.140163    7.140163    7.140163    7.140163    7.140163    7.140163    7.140163...
    7.140163    7.140163    7.140163    7.140163    7.140163    7.140163    7.140163    7.140163...
    7.140163    7.140163    7.140163    7.140163    7.140163    7.140163    7.140163    7.140163...
    7.140163    7.140163    7.140163    7.140163    7.140163    7.140163    7.140163    7.140163...
    7.140163    7.140163    7.140163    7.140163    7.140163    7.140163    7.140163    7.140163...
    7.140163    7.140163    7.140163    7.140163    7.140163    7.140163    7.140163    7.140163...
    7.140163    7.140163    7.140163    7.140163    7.140163    7.140163    7.140163    7.140163...
    7.140163    7.140163    7.140163    7.140163    7.140163    7.140163    7.140163    7.140163...
    7.140163    7.140163    7.140163    7.140163    7.140163    7.140163    7.140163    7.140163...
    7.140163    7.140163    7.140163    7.140163    7.140163    7.140163    7.140163    7.140163...
    7.140163    7.140163    7.140163    7.140163    7.140163    7.140163    7.140163    7.140163...
    7.140163    7.140163    7.140163    7.140163    7.140163    7.140163    7.140163    7.140163...
    7.140163    7.140163    7.140163    7.140163    7.140163    7.140163    7.140163    7.140163...
    7.140163    7.140163    7.140163    7.140163    7.140163    7.140163    7.140163    7.140163...
    7.140163    7.140163    7.140163    7.140163    7.140163    7.140163    7.140163    7.140163...
    7.140163    7.140163    7.140163    7.140163    7.140163    7.140163    7.140163    7.140163...
    7.140163    7.140163    7.140163    7.140163    7.140163    7.140163    7.140163    7.140163...
    7.140163    7.140163    7.140163    7.140163    7.140163    7.140163    7.140163    7.140163...
    7.140163    7.140163    7.140163    7.140163    7.140163    7.140163    7.140163    7.140163...
    7.140163    7.140163    7.140163    7.140163    7.140163    7.140163    7.140163    7.140163...
    7.140163    7.140163    7.140163    7.140163    7.140163    7.140163    7.140163    7.140163...
    7.140163    7.140163    7.140163    7.140163    7.140163    7.140163    7.140163    7.140163...
    7.140163    7.140163    7.140163    7.140163    7.140163    7.140163    7.140163    7.140163...
    7.140163    7.140163    7.140163    7.140163    7.140163    7.140163    7.140163    7.140163...
    7.140163    7.140163    7.140163    7.140163    7.140163    7.140163    7.140163    7.140163...
    7.140163    7.140163    7.140163    7.140163    7.140163    7.140163    7.140163    7.140163...
    7.140163    7.140163    7.140163    7.140163    7.140163    7.140163    7.140163    7.140163...
    7.140163    7.140163    7.140163    7.140163    7.140163    7.140163    7.140163    7.140163...
    7.140163    7.140163    7.140163    7.140163    7.140163    7.140163    7.140163    7.140163...
    7.140163    7.140163    7.140163    7.140163    7.140163    7.140163    7.140163    7.140163...
    7.140163    7.140163    7.140163    7.140163    7.140163    7.140163    7.140163    7.140163...
    7.140163    7.140163    7.140163    7.140163    7.140163    7.140163    7.140163    7.140163...
    7.140163    7.140163    7.140163    7.140163    7.140163    7.140163    7.140163    7.140163...
    7.140163    7.140163    7.140163    7.140163    7.140163    7.140163    7.140163    7.140163...
    7.140163    7.140163    7.140163    7.140163    7.140163    7.140163    7.140163    7.140163...
    7.140163    7.140163    7.140163    7.140163    7.140163    7.140163    7.140163    7.140163...
    7.140163    7.140163    7.140163    7.140163    7.140163    7.140163    7.140163    7.140163...
    7.140163    7.140163    7.140163    7.140163    7.140163    7.140163    7.140163    7.140163...
    7.140163    7.140163    7.140163    7.140163    7.140163    7.140163    7.140163    7.140163...
    7.140163    7.140163    7.140163    7.140163    7.140163    7.140163    7.140163    7.140163...
    7.140163    7.140163    7.140163    7.140163    7.140163    7.140163    7.140163    7.140163...
    7.140163    7.140163    7.140163    7.140163    7.140163    7.140163    7.140163    7.140163...
    7.140163    7.140163    7.140163    7.140163    7.140163    7.140163    7.140163    7.140163...
    7.140163    7.140163    7.140163    7.140163    7.140163    7.140163    7.140163    7.140163...
    7.140163    7.140163    7.140163    7.140163    7.140163    7.140163    7.140163    7.140163...
    7.140163    7.140163    7.140163    7.140163    7.140163    7.140163    7.140163    7.140163...
    7.140163    7.140163    7.140163    7.140163    7.140163    7.140163    7.140163    7.140163...
    7.140163    7.140163    7.140163    7.140163    7.140163    7.140163    7.140163    7.140163...
    7.140163    7.140163    7.140163    7.140163    7.140163    7.140163    7.140163    7.140163...
    7.140163    7.140163    7.140163    7.140163    7.140163    7.140163    7.140163    7.140163...
    7.140163    7.140163    7.140163    7.140163    7.140163    7.140163    7.140163    7.140163...
    7.140163    7.140163    7.140163    7.140163    7.140163    7.140163    7.140163    7.140163...
    7.140163    7.140163    7.140163    7.140163    7.140163    7.140163    7.140163    7.140163...
    7.140163    7.140163    7.140163    7.140163    7.140163    7.140163    7.140163    7.140163...
    7.140163    7.140163    7.140163    7.140163    7.140163    7.140163    7.140163    7.140163...
    7.140163    7.140163    7.140163    7.140163    7.140163    7.140163    7.140163    7.140163...
    7.140163    7.140163    7.140163    7.140163    7.140163    7.140163    7.140163    7.140163...
    7.140163    7.140163    7.140163    7.140163    7.140163    7.140163    7.140163    7.140163...
    7.140163    7.140163    7.140163    7.140163    7.140163    7.140163    7.140163    7.140163...
    7.140163    7.140163    7.140163    7.140163    7.140163    7.140163    7.140163    7.140163...
    7.140163    7.140163    7.140163    7.140163    7.140163    7.140163    7.140163    7.140163...
    7.140163    7.140163    7.140163    7.140163    7.140163    7.140163    7.140163    7.140163...
    7.140163    7.140163    7.140163    7.140163    7.140163    7.140163    7.140163    7.140163...
    7.140163    7.140163    7.140163    7.140163    7.140163    7.140163    7.140163    7.140163...
    7.140163    7.140163    7.140163    7.140163    7.140163    7.140163    7.140163    7.140163...
    7.140163    7.140163    7.140163    7.140163    7.140163    7.140163    7.140163    7.140163...
    7.140163    7.140163    7.140163    7.140163    7.140163    7.140163    7.140163    7.140163...
    7.140163    7.140163    7.140163    7.140163    7.140163    7.140163    7.140163    7.140163...
    7.140163    7.140163    7.140163    7.140163    7.140163    7.140163    7.140163    7.140163...
    7.140163    7.140163    7.140163    7.140163    7.140163    7.140163    7.140163    7.140163...
    7.140163    7.140163    7.140163    7.140163    7.140163    7.140163    7.140163    7.140163...
    7.140163    7.140163    7.140163    7.140163    7.140163    7.140163    7.140163    7.140163...
    7.140163    7.140163    7.140163    7.140163    7.140163    7.140163    7.140163    7.140163...
    7.140163    7.140163    7.140163    7.140163    7.140163    7.140163    7.140163    7.140163...
    7.140163    7.140163    7.140163    7.140163    7.140163    7.140163    7.140163    7.140163...
    7.140163    7.140163    7.140163    7.140163    7.140163    7.140163    7.140163    7.140163...
    7.140163    7.140163    7.140163    7.140163    7.140163    7.140163    7.140163    7.140163...
    7.140163    7.140163    7.140163    7.140163    7.140163    7.140163    7.140163    7.140163...
    7.140163    7.140163    7.140163    7.140163    7.140163    7.140163    7.140163    7.140163...
    7.140163    7.140163    7.140163    7.140163    7.140163    7.140163    7.140163    7.140163...
    7.140163    7.140163    7.140163    7.140163    7.140163    7.140163    7.140163    7.140163...
    7.140163    7.140163    7.140163    7.140163    7.140163    7.140163    7.140163    7.140163...
    7.140163    7.140163    7.140163    7.140163    7.140163    7.140163    7.140163    7.140163...
    7.140163    7.140163    7.140163    7.140163    7.140163    7.140163    7.140163    7.140163...
    7.140163    7.140163    7.140163    7.140163    7.140163    7.140163    7.140163    7.140163...
    7.140163    7.140163    7.140163    7.140163    7.140163    7.140163    7.140163    7.140163...
    7.140163    7.140163    7.140163    7.140163    7.140163    7.140163    7.140163    7.140163...
    7.140163    7.140163    7.140163    7.140163    7.140163    7.140163    7.140163    7.140163...
    7.140163    7.140163    7.140163    7.140163    7.140163    7.140163    7.140163    7.140163...
    7.140163    7.140163    7.140163    7.140163    7.140163    7.140163    7.140163    7.140163...
    7.140163    7.140163    7.140163    7.140163    7.140163    7.140163    7.140163    7.140163...
    7.140163    7.140163    7.140163    7.140163    7.140163    7.140163    7.140163    7.140163...
    7.140163    7.140163    7.140163    7.140163    7.140163    7.140163    7.140163    7.140163...
    7.140163    7.140163    7.140163    7.140163    7.140163    7.140163    7.140163    7.140163...
    7.140163    7.140163    7.140163    7.140163    7.140163    7.140163    7.140163    7.140163...
    7.140163    7.140163    7.140163    7.140163    7.140163    7.140163    7.140163    7.140163...
    7.140163    7.140163    7.140163    7.140163    7.140163    7.140163    7.140163    7.140163...
    7.140163    7.140163    7.140163    7.140163    7.140163    7.140163    7.140163    7.140163...
    7.140163    7.140163    7.140163    7.140163    7.140163    7.140163    7.140163    7.140163...
    7.140163    7.140163    7.140163    7.140163    7.140163    7.140163    7.140163    7.140163...
    7.140163    7.140163    7.140163    7.140163    7.140163    7.140163    7.140163    7.140163...
    7.140163    7.140163    7.140163    7.140163    7.140163    7.140163    7.140163    7.140163...
    7.140163    7.140163    7.140163    7.140163    7.140163    7.140163    7.140163    7.140163...
    7.140163    7.140163    7.140163    7.140163    7.140163    7.140163    7.140163    7.140163...
    7.140163    7.140163    7.140163    7.140163    7.140163    7.140163    7.140163    7.140163...
    7.140163    7.140163    7.140163    7.140163    7.140163    7.140163    7.140163    7.140163...
    7.140163    7.140163    7.140163    7.140163    7.140163    7.140163    7.140163    7.140163...
    7.140163    7.140163    7.140163    7.140163    7.140163    7.140163    7.140163    7.140163...
    7.140163    7.140163    7.140163    7.140163    7.140163    7.140163    7.140163    7.140163...
    7.140163    7.140163    7.140163    7.140163    7.140163    7.140163    7.140163    7.140163...
    7.140163    7.140163    7.140163    7.140163    7.140163    7.140163    7.140163    7.140163...
    7.140163    7.140163    7.140163    7.140163    7.140163    7.140163    7.140163    7.140163...
    7.140163    7.140163    7.140163    7.140163    7.140163    7.140163    7.140163    7.140163...
    7.140163    7.140163    7.140163    7.140163    7.140163    7.140163    7.140163    7.140163...
    7.140163    7.140163    7.140163    7.140163    7.140163    7.140163    7.140163    7.140163...
    7.140163    7.140163    7.140163    7.140163    7.140163    7.140163    7.140163    7.140163...
    7.140163    7.140163    7.140163    7.140163    7.140163    7.140163    7.140163    7.140163...
    7.140163    7.140163    7.140163    7.140163    7.140163    7.140163    7.140163    7.140163...
    7.140163    7.140163    7.140163    7.140163    7.140163    7.140163    7.140163    7.140163...
    7.140163    7.140163    7.140163    7.140163    7.140163    7.140163    7.140163    7.140163...
    7.140163    7.140163    7.140163    7.140163    7.140163    7.140163    7.140163    7.140163...
    7.140163    7.140163    7.140163    7.140163    7.140163    7.140163    7.140163    7.140163...
    7.140163    7.140163    7.140163    7.140163    7.140163    7.140163    7.140163    7.140163...
    7.140163    7.140163    7.140163    7.140163    7.140163    7.140163    7.140163    7.140163...
    7.140163    7.140163    7.140163    7.140163    7.140163    7.140163    7.140163    7.140163...
    7.140163    7.140163    7.140163    7.140163    7.140163    7.140163    7.140163    7.140163...
    7.140163    7.140163    7.140163    7.140163    7.140163    7.140163    7.140163    7.140163...
    7.140163    7.140163    7.140163    7.140163    7.140163    7.140163    7.140163    7.140163...
    7.140163    7.140163    7.140163    7.140163    7.140163    7.140163    7.140163    7.140163...
    7.140163    7.140163    7.140163    7.140163    7.140163    7.140163    7.140163    7.140163...
    7.140163    7.140163    7.140163    7.140163    7.140163    7.140163    7.140163    7.140163...
    7.140163    7.140163    7.140163    7.140163    7.140163    7.140163    7.140163    7.140163...
    7.140163    7.140163    7.140163    7.140163    7.140163    7.140163    7.140163    7.140163...
    7.140163    7.140163    7.140163    7.140163    7.140163    7.140163    7.140163    7.140163...
    7.140163    7.140163    7.140163    7.140163    7.140163    7.140163    7.140163    7.140163...
    7.140163    7.140163    7.140163    7.140163    7.140163    7.140163    7.140163    7.140163...
    7.140163    7.140163    7.140163    7.140163    7.140163    7.140163    7.140163    7.140163...
    7.140163    7.140163    7.140163    7.140163    7.140163    7.140163    7.140163    7.140163...
    7.140163    7.140163    7.140163    7.140163    7.140163    7.140163    7.140163    7.140163...
    7.140163    7.140163    7.140163    7.140163    7.140163    7.140163    7.140163    7.140163...
    7.140163    7.140163    7.140163    7.140163    7.140163    7.140163    7.140163    7.140163...
    7.140163    7.140163    7.140163    7.140163    7.140163    7.140163    7.140163    7.140163...
    7.140163    7.140163    7.140163    7.140163    7.140163    7.140163    7.140163    7.140163...
    7.140163    7.140163    7.140163    7.140163    7.140163    7.140163    7.140163    7.140163...
    7.140163    7.140163    7.140163    7.140163    7.140163    7.140163    7.140163    7.140163...
    7.140163    7.140163    7.140163    7.140163    7.140163    7.140163    7.140163    7.140163...
    7.140163    7.140163    7.140163    7.140163    7.140163    7.140163    7.140163    7.140163...
    7.140163    7.140163    7.140163    7.140163    7.140163    7.140163    7.140163    7.140163...
    7.140163    7.140163    7.140163    7.140163    7.140163    7.140163    7.140163    7.140163...
    7.140163    7.140163    7.140163    7.140163    7.140163    7.140163    7.140163    7.140163...
    7.140163    7.140163    7.140163    7.140163    7.140163    7.140163    7.140163    7.140163...
    7.140163    7.140163    7.140163    7.140163    7.140163    7.140163    7.140163    7.140163...
    7.140163    7.140163    7.140163    7.140163    7.140163    7.140163    7.140163    7.140163...
    7.140163    7.140163    7.140163    7.140163    7.140163    7.140163    7.140163    7.140163...
    7.140163    7.140163    7.140163    7.140163    7.140163    7.140163    7.140163    7.140163...
    7.140163    7.140163    7.140163    7.140163    7.140163    7.140163    7.140163    7.140163...
    7.140163    7.140163    7.140163    7.140163    7.140163    7.140163    7.140163    7.140163...
    7.140163    7.140163    7.140163    7.140163    7.140163    7.140163    7.140163    7.140163...
    7.140163    7.140163    7.140163    7.140163    7.140163    7.140163    7.140163    7.140163...
    7.140163    7.140163    7.140163    7.140163    7.140163    7.140163    7.140163    7.140163...
    7.140163    7.140163    7.140163    7.140163    7.140163    7.140163    7.140163    7.140163...
    7.140163    7.140163    7.140163    7.140163    7.140163    7.140163    7.140163    7.140163...
    7.140163    7.140163    7.140163    7.140163    7.140163    7.140163    7.140163    7.140163...
    7.140163    7.140163    7.140163    7.140163    7.140163    7.140163    7.140163    7.140163...
    7.140163    7.140163    7.140163    7.140163    7.140163    7.140163    7.140163    7.140163...
    7.140163    7.140163    7.140163    7.140163    7.140163    7.140163    7.140163    7.140163...
    7.140163    7.140163    7.140163    7.140163    7.140163    7.140163    7.140163    7.140163...
    7.140163    7.140163    7.140163    7.140163    7.140163    7.140163    7.140163    7.140163...
    7.140163    7.140163    7.140163    7.140163    7.140163    7.140163    7.140163    7.140163...
    7.140163    7.140163    7.140163    7.140163    7.140163    7.140163    7.140163    7.140163...
    7.140163    7.140163    7.140163    7.140163    7.140163    7.140163    7.140163    7.140163...
    7.140163    7.140163    7.140163    7.140163    7.140163    7.140163    7.140163    7.140163...
    7.140163    7.140163    7.140163    7.140163    7.140163    7.140163    7.140163    7.140163...
    7.140163    7.140163    7.140163    7.140163    7.140163    7.140163    7.140163    7.140163...
    7.140163    7.140163    7.140163    7.140163    7.140163    7.140163    7.140163    7.140163...
    7.140163    7.140163    7.140163    7.140163    7.140163    7.140163    7.140163    7.140163...
    7.140163    7.140163    7.140163    7.140163    7.140163    7.140163    7.140163    7.140163...
    7.140163    7.140163    7.140163    7.140163    7.140163    7.140163    7.140163    7.140163...
    7.140163    7.140163    7.140163    7.140163    7.140163    7.140163    7.140163    7.140163...
    7.140163    7.140163    7.140163    7.140163    7.140163    7.140163    7.140163    7.140163...
    7.140163    7.140163    7.140163    7.140163    7.140163    7.140163    7.140163    7.140163...
    7.140163    7.140163    7.140163    7.140163    7.140163    7.140163    7.140163    7.140163...
    7.140163    7.140163    7.140163    7.140163    7.140163    7.140163    7.140163    7.140163...
    7.140163    7.140163    7.140163    7.140163    7.140163    7.140163    7.140163    7.140163...
    7.140163    7.140163    7.140163    7.140163    7.140163    7.140163    7.140163    7.140163...
    7.140163    7.140163    7.140163    7.140163    7.140163    7.140163    7.140163    7.140163...
    7.140163    7.140163    7.140163    7.140163    7.140163    7.140163    7.140163    7.140163...
    7.140163    7.140163    7.140163    7.140163    7.140163    7.140163    7.140163    7.140163...
    7.140163    7.140163    7.140163    7.140163    7.140163    7.140163    7.140163    7.140163...
    7.140163    7.140163    7.140163    7.140163    7.140163    7.140163    7.140163    7.140163...
    7.140163    7.140163    7.140163    7.140163    7.140163    7.140163    7.140163    7.140163...
    7.140163    7.140163    7.140163    7.140163    7.140163    7.140163    7.140163    7.140163...
    7.140163    7.140163    7.140163    7.140163    7.140163    7.140163    7.140163    7.140163...
    7.140163    7.140163    7.140163    7.140163    7.140163    7.140163    7.140163    7.140163...
    7.140163    7.140163    7.140163    7.140163    7.140163    7.140163    7.140163    7.140163...
    7.140163    7.140163    7.140163    7.140163    7.140163    7.140163    7.140163    7.140163...
    7.140163    7.140163    7.140163    7.140163    7.140163    7.140163    7.140163    7.140163...
    7.140163    7.140163    7.140163    7.140163    7.140163    7.140163    7.140163    7.140163...
    7.140163    7.140163    7.140163    7.140163    7.140163    7.140163    7.140163    7.140163...
    7.140163    7.140163    7.140163    7.140163    7.140163    7.140163    7.140163    7.140163...
    7.140163    7.140163    7.140163    7.140163    7.140163    7.140163    7.140163    7.140163...
    7.140163    7.140163    7.140163    7.140163    7.140163    7.140163    7.140163    7.140163...
    7.140163    7.140163    7.140163    7.140163    7.140163    7.140163    7.140163    7.140163...
    7.140163    7.140163    7.140163    7.140163    7.140163    7.140163    7.140163    7.140163...
    7.140163    7.140163    7.140163    7.140163    7.140163    7.140163    7.140163    7.140163...
    7.140163    7.140163    7.140163    7.140163    7.140163    7.140163    7.140163    7.140163...
    7.140163    7.140163    7.140163    7.140163    7.140163    7.140163    7.140163    7.140163...
    7.140163    7.140163    7.140163    7.140163    7.140163    7.140163    7.140163    7.140163...
    7.140163    7.140163    7.140163    7.140163    7.140163    7.140163    7.140163    7.140163...
    7.140163    7.140163    7.140163    7.140163    7.140163    7.140163    7.140163    7.140163...
    7.140163    7.140163    7.140163    7.140163    7.140163    7.140163    7.140163    7.140163...
    7.140163    7.140163    7.140163    7.140163    7.140163    7.140163    7.140163    7.140163...
    7.140163    7.140163    7.140163    7.140163    7.140163    7.140163    7.140163    7.140163...
    7.140163    7.140163    7.140163    7.140163    7.140163    7.140163    7.140163    7.140163...
    7.140163    7.140163    7.140163    7.140163    7.140163    7.140163    7.140163    7.140163...
    7.140163    7.140163    7.140163    7.140163    7.140163    7.140163    7.140163    7.140163...
    7.140163    7.140163    7.140163    7.140163    7.140163    7.140163    7.140163    7.140163...
    7.140163    7.140163    7.140163    7.140163    7.140163    7.140163    7.140163    7.140163...
    7.140163    7.140163    7.140163    7.140163    7.140163    7.140163    7.140163    7.140163...
    7.140163    7.140163    7.140163    7.140163    7.140163    7.140163    7.140163    7.140163...
    7.140163    7.140163    7.140163    7.140163    7.140163    7.140163    7.140163    7.140163...
    7.140163    7.140163    7.140163    7.140163    7.140163    7.140163    7.140163    7.140163...
    7.140163    7.140163    7.140163    7.140163    7.140163    7.140163    7.140163    7.140163...
    7.140163    7.140163    7.140163    7.140163    7.140163    7.140163    7.140163    7.140163...
    7.140163    7.140163    7.140163    7.140163    7.140163    7.140163    7.140163    7.140163...
    7.140163    7.140163    7.140163    7.140163    7.140163    7.140163    7.140163    7.140163...
    7.140163    7.140163    7.140163    7.140163    7.140163    7.140163    7.140163    7.140163...
    7.140163    7.140163    7.140163    7.140163    7.140163    7.140163    7.140163    7.140163...
    7.140163    7.140163    7.140163    7.140163    7.140163    7.140163    7.140163    7.140163...
    7.140163    7.140163    7.140163    7.140163    7.140163    7.140163    7.140163    7.140163...
    7.140163    7.140163    7.140163    7.140163    7.140163    7.140163    7.140163    7.140163...
    7.140163    7.140163    7.140163    7.140163    7.140163    7.140163    7.140163    7.140163...
    7.140163    7.140163    7.140163    7.140163    7.140163    7.140163    7.140163    7.140163...
    7.140163    7.140163    7.140163    7.140163    7.140163    7.140163    7.140163    7.140163...
    7.140163    7.140163    7.140163    7.140163    7.140163    7.140163    7.140163    7.140163...
    7.140163    7.140163    7.140163    7.140163    7.140163    7.140163    7.140163    7.140163...
    7.140163    7.140163    7.140163    7.140163    7.140163    7.140163    7.140163    7.140163...
    7.140163    7.140163    7.140163    7.140163    7.140163    7.140163    7.140163    7.140163...
    7.140163    7.140163    7.140163    7.140163    7.140163    7.140163    7.140163    7.140163...
    7.140163    7.140163    7.140163    7.140163    7.140163    7.140163    7.140163    7.140163...
    7.140163    7.140163    7.140163    7.140163    7.140163    7.140163    7.140163    7.140163...
    7.140163    7.140163    7.140163    7.140163    7.140163    7.140163    7.140163    7.140163...
    7.140163    7.140163    7.140163    7.140163    7.140163    7.140163    7.140163    7.140163...
    7.140163    7.140163    7.140163    7.140163    7.140163    7.140163    7.140163    7.140163...
    7.140163    7.140163    7.140163    7.140163    7.140163    7.140163    7.140163    7.140163...
    7.140163    7.140163    7.140163    7.140163    7.140163    7.140163    7.140163    7.140163...
    7.140163    7.140163    7.140163    7.140163    7.140163    7.140163    7.140163    7.140163...
    7.140163    7.140163    7.140163    7.140163    7.140163    7.140163    7.140163    7.140163...
    7.140163    7.140163    7.140163    7.140163    7.140163    7.140163    7.140163    7.140163...
    7.140163    7.140163    7.140163    7.140163    7.140163    7.140163    7.140163    7.140163...
    7.140163    7.140163    7.140163    7.140163    7.140163    7.140163    7.140163    7.140163...
    7.140163    7.140163    7.140163    7.140163    7.140163    7.140163    7.140163    7.140163...
    7.140163    7.140163    7.140163    7.140163    7.140163    7.140163    7.140163    7.140163...
    7.140163    7.140163    7.140163    7.140163    7.140163    7.140163    7.140163    7.140163...
    7.140163    7.140163    7.140163    7.140163    7.140163    7.140163    7.140163    7.140163...
    7.140163    7.140163    7.140163    7.140163    7.140163    7.140163    7.140163    7.140163...
    7.140163    7.140163    7.140163    7.140163    7.140163    7.140163    7.140163    7.140163...
    7.140163    7.140163    7.140163    7.140163    7.140163    7.140163    7.140163    7.140163...
    7.140163    7.140163    7.140163    7.140163    7.140163    7.140163    7.140163    7.140163...
    7.140163    7.140163    7.140163    7.140163    7.140163    7.140163    7.140163    7.140163...
    7.140163    7.140163    7.140163    7.140163    7.140163    7.140163    7.140163    7.140163...
    7.140163    7.140163    7.140163    7.140163    7.140163    7.140163    7.140163    7.140163...
    7.140163    7.140163    7.140163    7.140163    7.140163    7.140163    7.140163    7.140163...
    7.140163    7.140163    7.140163    7.140163    7.140163    7.140163    7.140163    7.140163...
    7.140163    7.140163    7.140163    7.140163    7.140163    7.140163    7.140163    7.140163...
    7.140163    7.140163    7.140163    7.140163    7.140163    7.140163    7.140163    7.140163...
    7.140163    7.140163    7.140163    7.140163    7.140163    7.140163    7.140163    7.140163...
    7.140163    7.140163    7.140163    7.140163    7.140163    7.140163    7.140163    7.140163...
    7.140163    7.140163    7.140163    7.140163    7.140163    7.140163    7.140163    7.140163...
    7.140163    7.140163    7.140163    7.140163    7.140163    7.140163    7.140163    7.140163...
    7.140163    7.140163    7.140163    7.140163    7.140163    7.140163    7.140163    7.140163...
    7.140163    7.140163    7.140163    7.140163    7.140163    7.140163    7.140163    7.140163...
    7.140163    7.140163    7.140163    7.140163    7.140163    7.140163    7.140163    7.140163...
    7.140163    7.140163    7.140163    7.140163    7.140163    7.140163    7.140163    7.140163...
    7.140163    7.140163    7.140163    7.140163    7.140163    7.140163    7.140163    7.140163...
    7.140163    7.140163    7.140163    7.140163    7.140163    7.140163    7.140163    7.140163...
    7.140163    7.140163    7.140163    7.140163    7.140163    7.140163    7.140163    7.140163...
    7.140163    7.140163    7.140163    7.140163    7.140163    7.140163    7.140163    7.140163...
    7.140163    7.140163    7.140163    7.140163    7.140163    7.140163    7.140163    7.140163...
    7.140163    7.140163    7.140163    7.140163    7.140163    7.140163    7.140163    7.140163...
    7.140163    7.140163    7.140163    7.140163    7.140163    7.140163    7.140163    7.140163...
    7.140163    7.140163    7.140163    7.140163    7.140163    7.140163    7.140163    7.140163...
    7.140163    7.140163    7.140163    7.140163    7.140163    7.140163    7.140163    7.140163...
    7.140163    7.140163    7.140163    7.140163    7.140163    7.140163    7.140163    7.140163...
    7.140163    7.140163    7.140163    7.140163    7.140163    7.140163    7.140163    7.140163...
    7.140163    7.140163    7.140163    7.140163    7.140163    7.140163    7.140163    7.140163...
    7.140163    7.140163    7.140163    7.140163    7.140163    7.140163    7.140163    7.140163...
    7.140163    7.140163    7.140163    7.140163    7.140163    7.140163    7.140163    7.140163...
    7.140163    7.140163    7.140163    7.140163    7.140163    7.140163    7.140163    7.140163...
    7.140163    7.140163    7.140163    7.140163    7.140163    7.140163    7.140163    7.140163...
    7.140163    7.140163    7.140163    7.140163    7.140163    7.140163    7.140163    7.140163...
    7.140163    7.140163    7.140163    7.140163    7.140163    7.140163    7.140163    7.140163...
    7.140163    7.140163    7.140163    7.140163    7.140163    7.140163    7.140163    7.140163...
    7.140163    7.140163    7.140163    7.140163    7.140163    7.140163    7.140163    7.140163...
    7.140163    7.140163    7.140163    7.140163    7.140163    7.140163    7.140163    7.140163...
    7.140163    7.140163    7.140163    7.140163    7.140163    7.140163    7.140163    7.140163...
    7.140163    7.140163    7.140163    7.140163    7.140163    7.140163    7.140163    7.140163...
    7.140163    7.140163    7.140163    7.140163    7.140163    7.140163    7.140163    7.140163...
    7.140163    7.140163    7.140163    7.140163    7.140163    7.140163    7.140163    7.140163...
    7.140163    7.140163    7.140163    7.140163    7.140163    7.140163    7.140163    7.140163...
    7.140163    7.140163    7.140163    7.140163    7.140163    7.140163    7.140163    7.140163...
    7.140163    7.140163    7.140163    7.140163    7.140163    7.140163    7.140163    7.140163...
    7.140163    7.140163    7.140163    7.140163    7.140163    7.140163    7.140163    7.140163...
    7.140163    7.140163    7.140163    7.140163    7.140163    7.140163    7.140163    7.140163...
    7.140163    7.140163    7.140163    7.140163    7.140163    7.140163    7.140163    7.140163...
    7.140163    7.140163    7.140163    7.140163    7.140163    7.140163    7.140163    7.140163...
    7.140163    7.140163    7.140163    7.140163    7.140163    7.140163    7.140163    7.140163...
    7.140163    7.140163    7.140163    7.140163    7.140163    7.140163    7.140163    7.140163...
    7.140163    7.140163    7.140163    7.140163    7.140163    7.140163    7.140163    7.140163...
    7.140163    7.140163    7.140163    7.140163    7.140163    7.140163    7.140163    7.140163...
    7.140163    7.140163    7.140163    7.140163    7.140163    7.140163    7.140163    7.140163...
    7.140163    7.140163    7.140163    7.140163    7.140163    7.140163    7.140163    7.140163...
    7.140163    7.140163    7.140163    7.140163    7.140163    7.140163    7.140163    7.140163...
    7.140163    7.140163    7.140163    7.140163    7.140163    7.140163    7.140163    7.140163...
    7.140163    7.140163    7.140163    7.140163    7.140163    7.140163    7.140163    7.140163...
    7.140163    7.140163    7.140163    7.140163    7.140163    7.140163    7.140163    7.140163...
    7.140163    7.140163    7.140163    7.140163    7.140163    7.140163    7.140163    7.140163...
    7.140163    7.140163    7.140163    7.140163    7.140163    7.140163    7.140163    7.140163...
    7.140163    7.140163    7.140163    7.140163    7.140163    7.140163    7.140163    7.140163...
    7.140163    7.140163    7.140163    7.140163    7.140163    7.140163    7.140163    7.140163...
    7.140163    7.140163    7.140163    7.140163    7.140163    7.140163    7.140163    7.140163...
    7.140163    7.140163    7.140163    7.140163    7.140163    7.140163    7.140163    7.140163...
    7.140163    7.140163    7.140163    7.140163    7.140163    7.140163    7.140163    7.140163...
    7.140163    7.140163    7.140163    7.140163    7.140163    7.140163    7.140163    7.140163...
    7.140163    7.140163    7.140163    7.140163    7.140163    7.140163    7.140163    7.140163...
    7.140163    7.140163    7.140163    7.140163    7.140163    7.140163    7.140163    7.140163...
    7.140163    7.140163    7.140163    7.140163    7.140163    7.140163    7.140163    7.140163...
    7.140163    7.140163    7.140163    7.140163    7.140163    7.140163    7.140163    7.140163...
    7.140163    7.140163    7.140163    7.140163    7.140163    7.140163    7.140163    7.140163...
    7.140163    7.140163    7.140163    7.140163    7.140163    7.140163    7.140163    7.140163...
    7.140163    7.140163    7.140163    7.140163    7.140163    7.140163    7.140163    7.140163...
    7.140163    7.140163    7.140163    7.140163    7.140163    7.140163    7.140163    7.140163...
    7.140163    7.140163    7.140163    7.140163    7.140163    7.140163    7.140163    7.140163...
    7.140163    7.140163    7.140163    7.140163    7.140163    7.140163    7.140163    7.140163...
    7.140163    7.140163    7.140163    7.140163    7.140163    7.140163    7.140163    7.140163...
    7.140163    7.140163    7.140163    7.140163    7.140163    7.140163    7.140163    7.140163...
    7.140163    7.140163    7.140163    7.140163    7.140163    7.140163    7.140163    7.140163...
    7.140163    7.140163    7.140163    7.140163    7.140163    7.140163    7.140163    7.140163...
    7.140163    7.140163    7.140163    7.140163    7.140163    7.140163    7.140163    7.140163...
    7.140163    7.140163    7.140163    7.140163    7.140163    7.140163    7.140163    7.140163...
    7.140163    7.140163    7.140163    7.140163    7.140163    7.140163    7.140163    7.140163...
    7.140163    7.140163    7.140163    7.140163    7.140163    7.140163    7.140163    7.140163...
    7.140163    7.140163    7.140163    7.140163    7.140163    7.140163    7.140163    7.140163...
    7.140163    7.140163    7.140163    7.140163    7.140163    7.140163    7.140163    7.140163...
    7.140163    7.140163    7.140163    7.140163    7.140163    7.140163    7.140163    7.140163...
    7.140163    7.140163    7.140163    7.140163    7.140163    7.140163    7.140163    7.140163...
    7.140163    7.140163    7.140163    7.140163    7.140163    7.140163    7.140163    7.140163...
    7.140163    7.140163    7.140163    7.140163    7.140163    7.140163    7.140163    7.140163...
    7.140163    7.140163    7.140163    7.140163    7.140163    7.140163    7.140163    7.140163...
    7.140163    7.140163    7.140163    7.140163    7.140163    7.140163    7.140163    7.140163...
    7.140163    7.140163    7.140163    7.140163    7.140163    7.140163    7.140163    7.140163...
    7.140163    7.140163    7.140163    7.140163    7.140163    7.140163    7.140163    7.140163...
    7.140163    7.140163    7.140163    7.140163    7.140163    7.140163    7.140163    7.140163...
    7.140163    7.140163    7.140163    7.140163    7.140163    7.140163    7.140163    7.140163...
    7.140163    7.140163    7.140163    7.140163    7.140163    7.140163    7.140163    7.140163...
    7.140163    7.140163    7.140163    7.140163    7.140163    7.140163    7.140163    7.140163...
    7.140163    7.140163    7.140163    7.140163    7.140163    7.140163    7.140163    7.140163...
    7.140163    7.140163    7.140163    7.140163    7.140163    7.140163    7.140163    7.140163...
    7.140163    7.140163    7.140163    7.140163    7.140163    7.140163    7.140163    7.140163...
    7.140163    7.140163    7.140163    7.140163    7.140163    7.140163    7.140163    7.140163...
    7.140163    7.140163    7.140163    7.140163    7.140163    7.140163    7.140163    7.140163...
    7.140163    7.140163    7.140163    7.140163    7.140163    7.140163    7.140163    7.140163...
    7.140163    7.140163    7.140163    7.140163    7.140163    7.140163    7.140163    7.140163...
    7.140163    7.140163    7.140163    7.140163    7.140163    7.140163    7.140163    7.140163...
    7.140163    7.140163    7.140163    7.140163    7.140163    7.140163    7.140163    7.140163...
    7.140163    7.140163    7.140163    7.140163    7.140163    7.140163    7.140163    7.140163...
    7.140163    7.140163    7.140163    7.140163    7.140163    7.140163    7.140163    7.140163...
    7.140163    7.140163    7.140163    7.140163    7.140163    7.140163    7.140163    7.140163...
    7.140163    7.140163    7.140163    7.140163    7.140163    7.140163    7.140163    7.140163...
    7.140163    7.140163    7.140163    7.140163    7.140163    7.140163    7.140163    7.140163...
    7.140163    7.140163    7.140163    7.140163    7.140163    7.140163    7.140163    7.140163...
    7.140163    7.140163    7.140163    7.140163    7.140163    7.140163    7.140163    7.140163...
    7.140163    7.140163    7.140163    7.140163    7.140163    7.140163    7.140163    7.140163...
    7.140163    7.140163    7.140163    7.140163    7.140163    7.140163    7.140163    7.140163...
    7.140163    7.140163    7.140163    7.140163    7.140163    7.140163    7.140163    7.140163...
    7.140163    7.140163    7.140163    7.140163    7.140163    7.140163    7.140163    7.140163...
    7.140163    7.140163    7.140163    7.140163    7.140163    7.140163    7.140163    7.140163...
    7.140163    7.140163    7.140163    7.140163    7.140163    7.140163    7.140163    7.140163...
    7.140163    7.140163    7.140163    7.140163    7.140163    7.140163    7.140163    7.140163...
    7.140163    7.140163    7.140163    7.140163    7.140163    7.140163    7.140163    7.140163...
    7.140163    7.140163    7.140163    7.140163    7.140163    7.140163    7.140163    7.140163...
    7.140163    7.140163    7.140163    7.140163    7.140163    7.140163    7.140163    7.140163...
    7.140163    7.140163    7.140163    7.140163    7.140163    7.140163    7.140163    7.140163...
    7.140163    7.140163    7.140163    7.140163    7.140163    7.140163    7.140163    7.140163...
    7.140163    7.140163    7.140163    7.140163    7.140163    7.140163    7.140163    7.140163...
    7.140163    7.140163    7.140163    7.140163    7.140163    7.140163    7.140163    7.140163...
    7.140163    7.140163    7.140163    7.140163    7.140163    7.140163    7.140163    7.140163...
    7.140163    7.140163    7.140163    7.140163    7.140163    7.140163    7.140163    7.140163...
    7.140163    7.140163    7.140163    7.140163    7.140163    7.140163    7.140163    7.140163...
    7.140163    7.140163    7.140163    7.140163    7.140163    7.140163    7.140163    7.140163...
    7.140163    7.140163    7.140163    7.140163    7.140163    7.140163    7.140163    7.140163...
    7.140163    7.140163    7.140163    7.140163    7.140163    7.140163    7.140163    7.140163...
    7.140163    7.140163    7.140163    7.140163    7.140163    7.140163    7.140163    7.140163...
    7.140163    7.140163    7.140163    7.140163    7.140163    7.140163    7.140163    7.140163...
    7.140163    7.140163    7.140163    7.140163    7.140163    7.140163    7.140163    7.140163...
    7.140163    7.140163    7.140163    7.140163    7.140163    7.140163    7.140163    7.140163...
    7.140163    7.140163    7.140163    7.140163    7.140163    7.140163    7.140163    7.140163...
    7.140163    7.140163    7.140163    7.140163    7.140163    7.140163    7.140163    7.140163...
    7.140163    7.140163    7.140163    7.140163    7.140163    7.140163    7.140163    7.140163...
    7.140163    7.140163    7.140163    7.140163    7.140163    7.140163    7.140163    7.140163...
    7.140163    7.140163    7.140163    7.140163    7.140163    7.140163    7.140163    7.140163...
    7.140163    7.140163    7.140163    7.140163    7.140163    7.140163    7.140163    7.140163...
    7.140163    7.140163    7.140163    7.140163    7.140163    7.140163    7.140163    7.140163...
    7.140163    7.140163    7.140163    7.140163    7.140163    7.140163    7.140163    7.140163...
    7.140163    7.140163    7.140163    7.140163    7.140163    7.140163    7.140163    7.140163...
    7.140163    7.140163    7.140163    7.140163    7.140163    7.140163    7.140163    7.140163...
    7.140163    7.140163    7.140163    7.140163    7.140163    7.140163    7.140163    7.140163...
    7.140163    7.140163    7.140163    7.140163    7.140163    7.140163    7.140163    7.140163...
    7.140163    7.140163    7.140163    7.140163    7.140163    7.140163    7.140163    7.140163...
    7.140163    7.140163    7.140163    7.140163    7.140163    7.140163    7.140163    7.140163...
    7.140163    7.140163    7.140163    7.140163    7.140163    7.140163    7.140163    7.140163...
    7.140163    7.140163    7.140163    7.140163    7.140163    7.140163    7.140163    7.140163...
    7.140163    7.140163    7.140163    7.140163    7.140163    7.140163    7.140163    7.140163...
    7.140163    7.140163    7.140163    7.140163    7.140163    7.140163    7.140163    7.140163...
    7.140163    7.140163    7.140163    7.140163    7.140163    7.140163    7.140163    7.140163...
    7.140163    7.140163    7.140163    7.140163    7.140163    7.140163    7.140163    7.140163...
    7.140163    7.140163    7.140163    7.140163    7.140163    7.140163    7.140163    7.140163...
    7.140163    7.140163    7.140163    7.140163    7.140163    7.140163    7.140163    7.140163...
    7.140163    7.140163    7.140163    7.140163    7.140163    7.140163    7.140163    7.140163...
    7.140163    7.140163    7.140163    7.140163    7.140163    7.140163    7.140163    7.140163...
    7.140163    7.140163    7.140163    7.140163    7.140163    7.140163    7.140163    7.140163...
    7.140163    7.140163    7.140163    7.140163    7.140163    7.140163    7.140163    7.140163...
    7.140163    7.140163    7.140163    7.140163    7.140163    7.140163    7.140163    7.140163...
    7.140163    7.140163    7.140163    7.140163    7.140163    7.140163    7.140163    7.140163...
    7.140163    7.140163    7.140163    7.140163    7.140163    7.140163    7.140163    7.140163...
    7.140163    7.140163    7.140163    7.140163    7.140163    7.140163    7.140163    7.140163...
    7.140163    7.140163    7.140163    7.140163    7.140163    7.140163    7.140163    7.140163...
    7.140163    7.140163    7.140163    7.140163    7.140163    7.140163    7.140163    7.140163...
    7.140163    7.140163    7.140163    7.140163    7.140163    7.140163    7.140163    7.140163...
    7.140163    7.140163    7.140163    7.140163    7.140163    7.140163    7.140163    7.140163...
    7.140163    7.140163    7.140163    7.140163    7.140163    7.140163    7.140163    7.140163...
    7.140163    7.140163    7.140163    7.140163    7.140163    7.140163    7.140163    7.140163...
    7.140163    7.140163    7.140163    7.140163    7.140163    7.140163    7.140163    7.140163...
    7.140163    7.140163    7.140163    7.140163    7.140163    7.140163    7.140163    7.140163...
    7.140163    7.140163    7.140163    7.140163    7.140163    7.140163    7.140163    7.140163...
    7.140163    7.140163    7.140163    7.140163    7.140163    7.140163    7.140163    7.140163...
    7.140163    7.140163    7.140163    7.140163    7.140163    7.140163    7.140163    7.140163...
    7.140163    7.140163    7.140163    7.140163    7.140163    7.140163    7.140163    7.140163...
    7.140163    7.140163    7.140163    7.140163    7.140163    7.140163    7.140163    7.140163...
    7.140163    7.140163    7.140163    7.140163    7.140163    7.140163    7.140163    7.140163...
    7.140163    7.140163    7.140163    7.140163    7.140163    7.140163    7.140163    7.140163...
    7.140163    7.140163    7.140163    7.140163    7.140163    7.140163    7.140163    7.140163...
    7.140163    7.140163    7.140163    7.140163    7.140163    7.140163    7.140163    7.140163...
    7.140163    7.140163    7.140163    7.140163    7.140163    7.140163    7.140163    7.140163...
    7.140163    7.140163    7.140163    7.140163    7.140163    7.140163    7.140163    7.140163...
    7.140163    7.140163    7.140163    7.140163    7.140163    7.140163    7.140163    7.140163...
    7.140163    7.140163    7.140163    7.140163    7.140163    7.140163    7.140163    7.140163...
    7.140163    7.140163    7.140163    7.140163    7.140163    7.140163    7.140163    7.140163...
    7.140163    7.140163    7.140163    7.140163    7.140163    7.140163    7.140163    7.140163...
    7.140163    7.140163    7.140163    7.140163    7.140163    7.140163    7.140163    7.140163...
    7.140163    7.140163    7.140163    7.140163    7.140163    7.140163    7.140163    7.140163...
    7.140163    7.140163    7.140163    7.140163    7.140163    7.140163    7.140163    7.140163...
    7.140163    7.140163    7.140163    7.140163    7.140163    7.140163    7.140163    7.140163...
    7.140163    7.140163    7.140163    7.140163    7.140163    7.140163    7.140163    7.140163...
    7.140163    7.140163    7.140163    7.140163    7.140163    7.140163    7.140163    7.140163...
    7.140163    7.140163    7.140163    7.140163    7.140163    7.140163    7.140163    7.140163...
    7.140163    7.140163    7.140163    7.140163    7.140163    7.140163    7.140163    7.140163...
    7.140163    7.140163    7.140163    7.140163    7.140163    7.140163    7.140163    7.140163...
    7.140163    7.140163    7.140163    7.140163    7.140163    7.140163    7.140163    7.140163...
    7.140163    7.140163    7.140163    7.140163    7.140163    7.140163    7.140163    7.140163...
    7.140163    7.140163    7.140163    7.140163    7.140163    7.140163    7.140163    7.140163...
    7.140163    7.140163    7.140163    7.140163    7.140163    7.140163    7.140163    7.140163...
    7.140163    7.140163    7.140163    7.140163    7.140163    7.140163    7.140163    7.140163...
    7.140163    7.140163    7.140163    7.140163    7.140163    7.140163    7.140163    7.140163...
    7.140163    7.140163    7.140163    7.140163    7.140163    7.140163    7.140163    7.140163...
    7.140163    7.140163    7.140163    7.140163    7.140163    7.140163    7.140163    7.140163...
    7.140163    7.140163    7.140163    7.140163    7.140163    7.140163    7.140163    7.140163...
    7.140163    7.140163    7.140163    7.140163    7.140163    7.140163    7.140163    7.140163...
    7.140163    7.140163    7.140163    7.140163    7.140163    7.140163    7.140163    7.140163...
    7.140163    7.140163    7.140163    7.140163    7.140163    7.140163    7.140163    7.140163...
    7.140163    7.140163    7.140163    7.140163    7.140163    7.140163    7.140163    7.140163...
    7.140163    7.140163    7.140163    7.140163    7.140163    7.140163    7.140163    7.140163...
    7.140163    7.140163    7.140163    7.140163    7.140163    7.140163    7.140163    7.140163...
    7.140163    7.140163    7.140163    7.140163    7.140163    7.140163    7.140163    7.140163...
    7.140163    7.140163    7.140163    7.140163    7.140163    7.140163    7.140163    7.140163...
    7.140163    7.140163    7.140163    7.140163    7.140163    7.140163    7.140163    7.140163...
    7.140163    7.140163    7.140163    7.140163    7.140163    7.140163    7.140163    7.140163...
    7.140163    7.140163    7.140163    7.140163    7.140163    7.140163    7.140163    7.140163...
    7.140163    7.140163    7.140163    7.140163    7.140163    7.140163    7.140163    7.140163...
    7.140163    7.140163    7.140163    7.140163    7.140163    7.140163    7.140163    7.140163...
    7.140163    7.140163    7.140163    7.140163    7.140163    7.140163    7.140163    7.140163...
    7.140163    7.140163    7.140163    7.140163    7.140163    7.140163    7.140163    7.140163...
    7.140163    7.140163    7.140163    7.140163    7.140163    7.140163    7.140163    7.140163...
    7.140163    7.140163    7.140163    7.140163    7.140163    7.140163    7.140163    7.140163...
    7.140163    7.140163    7.140163    7.140163    7.140163    7.140163    7.140163    7.140163...
    7.140163    7.140163    7.140163    7.140163    7.140163    7.140163    7.140163    7.140163...
    7.140163    7.140163    7.140163    7.140163    7.140163    7.140163    7.140163    7.140163...
    7.140163    7.140163    7.140163    7.140163    7.140163    7.140163    7.140163    7.140163...
    7.140163    7.140163    7.140163    7.140163    7.140163    7.140163    7.140163    7.140163...
    7.140163    7.140163    7.140163    7.140163    7.140163    7.140163    7.140163    7.140163...
    7.140163    7.140163    7.140163    7.140163    7.140163    7.140163    7.140163    7.140163...
    7.140163    7.140163    7.140163    7.140163    7.140163    7.140163    7.140163    7.140163...
    7.140163    7.140163    7.140163    7.140163    7.140163    7.140163    7.140163    7.140163...
    7.140163    7.140163    7.140163    7.140163    7.140163    7.140163    7.140163    7.140163...
    7.140163    7.140163    7.140163    7.140163    7.140163    7.140163    7.140163    7.140163...
    7.140163    7.140163    7.140163    7.140163    7.140163    7.140163    7.140163    7.140163...
    7.140163    7.140163    7.140163    7.140163    7.140163    7.140163    7.140163    7.140163...
    7.140163    7.140163    7.140163    7.140163    7.140163    7.140163    7.140163    7.140163...
    7.140163    7.140163    7.140163    7.140163    7.140163    7.140163    7.140163    7.140163...
    7.140163    7.140163    7.140163    7.140163    7.140163    7.140163    7.140163    7.140163...
    7.140163    7.140163    7.140163    7.140163    7.140163    7.140163    7.140163    7.140163...
    7.140163    7.140163    7.140163    7.140163    7.140163    7.140163    7.140163    7.140163...
    7.140163    7.140163    7.140163    7.140163    7.140163    7.140163    7.140163    7.140163...
    7.140163    7.140163    7.140163    7.140163    7.140163    7.140163    7.140163    7.140163...
    7.140163    7.140163    7.140163    7.140163    7.140163    7.140163    7.140163    7.140163...
    7.140163    7.140163    7.140163    7.140163    7.140163    7.140163    7.140163    7.140163...
    7.140163    7.140163    7.140163    7.140163    7.140163    7.140163    7.140163    7.140163...
    7.140163    7.140163    7.140163    7.140163    7.140163    7.140163    7.140163    7.140163...
    7.140163    7.140163    7.140163    7.140163    7.140163    7.140163    7.140163    7.140163...
    7.140163    7.140163    7.140163    7.140163    7.140163    7.140163    7.140163    7.140163...
    7.140163    7.140163    7.140163    7.140163    7.140163    7.140163    7.140163    7.140163...
    7.140163    7.140163    7.140163    7.140163    7.140163    7.140163    7.140163    7.140163...
    7.140163    7.140163    7.140163    7.140163    7.140163    7.140163    7.140163    7.140163...
    7.140163    7.140163    7.140163    7.140163    7.140163    7.140163    7.140163    7.140163...
    7.140163    7.140163    7.140163    7.140163    7.140163    7.140163    7.140163    7.140163...
    7.140163    7.140163    7.140163    7.140163    7.140163    7.140163    7.140163    7.140163...
    7.140163    7.140163    7.140163    7.140163    7.140163    7.140163    7.140163    7.140163...
    7.140163    7.140163    7.140163    7.140163    7.140163    7.140163    7.140163    7.140163...
    7.140163    7.140163    7.140163    7.140163    7.140163    7.140163    7.140163    7.140163...
    7.140163    7.140163    7.140163    7.140163    7.140163    7.140163    7.140163    7.140163...
    7.140163    7.140163    7.140163    7.140163    7.140163    7.140163    7.140163    7.140163...
    7.140163    7.140163    7.140163    7.140163    7.140163    7.140163    7.140163    7.140163...
    7.140163    7.140163    7.140163    7.140163    7.140163    7.140163    7.140163    7.140163...
    7.140163    7.140163    7.140163    7.140163    7.140163    7.140163    7.140163    7.140163...
    7.140163    7.140163    7.140163    7.140163    7.140163    7.140163    7.140163    7.140163...
    7.140163    7.140163    7.140163    7.140163    7.140163    7.140163    7.140163    7.140163...
    7.140163    7.140163    7.140163    7.140163    7.140163    7.140163    7.140163    7.140163...
    7.140163    7.140163    7.140163    7.140163    7.140163    7.140163    7.140163    7.140163...
    7.140163    7.140163    7.140163    7.140163    7.140163    7.140163    7.140163    7.140163...
    7.140163    7.140163    7.140163    7.140163    7.140163    7.140163    7.140163    7.140163...
    7.140163    7.140163    7.140163    7.140163    7.140163    7.140163    7.140163    7.140163...
    7.140163    7.140163    7.140163    7.140163    7.140163    7.140163    7.140163    7.140163...
    7.140163    7.140163    7.140163    7.140163    7.140163    7.140163    7.140163    7.140163...
    7.140163    7.140163    7.140163    7.140163    7.140163    7.140163    7.140163    7.140163...
    7.140163    7.140163    7.140163    7.140163    7.140163    7.140163    7.140163    7.140163...
    7.140163    7.140163    7.140163    7.140163    7.140163    7.140163    7.140163    7.140163...
    7.140163    7.140163    7.140163    7.140163    7.140163    7.140163    7.140163    7.140163...
    7.140163    7.140163    7.140163    7.140163    7.140163    7.140163    7.140163    7.140163...
    7.140163    7.140163    7.140163    7.140163    7.140163    7.140163    7.140163    7.140163...
    7.140163    7.140163    7.140163    7.140163    7.140163    7.140163    7.140163    7.140163...
    7.140163    7.140163    7.140163    7.140163    7.140163    7.140163    7.140163    7.140163...
    7.140163    7.140163    7.140163    7.140163    7.140163    7.140163    7.140163    7.140163...
    7.140163    7.140163    7.140163    7.140163    7.140163    7.140163    7.140163    7.140163...
    7.140163    7.140163    7.140163    7.140163    7.140163    7.140163    7.140163    7.140163...
    7.140163    7.140163    7.140163    7.140163    7.140163    7.140163    7.140163    7.140163...
    7.140163    7.140163    7.140163    7.140163    7.140163    7.140163    7.140163    7.140163...
    7.140163    7.140163    7.140163    7.140163    7.140163    7.140163    7.140163    7.140163...
    7.140163    7.140163    7.140163    7.140163    7.140163    7.140163    7.140163    7.140163...
    7.140163    7.140163    7.140163    7.140163    7.140163    7.140163    7.140163    7.140163...
    7.140163    7.140163    7.140163    7.140163    7.140163    7.140163    7.140163    7.140163...
    7.140163    7.140163    7.140163    7.140163    7.140163    7.140163    7.140163    7.140163...
    7.140163    7.140163    7.140163    7.140163    7.140163    7.140163    7.140163    7.140163...
    7.140163    7.140163    7.140163    7.140163    7.140163    7.140163    7.140163    7.140163...
    7.140163    7.140163    7.140163    7.140163    7.140163    7.140163    7.140163    7.140163...
    7.140163    7.140163    7.140163    7.140163    7.140163    7.140163    7.140163    7.140163...
    7.140163    7.140163    7.140163    7.140163    7.140163    7.140163    7.140163    7.140163...
    7.140163    7.140163    7.140163    7.140163    7.140163    7.140163    7.140163    7.140163...
    7.140163    7.140163    7.140163    7.140163    7.140163    7.140163    7.140163    7.140163...
    7.140163    7.140163    7.140163    7.140163    7.140163    7.140163    7.140163    7.140163...
    7.140163    7.140163    7.140163    7.140163    7.140163    7.140163    7.140163    7.140163...
    7.140163    7.140163    7.140163    7.140163    7.140163    7.140163    7.140163    7.140163...
    7.140163    7.140163    7.140163    7.140163    7.140163    7.140163    7.140163    7.140163...
    7.140163    7.140163    7.140163    7.140163    7.140163    7.140163    7.140163    7.140163...
    7.140163    7.140163    7.140163    7.140163    7.140163    7.140163    7.140163    7.140163...
    7.140163    7.140163    7.140163    7.140163    7.140163    7.140163    7.140163    7.140163...
    7.140163    7.140163    7.140163    7.140163    7.140163    7.140163    7.140163    7.140163...
    7.140163    7.140163    7.140163    7.140163    7.140163    7.140163    7.140163    7.140163...
    7.140163    7.140163    7.140163    7.140163    7.140163    7.140163    7.140163    7.140163...
    7.140163    7.140163    7.140163    7.140163    7.140163    7.140163    7.140163    7.140163...
    7.140163    7.140163    7.140163    7.140163    7.140163    7.140163    7.140163    7.140163...
    7.140163    7.140163    7.140163    7.140163    7.140163    7.140163    7.140163    7.140163...
    7.140163    7.140163    7.140163    7.140163    7.140163    7.140163    7.140163    7.140163...
    7.140163    7.140163    7.140163    7.140163    7.140163    7.140163    7.140163    7.140163...
    7.140163    7.140163    7.140163    7.140163    7.140163    7.140163    7.140163    7.140163...
    7.140163    7.140163    7.140163    7.140163    7.140163    7.140163    7.140163    7.140163...
    7.140163    7.140163    7.140163    7.140163    7.140163    7.140163    7.140163    7.140163...
    7.140163    7.140163    7.140163    7.140163    7.140163    7.140163    7.140163    7.140163...
    7.140163    7.140163    7.140163    7.140163    7.140163    7.140163    7.140163    7.140163...
    7.140163    7.140163    7.140163    7.140163    7.140163    7.140163    7.140163    7.140163...
    7.140163    7.140163    7.140163    7.140163    7.140163    7.140163    7.140163    7.140163...
    7.140163    7.140163    7.140163    7.140163    7.140163    7.140163    7.140163    7.140163...
    7.140163    7.140163    7.140163    7.140163    7.140163    7.140163    7.140163    7.140163...
    7.140163    7.140163    7.140163    7.140163    7.140163    7.140163    7.140163    7.140163...
    7.140163    7.140163    7.140163    7.140163    7.140163    7.140163    7.140163    7.140163...
    7.140163    7.140163    7.140163    7.140163    7.140163    7.140163    7.140163    7.140163...
    7.140163    7.140163    7.140163    7.140163    7.140163    7.140163    7.140163    7.140163...
    7.140163    7.140163    7.140163    7.140163    7.140163    7.140163    7.140163    7.140163...
    7.140163    7.140163    7.140163    7.140163    7.140163    7.140163    7.140163    7.140163...
    7.140163    7.140163    7.140163    7.140163    7.140163    7.140163    7.140163    7.140163...
    7.140163    7.140163    7.140163    7.140163    7.140163    7.140163    7.140163    7.140163...
    7.140163    7.140163    7.140163    7.140163    7.140163    7.140163    7.140163    7.140163...
    7.140163    7.140163    7.140163    7.140163    7.140163    7.140163    7.140163    7.140163...
    7.140163    7.140163    7.140163    7.140163    7.140163    7.140163    7.140163    7.140163...
    7.140163    7.140163    7.140163    7.140163    7.140163    7.140163    7.140163    7.140163...
    7.140163    7.140163    7.140163    7.140163    7.140163    7.140163    7.140163    7.140163...
    7.140163    7.140163    7.140163    7.140163    7.140163    7.140163    7.140163    7.140163...
    7.140163    7.140163    7.140163    7.140163    7.140163    7.140163    7.140163    7.140163...
    7.140163    7.140163    7.140163    7.140163    7.140163    7.140163    7.140163    7.140163...
    7.140163    7.140163    7.140163    7.140163    7.140163    7.140163    7.140163    7.140163...
    7.140163    7.140163    7.140163    7.140163    7.140163    7.140163    7.140163    7.140163...
    7.140163    7.140163    7.140163    7.140163    7.140163    7.140163    7.140163    7.140163...
    7.140163    7.140163    7.140163    7.140163    7.140163    7.140163    7.140163    7.140163...
    7.140163    7.140163    7.140163    7.140163    7.140163    7.140163    7.140163    7.140163...
    7.140163    7.140163    7.140163    7.140163    7.140163    7.140163    7.140163    7.140163...
    7.140163    7.140163    7.140163    7.140163    7.140163    7.140163    7.140163    7.140163...
    7.140163    7.140163    7.140163    7.140163    7.140163    7.140163    7.140163    7.140163...
    7.140163    7.140163    7.140163    7.140163    7.140163    7.140163    7.140163    7.140163...
    7.140163    7.140163    7.140163    7.140163    7.140163    7.140163    7.140163    7.140163...
    7.140163    7.140163    7.140163    7.140163    7.140163    7.140163    7.140163    7.140163...
    7.140163    7.140163    7.140163    7.140163    7.140163    7.140163    7.140163    7.140163...
    7.140163    7.140163    7.140163    7.140163    7.140163    7.140163    7.140163    7.140163...
    7.140163    7.140163    7.140163    7.140163    7.140163    7.140163    7.140163    7.140163...
    7.140163    7.140163    7.140163    7.140163    7.140163    7.140163    7.140163    7.140163...
    7.140163    7.140163    7.140163    7.140163    7.140163    7.140163    7.140163    7.140163...
    7.140163    7.140163    7.140163    7.140163    7.140163    7.140163    7.140163    7.140163...
    7.140163    7.140163    7.140163    7.140163    7.140163    7.140163    7.140163    7.140163...
    7.140163    7.140163    7.140163    7.140163    7.140163    7.140163    7.140163    7.140163...
    7.140163    7.140163    7.140163    7.140163    7.140163    7.140163    7.140163    7.140163...
    7.140163    7.140163    7.140163    7.140163    7.140163    7.140163    7.140163    7.140163...
    7.140163    7.140163    7.140163    7.140163    7.140163    7.140163    7.140163    7.140163...
    7.140163    7.140163    7.140163    7.140163    7.140163    7.140163    7.140163    7.140163...
    7.140163    7.140163    7.140163    7.140163    7.140163    7.140163    7.140163    7.140163...
    7.140163    7.140163    7.140163    7.140163    7.140163    7.140163    7.140163    7.140163...
    7.140163    7.140163    7.140163    7.140163    7.140163    7.140163    7.140163    7.140163...
    7.140163    7.140163    7.140163    7.140163    7.140163    7.140163    7.140163    7.140163...
    7.140163    7.140163    7.140163    7.140163    7.140163    7.140163    7.140163    7.140163...
    7.140163    7.140163    7.140163    7.140163    7.140163    7.140163    7.140163    7.140163...
    7.140163    7.140163    7.140163    7.140163    7.140163    7.140163    7.140163    7.140163...
    7.140163    7.140163    7.140163    7.140163    7.140163    7.140163    7.140163    7.140163...
    7.140163    7.140163    7.140163    7.140163    7.140163    7.140163    7.140163    7.140163...
    7.140163    7.140163    7.140163    7.140163    7.140163    7.140163    7.140163    7.140163...
    7.140163    7.140163    7.140163    7.140163    7.140163    7.140163    7.140163    7.140163...
    7.140163    7.140163    7.140163    7.140163    7.140163    7.140163    7.140163    7.140163...
    7.140163    7.140163    7.140163    7.140163    7.140163    7.140163    7.140163    7.140163...
    7.140163    7.140163    7.140163    7.140163    7.140163    7.140163    7.140163    7.140163...
    7.140163    7.140163    7.140163    7.140163    7.140163    7.140163    7.140163    7.140163...
    7.140163    7.140163    7.140163    7.140163    7.140163    7.140163    7.140163    7.140163...
    7.140163    7.140163    7.140163    7.140163    7.140163    7.140163    7.140163    7.140163...
    7.140163    7.140163    7.140163    7.140163    7.140163    7.140163    7.140163    7.140163...
    7.140163    7.140163    7.140163    7.140163    7.140163    7.140163    7.140163    7.140163...
    7.140163    7.140163    7.140163    7.140163    7.140163    7.140163    7.140163    7.140163...
    7.140163    7.140163    7.140163    7.140163    7.140163    7.140163    7.140163    7.140163...
    7.140163    7.140163    7.140163    7.140163    7.140163    7.140163    7.140163    7.140163...
    7.140163    7.140163    7.140163    7.140163    7.140163    7.140163    7.140163    7.140163...
    7.140163    7.140163    7.140163    7.140163    7.140163    7.140163    7.140163    7.140163...
    7.140163    7.140163    7.140163    7.140163    7.140163    7.140163    7.140163    7.140163...
    7.140163    7.140163    7.140163    7.140163    7.140163    7.140163    7.140163    7.140163...
    7.140163    7.140163    7.140163    7.140163    7.140163    7.140163    7.140163    7.140163...
    7.140163    7.140163    7.140163    7.140163    7.140163    7.140163    7.140163    7.140163...
    7.140163    7.140163    7.140163    7.140163    7.140163    7.140163    7.140163    7.140163...
    7.140163    7.140163    7.140163    7.140163    7.140163    7.140163    7.140163    7.140163...
    7.140163    7.140163    7.140163    7.140163    7.140163    7.140163    7.140163    7.140163...
    7.140163    7.140163    7.140163    7.140163    7.140163    7.140163    7.140163    7.140163...
    7.140163    7.140163    7.140163    7.140163    7.140163    7.140163    7.140163    7.140163...
    7.140163    7.140163    7.140163    7.140163    7.140163    7.140163    7.140163    7.140163...
    7.140163    7.140163    7.140163    7.140163    7.140163    7.140163    7.140163    7.140163...
    7.140163    7.140163    7.140163    7.140163    7.140163    7.140163    7.140163    7.140163...
    7.140163    7.140163    7.140163    7.140163    7.140163    7.140163    7.140163    7.140163...
    7.140163    7.140163    7.140163    7.140163    7.140163    7.140163    7.140163    7.140163...
    7.140163    7.140163    7.140163    7.140163    7.140163    7.140163    7.140163    7.140163...
    7.140163    7.140163    7.140163    7.140163    7.140163    7.140163    7.140163    7.140163...
    7.140163    7.140163    7.140163    7.140163    7.140163    7.140163    7.140163    7.140163...
    7.140163    7.140163    7.140163    7.140163    7.140163    7.140163    7.140163    7.140163...
    7.140163    7.140163    7.140163    7.140163    7.140163    7.140163    7.140163    7.140163...
    7.140163    7.140163    7.140163    7.140163    7.140163    7.140163    7.140163    7.140163...
    7.140163    7.140163    7.140163    7.140163    7.140163    7.140163    7.140163    7.140163...
    7.140163    7.140163    7.140163    7.140163    7.140163    7.140163    7.140163    7.140163...
    7.140163    7.140163    7.140163    7.140163    7.140163    7.140163    7.140163    7.140163...
    7.140163    7.140163    7.140163    7.140163    7.140163    7.140163    7.140163    7.140163...
    7.140163    7.140163    7.140163    7.140163    7.140163    7.140163    7.140163    7.140163...
    7.140163    7.140163    7.140163    7.140163    7.140163    7.140163    7.140163    7.140163...
    7.140163    7.140163    7.140163    7.140163    7.140163    7.140163    7.140163    7.140163...
    7.140163    7.140163    7.140163    7.140163    7.140163    7.140163    7.140163    7.140163...
    7.140163    7.140163    7.140163    7.140163    7.140163    7.140163    7.140163    7.140163...
    7.140163    7.140163    7.140163    7.140163    7.140163    7.140163    7.140163    7.140163...
    7.140163    7.140163    7.140163    7.140163    7.140163    7.140163    7.140163    7.140163...
    7.140163    7.140163    7.140163    7.140163    7.140163    7.140163    7.140163    7.140163...
    7.140163    7.140163    7.140163    7.140163    7.140163    7.140163    7.140163    7.140163...
    7.140163    7.140163    7.140163    7.140163    7.140163    7.140163    7.140163    7.140163...
    7.140163    7.140163    7.140163    7.140163    7.140163    7.140163    7.140163    7.140163...
    7.140163    7.140163    7.140163    7.140163    7.140163    7.140163    7.140163    7.140163...
    7.140163    7.140163    7.140163    7.140163    7.140163    7.140163    7.140163    7.140163...
    7.140163    7.140163    7.140163    7.140163    7.140163    7.140163    7.140163    7.140163...
    7.140163    7.140163    7.140163    7.140163    7.140163    7.140163    7.140163    7.140163...
    7.140163    7.140163    7.140163    7.140163    7.140163    7.140163    7.140163    7.140163...
    7.140163    7.140163    7.140163    7.140163    7.140163    7.140163    7.140163    7.140163...
    7.140163    7.140163    7.140163    7.140163    7.140163    7.140163    7.140163    7.140163...
    7.140163    7.140163    7.140163    7.140163    7.140163    7.140163    7.140163    7.140163...
    7.140163    7.140163    7.140163    7.140163    7.140163    7.140163    7.140163    7.140163...
    7.140163    7.140163    7.140163    7.140163    7.140163    7.140163    7.140163    7.140163...
    7.140163    7.140163    7.140163    7.140163    7.140163    7.140163    7.140163    7.140163...
    7.140163    7.140163    7.140163    7.140163    7.140163    7.140163    7.140163    7.140163...
    7.140163    7.140163    7.140163    7.140163    7.140163    7.140163    7.140163    7.140163...
    7.140163    7.140163    7.140163    7.140163    7.140163    7.140163    7.140163    7.140163...
    7.140163    7.140163    7.140163    7.140163    7.140163    7.140163    7.140163    7.140163...
    7.140163    7.140163    7.140163    7.140163    7.140163    7.140163    7.140163    7.140163...
    7.140163    7.140163    7.140163    7.140163    7.140163    7.140163    7.140163    7.140163...
    7.140163    7.140163    7.140163    7.140163    7.140163    7.140163    7.140163    7.140163...
    7.140163    7.140163    7.140163    7.140163    7.140163    7.140163    7.140163    7.140163...
    7.140163    7.140163    7.140163    7.140163    7.140163    7.140163    7.140163    7.140163...
    7.140163    7.140163    7.140163    7.140163    7.140163    7.140163    7.140163    7.140163...
    7.140163    7.140163    7.140163    7.140163    7.140163    7.140163    7.140163    7.140163...
    7.140163    7.140163    7.140163    7.140163    7.140163    7.140163    7.140163    7.140163...
    7.140163    7.140163    7.140163    7.140163    7.140163    7.140163    7.140163    7.140163...
    7.140163    7.140163    7.140163    7.140163    7.140163    7.140163    7.140163    7.140163...
    7.140163    7.140163    7.140163    7.140163    7.140163    7.140163    7.140163    7.140163...
    7.140163    7.140163    7.140163    7.140163    7.140163    7.140163    7.140163    7.140163...
    7.140163    7.140163    7.140163    7.140163    7.140163    7.140163    7.140163    7.140163...
    7.140163    7.140163    7.140163    7.140163    7.140163    7.140163    7.140163    7.140163...
    7.140163    7.140163    7.140163    7.140163    7.140163    7.140163    7.140163    7.140163...
    7.140163    7.140163    7.140163    7.140163    7.140163    7.140163    7.140163    7.140163...
    7.140163    7.140163    7.140163    7.140163    7.140163    7.140163    7.140163    7.140163...
    7.140163    7.140163    7.140163    7.140163    7.140163    7.140163    7.140163    7.140163...
    7.140163    7.140163    7.140163    7.140163    7.140163    7.140163    7.140163    7.140163...
    7.140163    7.140163    7.140163    7.140163    7.140163    7.140163    7.140163    7.140163...
    7.140163    7.140163    7.140163    7.140163    7.140163    7.140163    7.140163    7.140163...
    7.140163    7.140163    7.140163    7.140163    7.140163    7.140163    7.140163    7.140163...
    7.140163    7.140163    7.140163    7.140163    7.140163    7.140163    7.140163    7.140163...
    7.140163    7.140163    7.140163    7.140163    7.140163    7.140163    7.140163    7.140163...
    7.140163    7.140163    7.140163    7.140163    7.140163    7.140163    7.140163    7.140163...
    7.140163    7.140163    7.140163    7.140163    7.140163    7.140163    7.140163    7.140163...
    7.140163    7.140163    7.140163    7.140163    7.140163    7.140163    7.140163    7.140163...
    7.140163    7.140163    7.140163    7.140163    7.140163    7.140163    7.140163    7.140163...
    7.140163    7.140163    7.140163    7.140163    7.140163    7.140163    7.140163    7.140163...
    7.140163    7.140163    7.140163    7.140163    7.140163    7.140163    7.140163    7.140163...
    7.140163    7.140163    7.140163    7.140163    7.140163    7.140163    7.140163    7.140163...
    7.140163    7.140163    7.140163    7.140163    7.140163    7.140163    7.140163    7.140163...
    7.140163    7.140163    7.140163    7.140163    7.140163    7.140163    7.140163    7.140163...
    7.140163    7.140163    7.140163    7.140163    7.140163    7.140163    7.140163    7.140163...
    7.140163    7.140163    7.140163    7.140163    7.140163    7.140163    7.140163    7.140163...
    7.140163    7.140163    7.140163    7.140163    7.140163    7.140163    7.140163    7.140163...
    7.140163    7.140163    7.140163    7.140163    7.140163    7.140163    7.140163    7.140163...
    7.140163    7.140163    7.140163    7.140163    7.140163    7.140163    7.140163    7.140163...
    7.140163    7.140163    7.140163    7.140163    7.140163    7.140163    7.140163    7.140163...
    7.140163    7.140163    7.140163    7.140163    7.140163    7.140163    7.140163    7.140163...
    7.140163    7.140163    7.140163    7.140163    7.140163    7.140163    7.140163    7.140163...
    7.140163    7.140163    7.140163    7.140163    7.140163    7.140163    7.140163    7.140163...
    7.140163    7.140163    7.140163    7.140163    7.140163    7.140163    7.140163    7.140163...
    7.140163    7.140163    7.140163    7.140163    7.140163    7.140163    7.140163    7.140163...
    7.140163    7.140163    7.140163    7.140163    7.140163    7.140163    7.140163    7.140163...
    7.140163    7.140163    7.140163    7.140163    7.140163    7.140163    7.140163    7.140163...
    7.140163    7.140163    7.140163    7.140163    7.140163    7.140163    7.140163    7.140163...
    7.140163    7.140163    7.140163    7.140163    7.140163    7.140163    7.140163    7.140163...
    7.140163    7.140163    7.140163    7.140163    7.140163    7.140163    7.140163    7.140163...
    7.140163    7.140163    7.140163    7.140163    7.140163    7.140163    7.140163    7.140163...
    7.140163    7.140163    7.140163    7.140163    7.140163    7.140163    7.140163    7.140163...
    7.140163    7.140163    7.140163    7.140163    7.140163    7.140163    7.140163    7.140163...
    7.140163    7.140163    7.140163    7.140163    7.140163    7.140163    7.140163    7.140163...
    7.140163    7.140163    7.140163    7.140163    7.140163    7.140163    7.140163    7.140163...
    7.140163    7.140163    7.140163    7.140163    7.140163    7.140163    7.140163    7.140163...
    7.140163    7.140163    7.140163    7.140163    7.140163    7.140163    7.140163    7.140163...
    7.140163    7.140163    7.140163    7.140163    7.140163    7.140163    7.140163    7.140163...
    7.140163    7.140163    7.140163    7.140163    7.140163    7.140163    7.140163    7.140163...
    7.140163    7.140163    7.140163    7.140163    7.140163    7.140163    7.140163    7.140163...
    7.140163    7.140163    7.140163    7.140163    7.140163    7.140163    7.140163    7.140163...
    7.140163    7.140163    7.140163    7.140163    7.140163    7.140163    7.140163    7.140163...
    7.140163    7.140163    7.140163    7.140163    7.140163    7.140163    7.140163    7.140163...
    7.140163    7.140163    7.140163    7.140163    7.140163    7.140163    7.140163    7.140163...
    7.140163    7.140163    7.140163    7.140163    7.140163    7.140163    7.140163    7.140163...
    7.140163    7.140163    7.140163    7.140163    7.140163    7.140163    7.140163    7.140163...
    7.140163    7.140163    7.140163    7.140163    7.140163    7.140163    7.140163    7.140163...
    7.140163    7.140163    7.140163    7.140163    7.140163    7.140163    7.140163    7.140163...
    7.140163    7.140163    7.140163    7.140163    7.140163    7.140163    7.140163    7.140163...
    7.140163    7.140163    7.140163    7.140163    7.140163    7.140163    7.140163    7.140163...
    7.140163    7.140163    7.140163    7.140163    7.140163    7.140163    7.140163    7.140163...
    7.140163    7.140163    7.140163    7.140163    7.140163    7.140163    7.140163    7.140163...
    7.140163    7.140163    7.140163    7.140163    7.140163    7.140163    7.140163    7.140163...
    7.140163    7.140163    7.140163    7.140163    7.140163    7.140163    7.140163    7.140163...
    7.140163    7.140163    7.140163    7.140163    7.140163    7.140163    7.140163    7.140163...
    7.140163    7.140163    7.140163    7.140163    7.140163    7.140163    7.140163    7.140163...
    7.140163    7.140163    7.140163    7.140163    7.140163    7.140163    7.140163    7.140163...
    7.140163    7.140163    7.140163    7.140163    7.140163    7.140163    7.140163    7.140163...
    7.140163    7.140163    7.140163    7.140163    7.140163    7.140163    7.140163    7.140163...
    7.140163    7.140163    7.140163    7.140163    7.140163    7.140163    7.140163    7.140163...
    7.140163    7.140163    7.140163    7.140163    7.140163    7.140163    7.140163    7.140163...
    7.140163    7.140163    7.140163    7.140163    7.140163    7.140163    7.140163    7.140163...
    7.140163    7.140163    7.140163    7.140163    7.140163    7.140163    7.140163    7.140163...
    7.140163    7.140163    7.140163    7.140163    7.140163    7.140163    7.140163    7.140163...
    7.140163    7.140163    7.140163    7.140163    7.140163    7.140163    7.140163    7.140163...
    7.140163    7.140163    7.140163    7.140163    7.140163    7.140163    7.140163    7.140163...
    7.140163    7.140163    7.140163    7.140163    7.140163    7.140163    7.140163    7.140163...
    7.140163    7.140163    7.140163    7.140163    7.140163    7.140163    7.140163    7.140163...
    7.140163    7.140163    7.140163    7.140163    7.140163    7.140163    7.140163    7.140163...
    7.140163    7.140163    7.140163    7.140163    7.140163    7.140163    7.140163    7.140163...
    7.140163    7.140163    7.140163    7.140163    7.140163    7.140163    7.140163    7.140163...
    7.140163    7.140163    7.140163    7.140163    7.140163    7.140163    7.140163    7.140163...
    7.140163    7.140163    7.140163    7.140163    7.140163    7.140163    7.140163    7.140163...
    7.140163    7.140163    7.140163    7.140163    7.140163    7.140163    7.140163    7.140163...
    7.140163    7.140163    7.140163    7.140163    7.140163    7.140163    7.140163    7.140163...
    7.140163    7.140163    7.140163    7.140163    7.140163    7.140163    7.140163    7.140163...
    7.140163    7.140163    7.140163    7.140163    7.140163    7.140163    7.140163    7.140163...
    7.140163    7.140163    7.140163    7.140163    7.140163    7.140163    7.140163    7.140163...
    7.140163    7.140163    7.140163    7.140163    7.140163    7.140163    7.140163    7.140163...
    7.140163    7.140163    7.140163    7.140163    7.140163    7.140163    7.140163    7.140163...
    7.140163    7.140163    7.140163    7.140163    7.140163    7.140163    7.140163    7.140163...
    7.140163    7.140163    7.140163    7.140163    7.140163    7.140163    7.140163    7.140163...
    7.140163    7.140163    7.140163    7.140163    7.140163    7.140163    7.140163    7.140163...
    7.140163    7.140163    7.140163    7.140163    7.140163    7.140163    7.140163    7.140163...
    7.140163    7.140163    7.140163    7.140163    7.140163    7.140163    7.140163    7.140163...
    7.140163    7.140163    7.140163    7.140163    7.140163    7.140163    7.140163    7.140163...
    7.140163    7.140163    7.140163    7.140163    7.140163    7.140163    7.140163    7.140163...
    7.140163    7.140163    7.140163    7.140163    7.140163    7.140163    7.140163    7.140163...
    7.140163    7.140163    7.140163    7.140163    7.140163    7.140163    7.140163    7.140163...
    7.140163    7.140163    7.140163    7.140163    7.140163    7.140163    7.140163    7.140163...
    7.140163    7.140163    7.140163    7.140163    7.140163    7.140163    7.140163    7.140163...
    7.140163    7.140163    7.140163    7.140163    7.140163    7.140163    7.140163    7.140163...
    7.140163    7.140163    7.140163    7.140163    7.140163    7.140163    7.140163    7.140163...
    7.140163    7.140163    7.140163    7.140163    7.140163    7.140163    7.140163    7.140163...
    7.140163    7.140163    7.140163    7.140163    7.140163    7.140163    7.140163    7.140163...
    7.140163    7.140163    7.140163    7.140163    7.140163    7.140163    7.140163    7.140163...
    7.140163    7.140163    7.140163    7.140163    7.140163    7.140163    7.140163    7.140163...
    7.140163    7.140163    7.140163    7.140163    7.140163    7.140163    7.140163    7.140163...
    7.140163    7.140163    7.140163    7.140163    7.140163    7.140163    7.140163    7.140163...
    7.140163    7.140163    7.140163    7.140163    7.140163    7.140163    7.140163    7.140163...
    7.140163    7.140163    7.140163    7.140163    7.140163    7.140163    7.140163    7.140163...
    7.140163    7.140163    7.140163    7.140163    7.140163    7.140163    7.140163    7.140163...
    7.140163    7.140163    7.140163    7.140163    7.140163    7.140163    7.140163    7.140163...
    7.140163    7.140163    7.140163    7.140163    7.140163    7.140163    7.140163    7.140163...
    7.140163    7.140163    7.140163    7.140163    7.140163    7.140163    7.140163    7.140163...
    7.140163    7.140163    7.140163    7.140163    7.140163    7.140163    7.140163    7.140163...
    7.140163    7.140163    7.140163    7.140163    7.140163    7.140163    7.140163    7.140163...
    7.140163    7.140163    7.140163    7.140163    7.140163    7.140163    7.140163    7.140163...
    7.140163    7.140163    7.140163    7.140163    7.140163    7.140163    7.140163    7.140163...
    7.140163    7.140163    7.140163    7.140163    7.140163    7.140163    7.140163    7.140163...
    7.140163    7.140163    7.140163    7.140163    7.140163    7.140163    7.140163    7.140163...
    7.140163    7.140163    7.140163    7.140163    7.140163    7.140163    7.140163    7.140163...
    7.140163    7.140163    7.140163    7.140163    7.140163    7.140163    7.140163    7.140163...
    7.140163    7.140163    7.140163    7.140163    7.140163    7.140163    7.140163    7.140163...
    7.140163    7.140163    7.140163    7.140163    7.140163    7.140163    7.140163    7.140163...
    7.140163    7.140163    7.140163    7.140163    7.140163    7.140163    7.140163    7.140163...
    7.140163    7.140163    7.140163    7.140163    7.140163    7.140163    7.140163    7.140163...
    7.140163    7.140163    7.140163    7.140163    7.140163    7.140163    7.140163    7.140163...
    7.140163    7.140163    7.140163    7.140163    7.140163    7.140163    7.140163    7.140163...
    7.140163    7.140163    7.140163    7.140163    7.140163    7.140163    7.140163    7.140163...
    7.140163    7.140163    7.140163    7.140163    7.140163    7.140163    7.140163    7.140163...
    7.140163    7.140163    7.140163    7.140163    7.140163    7.140163    7.140163    7.140163...
    7.140163    7.140163    7.140163    7.140163    7.140163    7.140163    7.140163    7.140163...
    7.140163    7.140163    7.140163    7.140163    7.140163    7.140163    7.140163    7.140163...
    7.140163    7.140163    7.140163    7.140163    7.140163    7.140163    7.140163    7.140163...
    7.140163    7.140163    7.140163    7.140163    7.140163    7.140163    7.140163    7.140163...
    7.140163    7.140163    7.140163    7.140163    7.140163    7.140163    7.140163    7.140163...
    7.140163    7.140163    7.140163    7.140163    7.140163    7.140163    7.140163    7.140163...
    7.140163    7.140163    7.140163    7.140163    7.140163    7.140163    7.140163    7.140163...
    7.140163    7.140163    7.140163    7.140163    7.140163    7.140163    7.140163    7.140163...
    7.140163    7.140163    7.140163    7.140163    7.140163    7.140163    7.140163    7.140163...
    7.140163    7.140163    7.140163    7.140163    7.140163    7.140163    7.140163    7.140163...
    7.140163    7.140163    7.140163    7.140163    7.140163    7.140163    7.140163    7.140163...
    7.140163    7.140163    7.140163    7.140163    7.140163    7.140163    7.140163    7.140163...
    7.140163    7.140163    7.140163    7.140163    7.140163    7.140163    7.140163    7.140163...
    7.140163    7.140163    7.140163    7.140163    7.140163    7.140163    7.140163    7.140163...
    7.140163    7.140163    7.140163    7.140163    7.140163    7.140163    7.140163    7.140163...
    7.140163    7.140163    7.140163    7.140163    7.140163    7.140163    7.140163    7.140163...
    7.140163    7.140163    7.140163    7.140163    7.140163    7.140163    7.140163    7.140163...
    7.140163    7.140163    7.140163    7.140163    7.140163    7.140163    7.140163    7.140163...
    7.140163    7.140163    7.140163    7.140163    7.140163    7.140163    7.140163    7.140163...
    7.140163    7.140163    7.140163    7.140163    7.140163    7.140163    7.140163    7.140163...
    7.140163    7.140163    7.140163    7.140163    7.140163    7.140163    7.140163    7.140163...
    7.140163    7.140163    7.140163    7.140163    7.140163    7.140163    7.140163    7.140163...
    7.140163    7.140163    7.140163    7.140163    7.140163    7.140163    7.140163    7.140163...
    7.140163    7.140163    7.140163    7.140163    7.140163    7.140163    7.140163    7.140163...
    7.140163    7.140163    7.140163    7.140163    7.140163    7.140163    7.140163    7.140163...
    7.140163    7.140163    7.140163    7.140163    7.140163    7.140163    7.140163    7.140163...
    7.140163    7.140163    7.140163    7.140163    7.140163    7.140163    7.140163    7.140163...
    7.140163    7.140163    7.140163    7.140163    7.140163    7.140163    7.140163    7.140163...
    7.140163    7.140163    7.140163    7.140163    7.140163    7.140163    7.140163    7.140163...
    7.140163    7.140163    7.140163    7.140163    7.140163    7.140163    7.140163    7.140163...
    7.140163    7.140163    7.140163    7.140163    7.140163    7.140163    7.140163    7.140163...
    7.140163    7.140163    7.140163    7.140163    7.140163    7.140163    7.140163    7.140163...
    7.140163    7.140163    7.140163    7.140163    7.140163    7.140163    7.140163    7.140163...
    7.140163    7.140163    7.140163    7.140163    7.140163    7.140163    7.140163    7.140163...
    7.140163    7.140163    7.140163    7.140163    7.140163    7.140163    7.140163    7.140163...
    7.140163    7.140163    7.140163    7.140163    7.140163    7.140163    7.140163    7.140163...
    7.140163    7.140163    7.140163    7.140163    7.140163    7.140163    7.140163    7.140163...
    7.140163    7.140163    7.140163    7.140163    7.140163    7.140163    7.140163    7.140163...
    7.140163    7.140163    7.140163    7.140163    7.140163    7.140163    7.140163    7.140163...
    7.140163    7.140163    7.140163    7.140163    7.140163    7.140163    7.140163    7.140163...
    7.140163    7.140163    7.140163    7.140163    7.140163    7.140163    7.140163    7.140163...
    7.140163    7.140163    7.140163    7.140163    7.140163    7.140163    7.140163    7.140163...
    7.140163    7.140163    7.140163    7.140163    7.140163    7.140163    7.140163    7.140163...
    7.140163    7.140163    7.140163    7.140163    7.140163    7.140163    7.140163    7.140163...
    7.140163    7.140163    7.140163    7.140163    7.140163    7.140163    7.140163    7.140163...
    7.140163    7.140163    7.140163    7.140163    7.140163    7.140163    7.140163    7.140163...
    7.140163    7.140163    7.140163    7.140163    7.140163    7.140163    7.140163    7.140163...
    7.140163    7.140163    7.140163    7.140163    7.140163    7.140163    7.140163    7.140163...
    7.140163    7.140163    7.140163    7.140163    7.140163    7.140163    7.140163    7.140163...
    7.140163    7.140163    7.140163    7.140163    7.140163    7.140163    7.140163    7.140163...
    7.140163    7.140163    7.140163    7.140163    7.140163    7.140163    7.140163    7.140163...
    7.140163    7.140163    7.140163    7.140163    7.140163    7.140163    7.140163    7.140163...
    7.140163    7.140163    7.140163    7.140163    7.140163    7.140163    7.140163    7.140163...
    7.140163    7.140163    7.140163    7.140163    7.140163    7.140163    7.140163    7.140163...
    7.140163    7.140163    7.140163    7.140163    7.140163    7.140163    7.140163    7.140163...
    7.140163    7.140163    7.140163    7.140163    7.140163    7.140163    7.140163    7.140163...
    7.140163    7.140163    7.140163    7.140163    7.140163    7.140163    7.140163    7.140163...
    7.140163    7.140163    7.140163    7.140163    7.140163    7.140163    7.140163    7.140163...
    7.140163    7.140163    7.140163    7.140163    7.140163    7.140163    7.140163    7.140163...
    7.140163    7.140163    7.140163    7.140163    7.140163    7.140163    7.140163    7.140163...
    7.140163    7.140163    7.140163    7.140163    7.140163    7.140163    7.140163    7.140163...
    7.140163    7.140163    7.140163    7.140163    7.140163    7.140163    7.140163    7.140163...
    7.140163    7.140163    7.140163    7.140163    7.140163    7.140163    7.140163    7.140163...
    7.140163    7.140163    7.140163    7.140163    7.140163    7.140163    7.140163    7.140163...
    7.140163    7.140163    7.140163    7.140163    7.140163    7.140163    7.140163    7.140163...
    7.140163    7.140163    7.140163    7.140163    7.140163    7.140163    7.140163    7.140163...
    7.140163    7.140163    7.140163    7.140163    7.140163    7.140163    7.140163    7.140163...
    7.140163    7.140163    7.140163    7.140163    7.140163    7.140163    7.140163    7.140163...
    7.140163    7.140163    7.140163    7.140163    7.140163    7.140163    7.140163    7.140163...
    7.140163    7.140163    7.140163    7.140163    7.140163    7.140163    7.140163    7.140163...
    7.140163    7.140163    7.140163    7.140163    7.140163    7.140163    7.140163    7.140163...
    7.140163    7.140163    7.140163    7.140163    7.140163    7.140163    7.140163    7.140163...
    7.140163    7.140163    7.140163    7.140163    7.140163    7.140163    7.140163    7.140163...
    7.140163    7.140163    7.140163    7.140163    7.140163    7.140163    7.140163    7.140163...
    7.140163    7.140163    7.140163    7.140163    7.140163    7.140163    7.140163    7.140163...
    7.140163    7.140163    7.140163    7.140163    7.140163    7.140163    7.140163    7.140163...
    7.140163    7.140163    7.140163    7.140163    7.140163    7.140163    7.140163    7.140163...
    7.140163    7.140163    7.140163    7.140163    7.140163    7.140163    7.140163    7.140163...
    7.140163    7.140163    7.140163    7.140163    7.140163    7.140163    7.140163    7.140163...
    7.140163    7.140163    7.140163    7.140163    7.140163    7.140163    7.140163    7.140163...
    7.140163    7.140163    7.140163    7.140163    7.140163    7.140163    7.140163    7.140163...
    7.140163    7.140163    7.140163    7.140163    7.140163    7.140163    7.140163    7.140163...
    7.140163    7.140163    7.140163    7.140163    7.140163    7.140163    7.140163    7.140163...
    7.140163    7.140163    7.140163    7.140163    7.140163    7.140163    7.140163    7.140163...
    7.140163    7.140163    7.140163    7.140163    7.140163    7.140163    7.140163    7.140163...
    7.140163    7.140163    7.140163    7.140163    7.140163    7.140163    7.140163    7.140163...
    7.140163    7.140163    7.140163    7.140163    7.140163    7.140163    7.140163    7.140163...
    7.140163    7.140163    7.140163    7.140163    7.140163    7.140163    7.140163    7.140163...
    7.140163    7.140163    7.140163    7.140163    7.140163    7.140163    7.140163    7.140163...
    7.140163    7.140163    7.140163    7.140163    7.140163    7.140163    7.140163    7.140163...
    7.140163    7.140163    7.140163    7.140163    7.140163    7.140163    7.140163    7.140163...
    7.140163    7.140163    7.140163    7.140163    7.140163    7.140163    7.140163    7.140163...
    7.140163    7.140163    7.140163    7.140163    7.140163    7.140163    7.140163    7.140163...
    7.140163    7.140163    7.140163    7.140163    7.140163    7.140163    7.140163    7.140163...
    7.140163    7.140163    7.140163    7.140163    7.140163    7.140163    7.140163    7.140163...
    7.140163    7.140163    7.140163    7.140163    7.140163    7.140163    7.140163    7.140163...
    7.140163    7.140163    7.140163    7.140163    7.140163    7.140163    7.140163    7.140163...
    7.140163    7.140163    7.140163    7.140163    7.140163    7.140163    7.140163    7.140163...
    7.140163    7.140163    7.140163    7.140163    7.140163    7.140163    7.140163    7.140163...
    7.140163    7.140163    7.140163    7.140163    7.140163    7.140163    7.140163    7.140163...
    7.140163    7.140163    7.140163    7.140163    7.140163    7.140163    7.140163    7.140163...
    7.140163    7.140163    7.140163    7.140163    7.140163    7.140163    7.140163    7.140163...
    7.140163    7.140163    7.140163    7.140163    7.140163    7.140163    7.140163    7.140163...
    7.140163    7.140163    7.140163    7.140163    7.140163    7.140163    7.140163    7.140163...
    7.140163    7.140163    7.140163    7.140163    7.140163    7.140163    7.140163    7.140163...
    7.140163    7.140163    7.140163    7.140163    7.140163    7.140163    7.140163    7.140163...
    7.140163    7.140163    7.140163    7.140163    7.140163    7.140163    7.140163    7.140163...
    7.140163    7.140163    7.140163    7.140163    7.140163    7.140163    7.140163    7.140163...
    7.140163    7.140163    7.140163    7.140163    7.140163    7.140163    7.140163    7.140163...
    7.140163    7.140163    7.140163    7.140163    7.140163    7.140163    7.140163    7.140163...
    7.140163    7.140163    7.140163    7.140163    7.140163    7.140163    7.140163    7.140163...
    7.140163    7.140163    7.140163    7.140163    7.140163    7.140163    7.140163    7.140163...
    7.140163    7.140163    7.140163    7.140163    7.140163    7.140163    7.140163    7.140163...
    7.140163    7.140163    7.140163    7.140163    7.140163    7.140163    7.140163    7.140163...
    7.140163    7.140163    7.140163    7.140163    7.140163    7.140163    7.140163    7.140163...
    7.140163    7.140163    7.140163    7.140163    7.140163    7.140163    7.140163    7.140163...
    7.140163    7.140163    7.140163    7.140163    7.140163    7.140163    7.140163    7.140163...
    7.140163    7.140163    7.140163    7.140163    7.140163    7.140163    7.140163    7.140163...
    7.140163    7.140163    7.140163    7.140163    7.140163    7.140163    7.140163    7.140163...
    7.140163    7.140163    7.140163    7.140163    7.140163    7.140163    7.140163    7.140163...
    7.140163    7.140163    7.140163    7.140163    7.140163    7.140163    7.140163    7.140163...
    7.140163    7.140163    7.140163    7.140163    7.140163    7.140163    7.140163    7.140163...
    7.140163    7.140163    7.140163    7.140163    7.140163    7.140163    7.140163    7.140163...
    7.140163    7.140163    7.140163    7.140163    7.140163    7.140163    7.140163    7.140163...
    7.140163    7.140163    7.140163    7.140163    7.140163    7.140163    7.140163    7.140163...
    7.140163    7.140163    7.140163    7.140163    7.140163    7.140163    7.140163    7.140163...
    7.140163    7.140163    7.140163    7.140163    7.140163    7.140163    7.140163    7.140163...
    7.140163    7.140163    7.140163    7.140163    7.140163    7.140163    7.140163    7.140163...
    7.140163    7.140163    7.140163    7.140163    7.140163    7.140163    7.140163    7.140163...
    7.140163    7.140163    7.140163    7.140163    7.140163    7.140163    7.140163    7.140163...
    7.140163    7.140163    7.140163    7.140163    7.140163    7.140163    7.140163    7.140163...
    7.140163    7.140163    7.140163    7.140163    7.140163    7.140163    7.140163    7.140163...
    7.140163    7.140163    7.140163    7.140163    7.140163    7.140163    7.140163    7.140163...
    7.140163    7.140163    7.140163    7.140163    7.140163    7.140163    7.140163    7.140163...
    7.140163    7.140163    7.140163    7.140163    7.140163    7.140163    7.140163    7.140163...
    7.140163    7.140163    7.140163    7.140163    7.140163    7.140163    7.140163    7.140163...
    7.140163    7.140163    7.140163    7.140163    7.140163    7.140163    7.140163    7.140163...
    7.140163    7.140163    7.140163    7.140163    7.140163    7.140163    7.140163    7.140163...
    7.140163    7.140163    7.140163    7.140163    7.140163    7.140163    7.140163    7.140163...
    7.140163    7.140163    7.140163    7.140163    7.140163    7.140163    7.140163    7.140163...
    7.140163    7.140163    7.140163    7.140163    7.140163    7.140163    7.140163    7.140163...
    7.140163    7.140163    7.140163    7.140163    7.140163    7.140163    7.140163    7.140163...
    7.140163    7.140163    7.140163    7.140163    7.140163    7.140163    7.140163    7.140163...
    7.140163    7.140163    7.140163    7.140163    7.140163    7.140163    7.140163    7.140163...
    7.140163    7.140163    7.140163    7.140163    7.140163    7.140163    7.140163    7.140163...
    7.140163    7.140163    7.140163    7.140163    7.140163    7.140163    7.140163    7.140163...
    7.140163    7.140163    7.140163    7.140163    7.140163    7.140163    7.140163    7.140163...
    7.140163    7.140163    7.140163    7.140163    7.140163    7.140163    7.140163    7.140163...
    7.140163    7.140163    7.140163    7.140163    7.140163    7.140163    7.140163    7.140163...
    7.140163    7.140163    7.140163    7.140163    7.140163    7.140163    7.140163    7.140163...
    7.140163    7.140163    7.140163    7.140163    7.140163    7.140163    7.140163    7.140163...
    7.140163    7.140163    7.140163    7.140163    7.140163    7.140163    7.140163    7.140163...
    7.140163    7.140163    7.140163    7.140163    7.140163    7.140163    7.140163    7.140163...
    7.140163    7.140163    7.140163    7.140163    7.140163    7.140163    7.140163    7.140163...
    7.140163    7.140163    7.140163    7.140163    7.140163    7.140163    7.140163    7.140163...
    7.140163    7.140163    7.140163    7.140163    7.140163    7.140163    7.140163    7.140163...
    7.140163    7.140163    7.140163    7.140163    7.140163    7.140163    7.140163    7.140163...
    7.140163    7.140163    7.140163    7.140163    7.140163    7.140163    7.140163    7.140163...
    7.140163    7.140163    7.140163    7.140163    7.140163    7.140163    7.140163    7.140163...
    7.140163    7.140163    7.140163    7.140163    7.140163    7.140163    7.140163    7.140163...
    7.140163    7.140163    7.140163    7.140163    7.140163    7.140163    7.140163    7.140163...
    7.140163    7.140163    7.140163    7.140163    7.140163    7.140163    7.140163    7.140163...
    7.140163    7.140163    7.140163    7.140163    7.140163    7.140163    7.140163    7.140163...
    7.140163    7.140163    7.140163    7.140163    7.140163    7.140163    7.140163    7.140163...
    7.140163    7.140163    7.140163    7.140163    7.140163    7.140163    7.140163    7.140163...
    7.140163    7.140163    7.140163    7.140163    7.140163    7.140163    7.140163    7.140163...
    7.140163    7.140163    7.140163    7.140163    7.140163    7.140163    7.140163    7.140163...
    7.140163    7.140163    7.140163    7.140163    7.140163    7.140163    7.140163    7.140163...
    7.140163    7.140163    7.140163    7.140163    7.140163    7.140163    7.140163    7.140163...
    7.140163    7.140163    7.140163    7.140163    7.140163    7.140163    7.140163    7.140163...
    7.140163    7.140163    7.140163    7.140163    7.140163    7.140163    7.140163    7.140163...
    7.140163    7.140163    7.140163    7.140163    7.140163    7.140163    7.140163    7.140163...
    7.140163    7.140163    7.140163    7.140163    7.140163    7.140163    7.140163    7.140163...
    7.140163    7.140163    7.140163    7.140163    7.140163    7.140163    7.140163    7.140163...
    7.140163    7.140163    7.140163    7.140163    7.140163    7.140163    7.140163    7.140163...
    7.140163    7.140163    7.140163    7.140163    7.140163    7.140163    7.140163    7.140163...
    7.140163    7.140163    7.140163    7.140163    7.140163    7.140163    7.140163    7.140163...
    7.140163    7.140163    7.140163    7.140163    7.140163    7.140163    7.140163    7.140163...
    7.140163    7.140163    7.140163    7.140163    7.140163    7.140163    7.140163    7.140163...
    7.140163    7.140163    7.140163    7.140163    7.140163    7.140163    7.140163    7.140163...
    7.140163    7.140163    7.140163    7.140163    7.140163    7.140163    7.140163    7.140163...
    7.140163    7.140163    7.140163    7.140163    7.140163    7.140163    7.140163    7.140163...
    7.140163    7.140163    7.140163    7.140163    7.140163    7.140163    7.140163    7.140163...
    7.140163    7.140163    7.140163    7.140163    7.140163    7.140163    7.140163    7.140163...
    7.140163    7.140163    7.140163    7.140163    7.140163    7.140163    7.140163    7.140163...
    7.140163    7.140163    7.140163    7.140163    7.140163    7.140163    7.140163    7.140163...
    7.140163    7.140163    7.140163    7.140163    7.140163    7.140163    7.140163    7.140163...
    7.140163    7.140163    7.140163    7.140163    7.140163    7.140163    7.140163    7.140163...
    7.140163    7.140163    7.140163    7.140163    7.140163    7.140163    7.140163    7.140163...
    7.140163    7.140163    7.140163    7.140163    7.140163    7.140163    7.140163    7.140163...
    7.140163    7.140163    7.140163    7.140163    7.140163    7.140163    7.140163    7.140163...
    7.140163    7.140163    7.140163    7.140163    7.140163    7.140163    7.140163    7.140163...
    7.140163    7.140163    7.140163    7.140163    7.140163    7.140163    7.140163    7.140163...
    7.140163    7.140163    7.140163    7.140163    7.140163    7.140163    7.140163    7.140163...
    7.140163    7.140163    7.140163    7.140163    7.140163    7.140163    7.140163    7.140163...
    7.140163    7.140163    7.140163    7.140163    7.140163    7.140163    7.140163    7.140163...
    7.140163    7.140163    7.140163    7.140163    7.140163    7.140163    7.140163    7.140163...
    7.140163    7.140163    7.140163    7.140163    7.140163    7.140163    7.140163    7.140163...
    7.140163    7.140163    7.140163    7.140163    7.140163    7.140163    7.140163    7.140163...
    7.140163    7.140163    7.140163    7.140163    7.140163    7.140163    7.140163    7.140163...
    7.140163    7.140163    7.140163    7.140163    7.140163    7.140163    7.140163    7.140163...
    7.140163    7.140163    7.140163    7.140163    7.140163    7.140163    7.140163    7.140163...
    7.140163    7.140163    7.140163    7.140163    7.140163    7.140163    7.140163    7.140163...
    7.140163    7.140163    7.140163    7.140163    7.140163    7.140163    7.140163    7.140163...
    7.140163    7.140163    7.140163    7.140163    7.140163    7.140163    7.140163    7.140163...
    7.140163    7.140163    7.140163    7.140163    7.140163    7.140163    7.140163    7.140163...
    7.140163    7.140163    7.140163    7.140163    7.140163    7.140163    7.140163    7.140163...
    7.140163    7.140163    7.140163    7.140163    7.140163    7.140163    7.140163    7.140163...
    7.140163    7.140163    7.140163    7.140163    7.140163    7.140163    7.140163    7.140163...
    7.140163    7.140163    7.140163    7.140163    7.140163    7.140163    7.140163    7.140163...
    7.140163    7.140163    7.140163    7.140163    7.140163    7.140163    7.140163    7.140163...
    7.140163    7.140163    7.140163    7.140163    7.140163    7.140163    7.140163    7.140163...
    7.140163    7.140163    7.140163    7.140163    7.140163    7.140163    7.140163    7.140163...
    7.140163    7.140163    7.140163    7.140163    7.140163    7.140163    7.140163    7.140163...
    7.140163    7.140163    7.140163    7.140163    7.140163    7.140163    7.140163    7.140163...
    7.140163    7.140163    7.140163    7.140163    7.140163    7.140163    7.140163    7.140163...
    7.140163    7.140163    7.140163    7.140163    7.140163    7.140163    7.140163    7.140163...
    7.140163    7.140163    7.140163    7.140163    7.140163    7.140163    7.140163    7.140163...
    7.140163    7.140163    7.140163    7.140163    7.140163    7.140163    7.140163    7.140163...
    7.140163    7.140163    7.140163    7.140163    7.140163    7.140163    7.140163    7.140163...
    7.140163    7.140163    7.140163    7.140163    7.140163    7.140163    7.140163    7.140163...
    7.140163    7.140163    7.140163    7.140163    7.140163    7.140163    7.140163    7.140163...
    7.140163    7.140163    7.140163    7.140163    7.140163    7.140163    7.140163    7.140163...
    7.140163    7.140163    7.140163    7.140163    7.140163    7.140163    7.140163    7.140163...
    7.140163    7.140163    7.140163    7.140163    7.140163    7.140163    7.140163    7.140163...
    7.140163    7.140163    7.140163    7.140163    7.140163    7.140163    7.140163    7.140163...
    7.140163    7.140163    7.140163    7.140163    7.140163    7.140163    7.140163    7.140163...
    7.140163    7.140163    7.140163    7.140163    7.140163    7.140163    7.140163    7.140163...
    7.140163    7.140163    7.140163    7.140163    7.140163    7.140163    7.140163    7.140163...
    7.140163    7.140163    7.140163    7.140163    7.140163    7.140163    7.140163    7.140163...
    7.140163    7.140163    7.140163    7.140163    7.140163    7.140163    7.140163    7.140163...
    7.140163    7.140163    7.140163    7.140163    7.140163    7.140163    7.140163    7.140163...
    7.140163    7.140163    7.140163    7.140163    7.140163    7.140163    7.140163    7.140163...
    7.140163    7.140163    7.140163    7.140163    7.140163    7.140163    7.140163    7.140163...
    7.140163    7.140163    7.140163    7.140163    7.140163    7.140163    7.140163    7.140163...
    7.140163    7.140163    7.140163    7.140163    7.140163    7.140163    7.140163    7.140163...
    7.140163    7.140163    7.140163    7.140163    7.140163    7.140163    7.140163    7.140163...
    7.140163    7.140163    7.140163    7.140163    7.140163    7.140163    7.140163    7.140163...
    7.140163    7.140163    7.140163    7.140163    7.140163    7.140163    7.140163    7.140163...
    7.140163    7.140163    7.140163    7.140163    7.140163    7.140163    7.140163    7.140163...
    7.140163    7.140163    7.140163    7.140163    7.140163    7.140163    7.140163    7.140163...
    7.140163    7.140163    7.140163    7.140163    7.140163    7.140163    7.140163    7.140163...
    7.140163    7.140163    7.140163    7.140163    7.140163    7.140163    7.140163    7.140163...
    7.140163    7.140163    7.140163    7.140163    7.140163    7.140163    7.140163    7.140163...
    7.140163    7.140163    7.140163    7.140163    7.140163    7.140163    7.140163    7.140163...
    7.140163    7.140163    7.140163    7.140163    7.140163    7.140163    7.140163    7.140163...
    7.140163    7.140163    7.140163    7.140163    7.140163    7.140163    7.140163    7.140163...
    7.140163    7.140163    7.140163    7.140163    7.140163    7.140163    7.140163    7.140163...
    7.140163    7.140163    7.140163    7.140163    7.140163    7.140163    7.140163    7.140163...
    7.140163    7.140163    7.140163    7.140163    7.140163    7.140163    7.140163    7.140163...
    7.140163    7.140163    7.140163    7.140163    7.140163    7.140163    7.140163    7.140163...
    7.140163    7.140163    7.140163    7.140163    7.140163    7.140163    7.140163    7.140163...
    7.140163    7.140163    7.140163    7.140163    7.140163    7.140163    7.140163    7.140163...
    7.140163    7.140163    7.140163    7.140163    7.140163    7.140163    7.140163    7.140163...
    7.140163    7.140163    7.140163    7.140163    7.140163    7.140163    7.140163    7.140163...
    7.140163    7.140163    7.140163    7.140163    7.140163    7.140163    7.140163    7.140163...
    7.140163    7.140163    7.140163    7.140163    7.140163    7.140163    7.140163    7.140163...
    7.140163    7.140163    7.140163    7.140163    7.140163    7.140163    7.140163    7.140163...
    7.140163    7.140163    7.140163    7.140163    7.140163    7.140163    7.140163    7.140163...
    7.140163    7.140163    7.140163    7.140163    7.140163    7.140163    7.140163    7.140163...
    7.140163    7.140163    7.140163    7.140163    7.140163    7.140163    7.140163    7.140163...
    7.140163    7.140163    7.140163    7.140163    7.140163    7.140163    7.140163    7.140163...
    7.140163    7.140163    7.140163    7.140163    7.140163    7.140163    7.140163    7.140163...
    7.140163    7.140163    7.140163    7.140163    7.140163    7.140163    7.140163    7.140163...
    7.140163    7.140163    7.140163    7.140163    7.140163    7.140163    7.140163    7.140163...
    7.140163    7.140163    7.140163    7.140163    7.140163    7.140163    7.140163    7.140163...
    7.140163    7.140163    7.140163    7.140163    7.140163    7.140163    7.140163    7.140163...
    7.140163    7.140163    7.140163    7.140163    7.140163    7.140163    7.140163    7.140163...
    7.140163    7.140163    7.140163    7.140163    7.140163    7.140163    7.140163    7.140163...
    7.140163    7.140163    7.140163    7.140163    7.140163    7.140163    7.140163    7.140163...
    7.140163    7.140163    7.140163    7.140163    7.140163    7.140163    7.140163    7.140163...
    7.140163    7.140163    7.140163    7.140163    7.140163    7.140163    7.140163    7.140163...
    7.140163    7.140163    7.140163    7.140163    7.140163    7.140163    7.140163    7.140163...
    7.140163    7.140163    7.140163    7.140163    7.140163    7.140163    7.140163    7.140163...
    7.140163    7.140163    7.140163    7.140163    7.140163    7.140163    7.140163    7.140163...
    7.140163    7.140163    7.140163    7.140163    7.140163    7.140163    7.140163    7.140163...
    7.140163    7.140163    7.140163    7.140163    7.140163    7.140163    7.140163    7.140163...
    7.140163    7.140163    7.140163    7.140163    7.140163    7.140163    7.140163    7.140163...
    7.140163    7.140163    7.140163    7.140163    7.140163    7.140163    7.140163    7.140163...
    7.140163    7.140163    7.140163    7.140163    7.140163    7.140163    7.140163    7.140163...
    7.140163    7.140163    7.140163    7.140163    7.140163    7.140163    7.140163    7.140163...
    7.140163    7.140163    7.140163    7.140163    7.140163    7.140163    7.140163    7.140163...
    7.140163    7.140163    7.140163    7.140163    7.140163    7.140163    7.140163    7.140163...
    7.140163    7.140163    7.140163    7.140163    7.140163    7.140163    7.140163    7.140163...
    7.140163    7.140163    7.140163    7.140163    7.140163    7.140163    7.140163    7.140163...
    7.140163    7.140163    7.140163    7.140163    7.140163    7.140163    7.140163    7.140163...
    7.140163    7.140163    7.140163    7.140163    7.140163    7.140163    7.140163    7.140163...
    7.140163    7.140163    7.140163    7.140163    7.140163    7.140163    7.140163    7.140163...
    7.140163    7.140163    7.140163    7.140163    7.140163    7.140163    7.140163    7.140163...
    7.140163    7.140163    7.140163    7.140163    7.140163    7.140163    7.140163    7.140163...
    7.140163    7.140163    7.140163    7.140163    7.140163    7.140163    7.140163    7.140163...
    7.140163    7.140163    7.140163    7.140163    7.140163    7.140163    7.140163    7.140163...
    7.140163    7.140163    7.140163    7.140163    7.140163    7.140163    7.140163    7.140163...
    7.140163    7.140163    7.140163    7.140163    7.140163    7.140163    7.140163    7.140163...
    7.140163    7.140163    7.140163    7.140163    7.140163    7.140163    7.140163    7.140163...
    7.140163    7.140163    7.140163    7.140163    7.140163    7.140163    7.140163    7.140163...
    7.140163    7.140163    7.140163    7.140163    7.140163    7.140163    7.140163    7.140163...
    7.140163    7.140163    7.140163    7.140163    7.140163    7.140163    7.140163    7.140163...
    7.140163    7.140163    7.140163    7.140163    7.140163    7.140163    7.140163    7.140163...
    7.140163    7.140163    7.140163    7.140163    7.140163    7.140163    7.140163    7.140163...
    7.140163    7.140163    7.140163    7.140163    7.140163    7.140163    7.140163    7.140163...
    7.140163    7.140163    7.140163    7.140163    7.140163    7.140163    7.140163    7.140163...
    7.140163    7.140163    7.140163    7.140163    7.140163    7.140163    7.140163    7.140163...
    7.140163    7.140163    7.140163    7.140163    7.140163    7.140163    7.140163    7.140163...
    7.140163    7.140163    7.140163    7.140163    7.140163    7.140163    7.140163    7.140163...
    7.140163    7.140163    7.140163    7.140163    7.140163    7.140163    7.140163    7.140163...
    7.140163    7.140163    7.140163    7.140163    7.140163    7.140163    7.140163    7.140163...
    7.140163    7.140163    7.140163    7.140163    7.140163    7.140163    7.140163    7.140163...
    7.140163    7.140163    7.140163    7.140163    7.140163    7.140163    7.140163    7.140163...
    7.140163    7.140163    7.140163    7.140163    7.140163    7.140163    7.140163    7.140163...
    7.140163    7.140163    7.140163    7.140163    7.140163    7.140163    7.140163    7.140163...
    7.140163    7.140163    7.140163    7.140163    7.140163    7.140163    7.140163    7.140163...
    7.140163    7.140163    7.140163    7.140163    7.140163    7.140163    7.140163    7.140163...
    7.140163    7.140163    7.140163    7.140163    7.140163    7.140163    7.140163    7.140163...
    7.140163    7.140163    7.140163    7.140163    7.140163    7.140163    7.140163    7.140163...
    7.140163    7.140163    7.140163    7.140163    7.140163    7.140163    7.140163    7.140163...
    7.140163    7.140163    7.140163    7.140163    7.140163    7.140163    7.140163    7.140163...
    7.140163    7.140163    7.140163    7.140163    7.140163    7.140163    7.140163    7.140163...
    7.140163    7.140163    7.140163    7.140163    7.140163    7.140163    7.140163    7.140163...
    7.140163    7.140163    7.140163    7.140163    7.140163    7.140163    7.140163    7.140163...
    7.140163    7.140163    7.140163    7.140163    7.140163    7.140163    7.140163    7.140163...
    7.140163    7.140163    7.140163    7.140163    7.140163    7.140163    7.140163    7.140163...
    7.140163    7.140163    7.140163    7.140163    7.140163    7.140163    7.140163    7.140163...
    7.140163    7.140163    7.140163    7.140163    7.140163    7.140163    7.140163    7.140163...
    7.140163    7.140163    7.140163    7.140163    7.140163    7.140163    7.140163    7.140163...
    7.140163    7.140163    7.140163    7.140163    7.140163    7.140163    7.140163    7.140163...
    7.140163    7.140163    7.140163    7.140163    7.140163    7.140163    7.140163    7.140163...
    7.140163    7.140163    7.140163    7.140163    7.140163    7.140163    7.140163    7.140163...
    7.140163    7.140163    7.140163    7.140163    7.140163    7.140163    7.140163    7.140163...
    7.140163    7.140163    7.140163    7.140163    7.140163    7.140163    7.140163    7.140163...
    7.140163    7.140163    7.140163    7.140163    7.140163    7.140163    7.140163    7.140163...
    7.140163    7.140163    7.140163    7.140163    7.140163    7.140163    7.140163    7.140163...
    7.140163    7.140163    7.140163    7.140163    7.140163    7.140163    7.140163    7.140163...
    7.140163    7.140163    7.140163    7.140163    7.140163    7.140163    7.140163    7.140163...
    7.140163    7.140163    7.140163    7.140163    7.140163    7.140163    7.140163    7.140163...
    7.140163    7.140163    7.140163    7.140163    7.140163    7.140163    7.140163    7.140163...
    7.140163    7.140163    7.140163    7.140163    7.140163    7.140163    7.140163    7.140163...
    7.140163    7.140163    7.140163    7.140163    7.140163    7.140163    7.140163    7.140163...
    7.140163    7.140163    7.140163    7.140163    7.140163    7.140163    7.140163    7.140163...
    7.140163    7.140163    7.140163    7.140163    7.140163    7.140163    7.140163    7.140163...
    7.140163    7.140163    7.140163    7.140163    7.140163    7.140163    7.140163    7.140163...
    7.140163    7.140163    7.140163    7.140163    7.140163    7.140163    7.140163    7.140163...
    7.140163    7.140163    7.140163    7.140163    7.140163    7.140163    7.140163    7.140163...
    7.140163    7.140163    7.140163    7.140163    7.140163    7.140163    7.140163    7.140163...
    7.140163    7.140163    7.140163    7.140163    7.140163    7.140163    7.140163    7.140163...
    7.140163    7.140163    7.140163    7.140163    7.140163    7.140163    7.140163    7.140163...
    7.140163    7.140163    7.140163    7.140163    7.140163    7.140163    7.140163    7.140163...
    7.140163    7.140163    7.140163    7.140163    7.140163    7.140163    7.140163    7.140163...
    7.140163    7.140163    7.140163    7.140163    7.140163    7.140163    7.140163    7.140163...
    7.140163    7.140163    7.140163    7.140163    7.140163    7.140163    7.140163    7.140163...
    7.140163    7.140163    7.140163    7.140163    7.140163    7.140163    7.140163    7.140163...
    7.140163    7.140163    7.140163    7.140163    7.140163    7.140163    7.140163    7.140163...
    7.140163    7.140163    7.140163    7.140163    7.140163    7.140163    7.140163    7.140163...
    7.140163    7.140163    7.140163    7.140163    7.140163    7.140163    7.140163    7.140163...
    7.140163    7.140163    7.140163    7.140163    7.140163    7.140163    7.140163    7.140163...
    7.140163    7.140163    7.140163    7.140163    7.140163    7.140163    7.140163    7.140163...
    7.140163    7.140163    7.140163    7.140163    7.140163    7.140163    7.140163    7.140163...
    7.140163    7.140163    7.140163    7.140163    7.140163    7.140163    7.140163    7.140163...
    7.140163    7.140163    7.140163    7.140163    7.140163    7.140163    7.140163    7.140163...
    7.140163    7.140163    7.140163    7.140163    7.140163    7.140163    7.140163    7.140163...
    7.140163    7.140163    7.140163    7.140163    7.140163    7.140163    7.140163    7.140163...
    7.140163    7.140163    7.140163    7.140163    7.140163    7.140163    7.140163    7.140163...
    7.140163    7.140163    7.140163    7.140163    7.140163    7.140163    7.140163    7.140163...
    7.140163    7.140163    7.140163    7.140163    7.140163    7.140163    7.140163    7.140163...
    7.140163    7.140163    7.140163    7.140163    7.140163    7.140163    7.140163    7.140163...
    7.140163    7.140163    7.140163    7.140163    7.140163    7.140163    7.140163    7.140163...
    7.140163    7.140163    7.140163    7.140163    7.140163    7.140163    7.140163    7.140163...
    7.140163    7.140163    7.140163    7.140163    7.140163    7.140163    7.140163    7.140163...
    7.140163    7.140163    7.140163    7.140163    7.140163    7.140163    7.140163    7.140163...
    7.140163    7.140163    7.140163    7.140163    7.140163    7.140163    7.140163    7.140163...
    7.140163    7.140163    7.140163    7.140163    7.140163    7.140163    7.140163    7.140163...
    7.140163    7.140163    7.140163    7.140163    7.140163    7.140163    7.140163    7.140163...
    7.140163    7.140163    7.140163    7.140163    7.140163    7.140163    7.140163    7.140163...
    7.140163    7.140163    7.140163    7.140163    7.140163    7.140163    7.140163    7.140163...
    7.140163    7.140163    7.140163    7.140163    7.140163    7.140163    7.140163    7.140163...
    7.140163    7.140163    7.140163    7.140163    7.140163    7.140163    7.140163    7.140163...
    7.140163    7.140163    7.140163    7.140163    7.140163    7.140163    7.140163    7.140163...
    7.140163    7.140163    7.140163    7.140163    7.140163    7.140163    7.140163    7.140163...
    7.140163    7.140163    7.140163    7.140163    7.140163    7.140163    7.140163    7.140163...
    7.140163    7.140163    7.140163    7.140163    7.140163    7.140163    7.140163    7.140163...
    7.140163    7.140163    7.140163    7.140163    7.140163    7.140163    7.140163    7.140163...
    7.140163    7.140163    7.140163    7.140163    7.140163    7.140163    7.140163    7.140163...
    7.140163    7.140163    7.140163    7.140163    7.140163    7.140163    7.140163    7.140163...
    7.140163    7.140163    7.140163    7.140163    7.140163    7.140163    7.140163    7.140163...
    7.140163    7.140163    7.140163    7.140163    7.140163    7.140163    7.140163    7.140163...
    7.140163    7.140163    7.140163    7.140163    7.140163    7.140163    7.140163    7.140163...
    7.140163    7.140163    7.140163    7.140163    7.140163    7.140163    7.140163    7.140163...
    7.140163    7.140163    7.140163    7.140163    7.140163    7.140163    7.140163    7.140163...
    7.140163    7.140163    7.140163    7.140163    7.140163    7.140163    7.140163    7.140163...
    7.140163    7.140163    7.140163    7.140163    7.140163    7.140163    7.140163    7.140163...
    7.140163    7.140163    7.140163    7.140163    7.140163    7.140163    7.140163    7.140163...
    7.140163    7.140163    7.140163    7.140163    7.140163    7.140163    7.140163    7.140163...
    7.140163    7.140163    7.140163    7.140163    7.140163    7.140163    7.140163    7.140163...
    7.140163    7.140163    7.140163    7.140163    7.140163    7.140163    7.140163    7.140163...
    7.140163    7.140163    7.140163    7.140163    7.140163    7.140163    7.140163    7.140163...
    7.140163    7.140163    7.140163    7.140163    7.140163    7.140163    7.140163    7.140163...
    7.140163    7.140163    7.140163    7.140163    7.140163    7.140163    7.140163    7.140163...
    7.140163    7.140163    7.140163    7.140163    7.140163    7.140163    7.140163    7.140163...
    7.140163    7.140163    7.140163    7.140163    7.140163    7.140163    7.140163    7.140163...
    7.140163    7.140163    7.140163    7.140163    7.140163    7.140163    7.140163    7.140163...
    7.140163    7.140163    7.140163    7.140163    7.140163    7.140163    7.140163    7.140163...
    7.140163    7.140163    7.140163    7.140163    7.140163    7.140163    7.140163    7.140163...
    7.140163    7.140163    7.140163    7.140163    7.140163    7.140163    7.140163    7.140163...
    7.140163    7.140163    7.140163    7.140163    7.140163    7.140163    7.140163    7.140163...
    7.140163    7.140163    7.140163    7.140163    7.140163    7.140163    7.140163    7.140163...
    7.140163    7.140163    7.140163    7.140163    7.140163    7.140163    7.140163    7.140163...
    7.140163    7.140163    7.140163    7.140163    7.140163    7.140163    7.140163    7.140163...
    7.140163    7.140163    7.140163    7.140163    7.140163    7.140163    7.140163    7.140163...
    7.140163    7.140163    7.140163    7.140163    7.140163    7.140163    7.140163    7.140163...
    7.140163    7.140163    7.140163    7.140163    7.140163    7.140163    7.140163    7.140163...
    7.140163    7.140163    7.140163    7.140163    7.140163    7.140163    7.140163    7.140163...
    7.140163    7.140163    7.140163    7.140163    7.140163    7.140163    7.140163    7.140163...
    7.140163    7.140163    7.140163    7.140163    7.140163    7.140163    7.140163    7.140163...
    7.140163    7.140163    7.140163    7.140163    7.140163    7.140163    7.140163    7.140163...
    7.140163    7.140163    7.140163    7.140163    7.140163    7.140163    7.140163    7.140163...
    7.140163    7.140163    7.140163    7.140163    7.140163    7.140163    7.140163    7.140163...
    7.140163    7.140163    7.140163    7.140163    7.140163    7.140163    7.140163    7.140163...
    7.140163    7.140163    7.140163    7.140163    7.140163    7.140163    7.140163    7.140163...
    7.140163    7.140163    7.140163    7.140163    7.140163    7.140163    7.140163    7.140163...
    7.140163    7.140163    7.140163    7.140163    7.140163    7.140163    7.140163    7.140163...
    7.140163    7.140163    7.140163    7.140163    7.140163    7.140163    7.140163    7.140163...
    7.140163    7.140163    7.140163    7.140163    7.140163    7.140163    7.140163    7.140163...
    7.140163    7.140163    7.140163    7.140163    7.140163    7.140163    7.140163    7.140163...
    7.140163    7.140163    7.140163    7.140163    7.140163    7.140163    7.140163    7.140163...
    7.140163    7.140163    7.140163    7.140163    7.140163    7.140163    7.140163    7.140163...
    7.140163    7.140163    7.140163    7.140163    7.140163    7.140163    7.140163    7.140163...
    7.140163    7.140163    7.140163    7.140163    7.140163    7.140163    7.140163    7.140163...
    7.140163    7.140163    7.140163    7.140163    7.140163    7.140163    7.140163    7.140163...
    7.140163    7.140163    7.140163    7.140163    7.140163    7.140163    7.140163    7.140163...
    7.140163    7.140163    7.140163    7.140163    7.140163    7.140163    7.140163    7.140163...
    7.140163    7.140163    7.140163    7.140163    7.140163    7.140163    7.140163    7.140163...
    7.140163    7.140163    7.140163    7.140163    7.140163    7.140163    7.140163    7.140163...
    7.140163    7.140163    7.140163    7.140163    7.140163    7.140163    7.140163    7.140163...
    7.140163    7.140163    7.140163    7.140163    7.140163    7.140163    7.140163    7.140163...
    7.140163    7.140163    7.140163    7.140163    7.140163    7.140163    7.140163    7.140163...
    7.140163    7.140163    7.140163    7.140163    7.140163    7.140163    7.140163    7.140163...
    7.140163    7.140163    7.140163    7.140163    7.140163    7.140163    7.140163    7.140163...
    7.140163    7.140163    7.140163    7.140163    7.140163    7.140163    7.140163    7.140163...
    7.140163    7.140163    7.140163    7.140163    7.140163    7.140163    7.140163    7.140163...
    7.140163    7.140163    7.140163    7.140163    7.140163    7.140163    7.140163    7.140163...
    7.140163    7.140163    7.140163    7.140163    7.140163    7.140163    7.140163    7.140163...
    7.140163    7.140163    7.140163    7.140163    7.140163    7.140163    7.140163    7.140163...
    7.140163    7.140163    7.140163    7.140163    7.140163    7.140163    7.140163    7.140163...
    7.140163    7.140163    7.140163    7.140163    7.140163    7.140163    7.140163    7.140163...
    7.140163    7.140163    7.140163    7.140163    7.140163    7.140163    7.140163    7.140163...
    7.140163    7.140163    7.140163    7.140163    7.140163    7.140163    7.140163    7.140163...
    7.140163    7.140163    7.140163    7.140163    7.140163    7.140163    7.140163    7.140163...
    7.140163    7.140163    7.140163    7.140163    7.140163    7.140163    7.140163    7.140163...
    7.140163    7.140163    7.140163    7.140163    7.140163    7.140163    7.140163    7.140163...
    7.140163    7.140163    7.140163    7.140163    7.140163    7.140163    7.140163    7.140163...
    7.140163    7.140163    7.140163    7.140163    7.140163    7.140163    7.140163    7.140163...
    7.140163    7.140163    7.140163    7.140163    7.140163    7.140163    7.140163    7.140163...
    7.140163    7.140163    7.140163    7.140163    7.140163    7.140163    7.140163    7.140163...
    7.140163    7.140163    7.140163    7.140163    7.140163    7.140163    7.140163    7.140163...
    7.140163    7.140163    7.140163    7.140163    7.140163    7.140163    7.140163    7.140163...
    7.140163    7.140163    7.140163    7.140163    7.140163    7.140163    7.140163    7.140163...
    7.140163    7.140163    7.140163    7.140163    7.140163    7.140163    7.140163    7.140163...
    7.140163    7.140163    7.140163    7.140163    7.140163    7.140163    7.140163    7.140163...
    7.140163    7.140163    7.140163    7.140163    7.140163    7.140163    7.140163    7.140163...
    7.140163    7.140163    7.140163    7.140163    7.140163    7.140163    7.140163    7.140163...
    7.140163    7.140163    7.140163    7.140163    7.140163    7.140163    7.140163    7.140163...
    7.140163    7.140163    7.140163    7.140163    7.140163    7.140163    7.140163    7.140163...
    7.140163    7.140163    7.140163    7.140163    7.140163    7.140163    7.140163    7.140163...
    7.140163    7.140163    7.140163    7.140163    7.140163    7.140163    7.140163    7.140163...
    7.140163    7.140163    7.140163    7.140163    7.140163    7.140163    7.140163    7.140163...
    7.140163    7.140163    7.140163    7.140163    7.140163    7.140163    7.140163    7.140163...
    7.140163    7.140163    7.140163    7.140163    7.140163    7.140163    7.140163    7.140163...
    7.140163    7.140163    7.140163    7.140163    7.140163    7.140163    7.140163    7.140163...
    7.140163    7.140163    7.140163    7.140163    7.140163    7.140163    7.140163    7.140163...
    7.140163    7.140163    7.140163    7.140163    7.140163    7.140163    7.140163    7.140163...
    7.140163    7.140163    7.140163    7.140163    7.140163    7.140163    7.140163    7.140163...
    7.140163    7.140163    7.140163    7.140163    7.140163    7.140163    7.140163    7.140163...
    7.140163    7.140163    7.140163    7.140163    7.140163    7.140163    7.140163    7.140163...
    7.140163    7.140163    7.140163    7.140163    7.140163    7.140163    7.140163    7.140163...
    7.140163    7.140163    7.140163    7.140163    7.140163    7.140163    7.140163    7.140163...
    7.140163    7.140163    7.140163    7.140163    7.140163    7.140163    7.140163    7.140163...
    7.140163    7.140163    7.140163    7.140163    7.140163    7.140163    7.140163    7.140163...
    7.140163    7.140163    7.140163    7.140163    7.140163    7.140163    7.140163    7.140163...
    7.140163    7.140163    7.140163    7.140163    7.140163    7.140163    7.140163    7.140163...
    7.140163    7.140163    7.140163    7.140163    7.140163    7.140163    7.140163    7.140163...
    7.140163    7.140163    7.140163    7.140163    7.140163    7.140163    7.140163    7.140163...
    7.140163    7.140163    7.140163    7.140163    7.140163    7.140163    7.140163    7.140163...
    7.140163    7.140163    7.140163    7.140163    7.140163    7.140163    7.140163    7.140163...
    7.140163    7.140163    7.140163    7.140163    7.140163    7.140163    7.140163    7.140163...
    7.140163    7.140163    7.140163    7.140163    7.140163    7.140163    7.140163    7.140163...
    7.140163    7.140163    7.140163    7.140163    7.140163    7.140163    7.140163    7.140163...
    7.140163    7.140163    7.140163    7.140163    7.140163    7.140163    7.140163    7.140163...
    7.140163    7.140163    7.140163    7.140163    7.140163    7.140163    7.140163    7.140163...
    7.140163    7.140163    7.140163    7.140163    7.140163    7.140163    7.140163    7.140163...
    7.140163    7.140163    7.140163    7.140163    7.140163    7.140163    7.140163    7.140163...
    7.140163    7.140163    7.140163    7.140163    7.140163    7.140163    7.140163    7.140163...
    7.140163    7.140163    7.140163    7.140163    7.140163    7.140163    7.140163    7.140163...
    7.140163    7.140163    7.140163    7.140163    7.140163    7.140163    7.140163    7.140163...
    7.140163    7.140163    7.140163    7.140163    7.140163    7.140163    7.140163    7.140163...
    7.140163    7.140163    7.140163    7.140163    7.140163    7.140163    7.140163    7.140163...
    7.140163    7.140163    7.140163    7.140163    7.140163    7.140163    7.140163    7.140163...
    7.140163    7.140163    7.140163    7.140163    7.140163    7.140163    7.140163    7.140163...
    7.140163    7.140163    7.140163    7.140163    7.140163    7.140163    7.140163    7.140163...
    7.140163    7.140163    7.140163    7.140163    7.140163    7.140163    7.140163    7.140163...
    7.140163    7.140163    7.140163    7.140163    7.140163    7.140163    7.140163    7.140163...
    7.140163    7.140163    7.140163    7.140163    7.140163    7.140163    7.140163    7.140163...
    7.140163    7.140163    7.140163    7.140163    7.140163    7.140163    7.140163    7.140163...
    7.140163    7.140163    7.140163    7.140163    7.140163    7.140163    7.140163    7.140163...
    7.140163    7.140163    7.140163    7.140163    7.140163    7.140163    7.140163    7.140163...
    7.140163    7.140163    7.140163    7.140163    7.140163    7.140163    7.140163    7.140163...
    7.140163    7.140163    7.140163    7.140163    7.140163    7.140163    7.140163    7.140163...
    7.140163    7.140163    7.140163    7.140163    7.140163    7.140163    7.140163    7.140163...
    7.140163    7.140163    7.140163    7.140163    7.140163    7.140163    7.140163    7.140163...
    7.140163    7.140163    7.140163    7.140163    7.140163    7.140163    7.140163    7.140163...
    7.140163    7.140163    7.140163    7.140163    7.140163    7.140163    7.140163    7.140163...
    7.140163    7.140163    7.140163    7.140163    7.140163    7.140163    7.140163    7.140163...
    7.140163    7.140163    7.140163    7.140163    7.140163    7.140163    7.140163    7.140163...
    7.140163    7.140163    7.140163    7.140163    7.140163    7.140163    7.140163    7.140163...
    7.140163    7.140163    7.140163    7.140163    7.140163    7.140163    7.140163    7.140163...
    7.140163    7.140163    7.140163    7.140163    7.140163    7.140163    7.140163    7.140163...
    7.140163    7.140163    7.140163    7.140163    7.140163    7.140163    7.140163    7.140163...
    7.140163    7.140163    7.140163    7.140163    7.140163    7.140163    7.140163    7.140163...
    7.140163    7.140163    7.140163    7.140163    7.140163    7.140163    7.140163    7.140163...
    7.140163    7.140163    7.140163    7.140163    7.140163    7.140163    7.140163    7.140163...
    7.140163    7.140163    7.140163    7.140163    7.140163    7.140163    7.140163    7.140163...
    7.140163    7.140163    7.140163    7.140163    7.140163    7.140163    7.140163    7.140163...
    7.140163    7.140163    7.140163    7.140163    7.140163    7.140163    7.140163    7.140163...
    7.140163    7.140163    7.140163    7.140163    7.140163    7.140163    7.140163    7.140163...
    7.140163    7.140163    7.140163    7.140163    7.140163    7.140163    7.140163    7.140163...
    7.140163    7.140163    7.140163    7.140163    7.140163    7.140163    7.140163    7.140163...
    7.140163    7.140163    7.140163    7.140163    7.140163    7.140163    7.140163    7.140163...
    7.140163    7.140163    7.140163    7.140163    7.140163    7.140163    7.140163    7.140163...
    7.140163    7.140163    7.140163    7.140163    7.140163    7.140163    7.140163    7.140163...
    7.140163    7.140163    7.140163    7.140163    7.140163    7.140163    7.140163    7.140163...
    7.140163    7.140163    7.140163    7.140163    7.140163    7.140163    7.140163    7.140163...
    7.140163    7.140163    7.140163    7.140163    7.140163    7.140163    7.140163    7.140163...
    7.140163    7.140163    7.140163    7.140163    7.140163    7.140163    7.140163    7.140163...
    7.140163    7.140163    7.140163    7.140163    7.140163    7.140163    7.140163    7.140163...
    7.140163    7.140163    7.140163    7.140163    7.140163    7.140163    7.140163    7.140163...
    7.140163    7.140163    7.140163    7.140163    7.140163    7.140163    7.140163    7.140163...
    7.140163    7.140163    7.140163    7.140163    7.140163    7.140163    7.140163    7.140163...
    7.140163    7.140163    7.140163    7.140163    7.140163    7.140163    7.140163    7.140163...
    7.140163    7.140163    7.140163    7.140163    7.140163    7.140163    7.140163    7.140163...
    7.140163    7.140163    7.140163    7.140163    7.140163    7.140163    7.140163    7.140163...
    7.140163    7.140163    7.140163    7.140163    7.140163    7.140163    7.140163    7.140163...
    7.140163    7.140163    7.140163    7.140163    7.140163    7.140163    7.140163    7.140163...
    7.140163    7.140163    7.140163    7.140163    7.140163    7.140163    7.140163    7.140163...
    7.140163    7.140163    7.140163    7.140163    7.140163    7.140163    7.140163    7.140163...
    7.140163    7.140163    7.140163    7.140163    7.140163    7.140163    7.140163    7.140163...
    7.140163    7.140163    7.140163    7.140163    7.140163    7.140163    7.140163    7.140163...
    7.140163    7.140163    7.140163    7.140163    7.140163    7.140163    7.140163    7.140163...
    7.140163    7.140163    7.140163    7.140163    7.140163    7.140163    7.140163    7.140163...
    7.140163    7.140163    7.140163    7.140163    7.140163    7.140163    7.140163    7.140163...
    7.140163    7.140163    7.140163    7.140163    7.140163    7.140163    7.140163    7.140163...
    7.140163    7.140163    7.140163    7.140163    7.140163    7.140163    7.140163    7.140163...
    7.140163    7.140163    7.140163    7.140163    7.140163    7.140163    7.140163    7.140163...
    7.140163    7.140163    7.140163    7.140163    7.140163    7.140163    7.140163    7.140163...
    7.140163    7.140163    7.140163    7.140163    7.140163    7.140163    7.140163    7.140163...
    7.140163    7.140163    7.140163    7.140163    7.140163    7.140163    7.140163    7.140163...
    7.140163    7.140163    7.140163    7.140163    7.140163    7.140163    7.140163    7.140163...
    7.140163    7.140163    7.140163    7.140163    7.140163    7.140163    7.140163    7.140163...
    7.140163    7.140163    7.140163    7.140163    7.140163    7.140163    7.140163    7.140163...
    7.140163    7.140163    7.140163    7.140163    7.140163    7.140163    7.140163    7.140163...
    7.140163    7.140163    7.140163    7.140163    7.140163    7.140163    7.140163    7.140163...
    7.140163    7.140163    7.140163    7.140163    7.140163    7.140163    7.140163    7.140163...
    7.140163    7.140163    7.140163    7.140163    7.140163    7.140163    7.140163    7.140163...
    7.140163    7.140163    7.140163    7.140163    7.140163    7.140163    7.140163    7.140163...
    7.140163    7.140163    7.140163    7.140163    7.140163    7.140163    7.140163    7.140163...
    7.140163    7.140163    7.140163    7.140163    7.140163    7.140163    7.140163    7.140163...
    7.140163    7.140163    7.140163    7.140163    7.140163    7.140163    7.140163    7.140163...
    7.140163    7.140163    7.140163    7.140163    7.140163    7.140163    7.140163    7.140163...
    7.140163    7.140163    7.140163    7.140163    7.140163    7.140163    7.140163    7.140163...
    7.140163    7.140163    7.140163    7.140163    7.140163    7.140163    7.140163    7.140163...
    7.140163    7.140163    7.140163    7.140163    7.140163    7.140163    7.140163    7.140163...
    7.140163    7.140163    7.140163    7.140163    7.140163    7.140163    7.140163    7.140163...
    7.140163    7.140163    7.140163    7.140163    7.140163    7.140163    7.140163    7.140163...
    7.140163    7.140163    7.140163    7.140163    7.140163    7.140163    7.140163    7.140163...
    7.140163    7.140163    7.140163    7.140163    7.140163    7.140163    7.140163    7.140163...
    7.140163    7.140163    7.140163    7.140163    7.140163    7.140163    7.140163    7.140163...
    7.140163    7.140163    7.140163    7.140163    7.140163    7.140163    7.140163    7.140163...
    7.140163    7.140163    7.140163    7.140163    7.140163    7.140163    7.140163    7.140163...
    7.140163    7.140163    7.140163    7.140163    7.140163    7.140163    7.140163    7.140163...
    7.140163    7.140163    7.140163    7.140163    7.140163    7.140163    7.140163    7.140163...
    7.140163    7.140163    7.140163    7.140163    7.140163    7.140163    7.140163    7.140163...
    7.140163    7.140163    7.140163    7.140163    7.140163    7.140163    7.140163    7.140163...
    7.140163    7.140163    7.140163    7.140163    7.140163    7.140163    7.140163    7.140163...
    7.140163    7.140163    7.140163    7.140163    7.140163    7.140163    7.140163    7.140163...
    7.140163    7.140163    7.140163    7.140163    7.140163    7.140163    7.140163    7.140163...
    7.140163    7.140163    7.140163    7.140163    7.140163    7.140163    7.140163    7.140163...
    7.140163    7.140163    7.140163    7.140163    7.140163    7.140163    7.140163    7.140163...
    7.140163    7.140163    7.140163    7.140163    7.140163    7.140163    7.140163    7.140163...
    7.140163    7.140163    7.140163    7.140163    7.140163    7.140163    7.140163    7.140163...
    7.140163    7.140163    7.140163    7.140163    7.140163    7.140163    7.140163    7.140163...
    7.140163    7.140163    7.140163    7.140163    7.140163    7.140163    7.140163    7.140163...
    7.140163    7.140163    7.140163    7.140163    7.140163    7.140163    7.140163    7.140163...
    7.140163    7.140163    7.140163    7.140163    7.140163    7.140163    7.140163    7.140163...
    7.140163    7.140163    7.140163    7.140163    7.140163    7.140163    7.140163    7.140163...
    7.140163    7.140163    7.140163    7.140163    7.140163    7.140163    7.140163    7.140163...
    7.140163    7.140163    7.140163    7.140163    7.140163    7.140163    7.140163    7.140163...
    7.140163    7.140163    7.140163    7.140163    7.140163    7.140163    7.140163    7.140163...
    7.140163    7.140163    7.140163    7.140163    7.140163    7.140163    7.140163    7.140163...
    7.140163    7.140163    7.140163    7.140163    7.140163    7.140163    7.140163    7.140163...
    7.140163    7.140163    7.140163    7.140163    7.140163    7.140163    7.140163    7.140163...
    7.140163    7.140163    7.140163    7.140163    7.140163    7.140163    7.140163    7.140163...
    7.140163    7.140163    7.140163    7.140163    7.140163    7.140163    7.140163    7.140163...
    7.140163    7.140163    7.140163    7.140163    7.140163    7.140163    7.140163    7.140163...
    7.140163    7.140163    7.140163    7.140163    7.140163    7.140163    7.140163    7.140163...
    7.140163    7.140163    7.140163    7.140163    7.140163    7.140163    7.140163    7.140163...
    7.140163    7.140163    7.140163    7.140163    7.140163    7.140163    7.140163    7.140163...
    7.140163    7.140163    7.140163    7.140163    7.140163    7.140163    7.140163    7.140163...
    7.140163    7.140163    7.140163    7.140163    7.140163    7.140163    7.140163    7.140163...
    7.140163    7.140163    7.140163    7.140163    7.140163    7.140163    7.140163    7.140163...
    7.140163    7.140163    7.140163    7.140163    7.140163    7.140163    7.140163    7.140163...
    7.140163    7.140163    7.140163    7.140163    7.140163    7.140163    7.140163    7.140163...
    7.140163    7.140163    7.140163    7.140163    7.140163    7.140163    7.140163    7.140163...
    7.140163    7.140163    7.140163    7.140163    7.140163    7.140163    7.140163    7.140163...
    7.140163    7.140163    7.140163    7.140163    7.140163    7.140163    7.140163    7.140163...
    7.140163    7.140163    7.140163    7.140163    7.140163    7.140163    7.140163    7.140163...
    7.140163    7.140163    7.140163    7.140163    7.140163    7.140163    7.140163    7.140163...
    7.140163    7.140163    7.140163    7.140163    7.140163    7.140163    7.140163    7.140163...
    7.140163    7.140163    7.140163    7.140163    7.140163    7.140163    7.140163    7.140163...
    7.140163    7.140163    7.140163    7.140163    7.140163    7.140163    7.140163    7.140163...
    7.140163    7.140163    7.140163    7.140163    7.140163    7.140163    7.140163    7.140163...
    7.140163    7.140163    7.140163    7.140163    7.140163    7.140163    7.140163    7.140163...
    7.140163    7.140163    7.140163    7.140163    7.140163    7.140163    7.140163    7.140163...
    7.140163    7.140163    7.140163    7.140163    7.140163    7.140163    7.140163    7.140163...
    7.140163    7.140163    7.140163    7.140163    7.140163    7.140163    7.140163    7.140163...
    7.140163    7.140163    7.140163    7.140163    7.140163    7.140163    7.140163    7.140163...
    7.140163    7.140163    7.140163    7.140163    7.140163    7.140163    7.140163    7.140163...
    7.140163    7.140163    7.140163    7.140163    7.140163    7.140163    7.140163    7.140163...
    7.140163    7.140163    7.140163    7.140163    7.140163    7.140163    7.140163    7.140163...
    7.140163    7.140163    7.140163    7.140163    7.140163    7.140163    7.140163    7.140163...
    7.140163    7.140163    7.140163    7.140163    7.140163    7.140163    7.140163    7.140163...
    7.140163    7.140163    7.140163    7.140163    7.140163    7.140163    7.140163    7.140163...
    7.140163    7.140163    7.140163    7.140163    7.140163    7.140163    7.140163    7.140163...
    7.140163    7.140163    7.140163    7.140163    7.140163    7.140163    7.140163    7.140163...
    7.140163    7.140163    7.140163    7.140163    7.140163    7.140163    7.140163    7.140163...
    7.140163    7.140163    7.140163    7.140163    7.140163    7.140163    7.140163    7.140163...
    7.140163    7.140163    7.140163    7.140163    7.140163    7.140163    7.140163    7.140163...
    7.140163    7.140163    7.140163    7.140163    7.140163    7.140163    7.140163    7.140163...
    7.140163    7.140163    7.140163    7.140163    7.140163    7.140163    7.140163    7.140163...
    7.140163    7.140163    7.140163    7.140163    7.140163    7.140163    7.140163    7.140163...
    7.140163    7.140163    7.140163    7.140163    7.140163    7.140163    7.140163    7.140163...
    7.140163    7.140163    7.140163    7.140163    7.140163    7.140163    7.140163    7.140163...
    7.140163    7.140163    7.140163    7.140163    7.140163    7.140163    7.140163    7.140163...
    7.140163    7.140163    7.140163    7.140163    7.140163    7.140163    7.140163    7.140163...
    7.140163    7.140163    7.140163    7.140163    7.140163    7.140163    7.140163    7.140163...
    7.140163    7.140163    7.140163    7.140163    7.140163    7.140163    7.140163    7.140163...
    7.140163    7.140163    7.140163    7.140163    7.140163    7.140163    7.140163    7.140163...
    7.140163    7.140163    7.140163    7.140163    7.140163    7.140163    7.140163    7.140163...
    7.140163    7.140163    7.140163    7.140163    7.140163    7.140163    7.140163    7.140163...
    7.140163    7.140163    7.140163    7.140163    7.140163    7.140163    7.140163    7.140163...
    7.140163    7.140163    7.140163    7.140163    7.140163    7.140163    7.140163    7.140163...
    7.140163    7.140163    7.140163    7.140163    7.140163    7.140163    7.140163    7.140163...
    7.140163    7.140163    7.140163    7.140163    7.140163    7.140163    7.140163    7.140163...
    7.140163    7.140163    7.140163    7.140163    7.140163    7.140163    7.140163    7.140163...
    7.140163    7.140163    7.140163    7.140163    7.140163    7.140163    7.140163    7.140163...
    7.140163    7.140163    7.140163    7.140163    7.140163    7.140163    7.140163    7.140163...
    7.140163    7.140163    7.140163    7.140163    7.140163    7.140163    7.140163    7.140163...
    7.140163    7.140163    7.140163    7.140163    7.140163    7.140163    7.140163    7.140163...
    7.140163    7.140163    7.140163    7.140163    7.140163    7.140163    7.140163    7.140163...
    7.140163    7.140163    7.140163    7.140163    7.140163    7.140163    7.140163    7.140163...
    7.140163    7.140163    7.140163    7.140163    7.140163    7.140163    7.140163    7.140163...
    7.140163    7.140163    7.140163    7.140163    7.140163    7.140163    7.140163    7.140163...
    7.140163    7.140163    7.140163    7.140163    7.140163    7.140163    7.140163    7.140163...
    7.140163    7.140163    7.140163    7.140163    7.140163    7.140163    7.140163    7.140163...
    7.140163    7.140163    7.140163    7.140163    7.140163    7.140163    7.140163    7.140163...
    7.140163    7.140163    7.140163    7.140163    7.140163    7.140163    7.140163    7.140163...
    7.140163    7.140163    7.140163    7.140163    7.140163    7.140163    7.140163    7.140163...
    7.140163    7.140163    7.140163    7.140163    7.140163    7.140163    7.140163    7.140163...
    7.140163    7.140163    7.140163    7.140163    7.140163    7.140163    7.140163    7.140163...
    7.140163    7.140163    7.140163    7.140163    7.140163    7.140163    7.140163    7.140163...
    7.140163    7.140163    7.140163    7.140163    7.140163    7.140163    7.140163    7.140163...
    7.140163    7.140163    7.140163    7.140163    7.140163    7.140163    7.140163    7.140163...
    7.140163    7.140163    7.140163    7.140163    7.140163    7.140163    7.140163    7.140163...
    7.140163    7.140163    7.140163    7.140163    7.140163    7.140163    7.140163    7.140163...
    7.140163    7.140163    7.140163    7.140163    7.140163    7.140163    7.140163    7.140163...
    7.140163    7.140163    7.140163    7.140163    7.140163    7.140163    7.140163    7.140163...
    7.140163    7.140163    7.140163    7.140163    7.140163    7.140163    7.140163    7.140163...
    7.140163    7.140163    7.140163    7.140163    7.140163    7.140163    7.140163    7.140163...
    7.140163    7.140163    7.140163    7.140163    7.140163    7.140163    7.140163    7.140163...
    7.140163    7.140163    7.140163    7.140163    7.140163    7.140163    7.140163    7.140163...
    7.140163    7.140163    7.140163    7.140163    7.140163    7.140163    7.140163    7.140163...
    7.140163    7.140163    7.140163    7.140163    7.140163    7.140163    7.140163    7.140163...
    7.140163    7.140163    7.140163    7.140163    7.140163    7.140163    7.140163    7.140163...
    7.140163    7.140163    7.140163    7.140163    7.140163    7.140163    7.140163    7.140163...
    7.140163    7.140163    7.140163    7.140163    7.140163    7.140163    7.140163    7.140163...
    7.140163    7.140163    7.140163    7.140163    7.140163    7.140163    7.140163    7.140163...
    7.140163    7.140163    7.140163    7.140163    7.140163    7.140163    7.140163    7.140163...
    7.140163    7.140163    7.140163    7.140163    7.140163    7.140163    7.140163    7.140163...
    7.140163    7.140163    7.140163    7.140163    7.140163    7.140163    7.140163    7.140163...
    7.140163    7.140163    7.140163    7.140163    7.140163    7.140163    7.140163    7.140163...
    7.140163    7.140163    7.140163    7.140163    7.140163    7.140163    7.140163    7.140163...
    7.140163    7.140163    7.140163    7.140163    7.140163    7.140163    7.140163    7.140163...
    7.140163    7.140163    7.140163    7.140163    7.140163    7.140163    7.140163    7.140163...
    7.140163    7.140163    7.140163    7.140163    7.140163    7.140163    7.140163    7.140163...
    7.140163    7.140163    7.140163    7.140163    7.140163    7.140163    7.140163    7.140163...
    7.140163    7.140163    7.140163    7.140163    7.140163    7.140163    7.140163    7.140163...
    7.140163    7.140163    7.140163    7.140163    7.140163    7.140163    7.140163    7.140163...
    7.140163    7.140163    7.140163    7.140163    7.140163    7.140163    7.140163    7.140163...
    7.140163    7.140163    7.140163    7.140163    7.140163    7.140163    7.140163    7.140163...
    7.140163    7.140163    7.140163    7.140163    7.140163    7.140163    7.140163    7.140163...
    7.140163    7.140163    7.140163    7.140163    7.140163    7.140163    7.140163    7.140163...
    7.140163    7.140163    7.140163    7.140163    7.140163    7.140163    7.140163    7.140163...
    7.140163    7.140163    7.140163    7.140163    7.140163    7.140163    7.140163    7.140163...
    7.140163    7.140163    7.140163    7.140163    7.140163    7.140163    7.140163    7.140163...
    7.140163    7.140163    7.140163    7.140163    7.140163    7.140163    7.140163    7.140163...
    7.140163    7.140163    7.140163    7.140163    7.140163    7.140163    7.140163    7.140163...
    7.140163    7.140163    7.140163    7.140163    7.140163    7.140163    7.140163    7.140163...
    7.140163    7.140163    7.140163    7.140163    7.140163    7.140163    7.140163    7.140163...
    7.140163    7.140163    7.140163    7.140163    7.140163    7.140163    7.140163    7.140163...
    7.140163    7.140163    7.140163    7.140163    7.140163    7.140163    7.140163    7.140163...
    7.140163    7.140163    7.140163    7.140163    7.140163    7.140163    7.140163    7.140163...
    7.140163    7.140163    7.140163    7.140163    7.140163    7.140163    7.140163    7.140163...
    7.140163    7.140163    7.140163    7.140163    7.140163    7.140163    7.140163    7.140163...
    7.140163    7.140163    7.140163    7.140163    7.140163    7.140163    7.140163    7.140163...
    7.140163    7.140163    7.140163    7.140163    7.140163    7.140163    7.140163    7.140163...
    7.140163    7.140163    7.140163    7.140163    7.140163    7.140163    7.140163    7.140163...
    7.140163    7.140163    7.140163    7.140163    7.140163    7.140163    7.140163    7.140163...
    7.140163    7.140163    7.140163    7.140163    7.140163    7.140163    7.140163    7.140163...
    7.140163    7.140163    7.140163    7.140163    7.140163    7.140163    7.140163    7.140163...
    7.140163    7.140163    7.140163    7.140163    7.140163    7.140163    7.140163    7.140163...
    7.140163    7.140163    7.140163    7.140163    7.140163    7.140163    7.140163    7.140163...
    7.140163    7.140163    7.140163    7.140163    7.140163    7.140163    7.140163    7.140163...
    7.140163    7.140163    7.140163    7.140163    7.140163    7.140163    7.140163    7.140163...
    7.140163    7.140163    7.140163    7.140163    7.140163    7.140163    7.140163    7.140163...
    7.140163    7.140163    7.140163    7.140163    7.140163    7.140163    7.140163    7.140163...
    7.140163    7.140163    7.140163    7.140163    7.140163    7.140163    7.140163    7.140163...
    7.140163    7.140163    7.140163    7.140163    7.140163    7.140163    7.140163    7.140163...
    7.140163    7.140163    7.140163    7.140163    7.140163    7.140163    7.140163    7.140163...
    7.140163    7.140163    7.140163    7.140163    7.140163    7.140163    7.140163    7.140163...
    7.140163    7.140163    7.140163    7.140163    7.140163    7.140163    7.140163    7.140163...
    7.140163    7.140163    7.140163    7.140163    7.140163    7.140163    7.140163    7.140163...
    7.140163    7.140163    7.140163    7.140163    7.140163    7.140163    7.140163    7.140163...
    7.140163    7.140163    7.140163    7.140163    7.140163    7.140163    7.140163    7.140163...
    7.140163    7.140163    7.140163    7.140163    7.140163    7.140163    7.140163    7.140163...
    7.140163    7.140163    7.140163    7.140163    7.140163    7.140163    7.140163    7.140163...
    7.140163    7.140163    7.140163    7.140163    7.140163    7.140163    7.140163    7.140163...
    7.140163    7.140163    7.140163    7.140163    7.140163    7.140163    7.140163    7.140163...
    7.140163    7.140163    7.140163    7.140163    7.140163    7.140163    7.140163    7.140163...
    7.140163    7.140163    7.140163    7.140163    7.140163    7.140163    7.140163    7.140163...
    7.140163    7.140163    7.140163    7.140163    7.140163    7.140163    7.140163    7.140163...
    7.140163    7.140163    7.140163    7.140163    7.140163    7.140163    7.140163    7.140163...
    7.140163    7.140163    7.140163    7.140163    7.140163    7.140163    7.140163    7.140163...
    7.140163    7.140163    7.140163    7.140163    7.140163    7.140163    7.140163    7.140163...
    7.140163    7.140163    7.140163    7.140163    7.140163    7.140163    7.140163    7.140163...
    7.140163    7.140163    7.140163    7.140163    7.140163    7.140163    7.140163    7.140163...
    7.140163    7.140163    7.140163    7.140163    7.140163    7.140163    7.140163    7.140163...
    7.140163    7.140163    7.140163    7.140163    7.140163    7.140163    7.140163    7.140163...
    7.140163    7.140163    7.140163    7.140163    7.140163    7.140163    7.140163    7.140163...
    7.140163    7.140163    7.140163    7.140163    7.140163    7.140163    7.140163    7.140163...
    7.140163    7.140163    7.140163    7.140163    7.140163    7.140163    7.140163    7.140163...
    7.140163    7.140163    7.140163    7.140163    7.140163    7.140163    7.140163    7.140163...
    7.140163    7.140163    7.140163    7.140163    7.140163    7.140163    7.140163    7.140163...
    7.140163    7.140163    7.140163    7.140163    7.140163    7.140163    7.140163    7.140163...
    7.140163    7.140163    7.140163    7.140163    7.140163    7.140163    7.140163    7.140163...
    7.140163    7.140163    7.140163    7.140163    7.140163    7.140163    7.140163    7.140163...
    7.140163    7.140163    7.140163    7.140163    7.140163    7.140163    7.140163    7.140163...
    7.140163    7.140163    7.140163    7.140163    7.140163    7.140163    7.140163    7.140163...
    7.140163    7.140163    7.140163    7.140163


    3.745582    6.303540    1.866156    1.062147    1.697957    4.084787...
    2.441702    3.895923    1.000000    1.807334    1.460896    1.856752...
    5.674213    1.127619    4.018571    1.413836    1.605595    4.699242...
    2.568179    0.760654    3.342976    2.704618    0.662462    3.663754...
    2.747727    1.308355    2.442252    2.952992    3.264510    7.908559...
    6.839030    6.263041    2.494471    5.095998    3.073474    4.561868...

285275
