# Supplementary material for: Biochemical systems identification by a random drift particle swarm optimization approach
Source: BMC Bioinformatics. 2014 May 16;15(Suppl 6):S1. doi: 10.1186/1471-2105-15-s6-s1 (PMC4158603; doi:10.1186/1471-2105-15-s6-s1)
Supplement: Additional file 2 — Data. This file includes the data of the best solution out of 20 runs of each tested algorithm. [file 1471-2105-15-S6-S1-S2.zip › data/three-step pathways/data_rdpso_best.txt]

  161.239022  151.629990  130.024907   88.821362   88.821362   88.821362   88.821362   88.821362...
   88.821362   88.821362   85.080080   83.534156   71.787945   71.787945   71.787945   71.787945...
   71.787945   71.787945   71.787945   71.787945   71.787945   71.787945   71.787945   71.787945...
   71.787945   68.538655   68.538655   68.538655   68.538655   68.538655   67.399322   67.399322...
   60.887845   57.046334   49.684210   49.684210   49.684210   49.684210   46.757256   46.757256...
   46.757256   46.757256   46.757256   46.757256   46.757256   46.757256   46.757256   46.757256...
   46.757256   46.757256   46.757256   41.447957   41.447957   41.447957   41.447957   37.292302...
   37.292302   37.292302   37.292302   37.292302   37.292302   37.292302   37.292302   37.292302...
   37.292302   37.292302   33.995766   33.995766   33.062881   33.062881   33.062881   33.062881...
   31.345989   31.345989   31.345989   31.345989   31.345989   31.345989   31.345989   31.345989...
   31.136751   31.136751   31.136751   31.136751   31.136751   30.746599   30.746599   30.746599...
   30.746599   30.746599   30.746599   30.746599   30.746599   30.746599   30.746599   30.746599...
   30.746599   30.746599   28.893091   28.893091   28.893091   28.893091   28.893091   28.893091...
   28.893091   28.893091   28.893091   28.893091   28.893091   28.893091   28.893091   28.893091...
   28.893091   25.806487   25.806487   25.806487   25.806487   25.806487   25.806487   19.632457...
   19.632457   19.632457   19.632457   19.632457   19.632457   19.632457   19.632457   19.632457...
   19.632457   19.632457   19.632457   19.632457   19.632457   16.661316   16.661316   16.661316...
   16.661316   16.661316   16.661316   16.661316   16.661316   16.661316   16.661316   16.661316...
   16.661316   14.793813   14.793813   14.793813   14.793813   14.793813   14.793813   14.793813...
   14.793813   14.793813   14.793813   14.793813   14.793813   14.793813   12.709456   12.709456...
   12.709456    9.997240    9.997240    9.997240    9.997240    9.997240    9.997240    9.997240...
    9.997240    9.997240    9.997240    9.997240    9.997240    9.997240    9.997240    9.997240...
    9.997240    9.997240    9.997240    9.997240    9.997240    9.997240    9.997240    9.997240...
    9.997240    9.924156    9.924156    9.924156    9.365374    9.365374    9.365374    9.365374...
    9.365374    9.365374    9.365374    9.365374    9.365374    9.365374    9.277258    8.432703...
    8.432703    8.352220    8.352220    8.352220    8.352220    8.352220    8.352220    8.352220...
    8.352220    7.822031    7.822031    7.822031    7.822031    7.822031    7.822031    7.822031...
    7.415851    7.415851    7.415851    7.415851    7.415851    7.415851    7.415851    7.415851...
    7.415851    6.876228    6.876228    6.876228    6.876228    6.876228    6.876228    6.876228...
    6.876228    6.876228    6.876228    6.876228    6.876228    6.876228    6.876228    6.876228...
    6.876228    6.876228    6.876228    6.876228    6.876228    6.876228    6.528088    6.528088...
    6.528088    6.528088    6.528088    6.528088    6.528088    6.528088    6.528088    6.528088...
    6.528088    6.528088    6.528088    6.528088    5.907898    5.768898    5.768898    5.768898...
    5.768898    5.745246    5.745246    5.745246    5.745246    5.745246    5.745246    5.745246...
    5.745246    5.625365    5.625365    5.625365    5.625365    5.625365    5.625365    5.625365...
    4.586589    4.586589    4.586589    4.586589    4.586589    4.586589    4.586589    4.586589...
    4.586589    4.580689    4.580689    4.580689    4.580689    4.580689    4.408288    4.408288...
    4.015883    4.015883    4.015883    4.015883    4.015883    4.015883    4.015883    3.970963...
    3.970963    3.970963    3.901776    3.901776    3.878096    3.878096    3.878096    3.878096...
    3.717936    3.695688    3.695688    3.695688    3.187572    3.187572    3.187572    3.187572...
    3.187572    3.187572    3.187572    3.187572    3.187572    3.187572    3.187572    3.187572...
    3.187572    3.187572    3.187572    3.024460    3.024460    3.024460    3.024460    2.973360...
    2.973360    2.973360    2.973360    2.958269    2.958269    2.958269    2.958269    2.958269...
    2.958269    2.958269    2.792901    2.792901    2.753395    2.716045    2.716045    2.716045...
    2.716045    2.696090    2.696090    2.696090    2.510338    2.510338    2.510338    2.173787...
    2.091490    2.091490    2.091490    2.091490    2.091490    2.091490    2.091490    2.079773...
    2.079773    2.079773    1.981966    1.981966    1.981966    1.981966    1.981966    1.862056...
    1.757488    1.757488    1.306962    1.306962    1.306962    1.306962    1.306962    1.306962...
    1.306962    1.306962    1.306962    1.306962    1.306962    1.295361    1.295361    1.295361...
    1.295361    1.295361    1.295361    1.295361    1.295361    1.215488    1.215488    1.215488...
    1.215488    1.025693    1.025693    1.025693    1.025693    1.013285    1.013285    1.013285...
    1.013285    0.985489    0.985489    0.985489    0.985489    0.985489    0.985489    0.985489...
    0.985489    0.985489    0.853049    0.819214    0.819214    0.819214    0.819214    0.806331...
    0.806331    0.806331    0.806331    0.806331    0.806331    0.806331    0.806331    0.806331...
    0.806331    0.806331    0.806331    0.789714    0.713146    0.713146    0.713146    0.713146...
    0.713146    0.693476    0.693476    0.693476    0.693476    0.693476    0.674540    0.674540...
    0.674540    0.674540    0.674540    0.674540    0.654958    0.654958    0.654958    0.652768...
    0.652768    0.652768    0.652768    0.652768    0.652768    0.557866    0.557866    0.557866...
    0.557866    0.557866    0.557866    0.557866    0.557866    0.557866    0.557866    0.557866...
    0.540015    0.540015    0.532647    0.532647    0.532647    0.532647    0.532647    0.532647...
    0.526783    0.526783    0.526783    0.522839    0.479234    0.479234    0.479234    0.479234...
    0.450612    0.450048    0.450048    0.450048    0.450048    0.450048    0.450048    0.450048...
    0.442618    0.431949    0.431949    0.431949    0.420029    0.420029    0.420029    0.420029...
    0.420029    0.420029    0.420029    0.420029    0.420029    0.420029    0.420029    0.420029...
    0.420029    0.420029    0.420029    0.420029    0.418937    0.415592    0.412529    0.412529...
    0.407218    0.405356    0.405356    0.384675    0.384675    0.384675    0.384675    0.384675...
    0.384675    0.384675    0.377704    0.377704    0.377704    0.376475    0.376475    0.376475...
    0.373668    0.373285    0.373095    0.372766    0.363396    0.361835    0.353041    0.353041...
    0.353041    0.352123    0.350899    0.350899    0.341586    0.341586    0.341586    0.341586...
    0.341586    0.341586    0.341586    0.341586    0.339174    0.339174    0.334837    0.333872...
    0.333872    0.329598    0.327113    0.327113    0.327113    0.327113    0.327113    0.327113...
    0.327113    0.327113    0.322335    0.322335    0.318858    0.318858    0.318521    0.314379...
    0.314379    0.314379    0.314379    0.310642    0.310642    0.308793    0.308793    0.308685...
    0.308685    0.307520    0.307520    0.307520    0.306345    0.304803    0.304803    0.304478...
    0.300288    0.300288    0.297910    0.297910    0.297910    0.297910    0.295211    0.284309...
    0.284309    0.284309    0.282472    0.282472    0.282472    0.282472    0.282472    0.282472...
    0.281636    0.274390    0.271364    0.271364    0.271364    0.271364    0.271364    0.271364...
    0.271364    0.271364    0.271364    0.271205    0.268549    0.268549    0.268549    0.268549...
    0.268549    0.268549    0.268549    0.268549    0.266028    0.260967    0.260967    0.260967...
    0.258650    0.258650    0.258650    0.258650    0.258650    0.256618    0.256618    0.256618...
    0.256618    0.256618    0.256618    0.256618    0.256618    0.256618    0.256618    0.256618...
    0.255886    0.255886    0.253880    0.253880    0.253880    0.253880    0.253880    0.253880...
    0.253880    0.253880    0.253880    0.253880    0.252225    0.251907    0.250037    0.242326...
    0.242326    0.241928    0.241928    0.241928    0.241928    0.241928    0.240589    0.240589...
    0.240589    0.240589    0.240589    0.240589    0.240589    0.240589    0.240589    0.240589...
    0.240589    0.240589    0.240575    0.240575    0.240575    0.240575    0.240575    0.231117...
    0.231117    0.231117    0.231117    0.231117    0.231117    0.231117    0.231117    0.231117...
    0.231117    0.231117    0.231117    0.231117    0.231117    0.231117    0.231117    0.230356...
    0.230356    0.230356    0.230356    0.230356    0.230356    0.230356    0.230356    0.230356...
    0.230356    0.230356    0.230356    0.230356    0.230356    0.230356    0.227468    0.227468...
    0.227468    0.227468    0.227468    0.227468    0.227468    0.227468    0.227468    0.227468...
    0.227468    0.227468    0.227468    0.227468    0.227468    0.227468    0.227468    0.227468...
    0.227468    0.227468    0.226598    0.226598    0.226598    0.226598    0.226598    0.226598...
    0.226598    0.226598    0.226598    0.226598    0.226598    0.224524    0.224524    0.224524...
    0.224524    0.224524    0.223340    0.223340    0.223340    0.223340    0.223340    0.223340...
    0.223340    0.223340    0.223340    0.223340    0.223340    0.223340    0.222440    0.222440...
    0.222440    0.222440    0.222440    0.222440    0.222053    0.222053    0.222053    0.222053...
    0.222053    0.222053    0.222053    0.222053    0.221201    0.221201    0.221201    0.221201...
    0.221201    0.221201    0.221201    0.221201    0.221201    0.221201    0.221201    0.220300...
    0.220300    0.220300    0.220300    0.220300    0.220300    0.220300    0.220300    0.218942...
    0.218179    0.216697    0.216697    0.216697    0.216697    0.216697    0.216697    0.216697...
    0.216697    0.216697    0.216697    0.216697    0.216697    0.216697    0.216697    0.216697...
    0.216177    0.216177    0.216177    0.216177    0.216177    0.216177    0.215626    0.215626...
    0.215626    0.215626    0.215626    0.214758    0.213434    0.213434    0.213434    0.213434...
    0.211484    0.211484    0.211484    0.211484    0.211484    0.211484    0.211329    0.209536...
    0.209536    0.209536    0.209536    0.205448    0.205448    0.205448    0.205448    0.205448...
    0.205448    0.205448    0.205448    0.205448    0.205448    0.205448    0.205448    0.205448...
    0.205448    0.205448    0.205448    0.205448    0.205448    0.205061    0.204161    0.204161...
    0.204161    0.204161    0.204161    0.204161    0.204161    0.204161    0.204161    0.204161...
    0.204161    0.204161    0.204161    0.204161    0.204161    0.204161    0.204161    0.204161...
    0.204161    0.204161    0.204161    0.204161    0.204161    0.203378    0.202720    0.202720...
    0.202720    0.202720    0.202720    0.202720    0.202720    0.202720    0.202720    0.202720...
    0.201618    0.201618    0.201618    0.201618    0.201618    0.201618    0.201618    0.201618...
    0.201618    0.201618    0.201618    0.201618    0.201618    0.201618    0.201618    0.201618...
    0.201618    0.201379    0.201379    0.200207    0.200207    0.200207    0.200207    0.200207...
    0.200207    0.200207    0.200207    0.199213    0.199213    0.199213    0.199213    0.199213...
    0.199213    0.199213    0.199213    0.199213    0.199213    0.199213    0.199213    0.199213...
    0.199213    0.199213    0.199213    0.199213    0.199213    0.199213    0.199213    0.199213...
    0.199213    0.199213    0.199213    0.199213    0.199213    0.199213    0.199213    0.199213...
    0.199213    0.199213    0.199213    0.199213    0.199213    0.199213    0.199213    0.199213...
    0.199110    0.199110    0.199110    0.199110    0.199110    0.199110    0.199110    0.199110...
    0.198736    0.198688    0.198688    0.198258    0.198258    0.198258    0.198258    0.198258...
    0.198258    0.198258    0.198258    0.198258    0.198118    0.198118    0.198118    0.198118...
    0.198118    0.198118    0.198118    0.197351    0.197089    0.196362    0.196362    0.196362...
    0.196362    0.196362    0.196362    0.196362    0.196362    0.196362    0.196362    0.196362...
    0.196362    0.196362    0.195500    0.195500    0.195500    0.195500    0.195500    0.195500...
    0.195500    0.195500    0.195500    0.195500    0.195500    0.195500    0.195500    0.195500...
    0.195500    0.195500    0.195500    0.195500    0.195500    0.195229    0.195229    0.194775...
    0.194775    0.194775    0.194775    0.194775    0.194775    0.194775    0.194775    0.194775...
    0.194775    0.194775    0.194571    0.194571    0.194571    0.194571    0.194033    0.193281...
    0.193281    0.193281    0.193281    0.193281    0.193281    0.192121    0.192121    0.192121...
    0.192121    0.192121    0.192121    0.192121    0.192121    0.192121    0.192121    0.192121...
    0.192121    0.192121    0.192121    0.192121    0.192121    0.192121    0.192121    0.192121...
    0.192121    0.192121    0.192121    0.192121    0.192121    0.192121    0.192121    0.192121...
    0.192121    0.192121    0.192121    0.192121    0.192121    0.192121    0.192121    0.192121...
    0.191255    0.191255    0.191255    0.191255    0.190676    0.190676    0.190676    0.190676...
    0.190676    0.190676    0.190676    0.190676    0.190676    0.190676    0.190676    0.190488...
    0.190488    0.190488    0.190488    0.190488    0.190488    0.190488    0.190488    0.190488...
    0.190488    0.190488    0.190488    0.190114    0.190114    0.190114    0.190114    0.190114...
    0.190114    0.190114    0.190114    0.190114    0.190114    0.190114    0.189875    0.189875...
    0.189494    0.189494    0.189494    0.189494    0.189297    0.189297    0.189297    0.189297...
    0.189297    0.189297    0.189297    0.189009    0.189009    0.189009    0.189009    0.189009...
    0.189009    0.189009    0.189009    0.189009    0.189009    0.189009    0.189009    0.189009...
    0.189009    0.189009    0.189009    0.189009    0.189009    0.188986    0.188986    0.188986...
    0.188986    0.188986    0.188948    0.188948    0.188948    0.188948    0.188887    0.188887...
    0.179595    0.179595    0.171920    0.171920    0.171920    0.171920    0.171920    0.171920...
    0.171920    0.171920    0.171920    0.171920    0.171920    0.171920    0.171920    0.162905...
    0.162905    0.160462    0.160462    0.160462    0.160462    0.160462    0.159159    0.159159...
    0.159159    0.151322    0.151322    0.151322    0.151322    0.151322    0.151018    0.151018...
    0.145807    0.144062    0.144062    0.144062    0.125029    0.125029    0.125029    0.125029...
    0.125029    0.125029    0.125029    0.125029    0.122791    0.122791    0.122791    0.122791...
    0.122791    0.122791    0.122791    0.122791    0.122791    0.122115    0.122115    0.122115...
    0.122115    0.122115    0.121977    0.117223    0.117223    0.117223    0.113067    0.112779...
    0.112779    0.112779    0.110766    0.110766    0.110766    0.110766    0.110766    0.110766...
    0.109428    0.109428    0.109428    0.109428    0.109428    0.106943    0.106943    0.106943...
    0.106943    0.106943    0.106943    0.106943    0.106943    0.106943    0.106332    0.106332...
    0.106332    0.106178    0.106178    0.106178    0.106178    0.104959    0.103904    0.103904...
    0.103904    0.103904    0.102947    0.102947    0.102947    0.102947    0.102947    0.102947...
    0.102947    0.102947    0.102947    0.102947    0.102947    0.102947    0.102947    0.102947...
    0.102847    0.101440    0.101440    0.101440    0.101440    0.101440    0.101440    0.101440...
    0.101440    0.101440    0.101440    0.101440    0.101440    0.101440    0.101440    0.101440...
    0.101440    0.101440    0.101440    0.101440    0.101440    0.101440    0.101440    0.101440...
    0.099696    0.099696    0.099696    0.099696    0.099696    0.098167    0.098167    0.098167...
    0.098167    0.098167    0.098167    0.098167    0.098167    0.098167    0.098167    0.098167...
    0.098167    0.098167    0.098167    0.098055    0.097914    0.097914    0.096802    0.096540...
    0.096540    0.096540    0.096540    0.096540    0.096540    0.096540    0.096540    0.096540...
    0.096540    0.096540    0.096540    0.096455    0.095943    0.095943    0.095943    0.095943...
    0.095943    0.095943    0.095943    0.095943    0.095943    0.095943    0.095943    0.095943...
    0.095943    0.095737    0.095737    0.095737    0.095737    0.095737    0.094941    0.094941...
    0.094941    0.094941    0.094941    0.094941    0.094941    0.094941    0.094941    0.094941...
    0.094941    0.094941    0.094941    0.094941    0.094941    0.094941    0.094941    0.094941...
    0.094941    0.094880    0.094880    0.094880    0.094880    0.094880    0.094880    0.094880...
    0.094880    0.094880    0.094880    0.094880    0.094880    0.094880    0.094880    0.093939...
    0.093939    0.093939    0.093939    0.093939    0.093939    0.093939    0.093939    0.093939...
    0.093939    0.093939    0.093939    0.093939    0.093939    0.093939    0.093368    0.093368...
    0.093368    0.093368    0.093368    0.093368    0.093368    0.093368    0.093368    0.093368...
    0.093368    0.093368    0.093368    0.093368    0.093368    0.093368    0.093368    0.093368...
    0.093368    0.093368    0.093368    0.093368    0.093368    0.093368    0.093368    0.093368...
    0.093368    0.093368    0.093368    0.093368    0.093368    0.093368    0.093368    0.093368...
    0.093368    0.093368    0.093368    0.093368    0.093368    0.093368    0.093368    0.093368...
    0.093368    0.093368    0.093368    0.093368    0.093116    0.093116    0.093116    0.093116...
    0.093116    0.093116    0.093001    0.093001    0.093001    0.092850    0.092850    0.092838...
    0.092540    0.092440    0.092225    0.091990    0.091990    0.091990    0.091982    0.091870...
    0.091870    0.091870    0.091389    0.091389    0.091389    0.091389    0.091389    0.091389...
    0.091305    0.091148    0.091126    0.091126    0.090955    0.090955    0.090912    0.090878...
    0.090878    0.090737    0.090737    0.090641    0.090641    0.090641    0.090641    0.090621...
    0.090454    0.090356    0.090278    0.090278    0.090218    0.090218    0.090209    0.090209...
    0.090209    0.090209    0.090042    0.090042    0.090042    0.090042    0.090036    0.090036...
    0.090036    0.089926    0.089926    0.089926    0.089926    0.089808    0.089808    0.089808...
    0.089808    0.089808    0.089808    0.089804    0.089725    0.089725    0.089725    0.089725...
    0.089706    0.089700    0.089700    0.089687    0.089679    0.089679    0.089652    0.089652...
    0.089652    0.089619    0.089584    0.089582    0.089582    0.089527    0.089468    0.089446...
    0.089412    0.089363    0.089339    0.089339    0.089339    0.089279    0.089279    0.089279...
    0.089279    0.089237    0.089211    0.089061    0.089061    0.089061    0.089041    0.088978...
    0.088978    0.088978    0.088978    0.088852    0.088821    0.088821    0.088821    0.088821...
    0.088774    0.088774    0.088774    0.088774    0.088764    0.088633    0.088493    0.088493...
    0.088493    0.088458    0.088458    0.088456    0.088456    0.088456    0.088456    0.088456...
    0.088456    0.088456    0.088456    0.088456    0.088456    0.088456    0.088456    0.088456...
    0.088456    0.088456    0.088456    0.088456    0.088456    0.088456    0.088456    0.088456...
    0.088456    0.088456    0.088456    0.088456    0.088456    0.088456    0.088456    0.088456...
    0.088456    0.088456    0.088456    0.088456    0.088456    0.088456    0.088456    0.088456...
    0.088456    0.088456    0.088456    0.088456    0.088281    0.088281    0.088281    0.088281...
    0.088281    0.088281    0.088281    0.088281    0.088281    0.088281    0.088281    0.088281...
    0.088281    0.088281    0.088281    0.088281    0.088281    0.088281    0.088039    0.088039...
    0.087762    0.087762    0.087762    0.087762    0.087762    0.087762    0.087710    0.087524...
    0.087524    0.087524    0.087524    0.087524    0.087524    0.087524    0.087524    0.087524...
    0.087524    0.087524    0.087524    0.087512    0.087512    0.087512    0.087512    0.087512...
    0.087512    0.087512    0.087512    0.087512    0.087512    0.087512    0.087512    0.087512...
    0.087512    0.087512    0.087512    0.087512    0.087512    0.087512    0.087512    0.087512...
    0.087512    0.087512    0.087512    0.087512    0.087512    0.087512    0.087512    0.087512...
    0.087512    0.087512    0.087512    0.087512    0.087512    0.087512    0.087512    0.087512...
    0.087512    0.087512    0.087512    0.087512    0.087512    0.087512    0.087512    0.087512...
    0.087512    0.087512    0.087512    0.087512    0.087512    0.087503    0.087503    0.087503...
    0.087503    0.087503    0.087503    0.087503    0.087503    0.087503    0.087503    0.087503...
    0.087503    0.087503    0.087503    0.087503    0.087503    0.087472    0.087472    0.087472...
    0.087472    0.087472    0.087438    0.087438    0.087438    0.087438    0.087438    0.087218...
    0.087218    0.087218    0.087218    0.087218    0.087218    0.087218    0.087218    0.087218...
    0.087218    0.087218    0.087218    0.087218    0.087203    0.087203    0.087203    0.087203...
    0.087203    0.087203    0.087203    0.087203    0.087203    0.087203    0.087203    0.087203...
    0.087203    0.087203    0.087203    0.087203    0.087203    0.087203    0.087203    0.087203...
    0.087203    0.087203    0.087203    0.087203    0.087203    0.087203    0.087203    0.087203...
    0.087203    0.087203    0.087203    0.087203    0.087203    0.087203    0.087203    0.087203...
    0.087203    0.087203    0.087145    0.087145    0.087135    0.087135    0.087133    0.087133...
    0.087131    0.087131    0.086831    0.086831    0.086831    0.086384    0.086384    0.086384...
    0.086384    0.086384    0.086384    0.086384    0.086384    0.085988    0.085988    0.085988...
    0.085988    0.085988    0.085988    0.085988    0.085935    0.085872    0.085872    0.085853...
    0.085853    0.085853    0.085853    0.085853    0.085853    0.085778    0.085778    0.085778...
    0.085778    0.085778    0.085778    0.085778    0.085778    0.085521    0.085521    0.085521...
    0.085521    0.085521    0.085073    0.084945    0.084936    0.084936    0.084936    0.084668...
    0.084668    0.084668    0.084668    0.084668    0.084668    0.084668    0.084668    0.084668...
    0.084668    0.084668    0.084668    0.084668    0.084668    0.084285    0.084285    0.084285...
    0.084285    0.084285    0.084285    0.084285    0.084285    0.084285    0.084285    0.084285...
    0.084285    0.084285    0.084285    0.084285    0.084285    0.084285    0.084285    0.084285...
    0.084285    0.084285    0.084285    0.084285    0.084285    0.084285    0.084285    0.084285...
    0.084285    0.084285    0.084285    0.084285    0.084285    0.084250    0.084250    0.084250...
    0.084250    0.084214    0.084214    0.084214    0.084214    0.084214    0.084214    0.084214...
    0.084214    0.084214    0.084214    0.084214    0.084214    0.084214    0.084214    0.084214...
    0.084214    0.084214    0.084214    0.084214    0.084214    0.084214    0.084214    0.084214...
    0.084214    0.084214    0.084214    0.084214    0.084214    0.084214    0.084214    0.084214...
    0.084214    0.084214    0.084214    0.084214    0.084206    0.084206    0.084009    0.084009...
    0.084009    0.084009    0.084009    0.084009    0.084009    0.084009    0.084009    0.084009...
    0.084009    0.084009    0.084009    0.084009    0.084009    0.084009    0.084009    0.084009...
    0.084009    0.084005    0.084005    0.083934    0.083934    0.083934    0.083934    0.083934...
    0.083934    0.083908    0.083908    0.083908    0.083908    0.083908    0.083908    0.083908...
    0.083908    0.083908    0.083908    0.083908    0.083908    0.083908    0.083908    0.083856...
    0.083856    0.083856    0.083856    0.083856    0.083802    0.083802    0.083802    0.083802...
    0.083802    0.083802    0.083802    0.083802    0.083802    0.083802    0.083802    0.083802...
    0.083802    0.083802    0.083802    0.083802    0.083802    0.083802    0.083802    0.083802...
    0.083802    0.083802    0.083802    0.083802    0.083802    0.083802    0.083802    0.083802...
    0.083802    0.083802    0.083802    0.083750    0.083750    0.083750    0.083750    0.083750...
    0.083750    0.083750    0.083750    0.083750    0.083750    0.083750    0.083750    0.083750...
    0.083750    0.083750    0.083750    0.083750    0.083750    0.083750    0.083750    0.083750...
    0.083750    0.083750    0.083750    0.083750    0.083750    0.083750    0.083750    0.083750...
    0.083750    0.083750    0.083750    0.083750    0.083750    0.083750    0.083750    0.083750...
    0.083750    0.083750    0.083750    0.083750    0.083750    0.083750    0.083750    0.083750...
    0.083750    0.083750    0.083750    0.083750    0.083750    0.083750    0.083750    0.083750...
    0.083750    0.083750    0.083750    0.083750    0.083750    0.083750    0.083750    0.083750...
    0.083750    0.083750    0.083750    0.083750    0.083750    0.083750    0.083750    0.083750...
    0.083750    0.083750    0.083750    0.083750    0.083750    0.083750    0.083750    0.083750...
    0.083750    0.083750    0.083750    0.083750    0.083750    0.083750    0.083750    0.083750...
    0.083750    0.083734    0.083734    0.083725    0.083725    0.083707    0.083707    0.083707...
    0.083707    0.083703    0.083703    0.083703    0.083690    0.083682    0.083682    0.083682...
    0.083682    0.083679    0.083679    0.083679    0.083679    0.083679    0.083679    0.083679...
    0.083679    0.083679    0.083679    0.083679    0.083679    0.083679    0.083679    0.083679...
    0.083679    0.083679    0.083679    0.083679    0.083679    0.083679    0.083679    0.083679...
    0.083679    0.083679    0.083679    0.083679    0.083670    0.083659    0.083659    0.083659...
    0.083659    0.083659    0.083650    0.083650    0.083650    0.083650    0.083650    0.083641...
    0.083641    0.083582    0.083582    0.083582    0.083582    0.083582    0.083582    0.083571...
    0.083571    0.083571    0.083571    0.083571    0.083571    0.083571    0.083569    0.083511...
    0.083511    0.083511    0.083511    0.083511    0.083511    0.083511    0.083472    0.083472...
    0.083472    0.083472    0.083472    0.083472    0.083472    0.083472    0.083454    0.083442...
    0.083442    0.083442    0.083442    0.083393    0.083393    0.083393    0.083393    0.083393...
    0.083393    0.083393    0.083388    0.083388    0.083388    0.083388    0.083382    0.083382...
    0.083378    0.083378    0.083378    0.083378    0.083378    0.083378    0.083378    0.083378...
    0.083378    0.083378    0.083378    0.083378    0.083378    0.083378    0.083378    0.083378...
    0.083378    0.083378    0.083378    0.083378    0.083378    0.083378    0.083378    0.083378...
    0.083378    0.083378    0.083378    0.083378    0.083378    0.083378    0.083378    0.083378...
    0.083378    0.083378    0.083378    0.083378    0.083378    0.083378    0.083378    0.083378...
    0.083378    0.083378    0.083378    0.083378    0.083378    0.083378    0.083378    0.083378...
    0.083378    0.083378    0.083378    0.083378    0.083378    0.083378    0.083378    0.083378...
    0.083378    0.083378    0.083378    0.083378    0.083378    0.083378    0.083378    0.083378...
    0.083378    0.083378    0.083378    0.083378    0.083378    0.083378    0.083378    0.083378...
    0.083378    0.083378    0.083363    0.083363    0.083363    0.083363    0.083363    0.083363...
    0.083363    0.083363    0.083363    0.083363    0.083363    0.083363    0.083363    0.083363...
    0.083363    0.083363    0.083363    0.083363    0.083363    0.083363    0.083363    0.083363...
    0.083363    0.083363    0.083363    0.083363    0.083363    0.083363    0.083363    0.083363...
    0.083363    0.083363    0.083363    0.083363    0.083363    0.083363    0.083363    0.083363...
    0.083363    0.083363    0.083363    0.083363    0.083363    0.083363    0.083363    0.083363...
    0.083363    0.083353    0.083353    0.083353    0.083350    0.083350    0.083339    0.083331...
    0.083331    0.083317    0.083317    0.083284    0.083284    0.083284    0.083284    0.083284...
    0.083284    0.083284    0.083284    0.083284    0.083284    0.083284    0.083284    0.083284...
    0.083284    0.083284    0.083284    0.083284    0.083284    0.083284    0.083284    0.083284...
    0.083284    0.083284    0.083284    0.083284    0.083284    0.083284    0.083284    0.083284...
    0.083284    0.083284    0.083284    0.083284    0.083284    0.083284    0.083284    0.083284...
    0.083284    0.083284    0.083284    0.083284    0.083284    0.083284    0.083284    0.083284...
    0.083284    0.083284    0.083284    0.083284    0.083284    0.083284    0.083284    0.083284...
    0.083284    0.083284    0.083284    0.083284    0.083284    0.083284    0.083284    0.083284...
    0.083284    0.083284    0.083284    0.083284    0.083284    0.083284    0.083284    0.083284...
    0.083284    0.083284    0.083284    0.083284    0.083284    0.083284    0.083284    0.083284...
    0.083284    0.083284    0.083284    0.083284    0.083284    0.083284    0.083284    0.083284...
    0.083284    0.083284    0.083284    0.083284    0.083284    0.083284    0.083284    0.083284...
    0.083284    0.083284    0.083284    0.083284    0.083284    0.083284    0.083284    0.083284...
    0.083284    0.083284    0.083284    0.083284    0.083284    0.083284    0.083284    0.083278...
    0.083278    0.083278    0.083278    0.083278    0.083278    0.083278    0.083278    0.083278...
    0.083278    0.083278    0.083278    0.083278    0.083278    0.083278    0.083278    0.083278...
    0.083278    0.083278    0.083278    0.083278    0.083278    0.083278    0.083278    0.083278...
    0.083278    0.083278    0.083278    0.083278    0.083278    0.083278    0.083278    0.083278...
    0.083274    0.083274    0.083274    0.083274    0.083274    0.083267    0.083267    0.083267...
    0.083267    0.083267    0.083267    0.083267    0.083267    0.083267    0.083267    0.083267...
    0.083267    0.083267    0.083267    0.083267    0.083267    0.083267    0.083267    0.083267...
    0.083267    0.083267    0.083267    0.083267    0.083267    0.083267    0.083267    0.083267...
    0.083267    0.083267    0.083267    0.083267    0.083267    0.083267    0.083267    0.083267...
    0.083267    0.083267    0.083267    0.083267    0.083267    0.083267    0.083267    0.083267...
    0.083260    0.083260    0.083260    0.083237    0.083216    0.083216    0.083216    0.083216...
    0.083216    0.083216    0.083216    0.083216    0.083202    0.083202    0.083202    0.083202...
    0.083202    0.083190    0.083184    0.083184    0.083184    0.083184    0.083184    0.083184...
    0.083085    0.083085    0.083085    0.083085    0.083085    0.083085    0.083085    0.083085...
    0.083085    0.083085    0.083085    0.083085    0.083085    0.083085    0.083085    0.083085...
    0.083085    0.083085    0.083085    0.083085    0.083085    0.083085    0.083085    0.083085...
    0.083085    0.083085    0.083085    0.083085    0.083085    0.083085    0.083085    0.083085...
    0.083085    0.083085    0.083085    0.083085    0.083085    0.083085    0.083085    0.083085...
    0.083085    0.083085    0.083085    0.083085    0.083085    0.083085    0.083053    0.083053...
    0.083053    0.083053    0.083053    0.083053    0.083034    0.083034    0.083034    0.083034...
    0.082981    0.082981    0.082981    0.082981    0.082981    0.082981    0.082892    0.082877...
    0.082871    0.082871    0.082871    0.082871    0.082871    0.082871    0.082871    0.082871...
    0.082871    0.082871    0.082871    0.082871    0.082871    0.082871    0.082871    0.082871...
    0.082871    0.082871    0.082871    0.082871    0.082871    0.082871    0.082871    0.082871...
    0.082871    0.082859    0.082859    0.082859    0.082859    0.082859    0.082859    0.082859...
    0.082859    0.082859    0.082859    0.082825    0.082825    0.082802    0.082802    0.082802...
    0.082802    0.082802    0.082802    0.082802    0.082733    0.082733    0.082733    0.082733...
    0.082733    0.082733    0.082733    0.082733    0.082730    0.082730    0.082730    0.082730...
    0.082730    0.082730    0.082730    0.082730    0.082730    0.082730    0.082730    0.082730...
    0.082730    0.082730    0.082730    0.082730    0.082730    0.082730    0.082730    0.082730...
    0.082730    0.082730    0.082730    0.082730    0.082730    0.082730    0.082730    0.082730...
    0.082730    0.082730    0.082730    0.082730    0.082730    0.082730    0.082730    0.082730...
    0.082730    0.082730    0.082730    0.082730    0.082724    0.082724    0.082724    0.082724...
    0.082724    0.082688    0.082688    0.082688    0.082688    0.082677    0.082677    0.082677...
    0.082677    0.082594    0.082594    0.082467    0.082467    0.082467    0.082465    0.082465...
    0.082465    0.082465    0.082465    0.082419    0.082419    0.082419    0.082419    0.082419...
    0.082419    0.082419    0.082419    0.082419    0.082419    0.082419    0.082419    0.082419...
    0.082419    0.082419    0.082419    0.082419    0.082419    0.082419    0.082419    0.082419...
    0.082419    0.082419    0.082419    0.082419    0.082419    0.082419    0.082419    0.082419...
    0.082419    0.082419    0.082419    0.082419    0.082419    0.082419    0.082419    0.082419...
    0.082419    0.082419    0.082419    0.082419    0.082419    0.082419    0.082419    0.082419...
    0.082325    0.082325    0.082325    0.082325    0.082325    0.082325    0.082325    0.082325...
    0.082325    0.082325    0.082325    0.082325    0.082325    0.082325    0.082325    0.082325...
    0.082293    0.082293    0.082264    0.082264    0.082264    0.082264    0.082264    0.082264...
    0.082264    0.082264    0.082264    0.082264    0.082264    0.082264    0.082264    0.082264...
    0.082264    0.082235    0.082235    0.082235    0.082235    0.082235    0.082208    0.082208...
    0.082201    0.082144    0.082144    0.082144    0.082144    0.082144    0.082144    0.082144...
    0.082144    0.082144    0.082144    0.082144    0.082144    0.082144    0.082144    0.082144...
    0.082144    0.082144    0.082144    0.082144    0.082144    0.082144    0.082144    0.082144...
    0.082144    0.082144    0.082144    0.082144    0.082144    0.082144    0.082105    0.082105...
    0.082105    0.082105    0.082105    0.082105    0.082105    0.082105    0.082105    0.082105...
    0.082105    0.082105    0.082105    0.082105    0.082105    0.082105    0.082105    0.082105...
    0.082105    0.082105    0.082105    0.082105    0.082105    0.082105    0.082105    0.082105...
    0.082105    0.082105    0.082105    0.082105    0.082105    0.082105    0.082105    0.082105...
    0.082105    0.082105    0.082105    0.082105    0.082105    0.082105    0.082105    0.082105...
    0.082105    0.082105    0.082105    0.082105    0.082105    0.082105    0.082105    0.082105...
    0.082105    0.082105    0.082105    0.082105    0.082105    0.082105    0.082105    0.082105...
    0.082105    0.082105    0.082105    0.082105    0.082105    0.082105    0.082105    0.082105...
    0.082105    0.082105    0.082105    0.082105    0.082105    0.082105    0.082105    0.082105...
    0.082105    0.082105    0.082105    0.082105    0.082105    0.082105    0.082105    0.082105...
    0.082105    0.082105    0.082105    0.082105    0.082105    0.082105    0.082105    0.082105...
    0.082105    0.082105    0.082105    0.082105    0.082105    0.082105    0.082105    0.082105...
    0.082105    0.082105    0.082105    0.082105    0.082105    0.082105    0.082105    0.082105...
    0.082105    0.082105    0.082105    0.082105    0.082105    0.082097    0.082097    0.082097...
    0.082097    0.082097    0.082097    0.082097    0.082097    0.082097    0.082097    0.082097...
    0.082097    0.082097    0.082097    0.082097    0.082097    0.082097    0.082097    0.082097...
    0.082097    0.082097    0.082097    0.082097    0.082097    0.082097    0.082097    0.082097...
    0.082097    0.082097    0.082097    0.082097    0.082097    0.082081    0.082081    0.082081...
    0.082081    0.082081    0.082081    0.082081    0.082081    0.082081    0.082081    0.082081...
    0.082081    0.082081    0.082081    0.082081    0.082081    0.082081    0.082081    0.082064...
    0.082064    0.082064    0.082064    0.082064    0.082064    0.082064    0.082064    0.082064...
    0.082064    0.082064    0.082064    0.082064    0.082042    0.082042    0.082042    0.082042...
    0.082042    0.082042    0.082042    0.082042    0.082042    0.082042    0.082042    0.082042...
    0.082042    0.082042    0.082042    0.082029    0.082029    0.082029    0.082029    0.082029...
    0.082028    0.082028    0.082028    0.082019    0.082019    0.082019    0.082019    0.082019...
    0.082019    0.082015    0.082015    0.082015    0.082015    0.082015    0.082006    0.082001...
    0.082001    0.081996    0.081990    0.081982    0.081982    0.081957    0.081957    0.081957...
    0.081945    0.081924    0.081924    0.081924    0.081924    0.081924    0.081924    0.081924...
    0.081921    0.081921    0.081921    0.081921    0.081921    0.081921    0.081921    0.081921...
    0.081921    0.081921    0.081921    0.081921    0.081921    0.081921    0.081921    0.081921...
    0.081921    0.081921    0.081921    0.081921    0.081921    0.081921    0.081921    0.081921...
    0.081921    0.081921    0.081921    0.081921    0.081921    0.081921    0.081921    0.081921...
    0.081921    0.081921    0.081921    0.081921    0.081921    0.081921    0.081921    0.081921...
    0.081921    0.081921    0.081921    0.081921    0.081921    0.081921    0.081921    0.081921...
    0.081921    0.081921    0.081921    0.081921    0.081921    0.081921    0.081921    0.081921...
    0.081921    0.081921    0.081921    0.081921    0.081921    0.081921    0.081921    0.081921...
    0.081921    0.081919    0.081919    0.081919    0.081919    0.081919    0.081919    0.081913...
    0.081913    0.081913    0.081913    0.081913    0.081913    0.081913    0.081913    0.081913...
    0.081913    0.081913    0.081913    0.081913    0.081913    0.081913    0.081913    0.081913...
    0.081913    0.081913    0.081913    0.081913    0.081913    0.081913    0.081913    0.081913...
    0.081913    0.081913    0.081913    0.081913    0.081913    0.081913    0.081913    0.081913...
    0.081913    0.081913    0.081913    0.081913    0.081913    0.081913    0.081913    0.081913...
    0.081913    0.081913    0.081908    0.081908    0.081908    0.081908    0.081908    0.081899...
    0.081899    0.081899    0.081899    0.081899    0.081888    0.081888    0.081888    0.081888...
    0.081888    0.081888    0.081888    0.081888    0.081888    0.081888    0.081888    0.081888...
    0.081888    0.081888    0.081888    0.081888    0.081888    0.081888    0.081888    0.081888...
    0.081888    0.081888    0.081888    0.081888    0.081888    0.081888    0.081888    0.081888...
    0.081888    0.081888    0.081888    0.081888    0.081888    0.081888    0.081888    0.081888...
    0.081888    0.081888    0.081888    0.081888    0.081888    0.081888    0.081888    0.081888...
    0.081888    0.081888    0.081888    0.081888    0.081888    0.081888    0.081888    0.081888...
    0.081888    0.081888    0.081888    0.081888    0.081888    0.081888    0.081888    0.081888...
    0.081888    0.081888    0.081888    0.081888    0.081888    0.081888    0.081888    0.081888...
    0.081888    0.081888    0.081888    0.081888    0.081888    0.081888    0.081888    0.081888...
    0.081888    0.081888    0.081888    0.081888    0.081888    0.081888    0.081888    0.081888...
    0.081888    0.081888    0.081888    0.081888    0.081888    0.081888    0.081888    0.081888...
    0.081888    0.081888    0.081888    0.081888    0.081888    0.081888    0.081888    0.081888...
    0.081879    0.081879    0.081856    0.081856    0.081856    0.081856    0.081856    0.081856...
    0.081856    0.081856    0.081856    0.081856    0.081856    0.081856    0.081856    0.081856...
    0.081848    0.081848    0.081848    0.081848    0.081848    0.081848    0.081848    0.081848...
    0.081848    0.081848    0.081848    0.081848    0.081848    0.081848    0.081848    0.081848...
    0.081848    0.081848    0.081848    0.081848    0.081848    0.081848    0.081848    0.081848...
    0.081848    0.081848    0.081848    0.081848    0.081848    0.081848    0.081848    0.081848...
    0.081848    0.081848    0.081848    0.081848    0.081848    0.081848    0.081848    0.081848...
    0.081848    0.081848    0.081848    0.081848    0.081848    0.081848    0.081848    0.081848...
    0.081848    0.081848    0.081848    0.081848    0.081848    0.081848    0.081848    0.081848...
    0.081848    0.081848    0.081848    0.081848    0.081848    0.081848    0.081848    0.081848...
    0.081848    0.081848    0.081848    0.081848    0.081848    0.081848    0.081848    0.081848...
    0.081848    0.081848    0.081848    0.081848    0.081848    0.081848    0.081848    0.081848...
    0.081848    0.081848    0.081848    0.081848    0.081848    0.081848    0.081848    0.081848...
    0.081848    0.081848    0.081848    0.081848    0.081848    0.081848    0.081848    0.081848...
    0.081848    0.081848    0.081848    0.081848    0.081848    0.081848    0.081848    0.081846...
    0.081846    0.081846    0.081846    0.081846    0.081846    0.081846    0.081846    0.081846...
    0.081846    0.081846    0.081846    0.081846    0.081846    0.081846    0.081846    0.081846...
    0.081846    0.081846    0.081846    0.081846    0.081846    0.081846    0.081846    0.081846...
    0.081846    0.081846    0.081846    0.081846    0.081846    0.081846    0.081846    0.081846...
    0.081846    0.081846    0.081846    0.081846    0.081846    0.081846    0.081846    0.081846...
    0.081846    0.081846    0.081846    0.081846    0.081846    0.081846    0.081846    0.081846...
    0.081846    0.081846    0.081846    0.081846    0.081846    0.081846    0.081846    0.081846...
    0.081846    0.081846    0.081846    0.081837    0.081826    0.081826    0.081826    0.081826...
    0.081826    0.081826    0.081826    0.081826    0.081826    0.081826    0.081826    0.081826...
    0.081826    0.081826    0.081826    0.081826    0.081826    0.081826    0.081826    0.081826...
    0.081826    0.081826    0.081826    0.081826    0.081826    0.081826    0.081826    0.081826...
    0.081826    0.081826    0.081826    0.081826    0.081826    0.081826    0.081826    0.081826...
    0.081826    0.081826    0.081826    0.081826    0.081826    0.081826    0.081826    0.081826...
    0.081826    0.081826    0.081826    0.081826    0.081826    0.081826    0.081826    0.081826...
    0.081826    0.081826    0.081826    0.081826    0.081826    0.081826    0.081826    0.081826...
    0.081826    0.081826    0.081826    0.081826    0.081826    0.081826    0.081806    0.081806...
    0.081806    0.081806    0.081806    0.081806    0.081806    0.081806    0.081806    0.081806...
    0.081806    0.081806    0.081806    0.081802    0.081802    0.081802    0.081802    0.081802...
    0.081802    0.081802    0.081802    0.081802    0.081802    0.081802    0.081802    0.081802...
    0.081802    0.081802    0.081802    0.081802    0.081802    0.081802    0.081802    0.081802...
    0.081802    0.081802    0.081802    0.081802    0.081802    0.081802    0.081802    0.081802...
    0.081802    0.081802    0.081802    0.081802    0.081802    0.081802    0.081802    0.081802...
    0.081802    0.081802    0.081802    0.081802    0.081802    0.081802    0.081802    0.081802...
    0.081802    0.081802    0.081802    0.081802    0.081802    0.081802    0.081802    0.081802...
    0.081802    0.081802    0.081802    0.081802    0.081802    0.081802    0.081802    0.081802...
    0.081802    0.081802    0.081802    0.081802    0.081802    0.081802    0.081802    0.081802...
    0.081790    0.081790    0.081790    0.081790    0.081790    0.081790    0.081790    0.081790...
    0.081790    0.081790    0.081790    0.081790    0.081790    0.081790    0.081790    0.081790...
    0.081790    0.081790    0.081790    0.081790    0.081790    0.081790    0.081790    0.081790...
    0.081790    0.081790    0.081790    0.081790    0.081790    0.081790    0.081790    0.081790...
    0.081790    0.081790    0.081790    0.081790    0.081790    0.081790    0.081790    0.081790...
    0.081790    0.081790    0.081790    0.081790    0.081790    0.081790    0.081790    0.081790...
    0.081790    0.081790    0.081790    0.081790    0.081790    0.081790    0.081790    0.081790...
    0.081790    0.081790    0.081790    0.081790    0.081790    0.081790    0.081790    0.081790...
    0.081790    0.081790    0.081790    0.081790    0.081790    0.081790    0.081790    0.081790...
    0.081790    0.081790    0.081790    0.081778    0.081769    0.081766    0.081766    0.081766...
    0.081766    0.081766    0.081766    0.081766    0.081766    0.081766    0.081766    0.081766...
    0.081766    0.081766    0.081766    0.081766    0.081766    0.081766    0.081766    0.081766...
    0.081766    0.081766    0.081766    0.081766    0.081766    0.081766    0.081766    0.081766...
    0.081766    0.081766    0.081766    0.081766    0.081766    0.081766    0.081766    0.081766...
    0.081766    0.081766    0.081766    0.081766    0.081766    0.081766    0.081766    0.081766...
    0.081766    0.081766    0.081766    0.081766    0.081766    0.081766    0.081766    0.081766...
    0.081766    0.081766    0.081766    0.081766    0.081763    0.081763    0.081763    0.081763...
    0.081763    0.081763    0.081763    0.081763    0.081763    0.081763    0.081763    0.081763...
    0.081763    0.081763    0.081763    0.081763    0.081763    0.081763    0.081763    0.081763...
    0.081763    0.081763    0.081763    0.081763    0.081763    0.081763    0.081763    0.081763...
    0.081763    0.081763    0.081763    0.081763    0.081763    0.081763    0.081763    0.081763...
    0.081763    0.081763    0.081763    0.081763    0.081763    0.081763    0.081763    0.081763...
    0.081763    0.081763    0.081763    0.081763    0.081763    0.081763    0.081763    0.081763...
    0.081763    0.081763    0.081763    0.081763    0.081763    0.081763    0.081763    0.081763...
    0.081763    0.081763    0.081763    0.081763    0.081763    0.081763    0.081763    0.081763...
    0.081763    0.081761    0.081761    0.081761    0.081761    0.081761    0.081761    0.081748...
    0.081748    0.081748    0.081748    0.081748    0.081748    0.081748    0.081748    0.081748...
    0.081748    0.081748    0.081748    0.081748    0.081748    0.081748    0.081748    0.081748...
    0.081748    0.081748    0.081748    0.081748    0.081748    0.081748    0.081748    0.081748...
    0.081748    0.081748    0.081748    0.081748    0.081748    0.081748    0.081748    0.081748...
    0.081748    0.081748    0.081748    0.081748    0.081748    0.081748    0.081748    0.081748...
    0.081748    0.081748    0.081748    0.081748    0.081748    0.081748    0.081748    0.081748...
    0.081748    0.081748    0.081748    0.081748    0.081748    0.081748    0.081748    0.081748...
    0.081748    0.081748    0.081748    0.081748    0.081747    0.081747    0.081747    0.081747...
    0.081747    0.081747    0.081747    0.081747    0.081747    0.081747    0.081747    0.081747...
    0.081747    0.081747    0.081747    0.081747    0.081747    0.081747    0.081747    0.081747...
    0.081747    0.081747    0.081747    0.081747    0.081747    0.081747    0.081747    0.081747...
    0.081747    0.081747    0.081747    0.081747    0.081747    0.081747    0.081747    0.081747...
    0.081747    0.081747    0.081747    0.081747    0.081747    0.081747    0.081747    0.081747...
    0.081747    0.081747    0.081747    0.081747    0.081744    0.081744    0.081744    0.081744...
    0.081744    0.081744    0.081744    0.081744    0.081744    0.081744    0.081744    0.081744...
    0.081744    0.081744    0.081744    0.081744    0.081744    0.081744    0.081744    0.081744...
    0.081744    0.081744    0.081744    0.081744    0.081744    0.081744    0.081744    0.081744...
    0.081744    0.081744    0.081744    0.081744    0.081744    0.081744    0.081744    0.081744...
    0.081744    0.081744    0.081744    0.081744    0.081744    0.081744    0.081744    0.081744...
    0.081744    0.081744    0.081744    0.081744    0.081744    0.081744    0.081744    0.081744...
    0.081744    0.081744    0.081744    0.081744    0.081744    0.081744    0.081744    0.081744...
    0.081744    0.081744    0.081744    0.081744    0.081744    0.081744    0.081744    0.081744...
    0.081744    0.081744    0.081744    0.081744    0.081744    0.081744    0.081744    0.081744...
    0.081744    0.081744    0.081744    0.081744    0.081744    0.081744    0.081744    0.081744...
    0.081744    0.081744    0.081744    0.081744    0.081744    0.081744    0.081744    0.081744...
    0.081744    0.081744    0.081744    0.081744    0.081744    0.081744    0.081744    0.081744...
    0.081744    0.081744    0.081744    0.081744    0.081744    0.081744    0.081744    0.081744...
    0.081744    0.081744    0.081744    0.081744    0.081744    0.081744    0.081744    0.081744...
    0.081744    0.081744    0.081744    0.081744    0.081744    0.081744    0.081744    0.081744...
    0.081744    0.081744    0.081744    0.081744    0.081744    0.081744    0.081744    0.081744...
    0.081744    0.081744    0.081744    0.081744    0.081744    0.081744    0.081744    0.081744...
    0.081744    0.081744    0.081744    0.081744    0.081744    0.081744    0.081744    0.081744...
    0.081744    0.081744    0.081744    0.081744    0.081744    0.081744    0.081744    0.081744...
    0.081744    0.081744    0.081744    0.081744    0.081744    0.081744    0.081744    0.081744...
    0.081742    0.081742    0.081741    0.081741    0.081738    0.081738    0.081738    0.081738...
    0.081738    0.081738    0.081738    0.081738    0.081738    0.081738    0.081738    0.081738...
    0.081738    0.081738    0.081738    0.081738    0.081738    0.081738    0.081738    0.081738...
    0.081738    0.081738    0.081738    0.081738    0.081738    0.081738    0.081738    0.081738...
    0.081738    0.081738    0.081738    0.081738    0.081738    0.081738    0.081738    0.081738...
    0.081738    0.081738    0.081738    0.081738    0.081738    0.081738    0.081738    0.081738...
    0.081738    0.081738    0.081738    0.081738    0.081738    0.081738    0.081738    0.081738...
    0.081738    0.081738    0.081738    0.081738    0.081738    0.081738    0.081738    0.081738...
    0.081738    0.081738    0.081738    0.081738    0.081738    0.081738    0.081738    0.081738...
    0.081738    0.081738    0.081738    0.081738    0.081738    0.081738    0.081738    0.081738...
    0.081738    0.081738    0.081738    0.081738    0.081738    0.081738    0.081738    0.081738...
    0.081738    0.081738    0.081738    0.081738    0.081738    0.081738    0.081738    0.081738...
    0.081738    0.081738    0.081738    0.081738    0.081738    0.081738    0.081738    0.081738...
    0.081738    0.081738    0.081738    0.081738    0.081738    0.081738    0.081738    0.081738...
    0.081738    0.081738    0.081738    0.081738    0.081735    0.081735    0.081735    0.081735...
    0.081735    0.081735    0.081735    0.081735    0.081735    0.081735    0.081735    0.081735...
    0.081735    0.081735    0.081735    0.081735    0.081735    0.081735    0.081735    0.081735...
    0.081735    0.081735    0.081735    0.081735    0.081735    0.081735    0.081735    0.081735...
    0.081735    0.081735    0.081735    0.081735    0.081735    0.081735    0.081735    0.081735...
    0.081735    0.081735    0.081735    0.081735    0.081735    0.081735    0.081735    0.081735...
    0.081735    0.081735    0.081735    0.081735    0.081735    0.081735    0.081735    0.081735...
    0.081732    0.081732    0.081732    0.081732    0.081732    0.081732    0.081732    0.081732...
    0.081732    0.081732    0.081732    0.081732    0.081732    0.081732    0.081732    0.081732...
    0.081732    0.081732    0.081732    0.081732    0.081732    0.081732    0.081732    0.081732...
    0.081732    0.081732    0.081732    0.081732    0.081732    0.081732    0.081732    0.081732...
    0.081732    0.081732    0.081732    0.081732    0.081732    0.081732    0.081732    0.081732...
    0.081732    0.081732    0.081732    0.081732    0.081732    0.081732    0.081732    0.081732...
    0.081732    0.081732    0.081732    0.081732    0.081732    0.081732    0.081732    0.081732...
    0.081732    0.081732    0.081732    0.081732    0.081732    0.081732    0.081732    0.081732...
    0.081732    0.081732    0.081732    0.081732    0.081732    0.081732    0.081732    0.081732...
    0.081732    0.081732    0.081732    0.081732    0.081732    0.081732    0.081732    0.081732...
    0.081732    0.081732    0.081732    0.081732    0.081732    0.081732    0.081732    0.081732...
    0.081732    0.081732    0.081732    0.081732    0.081732    0.081732    0.081732    0.081732...
    0.081732    0.081732    0.081732    0.081732    0.081732    0.081732    0.081732    0.081732...
    0.081732    0.081732    0.081732    0.081732    0.081732    0.081732    0.081732    0.081732...
    0.081732    0.081732    0.081732    0.081732    0.081732    0.081732    0.081732    0.081732...
    0.081732    0.081732    0.081732    0.081732    0.081732    0.081732    0.081732    0.081732...
    0.081732    0.081732    0.081732    0.081732    0.081732    0.081732    0.081732    0.081732...
    0.081732    0.081732    0.081732    0.081732    0.081732    0.081732    0.081732    0.081732...
    0.081732    0.081732    0.081732    0.081732    0.081732    0.081732    0.081732    0.081732...
    0.081732    0.081732    0.081732    0.081732    0.081732    0.081732    0.081732    0.081732...
    0.081732    0.081732    0.081732    0.081732    0.081732    0.081732    0.081732    0.081732...
    0.081732    0.081732    0.081732    0.081732    0.081732    0.081732    0.081732    0.081732...
    0.081732    0.081732    0.081732    0.081732    0.081732    0.081732    0.081732    0.081732...
    0.081732    0.081732    0.081732    0.081732    0.081732    0.081732    0.081732    0.081732...
    0.081732    0.081732    0.081732    0.081732    0.081732    0.081732    0.081732    0.081732...
    0.081732    0.081732    0.081732    0.081732    0.081732    0.081732    0.081732    0.081732...
    0.081732    0.081732    0.081732    0.081732    0.081732    0.081732    0.081732    0.081732...
    0.081732    0.081732    0.081732    0.081732    0.081732    0.081732    0.081732    0.081732...
    0.081732    0.081732    0.081732    0.081732    0.081732    0.081732    0.081732    0.081732...
    0.081732    0.081732    0.081732    0.081732    0.081732    0.081732    0.081732    0.081732...
    0.081732    0.081732    0.081732    0.081732    0.081732    0.081725    0.081725    0.081725...
    0.081725    0.081725    0.081725    0.081725    0.081725    0.081725    0.081725    0.081725...
    0.081725    0.081725    0.081725    0.081725    0.081725    0.081725    0.081725    0.081725...
    0.081725    0.081725    0.081725    0.081725    0.081725    0.081725    0.081725    0.081725...
    0.081725    0.081725    0.081725    0.081725    0.081725    0.081725    0.081725    0.081725...
    0.081725    0.081725    0.081725    0.081725    0.081725    0.081725    0.081725    0.081725...
    0.081725    0.081725    0.081725    0.081725    0.081725    0.081725    0.081725    0.081725...
    0.081725    0.081725    0.081725    0.081725    0.081725    0.081725    0.081725    0.081725...
    0.081725    0.081725    0.081725    0.081725    0.081725    0.081725    0.081725    0.081725...
    0.081725    0.081725    0.081725    0.081725    0.081725    0.081725    0.081725    0.081725...
    0.081725    0.081725    0.081725    0.081725    0.081725    0.081725    0.081725    0.081725...
    0.081725    0.081725    0.081725    0.081725    0.081725    0.081725    0.081725    0.081725...
    0.081725    0.081725    0.081725    0.081725    0.081725    0.081725    0.081725    0.081725...
    0.081725    0.081725    0.081725    0.081725    0.081725    0.081725    0.081725    0.081725...
    0.081725    0.081725    0.081725    0.081725    0.081725    0.081725    0.081725    0.081725...
    0.081725    0.081725    0.081725    0.081725    0.081725    0.081725    0.081725    0.081725...
    0.081725    0.081712    0.081712    0.081710    0.081710    0.081710    0.081710    0.081710...
    0.081710    0.081710    0.081710    0.081710    0.081710    0.081710    0.081710    0.081710...
    0.081710    0.081710    0.081710    0.081710    0.081710    0.081710    0.081710    0.081710...
    0.081710    0.081710    0.081710    0.081710    0.081710    0.081710    0.081710    0.081710...
    0.081710    0.081710    0.081710    0.081710    0.081710    0.081710    0.081710    0.081710...
    0.081710    0.081710    0.081710    0.081710    0.081710    0.081710    0.081710    0.081710...
    0.081710    0.081710    0.081710    0.081710    0.081710    0.081710    0.081710    0.081710...
    0.081710    0.081710    0.081710    0.081710    0.081710    0.081710    0.081710    0.081710...
    0.081710    0.081685    0.081685    0.081685    0.081685    0.081685    0.081685    0.081670...
    0.081670    0.081670    0.081670    0.081670    0.081670    0.081670    0.081670    0.081670...
    0.081670    0.081670    0.081670    0.081670    0.081670    0.081670    0.081670    0.081670...
    0.081670    0.081670    0.081670    0.081670    0.081670    0.081670    0.081670    0.081670...
    0.081670    0.081670    0.081670    0.081670    0.081670    0.081670    0.081670    0.081670...
    0.081670    0.081670    0.081670    0.081670    0.081670    0.081670    0.081670    0.081670...
    0.081670    0.081670    0.081670    0.081670    0.081670    0.081670    0.081670    0.081670...
    0.081670    0.081670    0.081670    0.081670    0.081670    0.081670    0.081670    0.081670...
    0.081670    0.081670    0.081670    0.081670    0.081670    0.081670    0.081670    0.081670...
    0.081670    0.081670    0.081670    0.081670    0.081670    0.081670    0.081670    0.081670...
    0.081664    0.081664    0.081664    0.081629    0.081629    0.081629    0.081629    0.081629...
    0.081629    0.081629    0.081527    0.081527    0.081527    0.081527    0.081487    0.081487...
    0.081487    0.081487    0.081487    0.081487    0.081487    0.081487    0.081487    0.081487...
    0.081487    0.081487    0.081487    0.081487    0.081487    0.081487    0.081487    0.081487...
    0.081487    0.081487    0.081487    0.081487    0.081487    0.081487    0.081487    0.081487...
    0.081487    0.081487    0.081487    0.081487    0.081487    0.081487    0.081487    0.081451...
    0.081451    0.081451    0.081089    0.081089    0.081075    0.081075    0.081075    0.080980...
    0.080980    0.080980    0.080980    0.080980    0.080980    0.080980    0.080980    0.080980...
    0.080980    0.080980    0.080868    0.080868    0.080868    0.080868    0.080868    0.080868...
    0.080868    0.080868    0.080868    0.080868    0.080868    0.080868    0.080868    0.080868...
    0.080868    0.080868    0.080868    0.080868    0.080723    0.080664    0.080664    0.080664...
    0.080664    0.080457    0.080457    0.080457    0.080457    0.080457    0.080359    0.080359...
    0.080359    0.080359    0.080359    0.080359    0.080359    0.080127    0.080127    0.080127...
    0.080127    0.080127    0.080127    0.080127    0.080127    0.080127    0.080127    0.080127...
    0.080127    0.080127    0.080127    0.080127    0.080127    0.080127    0.080127    0.080127...
    0.080127    0.080127    0.080127    0.079852    0.079852    0.079852    0.079852    0.079852...
    0.079852    0.079852    0.079852    0.079852    0.079852    0.079852    0.079797    0.079797...
    0.079797    0.079797    0.079642    0.079642    0.079642    0.079642    0.079642    0.079642...
    0.078962    0.078962    0.078962    0.078962    0.078962    0.078962    0.078962    0.078962...
    0.078962    0.078652    0.077664    0.077664    0.077664    0.077664    0.077664    0.077664...
    0.076804    0.076804    0.076246    0.074618    0.074618    0.074618    0.074618    0.074618...
    0.074618    0.074618    0.074618    0.074618    0.074618    0.074618    0.074618    0.074618...
    0.074618    0.074618    0.074618    0.074618    0.074618    0.074618    0.074618    0.074618...
    0.073998    0.073998    0.073998    0.073998    0.073998    0.073998    0.073998    0.073998...
    0.073998    0.073998    0.073998    0.073998    0.073998    0.073998    0.066972    0.066972...
    0.066972    0.066972    0.066972    0.066972    0.066972    0.066972    0.066972    0.066972...
    0.066972    0.066972    0.066972    0.066972    0.066972    0.066972    0.066972    0.066972...
    0.066972    0.066972    0.066972    0.066972    0.066972    0.066972    0.065712    0.065712...
    0.065712    0.065712    0.065712    0.065712    0.065712    0.065712    0.065712    0.065712...
    0.065712    0.065712    0.065712    0.065712    0.065712    0.062600    0.062600    0.062600...
    0.062600    0.062600    0.062600    0.062600    0.062600    0.062600    0.062600    0.062600...
    0.062600    0.062600    0.062600    0.062600    0.062600    0.062600    0.062600    0.062600...
    0.062600    0.062600    0.062600    0.062600    0.062600    0.062600    0.062600    0.062600...
    0.062600    0.062600    0.062600    0.062600    0.062600    0.062600    0.062600    0.062600...
    0.062600    0.062600    0.062600    0.062600    0.062600    0.062600    0.062600    0.062600...
    0.062600    0.062600    0.062600    0.062600    0.062600    0.062600    0.062600    0.062600...
    0.062600    0.062600    0.062600    0.062600    0.062600    0.062600    0.062600    0.062600...
    0.062600    0.062600    0.062600    0.062600    0.062600    0.062600    0.062600    0.062600...
    0.062600    0.062600    0.062600    0.062600    0.062600    0.062600    0.062600    0.062600...
    0.062600    0.062600    0.062600    0.062600    0.062600    0.062600    0.062600    0.062600...
    0.062600    0.062600    0.062600    0.062600    0.062600    0.062600    0.062600    0.062600...
    0.062600    0.062600    0.062600    0.062600    0.062600    0.062600    0.062600    0.062600...
    0.062600    0.062600    0.062600    0.062600    0.062600    0.062600    0.062600    0.062600...
    0.062600    0.062600    0.062600    0.062600    0.062600    0.062600    0.062600    0.062600...
    0.062600    0.062600    0.062600    0.062046    0.062046    0.062046    0.062046    0.062046...
    0.062046    0.062046    0.061281    0.061281    0.061281    0.061281    0.061281    0.061281...
    0.061281    0.061281    0.061281    0.061281    0.061281    0.061281    0.061281    0.061281...
    0.061281    0.060709    0.057883    0.057883    0.057883    0.057883    0.057883    0.057883...
    0.057883    0.057883    0.057883    0.057883    0.057883    0.057883    0.057883    0.057883...
    0.057883    0.057883    0.057883    0.057883    0.057883    0.057883    0.057883    0.057883...
    0.057883    0.057883    0.057883    0.057883    0.057883    0.057883    0.057883    0.057883...
    0.057883    0.057883    0.057883    0.057883    0.057883    0.057883    0.057883    0.057883...
    0.057883    0.057883    0.057883    0.057883    0.057883    0.057883    0.057883    0.057883...
    0.057883    0.057883    0.057883    0.057883    0.057883    0.057883    0.057883    0.057883...
    0.057883    0.057883    0.057883    0.057883    0.057883    0.057883    0.057883    0.057883...
    0.057883    0.057883    0.057883    0.057883    0.057883    0.057883    0.057883    0.057883...
    0.057883    0.057883    0.057883    0.057883    0.057883    0.057883    0.057883    0.057883...
    0.057883    0.057883    0.057883    0.057883    0.057883    0.057883    0.057883    0.057883...
    0.057883    0.057883    0.057883    0.057883    0.057883    0.057883    0.057883    0.057883...
    0.057883    0.057883    0.057883    0.057883    0.057883    0.057883    0.056917    0.056917...
    0.056917    0.056917    0.056917    0.056917    0.056917    0.056917    0.055446    0.055446...
    0.055446    0.055446    0.055446    0.055446    0.055446    0.055446    0.055446    0.055446...
    0.055446    0.055446    0.055446    0.055446    0.055446    0.055446    0.055446    0.055446...
    0.055446    0.055446    0.055446    0.055446    0.055446    0.055446    0.055446    0.055446...
    0.055446    0.055446    0.055446    0.055446    0.055446    0.055446    0.055446    0.055446...
    0.055446    0.055446    0.055446    0.055446    0.055446    0.055446    0.055446    0.055446...
    0.055446    0.055446    0.055446    0.055446    0.055446    0.055446    0.055446    0.055446...
    0.055446    0.055446    0.055446    0.055446    0.055446    0.055446    0.055446    0.055446...
    0.055446    0.055446    0.055446    0.055446    0.055446    0.055446    0.055446    0.055446...
    0.055446    0.055446    0.055446    0.055446    0.055446    0.055446    0.055446    0.055446...
    0.055446    0.055446    0.055446    0.055446    0.055446    0.055446    0.055446    0.055446...
    0.055446    0.055446    0.055446    0.055446    0.055446    0.055446    0.055446    0.055446...
    0.055446    0.055446    0.055446    0.055446    0.055098    0.055098    0.055098    0.055098...
    0.054740    0.054732    0.054732    0.054732    0.052928    0.052928    0.052928    0.052928...
    0.052928    0.052928    0.052928    0.052626    0.052626    0.052626    0.052626    0.052626...
    0.052626    0.052626    0.052626    0.052626    0.052626    0.052626    0.052626    0.052626...
    0.052010    0.052010    0.052010    0.052010    0.052010    0.052010    0.052010    0.052010...
    0.052010    0.052010    0.052010    0.052010    0.052010    0.052010    0.052010    0.052010...
    0.052010    0.052010    0.052010    0.052010    0.052010    0.052010    0.052010    0.052010...
    0.052010    0.052010    0.052010    0.052010    0.052010    0.052010    0.052010    0.052010...
    0.052010    0.052010    0.052010    0.052010    0.052010    0.052010    0.052010    0.052010...
    0.052010    0.052010    0.052010    0.052010    0.052010    0.052010    0.052010    0.052010...
    0.052010    0.052010    0.052010    0.052010    0.052010    0.052010    0.052010    0.052010...
    0.052010    0.052010    0.052010    0.051918    0.051918    0.051918    0.051918    0.051918...
    0.051918    0.051918    0.051918    0.051918    0.051918    0.051918    0.051918    0.051918...
    0.051918    0.051918    0.051667    0.051667    0.051667    0.051667    0.051667    0.051667...
    0.051667    0.051667    0.051667    0.051667    0.051667    0.051667    0.051667    0.051667...
    0.051667    0.051667    0.051667    0.051667    0.051667    0.051667    0.051667    0.051667...
    0.049790    0.049790    0.048852    0.048852    0.048852    0.048432    0.048432    0.048432...
    0.048432    0.048432    0.047526    0.047526    0.047526    0.047526    0.047526    0.047526...
    0.047526    0.047526    0.047526    0.047526    0.047526    0.047526    0.047526    0.047526...
    0.047526    0.047526    0.047526    0.047526    0.047526    0.047526    0.047526    0.047526...
    0.047526    0.047526    0.047526    0.047526    0.047526    0.047526    0.047526    0.047526...
    0.047526    0.047526    0.047526    0.047526    0.047526    0.047526    0.047526    0.047526...
    0.047526    0.047526    0.047526    0.047526    0.047526    0.047526    0.047526    0.047526...
    0.047526    0.047526    0.047526    0.047526    0.047526    0.047526    0.047526    0.047526...
    0.047526    0.047526    0.047526    0.047526    0.047526    0.047526    0.047526    0.047526...
    0.047526    0.047526    0.047526    0.047526    0.047526    0.047526    0.047526    0.047526...
    0.047526    0.047526    0.047526    0.047526    0.047526    0.046806    0.046806    0.046806...
    0.046806    0.046806    0.046806    0.046806    0.046806    0.046806    0.046806    0.046806...
    0.046806    0.046806    0.045648    0.045648    0.045648    0.045648    0.045648    0.045648...
    0.045648    0.045648    0.045648    0.045648    0.045648    0.045648    0.045648    0.045648...
    0.045648    0.045648    0.045648    0.045648    0.045648    0.045648    0.045648    0.045648...
    0.045648    0.045648    0.045648    0.045648    0.045648    0.045648    0.045648    0.045648...
    0.045648    0.045648    0.045648    0.045648    0.045648    0.045648    0.045648    0.045648...
    0.045648    0.045648    0.045648    0.045648    0.045648    0.045648    0.045648    0.045648...
    0.045648    0.045648    0.045648    0.045648    0.045648    0.045648    0.045648    0.045648...
    0.045648    0.045648    0.045648    0.045648    0.045648    0.045063    0.045063    0.045063...
    0.045063    0.045063    0.045063    0.045063    0.045063    0.045063    0.045063    0.045063...
    0.045063    0.045063    0.045063    0.045063    0.045063    0.045063    0.045063    0.045063...
    0.045063    0.045063    0.045063    0.045063    0.045063    0.045063    0.045063    0.045063...
    0.045063    0.045063    0.045063    0.045063    0.045063    0.045063    0.045063    0.045063...
    0.045063    0.045063    0.045063    0.045063    0.045063    0.045063    0.045063    0.045063...
    0.045063    0.045063    0.045063    0.045063    0.045063    0.045063    0.045063    0.045063...
    0.045063    0.045063    0.045063    0.045063    0.045063    0.045063    0.044246    0.044246...
    0.044246    0.044246    0.044062    0.044062    0.044062    0.044062    0.044062    0.044062...
    0.044062    0.044062    0.044062    0.044062    0.044062    0.044062    0.044062    0.044062...
    0.044062    0.044062    0.044062    0.044062    0.044062    0.044062    0.044062    0.044062...
    0.044062    0.043805    0.043805    0.043805    0.043805    0.043805    0.043805    0.043805...
    0.043805    0.043805    0.043805    0.043475    0.043475    0.043475    0.043475    0.043475...
    0.043475    0.043324    0.043324    0.043324    0.043324    0.043324    0.043324    0.043324...
    0.043324    0.043324    0.043324    0.043324    0.043324    0.043212    0.043212    0.043212...
    0.043212    0.043212    0.043212    0.043212    0.043212    0.043212    0.043212    0.043212...
    0.043212    0.043212    0.043212    0.043198    0.043198    0.043198    0.043198    0.043198...
    0.043198    0.043198    0.043198    0.043198    0.043198    0.043198    0.043198    0.043198...
    0.043198    0.043198    0.043198    0.043198    0.043198    0.043198    0.043198    0.043190...
    0.043190    0.043158    0.043158    0.043158    0.043158    0.043158    0.043158    0.043072...
    0.043072    0.043072    0.043039    0.043039    0.043039    0.042450    0.042450    0.042450...
    0.042450    0.042450    0.042450    0.042450    0.042450    0.042450    0.042450    0.042450...
    0.042450    0.042450    0.042450    0.042450    0.042450    0.042450    0.042450    0.042450...
    0.042450    0.042450    0.042450    0.042450    0.042450    0.042450    0.042450    0.042450...
    0.042450    0.042450    0.042450    0.042450    0.042450    0.042450    0.042450    0.042450...
    0.042450    0.042450    0.042450    0.042450    0.042450    0.042450    0.042450    0.042450...
    0.042450    0.042450    0.042450    0.042450    0.042442    0.042442    0.041912    0.041912...
    0.041912    0.041912    0.041912    0.041912    0.041912    0.041912    0.041912    0.041912...
    0.041912    0.041912    0.041912    0.041912    0.041912    0.041912    0.041912    0.041912...
    0.041912    0.041912    0.041912    0.041912    0.041912    0.041912    0.041912    0.041912...
    0.041912    0.041862    0.041862    0.041862    0.041862    0.041862    0.041862    0.041597...
    0.041597    0.041597    0.041597    0.041597    0.041597    0.041597    0.041597    0.041597...
    0.041597    0.041597    0.040276    0.040276    0.040276    0.040276    0.040276    0.040276...
    0.040276    0.040276    0.040276    0.040276    0.040276    0.040276    0.040276    0.040276...
    0.040276    0.040276    0.040276    0.040276    0.040276    0.040276    0.040276    0.040276...
    0.040276    0.040276    0.040276    0.040276    0.040276    0.040276    0.040276    0.040276...
    0.040276    0.040276    0.040276    0.040276    0.040276    0.040276    0.040276    0.040276...
    0.040276    0.040276    0.040276    0.040276    0.040276    0.040276    0.040276    0.040276...
    0.040276    0.039690    0.039690    0.039690    0.039690    0.039690    0.039690    0.039690...
    0.039690    0.039690    0.039690    0.039690    0.039665    0.039665    0.039665    0.039665...
    0.039665    0.038379    0.038379    0.038379    0.038379    0.038379    0.038379    0.038379...
    0.038379    0.038379    0.038379    0.038293    0.038293    0.038293    0.038293    0.038293...
    0.038293    0.038293    0.038293    0.038293    0.038293    0.038293    0.038293    0.038293...
    0.038293    0.038293    0.038293    0.038293    0.038293    0.038293    0.038293    0.038293...
    0.038293    0.038293    0.038293    0.038293    0.038293    0.038293    0.038293    0.038293...
    0.038293    0.038293    0.038293    0.038293    0.038293    0.038293    0.038293    0.038293...
    0.038293    0.038271    0.038271    0.038271    0.038271    0.038271    0.038271    0.038271...
    0.038271    0.038271    0.038271    0.038271    0.038271    0.038271    0.037884    0.037884...
    0.037884    0.037884    0.037884    0.037884    0.037884    0.037884    0.037884    0.037884...
    0.037884    0.037884    0.037884    0.037884    0.037884    0.037884    0.037884    0.037884...
    0.037884    0.037884    0.037884    0.037884    0.037884    0.037884    0.037884    0.037884...
    0.037884    0.037884    0.037884    0.037884    0.037884    0.037884    0.037884    0.037884...
    0.037884    0.037884    0.037884    0.037884    0.037884    0.037884    0.037884    0.037884...
    0.037884    0.037884    0.037884    0.037884    0.037884    0.037884    0.037884    0.037884...
    0.037884    0.037884    0.037884    0.037884    0.037884    0.037884    0.037884    0.037884...
    0.037884    0.037884    0.037884    0.037884    0.037884    0.037884    0.037884    0.037884...
    0.037884    0.037884    0.037884    0.037884    0.037884    0.037884    0.037884    0.037884...
    0.037884    0.037884    0.037884    0.037884    0.037884    0.037884    0.037884    0.037884...
    0.037635    0.037635    0.037635    0.037635    0.037635    0.037635    0.037635    0.037635...
    0.037635    0.037635    0.037261    0.037261    0.037261    0.037261    0.037261    0.037261...
    0.037261    0.037261    0.037261    0.036938    0.036938    0.036938    0.036938    0.036783...
    0.036783    0.036783    0.036327    0.036327    0.036327    0.035612    0.035612    0.035612...
    0.035612    0.035612    0.035612    0.035612    0.035612    0.035612    0.035612    0.035612...
    0.035612    0.035612    0.035612    0.035612    0.035612    0.035612    0.035612    0.035612...
    0.035612    0.035612    0.035612    0.035612    0.035612    0.035612    0.035612    0.035612...
    0.035612    0.035612    0.035612    0.035612    0.035612    0.035612    0.035612    0.035612...
    0.035612    0.035612    0.035612    0.035612    0.035612    0.035612    0.035612    0.033778...
    0.033778    0.033778    0.033778    0.033778    0.033778    0.033778    0.033778    0.033778...
    0.033778    0.033778    0.033778    0.033778    0.033778    0.033778    0.033778    0.033778...
    0.033778    0.033778    0.033778    0.033778    0.033778    0.033778    0.033778    0.033778...
    0.033778    0.033778    0.033778    0.033778    0.033778    0.033778    0.033778    0.033778...
    0.033778    0.033778    0.033778    0.033778    0.033778    0.033778    0.033778    0.033778...
    0.033778    0.033778    0.033778    0.033778    0.033778    0.033778    0.033778    0.033778...
    0.033778    0.033778    0.033778    0.033778    0.033778    0.033778    0.033778    0.033778...
    0.033778    0.033778    0.033778    0.033778    0.033778    0.033778    0.033778    0.033778...
    0.033778    0.033778    0.033778    0.033778    0.033778    0.033778    0.033778    0.033778...
    0.033778    0.033778    0.033778    0.033270    0.033270    0.033270    0.033270    0.033270...
    0.033270    0.033270    0.033270    0.033270    0.033270    0.033270    0.033270    0.033270...
    0.033270    0.033270    0.033170    0.033170    0.033170    0.033170    0.033170    0.033170...
    0.033170    0.033170    0.033170    0.033170    0.033170    0.033107    0.033107    0.033107...
    0.033107    0.033107    0.033107    0.033107    0.033107    0.033107    0.033107    0.032699...
    0.032699    0.032699    0.032699    0.032699    0.032699    0.032699    0.032699    0.032699...
    0.032699    0.032699    0.032699    0.032699    0.032699    0.032699    0.032699    0.032699...
    0.032699    0.032699    0.032699    0.032699    0.032699    0.032699    0.032699    0.032699...
    0.032699    0.032699    0.032699    0.032699    0.032699    0.032699    0.032699    0.032699...
    0.032699    0.032699    0.032699    0.032397    0.032397    0.032397    0.032397    0.032397...
    0.032397    0.032397    0.032397    0.032397    0.032397    0.032397    0.032397    0.032397...
    0.032397    0.032397    0.032397    0.032397    0.032397    0.032397    0.032397    0.032397...
    0.032397    0.032397    0.032397    0.032397    0.032397    0.032397    0.032397    0.032397...
    0.032397    0.032397    0.032397    0.032307    0.032307    0.032307    0.032307    0.032307...
    0.032205    0.032205    0.032205    0.032205    0.032205    0.032205    0.032205    0.032205...
    0.032205    0.032205    0.032205    0.032205    0.032205    0.032205    0.032205    0.032205...
    0.032205    0.032205    0.032205    0.032205    0.032205    0.032205    0.032205    0.032205...
    0.032205    0.032205    0.032205    0.032205    0.032205    0.032205    0.032205    0.032205...
    0.032205    0.032205    0.032205    0.032205    0.032205    0.032205    0.032205    0.032205...
    0.032205    0.032205    0.032205    0.032205    0.032205    0.032205    0.032205    0.032205...
    0.032205    0.032205    0.032205    0.032205    0.032205    0.032205    0.032205    0.032205...
    0.032205    0.032205    0.031733    0.031733    0.031733    0.031733    0.031733    0.031733...
    0.031733    0.031733    0.031733    0.031733    0.031733    0.031733    0.031733    0.031733...
    0.031733    0.031733    0.031733    0.031733    0.031733    0.031733    0.031733    0.031733...
    0.031733    0.031733    0.031733    0.031733    0.031117    0.031117    0.031117    0.031117...
    0.031117    0.030132    0.030132    0.030132    0.030132    0.030132    0.030132    0.030132...
    0.030132    0.030132    0.030132    0.030132    0.030132    0.030132    0.030132    0.030132...
    0.030132    0.030132    0.030132    0.030132    0.030132    0.030132    0.030132    0.030132...
    0.030132    0.030132    0.030132    0.030132    0.030132    0.030132    0.030132    0.030132...
    0.030132    0.030132    0.030132    0.030132    0.030132    0.030132    0.030132    0.030132...
    0.030132    0.030132    0.030132    0.030132    0.030132    0.030132    0.030132    0.030132...
    0.030132    0.030132    0.030132    0.030132    0.030132    0.030132    0.030132    0.030132...
    0.030132    0.030132    0.030132    0.030132    0.030132    0.030132    0.030132    0.030132...
    0.030132    0.030132    0.030132    0.030132    0.030132    0.030132    0.030132    0.030132...
    0.030125    0.030125    0.030125    0.030125    0.030125    0.030125    0.030125    0.030125...
    0.030125    0.030125    0.030125    0.029718    0.029718    0.029718    0.029718    0.029718...
    0.029718    0.029718    0.029718    0.029718    0.029718    0.029718    0.029718    0.029656...
    0.029656    0.029656    0.029656    0.029656    0.029656    0.029656    0.029656    0.029656...
    0.029656    0.029656    0.029656    0.029656    0.029656    0.029656    0.029562    0.029562...
    0.029562    0.029562    0.029562    0.029562    0.029562    0.029562    0.029472    0.029472...
    0.029472    0.029472    0.029472    0.029472    0.029472    0.029472    0.029472    0.029472...
    0.029472    0.029472    0.029472    0.029472    0.029472    0.029472    0.029472    0.029472...
    0.029472    0.029472    0.029472    0.029472    0.029472    0.029472    0.029472    0.029472...
    0.029472    0.029472    0.029472    0.029472    0.029472    0.029472    0.029472    0.029472...
    0.029472    0.029472    0.029472    0.029472    0.029472    0.029472    0.029472    0.029472...
    0.029472    0.029472    0.029472    0.029472    0.029472    0.029472    0.029472    0.029472...
    0.029472    0.029472    0.029472    0.029472    0.029472    0.029472    0.029472    0.029472...
    0.029472    0.029472    0.029472    0.029465    0.029465    0.029465    0.029465    0.029465...
    0.029465    0.029465    0.029465    0.029439    0.029439    0.029439    0.029395    0.029395...
    0.029395    0.029395    0.029294    0.029006    0.029006    0.029006    0.029006    0.029006...
    0.029006    0.029006    0.029006    0.029006    0.029006    0.029006    0.029006    0.028598...
    0.028598    0.028598    0.028598    0.028598    0.028598    0.028598    0.028598    0.028598...
    0.028598    0.028598    0.028598    0.028598    0.028598    0.028287    0.028287    0.028050...
    0.028050    0.028050    0.028050    0.027404    0.027404    0.027404    0.027404    0.027404...
    0.027404    0.027404    0.027404    0.027404    0.026893    0.026893    0.026893    0.026893...
    0.026893    0.026893    0.026893    0.026241    0.026241    0.026241    0.026241    0.026241...
    0.026241    0.026241    0.026241    0.026241    0.026241    0.026241    0.026241    0.026241...
    0.026241    0.026241    0.026241    0.026241    0.026241    0.026241    0.026241    0.026241...
    0.026241    0.026241    0.026241    0.026241    0.026241    0.026241    0.026241    0.026241...
    0.026241    0.026241    0.025778    0.025778    0.025778    0.025778    0.025778    0.025778...
    0.025778    0.025778    0.025778    0.025778    0.025778    0.025778    0.025778    0.025778...
    0.025778    0.025778    0.025778    0.025778    0.025778    0.025778    0.025778    0.025778...
    0.025778    0.025778    0.025778    0.025778    0.025778    0.025778    0.025778    0.025778...
    0.025778    0.025778    0.025778    0.025778    0.025778    0.025778    0.025778    0.025778...
    0.025778    0.025778    0.025778    0.025778    0.025778    0.025675    0.025675    0.025675...
    0.025675    0.025675    0.025675    0.025675    0.025675    0.025675    0.025675    0.025675...
    0.025675    0.025675    0.025580    0.025580    0.025580    0.025580    0.025580    0.025580...
    0.025580    0.025580    0.025580    0.025580    0.025580    0.025580    0.025580    0.025580...
    0.025580    0.025580    0.025580    0.025580    0.025580    0.025580    0.025378    0.025378...
    0.025378    0.025378    0.025378    0.025378    0.025378    0.025294    0.025294    0.025294...
    0.025294    0.025294    0.025294    0.025294    0.025294    0.025294    0.025294    0.025294...
    0.025294    0.025294    0.025290    0.025290    0.025290    0.025290    0.025290    0.025290...
    0.025290    0.025290    0.025290    0.025290    0.025290    0.025290    0.025137    0.025137...
    0.025137    0.025137    0.025137    0.025137    0.025102    0.024864    0.024864    0.024864...
    0.024864    0.024864    0.024864    0.024864    0.024864    0.024864    0.024383    0.024383...
    0.024383    0.024383    0.024383    0.024383    0.024383    0.024383    0.024383    0.024383...
    0.024383    0.024383    0.024383    0.024383    0.024383    0.024383    0.024383    0.024286...
    0.024286    0.024286    0.024286    0.024286    0.024286    0.024286    0.024286    0.024286...
    0.024286    0.024286    0.024286    0.024286    0.024286    0.024286    0.024286    0.024286...
    0.024286    0.024286    0.024286    0.024286    0.024286    0.024221    0.024221    0.024221...
    0.024221    0.023946    0.023946    0.023946    0.023946    0.023946    0.023946    0.023946...
    0.023946    0.023946    0.023946    0.023946    0.023946    0.023946    0.023946    0.023946...
    0.023762    0.023762    0.023762    0.023762    0.023762    0.023762    0.023762    0.023746...
    0.023746    0.023746    0.023746    0.023746    0.023746    0.023746    0.023746    0.023746...
    0.023746    0.023720    0.023720    0.023720    0.023674    0.023674    0.023674    0.023674...
    0.023674    0.023674    0.023674    0.023674    0.023640    0.023640    0.023640    0.023640...
    0.023640    0.023640    0.023640    0.023640    0.023576    0.023576    0.023576    0.023576...
    0.023576    0.023576    0.023576    0.023576    0.023576    0.023576    0.023576    0.023576...
    0.023576    0.023576    0.023576    0.023576    0.023576    0.023576    0.023576    0.023576...
    0.023576    0.023576    0.023576    0.023576    0.023576    0.023576    0.023576    0.023576...
    0.023576    0.023576    0.023567    0.023534    0.023534    0.023534    0.023534    0.023534...
    0.023534    0.023534    0.023534    0.023534    0.023500    0.023377    0.023377    0.023377...
    0.023377    0.023377    0.023377    0.023377    0.023377    0.023377    0.023377    0.023265...
    0.023265    0.023265    0.023265    0.023265    0.023265    0.023265    0.023265    0.023265...
    0.023265    0.023265    0.023265    0.023265    0.023265    0.023265    0.023265    0.023265...
    0.023265    0.023265    0.023265    0.023243    0.023243    0.023179    0.023179    0.023179...
    0.023179    0.023179    0.023063    0.023063    0.023063    0.023063    0.022991    0.022991...
    0.022991    0.022991    0.022991    0.022991    0.022991    0.022991    0.022991    0.022946...
    0.022946    0.022946    0.022946    0.022946    0.022946    0.022946    0.022946    0.022946...
    0.022946    0.022921    0.022864    0.022864    0.022864    0.022864    0.022864    0.022864...
    0.022831    0.022831    0.022831    0.022814    0.022742    0.022742    0.022742    0.022742...
    0.022742    0.022742    0.022742    0.022742    0.022742    0.022742    0.022673    0.022642...
    0.022642    0.022642    0.022642    0.022642    0.022642    0.022642    0.022642    0.022642...
    0.022598    0.022598    0.022598    0.022598    0.022598    0.022598    0.022598    0.022598...
    0.022375    0.022375    0.022375    0.022375    0.022375    0.022375    0.022375    0.022375...
    0.022375    0.022375    0.022375    0.022375    0.022375    0.022375    0.022375    0.022375...
    0.022375    0.022375    0.022375    0.022375    0.022375    0.022375    0.022375    0.022375...
    0.022375    0.022375    0.022375    0.022375    0.022375    0.022375    0.022375    0.022375...
    0.022375    0.022375    0.022375    0.022375    0.022375    0.022375    0.022375    0.022375...
    0.022375    0.022375    0.022375    0.022344    0.022344    0.022344    0.022344    0.022344...
    0.022344    0.022344    0.022344    0.022305    0.022142    0.022142    0.022142    0.022095...
    0.022095    0.022095    0.022095    0.022095    0.022095    0.022095    0.022095    0.022095...
    0.022095    0.022095    0.022095    0.022095    0.022095    0.022095    0.022095    0.022095...
    0.022095    0.022095    0.022095    0.022095    0.022095    0.022095    0.022095    0.022084...
    0.022084    0.022084    0.022044    0.022044    0.021926    0.021926    0.021926    0.021926...
    0.021926    0.021926    0.021926    0.021926    0.021926    0.021926    0.021926    0.021926...
    0.021926    0.021926    0.021926    0.021926    0.021926    0.021926    0.021926    0.021915...
    0.021915    0.021915    0.021915    0.021867    0.021867    0.021867    0.021867    0.021867...
    0.021835    0.021835    0.020973    0.020973    0.020973    0.020973    0.020973    0.020973...
    0.020973    0.020973    0.020973    0.020973    0.020973    0.020973    0.020973    0.020973...
    0.020973    0.020973    0.020948    0.020948    0.020948    0.020948    0.020948    0.020948...
    0.020948    0.020948    0.020948    0.020948    0.020948    0.020948    0.020948    0.020948...
    0.020948    0.020948    0.020948    0.020948    0.020948    0.020948    0.020948    0.020948...
    0.020948    0.020948    0.020948    0.020948    0.020948    0.020948    0.020948    0.020948...
    0.020948    0.020929    0.020929    0.020929    0.020929    0.020929    0.020929    0.020910...
    0.020910    0.020910    0.020910    0.020910    0.020910    0.020910    0.020910    0.020910...
    0.020910    0.020910    0.020910    0.020910    0.020910    0.020910    0.020910    0.020910...
    0.020910    0.020910    0.020910    0.020910    0.020910    0.020910    0.020910    0.020910...
    0.020910    0.020799    0.020732    0.020732    0.020732    0.020732    0.020732    0.020731...
    0.020731    0.020714    0.020714    0.020396    0.020396    0.020396    0.020396    0.020396...
    0.020396    0.020396    0.020396    0.020379    0.020379    0.020379    0.020379    0.020379...
    0.020379    0.020379    0.020379    0.020379    0.020379    0.020379    0.020359    0.020359...
    0.020319    0.020319    0.020319    0.020319    0.020319    0.020319    0.020319    0.020319...
    0.020319    0.020319    0.020319    0.020319    0.020319    0.020319    0.020059    0.020059...
    0.020059    0.020010    0.020010    0.020010    0.020010    0.020010    0.019999    0.019999...
    0.019999    0.019999    0.019999    0.019999    0.019998    0.019998    0.019998    0.019998...
    0.019998    0.019998    0.019998    0.019998    0.019998    0.019998    0.019998    0.019998...
    0.019937    0.019937    0.019937    0.019937    0.019937    0.019937    0.019937    0.019937...
    0.019921    0.019921    0.019921    0.019921    0.019921    0.019921    0.019907    0.019907...
    0.019907    0.019907    0.019907    0.019907    0.019907    0.019907    0.019907    0.019907...
    0.019907    0.019907    0.019907    0.019900    0.019900    0.019897    0.019897    0.019897...
    0.019897    0.019847    0.019836    0.019836    0.019836    0.019836    0.019823    0.019818...
    0.019818    0.019818    0.019818    0.019818    0.019818    0.019818    0.019818    0.019818...
    0.019818    0.019818    0.019818    0.019816    0.019816    0.019816    0.019816    0.019816...
    0.019816    0.019816    0.019816    0.019816    0.019816    0.019816    0.019816    0.019816...
    0.019816    0.019816    0.019816    0.019816    0.019816    0.019816    0.019816    0.019816...
    0.019816    0.019816    0.019816    0.019816    0.019816    0.019722    0.019722    0.019722...
    0.019722    0.019722    0.019722    0.019722    0.019722    0.019722    0.019722    0.019722...
    0.019722    0.019722    0.019722    0.019722    0.019722    0.019722    0.019722    0.019722...
    0.019722    0.019722    0.019722    0.019722    0.019722    0.019722    0.019722    0.019722...
    0.019722    0.019722    0.019722    0.019722    0.019722    0.019722    0.019722    0.019722...
    0.019722    0.019722    0.019722    0.019722    0.019722    0.019722    0.019722    0.019722...
    0.019722    0.019722    0.019722    0.019722    0.019722    0.019722    0.019722    0.019722...
    0.019722    0.019722    0.019722    0.019722    0.019722    0.019722    0.019722    0.019722...
    0.019722    0.019722    0.019722    0.019722    0.019722    0.019722    0.019722    0.019722...
    0.019722    0.019722    0.019722    0.019722    0.019722    0.019722    0.019722    0.019722...
    0.019722    0.019722    0.019722    0.019722    0.019722    0.019722    0.019722    0.019722...
    0.019722    0.019722    0.019722    0.019722    0.019722    0.019722    0.019722    0.019722...
    0.019722    0.019722    0.019722    0.019722    0.019722    0.019722    0.019722    0.019722...
    0.019722    0.019722    0.019676    0.019676    0.019676    0.019676    0.019676    0.019676...
    0.019676    0.019676    0.019676    0.019676    0.019676    0.019670    0.019669    0.019669...
    0.019669    0.019669    0.019606    0.019606    0.019606    0.019606    0.019606    0.019606...
    0.019606    0.019606    0.019606    0.019606    0.019606    0.019606    0.019606    0.019606...
    0.019606    0.019606    0.019577    0.019577    0.019577    0.019577    0.019577    0.019530...
    0.019530    0.019530    0.019530    0.019530    0.019530    0.019530    0.019530    0.019530...
    0.019530    0.019530    0.019530    0.019530    0.019530    0.019507    0.019507    0.019507...
    0.019507    0.019507    0.019507    0.019507    0.019507    0.019507    0.019507    0.019507...
    0.019507    0.019507    0.019507    0.019507    0.019507    0.019507    0.019507    0.019503...
    0.019503    0.019503    0.019503    0.019503    0.019503    0.019503    0.019496    0.019496...
    0.019496    0.019496    0.019496    0.019496    0.019454    0.019454    0.019454    0.019454...
    0.019454    0.019454    0.019446    0.019446    0.019446    0.019401    0.019401    0.019401...
    0.019401    0.019401    0.019401    0.019401    0.019401    0.019399    0.019399    0.019399...
    0.019399    0.019399    0.019399    0.019399    0.019399    0.019399    0.019399    0.019384...
    0.019384    0.019384    0.019384    0.019384    0.019384    0.019384    0.019384    0.019384...
    0.019374    0.019319    0.019319    0.019319    0.019319    0.019319    0.019264    0.019264...
    0.019264    0.019264    0.019216    0.019216    0.019211    0.019203    0.019203    0.019203...
    0.019203    0.019203    0.019085    0.019069    0.019069    0.019069    0.019069    0.019069...
    0.019069    0.019069    0.019069    0.019069    0.019069    0.019069    0.019069    0.019069...
    0.019069    0.018992    0.018992    0.018992    0.018992    0.018992    0.018992    0.018992...
    0.018992    0.018992    0.018992    0.018992    0.018992    0.018992    0.018992    0.018992...
    0.018992    0.018992    0.018992    0.018905    0.018905    0.018693    0.018693    0.018693...
    0.018693    0.018693    0.018693    0.018693    0.018693    0.018693    0.018693    0.018494...
    0.018494    0.018494    0.018494    0.018494    0.018494    0.018494    0.018494    0.018494...
    0.018494    0.018494    0.018494    0.018494    0.018494    0.018494    0.018494    0.018494...
    0.018494    0.018494    0.018494    0.018357    0.018307    0.018307    0.018307    0.018307...
    0.018307    0.018307    0.018307    0.018307    0.018307    0.018307    0.018221    0.018221...
    0.018221    0.018221    0.018221    0.018221    0.018221    0.018221    0.018221    0.018221...
    0.018221    0.018221    0.018221    0.018221    0.017925    0.017925    0.017925    0.017925...
    0.017925    0.017925    0.017925    0.017925    0.017925    0.017925    0.017925    0.017925...
    0.017925    0.017925    0.017925    0.017925    0.017925    0.017925    0.017925    0.017925...
    0.017925    0.017925    0.017925    0.017925    0.017925    0.017925    0.017925    0.017925...
    0.017925    0.017925    0.017925    0.017925    0.017925    0.017925    0.017925    0.017925...
    0.017925    0.017925    0.017925    0.017925    0.017925    0.017925    0.017925    0.017925...
    0.017925    0.017925    0.017925    0.017925    0.017925    0.017925    0.017925    0.017907...
    0.017907    0.017907    0.017907    0.017907    0.017876    0.017876    0.017876    0.017876...
    0.017876    0.017876    0.017876    0.017876    0.017844    0.017844    0.017844    0.017844...
    0.017844    0.017844    0.017844    0.017844    0.017844    0.017844    0.017844    0.017844...
    0.017844    0.017844    0.017844    0.017844    0.017830    0.017830    0.017830    0.017830...
    0.017830    0.017830    0.017830    0.017830    0.017830    0.017830    0.017830    0.017830...
    0.017830    0.017830    0.017830    0.017695    0.017695    0.017695    0.017695    0.017695...
    0.017695    0.017695    0.017695    0.017695    0.017695    0.017695    0.017695    0.017695...
    0.017695    0.017695    0.017695    0.017695    0.017695    0.017695    0.017695    0.017695...
    0.017695    0.017695    0.017695    0.017695    0.017695    0.017695    0.017695    0.017695...
    0.017695    0.017695    0.017695    0.017695    0.017695    0.017695    0.017695    0.017695...
    0.017695    0.017544    0.017544    0.017544    0.017544    0.017544    0.017544    0.017544...
    0.017544    0.017544    0.017544    0.017544    0.017544    0.017544    0.017544    0.017544...
    0.017544    0.017544    0.017544    0.017544    0.017544    0.017446    0.017446    0.017446...
    0.017446    0.017446    0.017446    0.017446    0.017446    0.017446    0.017446    0.017436...
    0.017436    0.017436    0.017436    0.017436    0.017436    0.017436    0.017436    0.017436...
    0.017436    0.017436    0.017436    0.017436    0.017436    0.017436    0.017436    0.017436...
    0.017436    0.017436    0.017436    0.017436    0.017436    0.017436    0.017436    0.017436...
    0.017436    0.017436    0.017436    0.017436    0.017436    0.017436    0.017436    0.017436...
    0.017436    0.017436    0.017436    0.017436    0.017436    0.017436    0.017436    0.017436...
    0.017436    0.017436    0.017436    0.017436    0.017436    0.017436    0.017436    0.017436...
    0.017436    0.017436    0.017436    0.017436    0.017409    0.017409    0.017409    0.017409...
    0.017409    0.017409    0.017409    0.017409    0.017409    0.017409    0.017409    0.017409...
    0.017409    0.017409    0.017409    0.017409    0.017409    0.017399    0.017399    0.017399...
    0.017399    0.017399    0.017399    0.017399    0.017399    0.017399    0.017399    0.017399...
    0.017399    0.017399    0.017399    0.017399    0.017399    0.017399    0.017399    0.017399...
    0.017399    0.017399    0.017399    0.017399    0.017399    0.017399    0.017399    0.017399...
    0.017399    0.017399    0.017399    0.017399    0.017399    0.017399    0.017399    0.017399...
    0.017399    0.017308    0.017308    0.017308    0.017308    0.017308    0.017308    0.017308...
    0.017308    0.017308    0.017308    0.017308    0.017308    0.017308    0.017308    0.017308...
    0.017308    0.017308    0.017308    0.017308    0.017308    0.017308    0.017308    0.017308...
    0.017308    0.017308    0.017308    0.017308    0.017308    0.017308    0.017308    0.017308...
    0.017308    0.017283    0.017238    0.017238    0.017238    0.017238    0.017238    0.017238...
    0.017238    0.017238    0.017238    0.017238    0.017238    0.017238    0.017238    0.017238...
    0.017238    0.017238    0.017238    0.017238    0.017238    0.017238    0.017238    0.017238...
    0.017238    0.017238    0.017238    0.017238    0.017238    0.017238    0.017238    0.017238...
    0.017238    0.017238    0.017238    0.017238    0.017238    0.017238    0.017238    0.017238...
    0.017238    0.017238    0.017238    0.017238    0.017238    0.017238    0.017238    0.017238...
    0.017238    0.017238    0.017238    0.017238    0.017238    0.017238    0.017238    0.017238...
    0.017238    0.017232    0.017232    0.017188    0.017072    0.017072    0.017072    0.017072...
    0.017072    0.017072    0.017072    0.017072    0.017072    0.017072    0.017072    0.017072...
    0.017072    0.017072    0.017072    0.017072    0.017072    0.017072    0.017072    0.017072...
    0.017072    0.017072    0.017072    0.017072    0.017072    0.017072    0.017072    0.017072...
    0.017072    0.017072    0.017035    0.017035    0.017035    0.017035    0.017035    0.017035...
    0.017035    0.017035    0.017035    0.017035    0.017035    0.017035    0.017035    0.017035...
    0.017035    0.017035    0.017035    0.017035    0.017035    0.017035    0.017035    0.017035...
    0.017035    0.017035    0.017035    0.017035    0.017035    0.017035    0.017035    0.017035...
    0.017035    0.017035    0.017035    0.017035    0.017035    0.017035    0.017035    0.017027...
    0.017027    0.016027    0.016027    0.016027    0.016027    0.016027    0.016027    0.016027...
    0.016027    0.016027    0.016027    0.016027    0.016027    0.016027    0.016027    0.016027...
    0.016027    0.016992    0.016992    0.016992    0.016992    0.016992    0.016992    0.016992...
    0.016992    0.016992    0.016992    0.016992    0.016992    0.016992    0.016992    0.016992...
    0.016992    0.016992    0.016992    0.016992    0.016992    0.016992    0.016992    0.016992...
    0.016992    0.016992    0.016964    0.016958    0.016958    0.016958    0.016958    0.016958...
    0.016958    0.016958    0.016958    0.016958    0.016958    0.016958    0.016958    0.016958...
    0.016958    0.016958    0.016958    0.016958    0.016958    0.016958    0.016958    0.016958...
    0.016958    0.016958    0.016958    0.016958    0.016958    0.016958    0.016958    0.016958...
    0.016958    0.016958    0.016958    0.016958    0.016958    0.016958    0.016958    0.016958...
    0.016958    0.016958    0.016958    0.016958    0.016958    0.016958    0.016958    0.016958...
    0.016958    0.016941    0.016941    0.016934    0.016934    0.016934    0.016934    0.016934...
    0.016934    0.016934    0.016934    0.016934    0.016934    0.016934    0.016934    0.016934...
    0.016908    0.016908    0.016886    0.016886    0.016886    0.016886    0.016886    0.016886...
    0.016886    0.016886    0.016886    0.016886    0.016886    0.016886    0.016886    0.016886...
    0.016886    0.016886    0.016886    0.016886    0.016886    0.016886    0.016886    0.016886...
    0.016886    0.016886    0.016886    0.016886    0.016886    0.016886    0.016886    0.016886...
    0.016886    0.016886    0.016886    0.016886    0.016886    0.016840    0.016840    0.016840...
    0.016840    0.016840    0.016840    0.016840    0.016810    0.016810    0.016810    0.016810...
    0.016810    0.016810    0.016808    0.016808    0.016808    0.016808    0.016808    0.016786...
    0.016786    0.016786    0.016786    0.016728    0.016728    0.016728    0.016728    0.016728...
    0.016728    0.016728    0.016728    0.016714    0.016714    0.016714    0.016714    0.016714...
    0.016714    0.016714    0.016714    0.016714    0.016714    0.016714    0.016714    0.016714...
    0.016714    0.016714    0.016714    0.016714    0.016697    0.016697    0.016697    0.016697...
    0.016697    0.016697    0.016697    0.016697    0.016697    0.016697    0.016697    0.016696...
    0.016656    0.016656    0.016656    0.016656    0.016656    0.016640    0.016640    0.016639...
    0.016639    0.016639    0.016639    0.016639    0.016639    0.016639    0.016639    0.016639...
    0.016639    0.016639    0.016639    0.016639    0.016639    0.016639    0.016639    0.016639...
    0.016639    0.016639    0.016639    0.016639    0.016639    0.016639    0.016639    0.016639...
    0.016639    0.016639    0.016639    0.016639    0.016639    0.016639    0.016639    0.016639...
    0.016639    0.016639    0.016639    0.016639    0.016639    0.016639    0.016639    0.016639...
    0.016639    0.016639    0.016639    0.016639    0.016639    0.016639    0.016639    0.016639...
    0.016639    0.016639    0.016639    0.016639    0.016639    0.016639    0.016639    0.016639...
    0.016639    0.016639    0.016639    0.016639    0.016639    0.016639    0.016639    0.016639...
    0.016639    0.016639    0.016639    0.016639    0.016639    0.016639    0.016639    0.016639...
    0.016639    0.016639    0.016639    0.016639    0.016639    0.016639    0.016639    0.016639...
    0.016639    0.016639    0.016639    0.016639    0.016639    0.016639    0.016639    0.016639...
    0.016639    0.016639    0.016639    0.016639    0.016639    0.016639    0.016639    0.016639...
    0.016639    0.016574    0.016574    0.016574    0.016574    0.016574    0.016574    0.016574...
    0.016574    0.016557    0.016557    0.016557    0.016557    0.016557    0.016557    0.016557...
    0.016557    0.016557    0.016557    0.016557    0.016557    0.016557    0.016557    0.016557...
    0.016557    0.016557    0.016557    0.016557    0.016550    0.016550    0.016550    0.016550...
    0.016550    0.016550    0.016542    0.016542    0.016542    0.016542    0.016542    0.016542...
    0.016542    0.016542    0.016542    0.016542    0.016542    0.016542    0.016542    0.016542...
    0.016542    0.016542    0.016542    0.016542    0.016542    0.016542    0.016542    0.016525...
    0.016525    0.016525    0.016525    0.016487    0.016487    0.016487    0.016487    0.016487...
    0.016487    0.016487    0.016487    0.016487    0.016487    0.016487    0.016487    0.016487...
    0.016487    0.016487    0.016487    0.016487    0.016487    0.016487    0.016487    0.016487...
    0.016487    0.016487    0.016487    0.016476    0.016476    0.016476    0.016476    0.016439...
    0.016439    0.016439    0.016439    0.016439    0.016439    0.016439    0.016439    0.016439...
    0.016439    0.016401    0.016401    0.016401    0.016401    0.016401    0.016401    0.016401...
    0.016401    0.016401    0.016401    0.016401    0.016401    0.016401    0.016401    0.016401...
    0.016401    0.016401    0.016401    0.016401    0.016401    0.016401    0.016401    0.016401...
    0.016401    0.016401    0.016401    0.016401    0.016401    0.016401    0.016401    0.016401...
    0.016401    0.016401    0.016401    0.016401    0.016401    0.016401    0.016401    0.016401...
    0.016401    0.016401    0.016401    0.016401    0.016401    0.016401    0.016401    0.016401...
    0.016401    0.016401    0.016401    0.016400    0.016400    0.016400    0.016400    0.016400...
    0.016400    0.016400    0.016400    0.016400    0.016400    0.016400    0.016400    0.016400...
    0.016400    0.016400    0.016400    0.016400    0.016400    0.016400    0.016400    0.016400...
    0.016400    0.016400    0.016400    0.016400    0.016400    0.016400    0.016400    0.016400...
    0.016400    0.016400    0.016400    0.016400    0.016400    0.016400    0.016400    0.016400...
    0.016400    0.016400    0.016400    0.016400    0.016400    0.016400    0.016400    0.016400...
    0.016288    0.016288    0.016288    0.016288    0.016288    0.016288    0.016288    0.016288...
    0.016288    0.016288    0.016288    0.016288    0.016288    0.016288    0.016288    0.016288...
    0.016288    0.016288    0.016288    0.016288    0.016288    0.016288    0.016288    0.016288...
    0.016288    0.016288    0.016288    0.016288    0.016288    0.016288    0.016288    0.016288...
    0.016288    0.016288    0.016288    0.016288    0.016288    0.016288    0.016288    0.016288...
    0.016288    0.016288    0.016288    0.016288    0.016288    0.016288    0.016288    0.016288...
    0.016288    0.016230    0.016230    0.016230    0.016230    0.016230    0.016230    0.016230...
    0.016230    0.016230    0.016230    0.016230    0.016230    0.016230    0.016230    0.016230...
    0.016230    0.016230    0.016200    0.016200    0.016200    0.016200    0.016200    0.016200...
    0.016200    0.016200    0.016200    0.016200    0.016200    0.016200    0.016200    0.016200...
    0.016200    0.016200    0.016200    0.016200    0.016200    0.016200    0.016200    0.016200...
    0.016154    0.016127    0.016127    0.016127    0.016127    0.016127    0.016127    0.016127...
    0.016127    0.016127    0.016127    0.016127    0.016127    0.016127    0.016127    0.016118...
    0.016118    0.016118    0.015907    0.015907    0.015907    0.015907    0.015907    0.015907...
    0.015907    0.015907    0.015907    0.015907    0.015907    0.015907    0.015907    0.015907...
    0.015907    0.015907    0.015907    0.015907    0.015907    0.015907    0.015907    0.015907...
    0.015907    0.015907    0.015907    0.015907    0.015907    0.015907    0.015907    0.015907...
    0.015907    0.015907    0.015907    0.015907    0.015907    0.015907    0.015907    0.015907...
    0.015907    0.015907    0.015907    0.015907    0.015907    0.015907    0.015868    0.015868...
    0.015868    0.015868    0.015868    0.015868    0.015868    0.015868    0.015868    0.015868...
    0.015868    0.015868    0.015868    0.015868    0.015868    0.015868    0.015868    0.015868...
    0.015868    0.015868    0.015868    0.015868    0.015858    0.015858    0.015858    0.015858...
    0.015858    0.015858    0.015858    0.015858    0.015790    0.015790    0.015790    0.015790...
    0.015790    0.015790    0.015790    0.015790    0.015790    0.015790    0.015751    0.015751...
    0.015751    0.015751    0.015751    0.015751    0.015751    0.015751    0.015751    0.015751...
    0.015751    0.015751    0.015751    0.015751    0.015751    0.015751    0.015745    0.015745...
    0.015745    0.015745    0.015745    0.015745    0.015745    0.015745    0.015743    0.015743...
    0.015743    0.015743    0.015743    0.015743    0.015743    0.015743    0.015743    0.015743...
    0.015743    0.015743    0.015743    0.015743    0.015743    0.015743    0.015743    0.015743...
    0.015743    0.015743    0.015743    0.015743    0.015743    0.015743    0.015692    0.015692...
    0.015692    0.015692    0.015692    0.015692    0.015692    0.015692    0.015692    0.015692...
    0.015692    0.015692    0.015692    0.015692    0.015692    0.015692    0.015692    0.015692...
    0.015692    0.015692    0.015692    0.015692    0.015692    0.015692    0.015692    0.015692...
    0.015692    0.015692    0.015692    0.015692    0.015692    0.015692    0.015692    0.015692...
    0.015692    0.015692    0.015692    0.015692    0.015692    0.015692    0.015692    0.015692...
    0.015677    0.015677    0.015677    0.015675    0.015675    0.015675    0.015675    0.015675...
    0.015675    0.015675    0.015675    0.015675    0.015675    0.015675    0.015675    0.015675...
    0.015675    0.015675    0.015675    0.015675    0.015675    0.015675    0.015675    0.015675...
    0.015675    0.015675    0.015675    0.015675    0.015675    0.015675    0.015675    0.015675...
    0.015675    0.015675    0.015675    0.015675    0.015675    0.015675    0.015675    0.015675...
    0.015675    0.015675    0.015675    0.015675    0.015675    0.015675    0.015675    0.015675...
    0.015675    0.015675    0.015675    0.015675    0.015675    0.015675    0.015675    0.015675...
    0.015675    0.015675    0.015674    0.015674    0.015674    0.015674    0.015674    0.015674...
    0.015674    0.015674    0.015674    0.015674    0.015674    0.015674    0.015674    0.015674...
    0.015674    0.015674    0.015674    0.015674    0.015674    0.015674    0.015674    0.015674...
    0.015674    0.015674    0.015674    0.015674    0.015674    0.015674    0.015674    0.015674...
    0.015674    0.015674    0.015674    0.015674    0.015674    0.015674    0.015674    0.015674...
    0.015674    0.015674    0.015674    0.015674    0.015674    0.015674    0.015674    0.015674...
    0.015674    0.015674    0.015674    0.015674    0.015674    0.015674    0.015674    0.015674...
    0.015674    0.015674    0.015674    0.015674    0.015674    0.015674    0.015647    0.015641...
    0.015641    0.015641    0.015641    0.015641    0.015641    0.015641    0.015641    0.015641...
    0.015641    0.015641    0.015641    0.015641    0.015641    0.015641    0.015641    0.015641...
    0.015641    0.015641    0.015641    0.015641    0.015641    0.015641    0.015641    0.015641...
    0.015641    0.015641    0.015641    0.015641    0.015641    0.015641    0.015641    0.015641...
    0.015641    0.015641    0.015641    0.015641    0.015641    0.015641    0.015641    0.015641...
    0.015641    0.015641    0.015641    0.015641    0.015641    0.015637    0.015637    0.015637...
    0.015637    0.015637    0.015623    0.015623    0.015623    0.015623    0.015623    0.015623...
    0.015623    0.015623    0.015623    0.015623    0.015623    0.015623    0.015623    0.015623...
    0.015623    0.015623    0.015623    0.015623    0.015623    0.015623    0.015623    0.015623...
    0.015623    0.015623    0.015623    0.015623    0.015623    0.015623    0.015623    0.015623...
    0.015623    0.015623    0.015623    0.015623    0.015623    0.015623    0.015623    0.015623...
    0.015623    0.015623    0.015623    0.015623    0.015623    0.015623    0.015623    0.015605...
    0.015605    0.015605    0.015605    0.015605    0.015605    0.015605    0.015605    0.015605...
    0.015605    0.015605    0.015605    0.015605    0.015605    0.015605    0.015605    0.015605...
    0.015605    0.015605    0.015605    0.015605    0.015605    0.015605    0.015605    0.015605...
    0.015605    0.015605    0.015605    0.015605    0.015605    0.015605    0.015605    0.015605...
    0.015605    0.015605    0.015605    0.015605    0.015605    0.015589    0.015589    0.015589...
    0.015589    0.015589    0.015589    0.015589    0.015589    0.015589    0.015589    0.015579...
    0.015579    0.015579    0.015579    0.015579    0.015579    0.015579    0.015579    0.015579...
    0.015579    0.015579    0.015579    0.015579    0.015579    0.015579    0.015579    0.015579...
    0.015579    0.015579    0.015579    0.015579    0.015579    0.015579    0.015579    0.015579...
    0.015579    0.015579    0.015579    0.015579    0.015579    0.015579    0.015579    0.015579...
    0.015579    0.015579    0.015579    0.015579    0.015579    0.015579    0.015579    0.015579...
    0.015557    0.015557    0.015557    0.015557    0.015557    0.015557    0.015557    0.015557...
    0.015557    0.015557    0.015557    0.015453    0.015453    0.015453    0.015453    0.015453...
    0.015453    0.015453    0.015453    0.015453    0.015453    0.015453    0.015453    0.015453...
    0.015453    0.015453    0.015453    0.015453    0.015453    0.015453    0.015453    0.015453...
    0.015453    0.015453    0.015453    0.015453    0.015453    0.015453    0.015453    0.015453...
    0.015453    0.015453    0.015453    0.015453    0.015453    0.015453    0.015441    0.015441...
    0.015441    0.015441    0.015441    0.015441    0.015441    0.015441    0.015441    0.015441...
    0.015441    0.015441    0.015441    0.015441    0.015441    0.015441    0.015441    0.015441...
    0.015441    0.015441    0.015441    0.015441    0.015441    0.015441    0.015441    0.015441...
    0.015441    0.015441    0.015441    0.015441    0.015441    0.015441    0.015441    0.015441...
    0.015441    0.015441    0.015441    0.015441    0.015441    0.015441    0.015441    0.015441...
    0.015441    0.015441    0.015441    0.015441    0.015441    0.015441    0.015441    0.015441...
    0.015441    0.015441    0.015441    0.015441    0.015441    0.015441    0.015441    0.015441...
    0.015441    0.015441    0.015441    0.015441    0.015441    0.015441    0.015441    0.015441...
    0.015441    0.015441    0.015441    0.015441    0.015441    0.015441    0.015441    0.015441...
    0.015441    0.015441    0.015441    0.015426    0.015412    0.015412    0.015412    0.015412...
    0.015412    0.015412    0.015412    0.015412    0.015412    0.015412    0.015412    0.015412...
    0.015412    0.015412    0.015412    0.015412    0.015412    0.015412    0.015412    0.015412...
    0.015412    0.015412    0.015412    0.015412    0.015412    0.015412    0.015412    0.015412...
    0.015412    0.015412    0.015412    0.015412    0.015412    0.015412    0.015412    0.015412...
    0.015412    0.015412    0.015412    0.015412    0.015412    0.015412    0.015412    0.015412...
    0.015409    0.015409    0.015409    0.015409    0.015348    0.015348    0.015348    0.015348...
    0.015348    0.015348    0.015348    0.015348    0.015348    0.015348    0.015348    0.015348...
    0.015348    0.015348    0.015348    0.015348    0.015348    0.015348    0.015348    0.015348...
    0.015348    0.015348    0.015348    0.015348    0.015348    0.015348    0.015348    0.015348...
    0.015348    0.015348    0.015348    0.015348    0.015348    0.015348    0.015348    0.015348...
    0.015348    0.015348    0.015348    0.015348    0.015348    0.015348    0.015348    0.015348...
    0.015348    0.015348    0.015348    0.015348    0.015348    0.015348    0.015348    0.015348...
    0.015348    0.015348    0.015348    0.015348    0.015348    0.015348    0.015348    0.015348...
    0.015348    0.015348    0.015348    0.015348    0.015348    0.015247    0.015247    0.015247...
    0.015247    0.015247    0.015247    0.015247    0.015247    0.015247    0.015247    0.015247...
    0.015247    0.015247    0.015247    0.015247    0.015247    0.015247    0.015187    0.015187...
    0.015187    0.015187    0.015187    0.015187    0.015187    0.015187    0.015187    0.015187...
    0.015187    0.015187    0.015187    0.015187    0.015187    0.015187    0.015187    0.015187...
    0.015187    0.015187    0.015187    0.015187    0.015187    0.015187    0.015187    0.015187...
    0.015187    0.015187    0.015187    0.015187    0.015187    0.015187    0.015187    0.015187...
    0.015187    0.015187    0.015187    0.015187    0.015187    0.015187    0.015187    0.015187...
    0.015187    0.015187    0.015187    0.015187    0.015187    0.015187    0.015187    0.015187...
    0.015187    0.015187    0.015187    0.015187    0.015187    0.015187    0.015187    0.015187...
    0.015187    0.015187    0.015187    0.015187    0.015187    0.015187    0.015187    0.015187...
    0.015187    0.015187    0.015187    0.015187    0.015187    0.015187    0.015187    0.015187...
    0.015187    0.015187    0.015187    0.015187    0.015187    0.015187    0.015187    0.015187...
    0.015187    0.015187    0.015187    0.015187    0.015187    0.015187    0.015187    0.015187...
    0.015187    0.015187    0.015187    0.015187    0.015187    0.015187    0.015187    0.015187...
    0.015187    0.015187    0.015187    0.015187    0.015179    0.015179    0.015179    0.015179...
    0.015179    0.015179    0.015179    0.015179    0.015179    0.015179    0.015179    0.015179...
    0.015179    0.015179    0.015179    0.015179    0.015179    0.015179    0.015179    0.015179...
    0.015179    0.015179    0.015179    0.015166    0.015166    0.015166    0.015166    0.015166...
    0.015166    0.015166    0.015166    0.015166    0.015166    0.015166    0.015166    0.015166...
    0.015166    0.015166    0.015166    0.015166    0.015166    0.015166    0.015166    0.015166...
    0.015166    0.015166    0.015166    0.015166    0.015166    0.015166    0.015166    0.015166...
    0.015166    0.015166    0.015166    0.015166    0.015166    0.015165    0.015165    0.015165...
    0.015165    0.015165    0.015165    0.015165    0.015165    0.015165    0.015165    0.015165...
    0.015165    0.015165    0.015165    0.015165    0.015165    0.015165    0.015165    0.015165...
    0.015165    0.015165    0.015165    0.015165    0.015165    0.015165    0.015165    0.015165...
    0.015165    0.015165    0.015165    0.015165    0.015165    0.015165    0.015165    0.015165...
    0.015165    0.015165    0.015165    0.015165    0.015165    0.015165    0.015165    0.015165...
    0.015165    0.015165    0.015165    0.015165    0.015165    0.015120    0.015120    0.015120...
    0.015120    0.015120    0.015120    0.015120    0.015120    0.015120    0.015120    0.015120...
    0.015120    0.015120    0.015120    0.015120    0.015120    0.015120    0.015120    0.015120...
    0.015120    0.015120    0.015120    0.015120    0.015120    0.015120    0.015120    0.015120...
    0.015120    0.015120    0.015120    0.015120    0.015120    0.015120    0.015120    0.015120...
    0.015120    0.015120    0.015120    0.015120    0.015120    0.015120    0.015120    0.015120...
    0.015120    0.015120    0.015120    0.015120    0.015120    0.015120    0.015120    0.015120...
    0.015120    0.015120    0.015120    0.015120    0.015120    0.015120    0.015120    0.015120...
    0.015120    0.015120    0.015120    0.015120    0.015120    0.015120    0.015120    0.015120...
    0.015120    0.015120    0.015120    0.015120    0.015120    0.015120    0.015120    0.015120...
    0.015120    0.015120    0.015120    0.015120    0.015120    0.015120    0.015120    0.015120...
    0.015120    0.015120    0.015120    0.015120    0.015120    0.015120    0.015120    0.015120...
    0.015120    0.015120    0.015120    0.015120    0.015120    0.015120    0.015120    0.015120...
    0.015120    0.015120    0.015112    0.015112    0.015112    0.015112    0.015112    0.015112...
    0.015112    0.015112    0.015112    0.015112    0.015112    0.015112    0.015112    0.015112...
    0.015112    0.015112    0.015112    0.015112    0.015112    0.015112    0.015112    0.015112...
    0.015112    0.015112    0.015112    0.015112    0.015112    0.015112    0.015112    0.015112...
    0.015105    0.015105    0.015105    0.015105    0.015105    0.015105    0.015105    0.015105...
    0.015105    0.015105    0.015105    0.015105    0.015105    0.015105    0.015105    0.015105...
    0.015105    0.015105    0.015105    0.015105    0.015100    0.015100    0.015100    0.015100...
    0.015075    0.015075    0.015075    0.015075    0.015075    0.015075    0.015075    0.015075...
    0.015075    0.015063    0.015063    0.015063    0.015063    0.015063    0.015063    0.015063...
    0.015063    0.015063    0.015063    0.015027    0.015027    0.015027    0.015027    0.015027...
    0.015027    0.015027    0.015027    0.015027    0.015027    0.015027    0.015027    0.015027...
    0.015027    0.015027    0.015027    0.015027    0.015027    0.015027    0.015027    0.015027...
    0.015027    0.015027    0.015027    0.015027    0.015027    0.015027    0.015027    0.015027...
    0.015027    0.015027    0.015027    0.015027    0.015027    0.015027    0.015027    0.015027...
    0.015027    0.015027    0.015027    0.015027    0.015027    0.015027    0.015027    0.015027...
    0.015027    0.015027    0.015027    0.015027    0.015027    0.015027    0.015027    0.015027...
    0.015027    0.015027    0.015027    0.015027    0.015027    0.015027    0.015027    0.015027...
    0.015027    0.015027    0.015027    0.015027    0.015027    0.015027    0.015027    0.015027...
    0.015027    0.015027    0.015027    0.015027    0.015027    0.015027    0.015027    0.015027...
    0.015027    0.015027    0.015027    0.015027    0.015027    0.015027    0.015027    0.015027...
    0.015027    0.015027    0.015027    0.015027    0.015027    0.015027    0.015027    0.015027...
    0.015027    0.015027    0.015027    0.015027    0.015027    0.015027    0.015027    0.015027...
    0.015027    0.015027    0.015027    0.015027    0.015027    0.015027    0.015027    0.015027...
    0.015027    0.015027    0.015027    0.015027    0.015027    0.015027    0.015027    0.015027...
    0.015027    0.015027    0.015027    0.015027    0.015027    0.015027    0.015027    0.015027...
    0.015027    0.015027    0.015027    0.015027    0.015027    0.015027    0.015027    0.015027...
    0.015027    0.015027    0.015027    0.015027    0.015027    0.015027    0.015027    0.015027...
    0.015027    0.015027    0.015027    0.015027    0.015027    0.015027    0.015027    0.015027...
    0.015027    0.015027    0.015027    0.015027    0.015027    0.015027    0.015027    0.015027...
    0.015027    0.015027    0.015027    0.015027    0.015027    0.015027    0.015027    0.015027...
    0.015027    0.015027    0.015027    0.015027    0.015027    0.015027    0.015027    0.015027...
    0.015027    0.015027    0.015027    0.015027    0.015027    0.015027    0.015027    0.015027...
    0.015027    0.015027    0.015027    0.015027    0.015027    0.015027    0.015027    0.015027...
    0.015027    0.015027    0.015027    0.015027    0.015027    0.015027    0.015027    0.015027...
    0.015027    0.015027    0.015027    0.015027    0.015027    0.015027    0.015027    0.015027...
    0.015027    0.015027    0.015027    0.015027    0.015027    0.015027    0.015027    0.015027...
    0.015027    0.015027    0.015027    0.015027    0.015027    0.015027    0.015027    0.015027...
    0.015027    0.015027    0.015027    0.015027    0.015027    0.015027    0.015027    0.015027...
    0.015027    0.015026    0.015026    0.015026    0.015026    0.015026    0.015026    0.015026...
    0.015026    0.015026    0.015026    0.015026    0.015026    0.015026    0.015026    0.015026...
    0.015026    0.015026    0.015026    0.015026    0.015026    0.015026    0.015026    0.015026...
    0.015026    0.015026    0.015026    0.015026    0.015026    0.015026    0.015026    0.015026...
    0.015026    0.015026    0.015026    0.015026    0.015026    0.015026    0.015026    0.015026...
    0.015026    0.015026    0.015026    0.015026    0.015026    0.015026    0.015026    0.015026...
    0.015026    0.015026    0.015026    0.015026    0.015026    0.015026    0.015026    0.015026...
    0.015026    0.015026    0.015026    0.015026    0.015026    0.015026    0.015026    0.015026...
    0.015026    0.015026    0.015026    0.015026    0.015026    0.015026    0.015026    0.015026...
    0.015026    0.015026    0.015026    0.015026    0.015026    0.015026    0.015026    0.015026...
    0.015026    0.015026    0.015026    0.015026    0.015026    0.015026    0.015026    0.015026...
    0.015026    0.015026    0.015026    0.015026    0.015026    0.015026    0.015026    0.015026...
    0.015026    0.015026    0.015026    0.015026    0.015026    0.015026    0.015026    0.015026...
    0.015026    0.015026    0.015026    0.015026    0.015026    0.015026    0.015026    0.015026...
    0.015026    0.015026    0.015026    0.015026    0.015026    0.015026    0.015026    0.014972...
    0.014972    0.014972    0.014972    0.014972    0.014972    0.014972    0.014972    0.014972...
    0.014972    0.014972    0.014972    0.014972    0.014972    0.014972    0.014972    0.014972...
    0.014972    0.014972    0.014972    0.014972    0.014972    0.014972    0.014972    0.014972...
    0.014972    0.014972    0.014972    0.014972    0.014972    0.014972    0.014972    0.014972...
    0.014972    0.014972    0.014972    0.014972    0.014972    0.014972    0.014972    0.014972...
    0.014972    0.014972    0.014950    0.014950    0.014950    0.014950    0.014950    0.014950...
    0.014950    0.014950    0.014950    0.014950    0.014950    0.014950    0.014950    0.014950...
    0.014950    0.014950    0.014950    0.014950    0.014950    0.014950    0.014950    0.014950...
    0.014950    0.014950    0.014950    0.014950    0.014950    0.014950    0.014950    0.014950...
    0.014950    0.014950    0.014950    0.014950    0.014950    0.014950    0.014950    0.014950...
    0.014950    0.014950    0.014950    0.014950    0.014950    0.014950    0.014950    0.014950...
    0.014950    0.014950    0.014950    0.014950    0.014950    0.014950    0.014950    0.014950...
    0.014950    0.014950    0.014950    0.014950    0.014950    0.014950    0.014950    0.014950...
    0.014950    0.014950    0.014950    0.014950    0.014950    0.014950    0.014950    0.014950...
    0.014943    0.014943    0.014943    0.014943    0.014943    0.014943    0.014943    0.014943...
    0.014943    0.014890    0.014890    0.014876    0.014876    0.014876    0.014876    0.014876...
    0.014876    0.014876    0.014876    0.014876    0.014876    0.014876    0.014876    0.014876...
    0.014876    0.014876    0.014876    0.014876    0.014876    0.014876    0.014876    0.014876...
    0.014876    0.014876    0.014876    0.014876    0.014876    0.014876    0.014876    0.014876...
    0.014876    0.014876    0.014876    0.014876    0.014876    0.014876    0.014876    0.014876...
    0.014876    0.014876    0.014876    0.014876    0.014876    0.014876    0.014876    0.014876...
    0.014876    0.014876    0.014876    0.014876    0.014876    0.014876    0.014876    0.014876...
    0.014876    0.014876    0.014876    0.014876    0.014876    0.014876    0.014876    0.014876...
    0.014876    0.014864    0.014864    0.014864    0.014864    0.014864    0.014864    0.014864...
    0.014864    0.014864    0.014864    0.014864    0.014864    0.014864    0.014864    0.014864...
    0.014864    0.014864    0.014864    0.014864    0.014864    0.014864    0.014864    0.014864...
    0.014864    0.014864    0.014864    0.014864    0.014864    0.014864    0.014864    0.014825...
    0.014825    0.014825    0.014825    0.014825    0.014825    0.014825    0.014825    0.014825...
    0.014753    0.014753    0.014753    0.014753    0.014753    0.014753    0.014753    0.014753...
    0.014753    0.014753    0.014753    0.014753    0.014753    0.014753    0.014753    0.014753...
    0.014753    0.014753    0.014753    0.014753    0.014753    0.014753    0.014753    0.014753...
    0.014753    0.014753    0.014753    0.014753    0.014753    0.014753    0.014753    0.014753...
    0.014753    0.014753    0.014753    0.014753    0.014753    0.014753    0.014753    0.014753...
    0.014753    0.014753    0.014753    0.014753    0.014753    0.014753    0.014753    0.014753...
    0.014753    0.014753    0.014753    0.014753    0.014753    0.014753    0.014753    0.014753...
    0.014753    0.014753    0.014753    0.014747    0.014747    0.014747    0.014747    0.014747...
    0.014747    0.014747    0.014747    0.014747    0.014747    0.014747    0.014747    0.014747...
    0.014747    0.014747    0.014747    0.014747    0.014747    0.014747    0.014747    0.014747...
    0.014747    0.014747    0.014747    0.014747    0.014747    0.014747    0.014747    0.014747...
    0.014747    0.014747    0.014747    0.014747    0.014747    0.014747    0.014735    0.014735...
    0.014735    0.014735    0.014735    0.014735    0.014735    0.014735    0.014735    0.014735...
    0.014735    0.014735    0.014735    0.014735    0.014735    0.014735    0.014735    0.014717...
    0.014717    0.014717    0.014717    0.014717    0.014717    0.014717    0.014717    0.014717...
    0.014717    0.014717    0.014717    0.014717    0.014717    0.014717    0.014717    0.014717...
    0.014717    0.014717    0.014717    0.014717    0.014717    0.014717    0.014717    0.014717...
    0.014717    0.014717    0.014717    0.014717    0.014717    0.014717    0.014717    0.014717...
    0.014717    0.014717    0.014717    0.014717    0.014717    0.014717    0.014717    0.014717...
    0.014717    0.014717    0.014717    0.014717    0.014717    0.014717    0.014717    0.014717...
    0.014717    0.014717    0.014717    0.014717    0.014717    0.014717    0.014717    0.014717...
    0.014717    0.014717    0.014717    0.014717    0.014717    0.014717    0.014717    0.014717...
    0.014717    0.014717    0.014717    0.014717    0.014717    0.014717    0.014717    0.014717...
    0.014717    0.014717    0.014717    0.014717    0.014717    0.014717    0.014717    0.014717...
    0.014717    0.014717    0.014717    0.014717    0.014717    0.014717    0.014717    0.014717...
    0.014717    0.014717    0.014717    0.014717    0.014717    0.014717    0.014717    0.014717...
    0.014717    0.014717    0.014717    0.014717    0.014717    0.014717    0.014717    0.014717...
    0.014717    0.014717    0.014717    0.014717    0.014717    0.014717    0.014717    0.014717...
    0.014717    0.014717    0.014717    0.014717    0.014717    0.014717    0.014717    0.014717...
    0.014717    0.014717    0.014717    0.014717    0.014717    0.014717    0.014717    0.014717...
    0.014717    0.014717    0.014717    0.014717    0.014717    0.014717    0.014717    0.014717...
    0.014717    0.014717    0.014717    0.014717    0.014717    0.014717    0.014717    0.014717...
    0.014700    0.014700    0.014700    0.014700    0.014700    0.014700    0.014700    0.014700...
    0.014700    0.014700    0.014700    0.014700    0.014687    0.014674    0.014674    0.014674...
    0.014674    0.014674    0.014674    0.014674    0.014674    0.014674    0.014674    0.014674...
    0.014674    0.014674    0.014674    0.014674    0.014656    0.014656    0.014656    0.014656...
    0.014656    0.014656    0.014656    0.014656    0.014656    0.014656    0.014656    0.014656...
    0.014656    0.014656    0.014656    0.014631    0.014631    0.014631    0.014631    0.014631...
    0.014631    0.014631    0.014631    0.014631    0.014631    0.014631    0.014631    0.014631...
    0.014631    0.014631    0.014631    0.014631    0.014631    0.014631    0.014631    0.014631...
    0.014631    0.014631    0.014631    0.014631    0.014631    0.014631    0.014631    0.014631...
    0.014631    0.014631    0.014631    0.014631    0.014631    0.014631    0.014631    0.014631...
    0.014631    0.014631    0.014631    0.014631    0.014631    0.014631    0.014631    0.014631...
    0.014631    0.014631    0.014631    0.014631    0.014631    0.014631    0.014631    0.014621...
    0.014621    0.014621    0.014621    0.014590    0.014590    0.014590    0.014590    0.014590...
    0.014590    0.014590    0.014590    0.014590    0.014590    0.014590    0.014590    0.014590...
    0.014590    0.014590    0.014573    0.014573    0.014573    0.014573    0.014573    0.014573...
    0.014573    0.014573    0.014553    0.014553    0.014548    0.014548    0.014548    0.014548...
    0.014548    0.014548    0.014548    0.014548    0.014548    0.014548    0.014548    0.014548...
    0.014548    0.014548    0.014548    0.014548    0.014548    0.014548    0.014548    0.014548...
    0.014548    0.014548    0.014548    0.014548    0.014548    0.014548    0.014548    0.014548...
    0.014548    0.014548    0.014548    0.014548    0.014548    0.014548    0.014548    0.014548...
    0.014548    0.014548    0.014548    0.014548    0.014548    0.014548    0.014534    0.014534...
    0.014534    0.014534    0.014534    0.014534    0.014534    0.014534    0.014534    0.014534...
    0.014534    0.014534    0.014534    0.014534    0.014534    0.014534    0.014534    0.014534...
    0.014534    0.014534    0.014534    0.014534    0.014534    0.014534    0.014534    0.014534...
    0.014534    0.014534    0.014534    0.014534    0.014534    0.014534    0.014534    0.014534...
    0.014526    0.014526    0.014526    0.014526    0.014526    0.014526    0.014526    0.014526...
    0.014526    0.014526    0.014526    0.014526    0.014526    0.014526    0.014457    0.014457...
    0.014457    0.014457    0.014457    0.014457    0.014457    0.014457    0.014457    0.014457...
    0.014457    0.014457    0.014457    0.014457    0.014457    0.014457    0.014457    0.014457...
    0.014457    0.014457    0.014457    0.014457    0.014457    0.014457    0.014457    0.014457...
    0.014457    0.014457    0.014457    0.014457    0.014457    0.014457    0.014457    0.014457...
    0.014457    0.014457    0.014457    0.014457    0.014457    0.014457    0.014457    0.014457...
    0.014457    0.014457    0.014457    0.014457    0.014457    0.014457    0.014457    0.014457...
    0.014457    0.014457    0.014457    0.014457    0.014457    0.014457    0.014457    0.014457...
    0.014457    0.014457    0.014457    0.014457    0.014457    0.014457    0.014457    0.014457...
    0.014457    0.014457    0.014457    0.014457    0.014457    0.014457    0.014457    0.014457...
    0.014457    0.014457    0.014457    0.014457    0.014457    0.014457    0.014457    0.014457...
    0.014457    0.014457    0.014457    0.014457    0.014457    0.014457    0.014457    0.014457...
    0.014457    0.014457    0.014457    0.014457    0.014457    0.014457    0.014457    0.014457...
    0.014457    0.014457    0.014457    0.014457    0.014457    0.014457    0.014457    0.014457...
    0.014457    0.014457    0.014452    0.014452    0.014452    0.014452    0.014452    0.014414...
    0.014414    0.014414    0.014414    0.014414    0.014414    0.014414    0.014414    0.014414...
    0.014414    0.014414    0.014414    0.014414    0.014414    0.014414    0.014414    0.014414...
    0.014414    0.014414    0.014414    0.014414    0.014414    0.014414    0.014414    0.014414...
    0.014414    0.014414    0.014414    0.014414    0.014414    0.014414    0.014414    0.014414...
    0.014414    0.014414    0.014414    0.014414    0.014414    0.014414    0.014414    0.014414...
    0.014414    0.014414    0.014414    0.014414    0.014414    0.014414    0.014414    0.014414...
    0.014414    0.014414    0.014414    0.014414    0.014414    0.014414    0.014414    0.014414...
    0.014414    0.014414    0.014414    0.014414    0.014414    0.014414    0.014414    0.014414...
    0.014414    0.014414    0.014414    0.014414    0.014414    0.014414    0.014414    0.014414...
    0.014414    0.014414    0.014414    0.014414    0.014414    0.014414    0.014414    0.014414...
    0.014414    0.014414    0.014414    0.014414    0.014414    0.014414    0.014414    0.014414...
    0.014414    0.014414    0.014414    0.014414    0.014414    0.014414    0.014414    0.014414...
    0.014414    0.014414    0.014414    0.014414    0.014414    0.014414    0.014414    0.014414...
    0.014414    0.014414    0.014414    0.014414    0.014414    0.014414    0.014414    0.014414...
    0.014414    0.014414    0.014414    0.014414    0.014414    0.014414    0.014414    0.014414...
    0.014414    0.014414    0.014414    0.014414    0.014414    0.014414    0.014414    0.014414...
    0.014414    0.014414    0.014414    0.014414    0.014414    0.014414    0.014414    0.014414...
    0.014414    0.014414    0.014414    0.014414    0.014414    0.014414    0.014414    0.014414...
    0.014414    0.014414    0.014414    0.014414    0.014414    0.014414    0.014414    0.014414...
    0.014414    0.014414    0.014414    0.014414    0.014414    0.014404    0.014404    0.014404...
    0.014404    0.014404    0.014404    0.014404    0.014404    0.014404    0.014404    0.014404...
    0.014404    0.014404    0.014404    0.014404    0.014404    0.014404    0.014404    0.014368...
    0.014368    0.014368    0.014368    0.014368    0.014368    0.014368    0.014368    0.014368...
    0.014368    0.014368    0.014368    0.014368    0.014368    0.014368    0.014368    0.014368...
    0.014368    0.014368    0.014368    0.014368    0.014368    0.014368    0.014368    0.014368...
    0.014368    0.014368    0.014368    0.014368    0.014368    0.014368    0.014368    0.014361...
    0.014361    0.014361    0.014361    0.014361    0.014361    0.014361    0.014361    0.014361...
    0.014361    0.014361    0.014361    0.014361    0.014361    0.014361    0.014361    0.014361...
    0.014361    0.014361    0.014361    0.014361    0.014361    0.014361    0.014361    0.014361...
    0.014361    0.014361    0.014361    0.014361    0.014361    0.014361    0.014361    0.014361...
    0.014352    0.014352    0.014352    0.014352    0.014352    0.014352    0.014352    0.014352...
    0.014352    0.014352    0.014352    0.014352    0.014352    0.014352    0.014352    0.014352...
    0.014352    0.014352    0.014352    0.014352    0.014352    0.014352    0.014352    0.014352...
    0.014352    0.014352    0.014352    0.014352    0.014352    0.014352    0.014352    0.014352...
    0.014352    0.014352    0.014352    0.014352    0.014352    0.014352    0.014352    0.014352...
    0.014352    0.014352    0.014352    0.014352    0.014352    0.014352    0.014352    0.014352...
    0.014352    0.014352    0.014352    0.014352    0.014352    0.014352    0.014352    0.014352...
    0.014352    0.014352    0.014352    0.014352    0.014352    0.014352    0.014352    0.014352...
    0.014352    0.014352    0.014352    0.014352    0.014352    0.014352    0.014352    0.014352...
    0.014352    0.014352    0.014352    0.014352    0.014352    0.014352    0.014352    0.014352...
    0.014352    0.014352    0.014352    0.014352    0.014352    0.014352    0.014352    0.014352...
    0.014352    0.014352    0.014352    0.014352    0.014352    0.014352    0.014352    0.014352...
    0.014352    0.014352    0.014352    0.014352    0.014352    0.014352    0.014352    0.014352...
    0.014352    0.014352    0.014352    0.014352    0.014352    0.014352    0.014352    0.014352...
    0.014352    0.014352    0.014352    0.014352    0.014352    0.014352    0.014352    0.014352...
    0.014352    0.014352    0.014352    0.014352    0.014352    0.014352    0.014352    0.014352...
    0.014352    0.014352    0.014352    0.014352    0.014352    0.014352    0.014352    0.014352...
    0.014352    0.014352    0.014352    0.014352    0.014352    0.014352    0.014352    0.014352...
    0.014352    0.014352    0.014352    0.014352    0.014352    0.014352    0.014352    0.014350...
    0.014350    0.014350    0.014350    0.014350    0.014350    0.014350    0.014350    0.014350...
    0.014350    0.014350    0.014350    0.014350    0.014350    0.014350    0.014350    0.014350...
    0.014350    0.014350    0.014350    0.014350    0.014350    0.014350    0.014350    0.014350...
    0.014350    0.014348    0.014348    0.014348    0.014348    0.014348    0.014348    0.014348...
    0.014348    0.014348    0.014329    0.014329    0.014329    0.014329    0.014329    0.014329...
    0.014329    0.014329    0.014329    0.014329    0.014329    0.014329    0.014329    0.014329...
    0.014329    0.014329    0.014329    0.014329    0.014329    0.014329    0.014329    0.014329...
    0.014329    0.014329    0.014329    0.014329    0.014329    0.014329    0.014329    0.014329...
    0.014329    0.014329    0.014329    0.014329    0.014329    0.014329    0.014329    0.014329...
    0.014329    0.014329    0.014329    0.014329    0.014329    0.014329    0.014329    0.014329...
    0.014329    0.014329    0.014329    0.014329    0.014329    0.014298    0.014298    0.014298...
    0.014298    0.014298    0.014298    0.014298    0.014298    0.014298    0.014298    0.014298...
    0.014298    0.014298    0.014298    0.014298    0.014298    0.014298    0.014298    0.014298...
    0.014298    0.014298    0.014298    0.014298    0.014298    0.014298    0.014298    0.014298...
    0.014298    0.014298    0.014298    0.014298    0.014298    0.014298    0.014298    0.014298...
    0.014298    0.014298    0.014298    0.014298    0.014298    0.014298    0.014298    0.014298...
    0.014298    0.014298    0.014298    0.014298    0.014287    0.014287    0.014287    0.014287...
    0.014287    0.014287    0.014287    0.014287    0.014287    0.014287    0.014287    0.014287...
    0.014287    0.014287    0.014287    0.014287    0.014287    0.014287    0.014287    0.014287...
    0.014287    0.014287    0.014287    0.014287    0.014287    0.014287    0.014287    0.014287...
    0.014287    0.014287    0.014287    0.014287    0.014287    0.014287    0.014287    0.014287...
    0.014287    0.014287    0.014287    0.014287    0.014287    0.014287    0.014287    0.014287...
    0.014287    0.014287    0.014287    0.014287    0.014287    0.014287    0.014287    0.014287...
    0.014287    0.014287    0.014287    0.014287    0.014287    0.014287    0.014287    0.014287...
    0.014287    0.014287    0.014287    0.014287    0.014287    0.014287    0.014287    0.014287...
    0.014287    0.014287    0.014287    0.014287    0.014287    0.014287    0.014287    0.014287...
    0.014279    0.014279    0.014279    0.014279    0.014279    0.014279    0.014279    0.014268...
    0.014268    0.014268    0.014268    0.014268    0.014268    0.014268    0.014268    0.014268...
    0.014268    0.014268    0.014268    0.014268    0.014268    0.014268    0.014268    0.014268...
    0.014268    0.014253    0.014253    0.014249    0.014249    0.014249    0.014249    0.014249...
    0.014249    0.014249    0.014249    0.014249    0.014249    0.014249    0.014249    0.014249...
    0.014249    0.014249    0.014249    0.014249    0.014249    0.014249    0.014249    0.014249...
    0.014249    0.014249    0.014249    0.014249    0.014249    0.014249    0.014249    0.014249...
    0.014249    0.014249    0.014249    0.014249    0.014249    0.014249    0.014249    0.014249...
    0.014249    0.014249    0.014249    0.014249    0.014249    0.014249    0.014249    0.014249...
    0.014249    0.014249    0.014249    0.014249    0.014249    0.014249    0.014249    0.014249...
    0.014249    0.014249    0.014249    0.014249    0.014249    0.014249    0.014249    0.014249...
    0.014249    0.014249    0.014249    0.014249    0.014249    0.014249    0.014249    0.014249...
    0.014249    0.014249    0.014249    0.014249    0.014249    0.014249    0.014249    0.014249...
    0.014249    0.014249    0.014249    0.014249    0.014249    0.014249    0.014249    0.014249...
    0.014249    0.014249    0.014249    0.014249    0.014249    0.014249    0.014249    0.014249...
    0.014249    0.014249    0.014249    0.014249    0.014249    0.014249    0.014249    0.014249...
    0.014249    0.014249    0.014249    0.014249    0.014249    0.014249    0.014249    0.014249...
    0.014249    0.014249    0.014249    0.014249    0.014249    0.014249    0.014249    0.014249...
    0.014249    0.014249    0.014249    0.014249    0.014249    0.014249    0.014249    0.014249...
    0.014249    0.014249    0.014249    0.014249    0.014249    0.014249    0.014249    0.014249...
    0.014249    0.014249    0.014249    0.014249    0.014249    0.014249    0.014249    0.014249...
    0.014249    0.014249    0.014249    0.014249    0.014249    0.014242    0.014242    0.014242...
    0.014242    0.014242    0.014242    0.014242    0.014242    0.014242    0.014242    0.014239...
    0.014239    0.014239    0.014239    0.014237    0.014237    0.014237    0.014237    0.014237...
    0.014237    0.014237    0.014237    0.014237    0.014237    0.014237    0.014237    0.014237...
    0.014237    0.014237    0.014237    0.014237    0.014237    0.014237    0.014237    0.014237...
    0.014237    0.014237    0.014237    0.014237    0.014237    0.014237    0.014237    0.014237...
    0.014237    0.014237    0.014237    0.014237    0.014237    0.014237    0.014237    0.014237...
    0.014237    0.014237    0.014237    0.014237    0.014237    0.014237    0.014237    0.014237...
    0.014237    0.014237    0.014237    0.014237    0.014233    0.014233    0.014233    0.014233...
    0.014233    0.014233    0.014233    0.014233    0.014233    0.014233    0.014233    0.014233...
    0.014233    0.014233    0.014233    0.014233    0.014233    0.014233    0.014233    0.014233...
    0.014233    0.014233    0.014233    0.014233    0.014233    0.014233    0.014233    0.014233...
    0.014233    0.014233    0.014233    0.014233    0.014233    0.014233    0.014233    0.014233...
    0.014233    0.014233    0.014233    0.014233    0.014233    0.014233    0.014233    0.014233...
    0.014233    0.014233    0.014233    0.014222    0.014222    0.014222    0.014222    0.014222...
    0.014222    0.014222    0.014222    0.014222    0.014222    0.014222    0.014222    0.014222...
    0.014222    0.014222    0.014222    0.014222    0.014222    0.014222    0.014222    0.014206...
    0.014206    0.014206    0.014206    0.014206    0.014206    0.014206    0.014206    0.014206...
    0.014206    0.014206    0.014206    0.014206    0.014206    0.014206    0.014206    0.014206...
    0.014206    0.014206    0.014206    0.014206    0.014206    0.014206    0.014206    0.014206...
    0.014206    0.014206    0.014206    0.014206    0.014206    0.014206    0.014206    0.014206...
    0.014206    0.014206    0.014206    0.014206    0.014206    0.014206    0.014206    0.014206...
    0.014206    0.014206    0.014206    0.014206    0.014206    0.014206    0.014206    0.014206...
    0.014206    0.014206    0.014206    0.014206    0.014206    0.014206    0.014206    0.014206...
    0.014206    0.014206    0.014206    0.014197    0.014197    0.014197    0.014197    0.014197...
    0.014197    0.014197    0.014197    0.014197    0.014197    0.014197    0.014197    0.014197...
    0.014197    0.014197    0.014197    0.014197    0.014197    0.014197    0.014197    0.014197...
    0.014197    0.014197    0.014197    0.014197    0.014197    0.014197    0.014197    0.014197...
    0.014197    0.014197    0.014197    0.014197    0.014197    0.014197    0.014197    0.014197...
    0.014197    0.014197    0.014197    0.014197    0.014197    0.014197    0.014194    0.014194...
    0.014194    0.014194    0.014194    0.014194    0.014194    0.014194    0.014194    0.014194...
    0.014194    0.014194    0.014194    0.014194    0.014194    0.014194    0.014194    0.014194...
    0.014194    0.014194    0.014194    0.014194    0.014194    0.014194    0.014194    0.014194...
    0.014194    0.014194    0.014194    0.014194    0.014194    0.014194    0.014194    0.014194...
    0.014194    0.014194    0.014194    0.014194    0.014194    0.014194    0.014194    0.014194...
    0.014194    0.014194    0.014194    0.014194    0.014194    0.014194    0.014194    0.014194...
    0.014194    0.014194    0.014194    0.014194    0.014194    0.014194    0.014194    0.014194...
    0.014194    0.014194    0.014194    0.014194    0.014194    0.014194    0.014194    0.014194...
    0.014194    0.014194    0.014194    0.014194    0.014194    0.014194    0.014194    0.014194...
    0.014194    0.014194    0.014194    0.014194    0.014194    0.014194    0.014194    0.014194...
    0.014194    0.014194    0.014194    0.014194    0.014194    0.014194    0.014194    0.014194...
    0.014171    0.014171    0.014171    0.014171    0.014171    0.014171    0.014171    0.014171...
    0.014171    0.014171    0.014171    0.014171    0.014171    0.014171    0.014171    0.014171...
    0.014171    0.014171    0.014171    0.014171    0.014171    0.014171    0.014171    0.014171...
    0.014171    0.014171    0.014171    0.014171    0.014171    0.014171    0.014171    0.014171...
    0.014171    0.014164    0.014164    0.014164    0.014164    0.014164    0.014164    0.014164...
    0.014164    0.014164    0.014164    0.014164    0.014164    0.014164    0.014164    0.014164...
    0.014164    0.014164    0.014164    0.014164    0.014164    0.014164    0.014164    0.014164...
    0.014164    0.014164    0.014164    0.014164    0.014164    0.014164    0.014164    0.014164...
    0.014164    0.014164    0.014164    0.014164    0.014164    0.014164    0.014164    0.014164...
    0.014164    0.014164    0.014164    0.014164    0.014164    0.014164    0.014164    0.014164...
    0.014164    0.014164    0.014164    0.014164    0.014164    0.014164    0.014164    0.014164...
    0.014164    0.014164    0.014163    0.014163    0.014163    0.014163    0.014163    0.014163...
    0.014163    0.014163    0.014163    0.014163    0.014163    0.014163    0.014163    0.014163...
    0.014163    0.014163    0.014163    0.014163    0.014163    0.014163    0.014163    0.014163...
    0.014163    0.014163    0.014163    0.014163    0.014163    0.014163    0.014163    0.014163...
    0.014163    0.014163    0.014163    0.014163    0.014163    0.014163    0.014163    0.014163...
    0.014163    0.014163    0.014163    0.014163    0.014163    0.014163    0.014163    0.014163...
    0.014163    0.014163    0.014163    0.014163    0.014163    0.014163    0.014163    0.014163...
    0.014163    0.014163    0.014163    0.014146    0.014146    0.014146    0.014146    0.014146...
    0.014146    0.014146    0.014146    0.014146    0.014146    0.014146    0.014142    0.014142...
    0.014142    0.014142    0.014142    0.014142    0.014142    0.014142    0.014142    0.014142...
    0.014142    0.014142    0.014142    0.014142    0.014142    0.014142    0.014142    0.014142...
    0.014142    0.014142    0.014142    0.014142    0.014142    0.014142    0.014142    0.014142...
    0.014142    0.014142    0.014142    0.014142    0.014142    0.014142    0.014142    0.014142...
    0.014142    0.014142    0.014142    0.014142    0.014142    0.014142    0.014142    0.014142...
    0.014142    0.014142    0.014142    0.014142    0.014142    0.014142    0.014142    0.014142...
    0.014142    0.014142    0.014142    0.014142    0.014142    0.014142    0.014142    0.014142...
    0.014142    0.014142    0.014142    0.014142    0.014142    0.014142    0.014142    0.014142...
    0.014142    0.014142    0.014131    0.014131    0.014131    0.014131    0.014131    0.014131...
    0.014131    0.014131    0.014131    0.014131    0.014131    0.014131    0.014131    0.014131...
    0.014105    0.014105    0.014105    0.014105    0.014105    0.014105    0.014105    0.014105...
    0.014105    0.014105    0.014105    0.014105    0.014105    0.014105    0.014105    0.014105...
    0.014105    0.014105    0.014105    0.014105    0.014105    0.014105    0.014105    0.014105...
    0.014105    0.014105    0.014105    0.014105    0.014105    0.014105    0.014105    0.014105...
    0.014105    0.014105    0.014105    0.014105    0.014105    0.014105    0.014105    0.014105...
    0.014105    0.014105    0.014105    0.014105    0.014105    0.014105    0.014105    0.014105...
    0.014105    0.014105    0.014105    0.014105    0.014105    0.014105    0.014105    0.014105...
    0.014105    0.014105    0.014105    0.014105    0.014105    0.014105    0.014105    0.014105...
    0.014105    0.014105    0.014105    0.014105    0.014105    0.014105    0.014105    0.014105...
    0.014105    0.014105    0.014105    0.014105    0.014105    0.014105    0.014105    0.014105...
    0.014105    0.014105    0.014105    0.014105    0.014105    0.014105    0.014105    0.014105...
    0.014105    0.014105    0.014105    0.014105    0.014105    0.014105    0.014105    0.014105...
    0.014105    0.014105    0.014105    0.014097    0.014097    0.014097    0.014097    0.014097...
    0.014097    0.014097    0.014097    0.014097    0.014097    0.014097    0.014097    0.014097...
    0.014097    0.014097    0.014097    0.014097    0.014097    0.014097    0.014097    0.014097...
    0.014097    0.014097    0.014097    0.014097    0.014097    0.014097    0.014097    0.014097...
    0.014097    0.014097    0.014097    0.014097    0.014097    0.014097    0.014097    0.014097...
    0.014097    0.014097    0.014097    0.014097    0.014097    0.014097    0.014097    0.014097...
    0.014097    0.014097    0.014097    0.014097    0.014097    0.014097    0.014097    0.014095...
    0.014095    0.014095    0.014095    0.014094    0.014094    0.014094    0.014094    0.014094...
    0.014094    0.014094    0.014094    0.014094    0.014094    0.014094    0.014094    0.014094...
    0.014094    0.014094    0.014094    0.014094    0.014094    0.014094    0.014094    0.014094...
    0.014094    0.014094    0.014094    0.014094    0.014094    0.014094    0.014094    0.014094...
    0.014094    0.014094    0.014094    0.014094    0.014094    0.014094    0.014094    0.014094...
    0.014094    0.014094    0.014089    0.014089    0.014089    0.014089    0.014089    0.014089...
    0.014089    0.014089    0.014089    0.014089    0.014089    0.014089    0.014089    0.014089...
    0.014077    0.014069    0.014069    0.014069    0.014069    0.014069    0.014069    0.014069...
    0.014069    0.014069    0.014069    0.014069    0.014069    0.014069    0.014069    0.014069...
    0.014069    0.014069    0.014069    0.014069    0.014069    0.014069    0.014069    0.014069...
    0.014069    0.014037    0.014037    0.014037    0.014037    0.014037    0.014037    0.014037...
    0.014037    0.014037    0.014037    0.014037    0.014037    0.014037    0.014037    0.014037...
    0.014037    0.014037    0.014037    0.014037    0.014037    0.014037    0.014037    0.014037...
    0.014037    0.014037    0.014037    0.014037    0.014037    0.014037    0.014037    0.014037...
    0.014037    0.014037    0.014037    0.014037    0.014037    0.014037    0.014037    0.014037...
    0.014037    0.014037    0.014037    0.014037    0.014037    0.014037    0.014037    0.014037...
    0.014037    0.014037    0.014037    0.014037    0.014037    0.014037    0.014037    0.014037...
    0.014037    0.014037    0.014037    0.014029    0.014029    0.014029    0.014029    0.014029...
    0.014029    0.014029    0.014029    0.014029    0.014029    0.014029    0.014029    0.014029...
    0.014029    0.014029    0.014029    0.014029    0.014029    0.014029    0.014029    0.014029...
    0.014029    0.014029    0.014029    0.014029    0.014029    0.014029    0.014029    0.014029...
    0.014029    0.014029    0.014029    0.014029    0.014029    0.014029    0.014029    0.014029...
    0.014029    0.014029    0.014029    0.014029    0.014029    0.014029    0.014029    0.014029...
    0.014029    0.014029    0.014029    0.014029    0.014029    0.014029    0.014029    0.014029...
    0.014029    0.014029    0.014029    0.014029    0.014029    0.014029    0.014029    0.014029...
    0.014029    0.014029    0.014029    0.014029    0.014029    0.014029    0.014029    0.014029...
    0.014029    0.014029    0.014029    0.014029    0.014029    0.014029    0.014029    0.014029...
    0.014029    0.014029    0.014029    0.014029    0.014029    0.014029    0.014029    0.014029...
    0.014029    0.014029    0.014029    0.014029    0.014029    0.014029    0.014029    0.014029...
    0.014029    0.014029    0.014026    0.014026    0.014026    0.014026    0.014026    0.014026...
    0.014026    0.014026    0.014026    0.014026    0.014026    0.014026    0.014026    0.014026...
    0.014026    0.014022    0.014022    0.014022    0.014022    0.014022    0.014022    0.014022...
    0.014022    0.014022    0.014022    0.014022    0.014022    0.014022    0.014022    0.014022...
    0.014022    0.014022    0.014022    0.014022    0.014022    0.014022    0.014022    0.014022...
    0.014022    0.014022    0.014022    0.014022    0.014022    0.014022    0.014022    0.014022...
    0.014022    0.014022    0.014022    0.014022    0.014022    0.014022    0.014022    0.014022...
    0.014022    0.014022    0.014022    0.014022    0.014022    0.014022    0.014022    0.014022...
    0.014022    0.014022    0.014022    0.014022    0.014022    0.014022    0.014022    0.014022...
    0.014022    0.014022    0.014022    0.014022    0.014022    0.014022    0.014022    0.014022...
    0.014022    0.013994    0.013994    0.013994    0.013994    0.013994    0.013994    0.013994...
    0.013994    0.013994    0.013994    0.013994    0.013994    0.013991    0.013991    0.013991...
    0.013991    0.013991    0.013991    0.013991    0.013991    0.013991    0.013991    0.013991...
    0.013991    0.013991    0.013991    0.013991    0.013991    0.013991    0.013991    0.013991...
    0.013991    0.013991    0.013991    0.013991    0.013991    0.013991    0.013991    0.013991...
    0.013991    0.013991    0.013991    0.013991    0.013991    0.013991    0.013991    0.013991...
    0.013991    0.013991    0.013991    0.013991    0.013991    0.013991    0.013991    0.013991...
    0.013991    0.013991    0.013990    0.013990    0.013990    0.013990    0.013990    0.013990...
    0.013990    0.013990    0.013990    0.013990    0.013990    0.013990    0.013990    0.013990...
    0.013990    0.013990    0.013990    0.013990    0.013990    0.013990    0.013990    0.013990...
    0.013990    0.013990    0.013990    0.013990    0.013990    0.013990    0.013990    0.013990...
    0.013990    0.013990    0.013990    0.013990    0.013990    0.013990    0.013990    0.013990...
    0.013990    0.013990    0.013990    0.013990    0.013990    0.013990    0.013990    0.013990...
    0.013990    0.013990    0.013990    0.013990    0.013990    0.013990    0.013990    0.013990...
    0.013990    0.013990    0.013990    0.013990    0.013990    0.013990    0.013990    0.013990...
    0.013988    0.013988    0.013988    0.013988    0.013988    0.013988    0.013988    0.013988...
    0.013988    0.013988    0.013988    0.013988    0.013988    0.013988    0.013988    0.013988...
    0.013988    0.013988    0.013988    0.013988    0.013988    0.013988    0.013988    0.013988...
    0.013988    0.013988    0.013988    0.013988    0.013988    0.013988    0.013988    0.013988...
    0.013988    0.013988    0.013988    0.013988    0.013988    0.013988    0.013988    0.013988...
    0.013988    0.013988    0.013988    0.013988    0.013988    0.013988    0.013988    0.013988...
    0.013988    0.013988    0.013988    0.013988    0.013988    0.013988    0.013988    0.013988...
    0.013988    0.013988    0.013988    0.013988    0.013988    0.013988    0.013988    0.013988...
    0.013988    0.013988    0.013988    0.013988    0.013988    0.013988    0.013988    0.013988...
    0.013988    0.013988    0.013988    0.013988    0.013988    0.013988    0.013988    0.013988...
    0.013988    0.013988    0.013988    0.013988    0.013988    0.013988    0.013988    0.013988...
    0.013988    0.013988    0.013988    0.013988    0.013988    0.013988    0.013988    0.013988...
    0.013988    0.013988    0.013988    0.013988    0.013988    0.013988    0.013988    0.013988...
    0.013988    0.013988    0.013988    0.013988    0.013988    0.013988    0.013988    0.013988...
    0.013988    0.013988    0.013988    0.013988    0.013988    0.013988    0.013988    0.013988...
    0.013988    0.013988    0.013988    0.013988    0.013988    0.013988    0.013988    0.013988...
    0.013988    0.013988    0.013988    0.013988    0.013988    0.013988    0.013988    0.013988...
    0.013988    0.013988    0.013988    0.013988    0.013988    0.013988    0.013988    0.013988...
    0.013988    0.013988    0.013988    0.013988    0.013988    0.013988    0.013984    0.013984...
    0.013984    0.013984    0.013984    0.013984    0.013984    0.013984    0.013984    0.013984...
    0.013984    0.013984    0.013984    0.013984    0.013984    0.013984    0.013984    0.013984...
    0.013984    0.013984    0.013984    0.013984    0.013984    0.013972    0.013972    0.013972...
    0.013972    0.013972    0.013972    0.013972    0.013972    0.013972    0.013972    0.013972...
    0.013972    0.013972    0.013972    0.013972    0.013972    0.013972    0.013972    0.013972...
    0.013972    0.013972    0.013972    0.013972    0.013972    0.013972    0.013972    0.013972...
    0.013972    0.013967    0.013967    0.013967    0.013967    0.013967    0.013967    0.013967...
    0.013967    0.013967    0.013967    0.013967    0.013967    0.013967    0.013967    0.013967...
    0.013967    0.013967    0.013967    0.013967    0.013967    0.013967    0.013967    0.013967...
    0.013967    0.013967    0.013967    0.013967    0.013967    0.013967    0.013967    0.013967...
    0.013967    0.013967    0.013967    0.013967    0.013967    0.013967    0.013967    0.013967...
    0.013967    0.013967    0.013967    0.013967    0.013967    0.013967    0.013967    0.013967...
    0.013967    0.013967    0.013967    0.013967    0.013967    0.013967    0.013967    0.013967...
    0.013967    0.013967    0.013967    0.013967    0.013967    0.013967    0.013967    0.013967...
    0.013967    0.013967    0.013967    0.013967    0.013967    0.013967    0.013967    0.013967...
    0.013967    0.013967    0.013967    0.013967    0.013967    0.013967    0.013967    0.013967...
    0.013967    0.013967    0.013967    0.013967    0.013967    0.013967    0.013967    0.013967...
    0.013967    0.013967    0.013967    0.013967    0.013967    0.013967    0.013967    0.013967...
    0.013967    0.013967    0.013967    0.013967    0.013967    0.013967    0.013967    0.013967...
    0.013967    0.013967    0.013967    0.013967    0.013967    0.013967    0.013967    0.013967...
    0.013967    0.013967    0.013967    0.013966    0.013966    0.013966    0.013966    0.013966...
    0.013966    0.013966    0.013966    0.013966    0.013966    0.013966    0.013966    0.013966...
    0.013966    0.013966    0.013966    0.013966    0.013966    0.013966    0.013966    0.013966...
    0.013966    0.013966    0.013966    0.013966    0.013966    0.013966    0.013966    0.013966...
    0.013966    0.013966    0.013966    0.013966    0.013966    0.013966    0.013966    0.013966...
    0.013966    0.013966    0.013966    0.013966    0.013966    0.013966    0.013962    0.013962...
    0.013962    0.013962    0.013956    0.013956    0.013956    0.013956    0.013956    0.013956...
    0.013956    0.013954    0.013954    0.013954    0.013954    0.013954    0.013954    0.013954...
    0.013954    0.013954    0.013954    0.013954    0.013954    0.013954    0.013954    0.013954...
    0.013954    0.013943    0.013943    0.013943    0.013943    0.013943    0.013943    0.013943...
    0.013943    0.013943    0.013943    0.013943    0.013943    0.013943    0.013943    0.013943...
    0.013943    0.013943    0.013943    0.013943    0.013943    0.013943    0.013943    0.013943...
    0.013943    0.013943    0.013943    0.013943    0.013943    0.013943    0.013943    0.013943...
    0.013943    0.013943    0.013943    0.013943    0.013943    0.013943    0.013943    0.013929...
    0.013929    0.013929    0.013929    0.013929    0.013929    0.013929    0.013929    0.013929...
    0.013929    0.013929    0.013929    0.013929    0.013929    0.013929    0.013929    0.013929...
    0.013929    0.013929    0.013929    0.013929    0.013929    0.013926    0.013926    0.013926...
    0.013926    0.013926    0.013926    0.013926    0.013926    0.013926    0.013926    0.013926...
    0.013922    0.013922    0.013922    0.013884    0.013884    0.013884    0.013884    0.013884...
    0.013884    0.013884    0.013884    0.013884    0.013884    0.013884    0.013884    0.013884...
    0.013884    0.013884    0.013884    0.013884    0.013884    0.013884    0.013884    0.013884...
    0.013884    0.013884    0.013884    0.013884    0.013884    0.013884    0.013884    0.013884...
    0.013884    0.013884    0.013884    0.013884    0.013884    0.013884    0.013884    0.013884...
    0.013884    0.013884    0.013884    0.013884    0.013884    0.013884    0.013884    0.013884...
    0.013884    0.013884    0.013884    0.013884    0.013884    0.013884    0.013842    0.013842...
    0.013842    0.013842    0.013842    0.013842    0.013842    0.013842    0.013842    0.013842...
    0.013842    0.013842    0.013842    0.013842    0.013842    0.013842    0.013842    0.013842...
    0.013842    0.013842    0.013842    0.013842    0.013842    0.013842    0.013842    0.013842...
    0.013842    0.013842    0.013842    0.013842    0.013842    0.013842    0.013842    0.013842...
    0.013842    0.013842    0.013842    0.013842    0.013842    0.013842    0.013842    0.013842...
    0.013842    0.013842    0.013842    0.013842    0.013842    0.013842    0.013842    0.013842...
    0.013842    0.013842    0.013842    0.013842    0.013842    0.013842    0.013842    0.013842...
    0.013842    0.013842    0.013842    0.013842    0.013842    0.013842    0.013842    0.013842...
    0.013842    0.013842    0.013842    0.013842    0.013842    0.013842    0.013842    0.013842...
    0.013842    0.013842    0.013842    0.013842    0.013842    0.013842    0.013842    0.013842...
    0.013842    0.013842    0.013842    0.013842    0.013842    0.013842    0.013842    0.013842...
    0.013842    0.013842    0.013842    0.013842    0.013842    0.013842    0.013842    0.013842...
    0.013842    0.013842    0.013842    0.013842    0.013842    0.013842    0.013842    0.013842...
    0.013842    0.013842    0.013842    0.013842    0.013842    0.013842    0.013842    0.013842...
    0.013842    0.013842    0.013842    0.013842    0.013842    0.013842    0.013842    0.013842...
    0.013842    0.013842    0.013842    0.013842    0.013842    0.013842    0.013842    0.013842...
    0.013842    0.013842    0.013842    0.013842    0.013842    0.013842    0.013842    0.013842...
    0.013842    0.013842    0.013842    0.013842    0.013842    0.013842    0.013842    0.013842...
    0.013842    0.013842    0.013842    0.013842    0.013842    0.013842    0.013835    0.013835...
    0.013835    0.013835    0.013835    0.013835    0.013835    0.013835    0.013835    0.013835...
    0.013835    0.013835    0.013835    0.013835    0.013835    0.013835    0.013835    0.013835...
    0.013835    0.013835    0.013835    0.013835    0.013835    0.013835    0.013835    0.013835...
    0.013835    0.013835    0.013835    0.013835    0.013835    0.013835    0.013835    0.013835...
    0.013835    0.013835    0.013835    0.013835    0.013835    0.013835    0.013835    0.013835...
    0.013835    0.013835    0.013835    0.013835    0.013835    0.013835    0.013835    0.013835...
    0.013835    0.013835    0.013835    0.013835    0.013835    0.013835    0.013835    0.013835...
    0.013835    0.013835    0.013835    0.013835    0.013835    0.013835    0.013835    0.013835...
    0.013835    0.013835    0.013835    0.013835    0.013835    0.013835    0.013835    0.013835...
    0.013835    0.013835    0.013835    0.013835    0.013833    0.013833    0.013833    0.013833...
    0.013833    0.013833    0.013833    0.013833    0.013833    0.013833    0.013833    0.013833...
    0.013833    0.013833    0.013833    0.013833    0.013833    0.013833    0.013833    0.013833...
    0.013833    0.013833    0.013833    0.013833    0.013833    0.013833    0.013833    0.013833...
    0.013833    0.013833    0.013833    0.013833    0.013833    0.013833    0.013833    0.013833...
    0.013833    0.013833    0.013833    0.013833    0.013833    0.013833    0.013833    0.013833...
    0.013833    0.013833    0.013833    0.013833    0.013833    0.013833    0.013833    0.013833...
    0.013833    0.013833    0.013833    0.013833    0.013833    0.013833    0.013833    0.013833...
    0.013833    0.013833    0.013833    0.013833    0.013833    0.013833    0.013833    0.013833...
    0.013833    0.013833    0.013833    0.013833    0.013833    0.013833    0.013833    0.013833...
    0.013833    0.013830    0.013830    0.013830    0.013830    0.013830    0.013830    0.013830...
    0.013830    0.013830    0.013830    0.013830    0.013830    0.013830    0.013830    0.013830...
    0.013830    0.013830    0.013830    0.013830    0.013830    0.013830    0.013830    0.013830...
    0.013830    0.013830    0.013830    0.013830    0.013830    0.013830    0.013830    0.013830...
    0.013830    0.013830    0.013830    0.013830    0.013830    0.013830    0.013830    0.013830...
    0.013830    0.013830    0.013830    0.013830    0.013830    0.013830    0.013830    0.013830...
    0.013830    0.013830    0.013830    0.013830    0.013830    0.013830    0.013830    0.013830...
    0.013830    0.013830    0.013830    0.013830    0.013830    0.013830    0.013830    0.013830...
    0.013830    0.013830    0.013830    0.013830    0.013830    0.013830    0.013830    0.013830...
    0.013830    0.013830    0.013830    0.013830    0.013830    0.013830    0.013830    0.013830...
    0.013830    0.013830    0.013830    0.013830    0.013830    0.013830    0.013830    0.013830...
    0.013830    0.013830    0.013830    0.013830    0.013830    0.013830    0.013830    0.013830...
    0.013830    0.013830    0.013830    0.013830    0.013830    0.013830    0.013830    0.013830...
    0.013830    0.013830    0.013830    0.013830    0.013830    0.013830    0.013830    0.013830...
    0.013830    0.013830    0.013830    0.013830    0.013830    0.013830    0.013830    0.013830...
    0.013830    0.013830    0.013830    0.013830    0.013830    0.013830    0.013830    0.013830...
    0.013830    0.013830    0.013830    0.013830    0.013830    0.013830    0.013830    0.013830...
    0.013830    0.013830    0.013830    0.013830    0.013830    0.013830    0.013830    0.013830...
    0.013830    0.013830    0.013830    0.013830    0.013830    0.013830    0.013830    0.013830...
    0.013830    0.013830    0.013825    0.013825    0.013825    0.013825    0.013825    0.013825...
    0.013825    0.013825    0.013823    0.013823    0.013823    0.013823    0.013823    0.013823...
    0.013823    0.013823    0.013823    0.013823    0.013823    0.013823    0.013823    0.013823...
    0.013823    0.013823    0.013823    0.013823    0.013823    0.013823    0.013823    0.013823...
    0.013823    0.013823    0.013823    0.013823    0.013823    0.013823    0.013823    0.013823...
    0.013823    0.013823    0.013823    0.013823    0.013823    0.013823    0.013823    0.013823...
    0.013823    0.013823    0.013823    0.013823    0.013823    0.013823    0.013823    0.013823...
    0.013823    0.013823    0.013823    0.013823    0.013823    0.013823    0.013823    0.013823...
    0.013823    0.013823    0.013823    0.013823    0.013823    0.013823    0.013823    0.013823...
    0.013823    0.013823    0.013823    0.013823    0.013823    0.013823    0.013823    0.013823...
    0.013823    0.013823    0.013823    0.013823    0.013823    0.013823    0.013823    0.013823...
    0.013823    0.013823    0.013823    0.013823    0.013823    0.013823    0.013823    0.013823...
    0.013823    0.013823    0.013823    0.013823    0.013823    0.013823    0.013823    0.013823...
    0.013823    0.013823    0.013823    0.013823    0.013823    0.013823    0.013823    0.013823...
    0.013823    0.013823    0.013823    0.013823    0.013823    0.013823    0.013823    0.013823...
    0.013823    0.013823    0.013823    0.013823    0.013823    0.013823    0.013823    0.013823...
    0.013823    0.013823    0.013823    0.013823    0.013823    0.013823    0.013823    0.013823...
    0.013823    0.013823    0.013823    0.013823    0.013823    0.013823    0.013823    0.013823...
    0.013823    0.013823    0.013823    0.013823    0.013823    0.013823    0.013823    0.013823...
    0.013823    0.013823    0.013823    0.013823    0.013823    0.013823    0.013823    0.013823...
    0.013823    0.013823    0.013823    0.013823    0.013823    0.013823    0.013823    0.013823...
    0.013823    0.013823    0.013823    0.013823    0.013823    0.013823    0.013823    0.013823...
    0.013823    0.013823    0.013823    0.013823    0.013823    0.013823    0.013823    0.013823...
    0.013823    0.013823    0.013823    0.013823    0.013822    0.013822    0.013822    0.013822...
    0.013822    0.013822    0.013822    0.013822    0.013822    0.013822    0.013822    0.013822...
    0.013822    0.013822    0.013822    0.013822    0.013822    0.013822    0.013822    0.013822...
    0.013822    0.013822    0.013822    0.013822    0.013822    0.013822    0.013822    0.013822...
    0.013822    0.013822    0.013822    0.013822    0.013822    0.013822    0.013822    0.013822...
    0.013822    0.013822    0.013822    0.013822    0.013822    0.013822    0.013822    0.013822...
    0.013822    0.013822    0.013819    0.013819    0.013819    0.013819    0.013819    0.013819...
    0.013819    0.013819    0.013819    0.013819    0.013819    0.013819    0.013819    0.013819...
    0.013819    0.013819    0.013819    0.013819    0.013819    0.013819    0.013819    0.013819...
    0.013819    0.013819    0.013819    0.013819    0.013819    0.013819    0.013819    0.013819...
    0.013819    0.013819    0.013819    0.013819    0.013819    0.013819    0.013819    0.013819...
    0.013819    0.013819    0.013819    0.013819    0.013819    0.013819    0.013819    0.013819...
    0.013819    0.013819    0.013819    0.013819    0.013819    0.013819    0.013812    0.013812...
    0.013812    0.013812    0.013812    0.013812    0.013812    0.013812    0.013812    0.013812...
    0.013812    0.013812    0.013812    0.013812    0.013812    0.013812    0.013812    0.013812...
    0.013812    0.013812    0.013812    0.013812    0.013812    0.013812    0.013812    0.013812...
    0.013812    0.013812    0.013812    0.013812    0.013812    0.013812    0.013812    0.013812...
    0.013812    0.013812    0.013812    0.013812    0.013812    0.013812    0.013812    0.013812...
    0.013812    0.013812    0.013812    0.013812    0.013812    0.013812    0.013812    0.013812...
    0.013812    0.013812    0.013812    0.013812    0.013812    0.013812    0.013812    0.013812...
    0.013812    0.013812    0.013812    0.013812    0.013812    0.013812    0.013812    0.013812...
    0.013812    0.013812    0.013812    0.013812    0.013812    0.013812    0.013812    0.013812...
    0.013812    0.013812    0.013812    0.013812    0.013812    0.013812    0.013812    0.013812...
    0.013812    0.013812    0.013812    0.013812    0.013812    0.013812    0.013812    0.013812...
    0.013812    0.013812    0.013812    0.013812    0.013812    0.013812    0.013812    0.013812...
    0.013812    0.013812    0.013812    0.013812    0.013812    0.013812    0.013812    0.013812...
    0.013812    0.013812    0.013812    0.013812    0.013812    0.013812    0.013812    0.013812...
    0.013812    0.013812    0.013812    0.013812    0.013812    0.013812    0.013812    0.013812...
    0.013812    0.013812    0.013812    0.013812    0.013812    0.013812    0.013812    0.013812...
    0.013812    0.013812    0.013812    0.013812    0.013812    0.013812    0.013812    0.013812...
    0.013812    0.013812    0.013812    0.013812    0.013812    0.013812    0.013812    0.013812...
    0.013812    0.013812    0.013812    0.013812    0.013812    0.013812    0.013812    0.013812...
    0.013812    0.013812    0.013812    0.013812    0.013812    0.013812    0.013812    0.013812...
    0.013812    0.013812    0.013811    0.013811    0.013811    0.013811    0.013811    0.013811...
    0.013811    0.013811    0.013811    0.013811    0.013811    0.013811    0.013811    0.013811...
    0.013811    0.013811    0.013811    0.013811    0.013811    0.013811    0.013811    0.013811...
    0.013811    0.013811    0.013811    0.013811    0.013811    0.013811    0.013811    0.013811...
    0.013811    0.013811    0.013811    0.013811    0.013811    0.013811    0.013811    0.013811...
    0.013811    0.013811    0.013811    0.013811    0.013811    0.013811    0.013811    0.013811...
    0.013811    0.013811    0.013811    0.013811    0.013811    0.013811    0.013811    0.013811...
    0.013804    0.013804    0.013804    0.013804    0.013804    0.013804    0.013804    0.013804...
    0.013804    0.013804    0.013804    0.013804    0.013804    0.013804    0.013804    0.013804...
    0.013804    0.013804    0.013804    0.013804    0.013804    0.013804    0.013804    0.013804...
    0.013804    0.013804    0.013804    0.013804    0.013804    0.013804    0.013804    0.013804...
    0.013804    0.013804    0.013804    0.013804    0.013804    0.013804    0.013804    0.013804...
    0.013804    0.013804    0.013804    0.013804    0.013804    0.013804    0.013804    0.013804...
    0.013804    0.013804    0.013804    0.013804    0.013804    0.013804    0.013804    0.013804...
    0.013804    0.013804    0.013804    0.013804    0.013804    0.013804    0.013804    0.013804...
    0.013804    0.013804    0.013804    0.013804    0.013804    0.013804    0.013804    0.013800...
    0.013800    0.013800    0.013800    0.013800    0.013800    0.013800    0.013800    0.013800...
    0.013800    0.013800    0.013800    0.013800    0.013800    0.013800    0.013800    0.013800...
    0.013800    0.013800    0.013800    0.013800    0.013800    0.013800    0.013800    0.013800...
    0.013800    0.013800    0.013800    0.013800    0.013800    0.013800    0.013800    0.013800...
    0.013800    0.013800    0.013800    0.013800    0.013800    0.013800    0.013800    0.013800...
    0.013800    0.013800    0.013800    0.013800    0.013800    0.013800    0.013800    0.013800...
    0.013800    0.013800    0.013800    0.013800    0.013800    0.013800    0.013800    0.013800...
    0.013800    0.013800    0.013800    0.013798    0.013798    0.013798    0.013798    0.013798...
    0.013798    0.013798    0.013798    0.013798    0.013798    0.013798    0.013798    0.013798...
    0.013798    0.013798    0.013798    0.013798    0.013798    0.013798    0.013798    0.013798...
    0.013798    0.013798    0.013798    0.013798    0.013798    0.013798    0.013798    0.013798...
    0.013798    0.013798    0.013798    0.013798    0.013798    0.013798    0.013798    0.013798...
    0.013798    0.013798    0.013798    0.013798    0.013798    0.013798    0.013798    0.013794...
    0.013794    0.013794    0.013794    0.013794    0.013794    0.013794    0.013794    0.013794...
    0.013794    0.013794    0.013794    0.013794    0.013794    0.013794    0.013794    0.013794...
    0.013794    0.013794    0.013794    0.013794    0.013794    0.013794    0.013794    0.013794...
    0.013794    0.013794    0.013794    0.013794    0.013794    0.013794    0.013794    0.013794...
    0.013794    0.013794    0.013794    0.013794    0.013794    0.013794    0.013794    0.013794...
    0.013794    0.013794    0.013794    0.013794    0.013794    0.013794    0.013794    0.013794...
    0.013794    0.013794    0.013794    0.013794    0.013794    0.013794    0.013794    0.013794...
    0.013794    0.013794    0.013794    0.013794    0.013794    0.013794    0.013794    0.013794...
    0.013794    0.013794    0.013794    0.013794    0.013794    0.013794    0.013794    0.013794...
    0.013794    0.013794    0.013794    0.013794    0.013794    0.013794    0.013794    0.013794...
    0.013794    0.013794    0.013794    0.013794    0.013794    0.013794    0.013794    0.013794...
    0.013794    0.013794    0.013794    0.013794    0.013794    0.013794    0.013794    0.013794...
    0.013794    0.013794    0.013794    0.013794    0.013794    0.013794    0.013794    0.013794...
    0.013794    0.013794    0.013794    0.013794    0.013794    0.013794    0.013794    0.013794...
    0.013794    0.013794    0.013794    0.013794    0.013794    0.013794    0.013794    0.013794...
    0.013794    0.013794    0.013794    0.013794    0.013794    0.013794    0.013794    0.013794...
    0.013794    0.013794    0.013794    0.013794    0.013794    0.013794    0.013794    0.013794...
    0.013794    0.013794    0.013794    0.013794    0.013794    0.013794    0.013794    0.013794...
    0.013794    0.013794    0.013794    0.013794    0.013794    0.013794    0.013794    0.013794...
    0.013794    0.013794    0.013794    0.013794    0.013794    0.013794    0.013794    0.013794...
    0.013794    0.013794    0.013794    0.013794    0.013794    0.013794    0.013794    0.013794...
    0.013794    0.013794    0.013794    0.013794    0.013794    0.013794    0.013794    0.013794...
    0.013794    0.013794    0.013794    0.013794    0.013794    0.013794    0.013794    0.013794...
    0.013794    0.013794    0.013794    0.013794    0.013794    0.013794    0.013794    0.013794...
    0.013794    0.013794    0.013794    0.013794    0.013794    0.013794    0.013794    0.013794...
    0.013794    0.013794    0.013794    0.013794    0.013794    0.013794    0.013794    0.013794...
    0.013794    0.013794    0.013794    0.013794    0.013794    0.013794    0.013794    0.013794...
    0.013794    0.013794    0.013794    0.013794    0.013794    0.013794    0.013794    0.013794...
    0.013794    0.013794    0.013794    0.013794    0.013794    0.013794    0.013794    0.013794...
    0.013794    0.013794    0.013794    0.013794    0.013794    0.013794    0.013794    0.013794...
    0.013794    0.013794    0.013794    0.013794    0.013794    0.013794    0.013794    0.013794...
    0.013794    0.013794    0.013794    0.013794    0.013794    0.013794    0.013794    0.013794...
    0.013794    0.013794    0.013794    0.013794    0.013794    0.013794    0.013794    0.013794...
    0.013794    0.013794    0.013794    0.013794    0.013794    0.013794    0.013794    0.013794...
    0.013794    0.013794    0.013794    0.013794    0.013794    0.013794    0.013794    0.013794...
    0.013794    0.013794    0.013794    0.013794    0.013794    0.013794    0.013794    0.013794...
    0.013794    0.013794    0.013794    0.013794    0.013794    0.013794    0.013794    0.013794...
    0.013794    0.013794    0.013794    0.013794    0.013794    0.013794    0.013794    0.013794...
    0.013794    0.013794    0.013794    0.013794    0.013794    0.013794    0.013794    0.013794...
    0.013794    0.013794    0.013794    0.013794    0.013794    0.013794    0.013794    0.013794...
    0.013794    0.013794    0.013794    0.013794    0.013794    0.013794    0.013794    0.013794...
    0.013791    0.013791    0.013791    0.013791    0.013791    0.013791    0.013791    0.013791...
    0.013791    0.013782    0.013782    0.013782    0.013782    0.013782    0.013782    0.013782...
    0.013782    0.013782    0.013782    0.013782    0.013782    0.013782    0.013782    0.013782...
    0.013773    0.013773    0.013773    0.013773    0.013773    0.013773    0.013773    0.013773...
    0.013773    0.013773    0.013773    0.013773    0.013773    0.013773    0.013773    0.013773...
    0.013773    0.013773    0.013773    0.013773    0.013773    0.013773    0.013773    0.013773...
    0.013773    0.013773    0.013773    0.013773    0.013773    0.013773    0.013773    0.013773...
    0.013773    0.013773    0.013773    0.013773    0.013773    0.013773    0.013773    0.013773...
    0.013773    0.013773    0.013773    0.013773    0.013773    0.013773    0.013773    0.013773...
    0.013773    0.013773    0.013773    0.013773    0.013773    0.013773    0.013773    0.013773...
    0.013773    0.013773    0.013773    0.013773    0.013773    0.013773    0.013773    0.013773...
    0.013773    0.013773    0.013773    0.013773    0.013773    0.013773    0.013773    0.013773...
    0.013773    0.013773    0.013773    0.013773    0.013773    0.013773    0.013773    0.013773...
    0.013773    0.013773    0.013773    0.013773    0.013773    0.013773    0.013773    0.013773...
    0.013773    0.013773    0.013773    0.013773    0.013773    0.013773    0.013773    0.013773...
    0.013773    0.013773    0.013773    0.013773    0.013773    0.013773    0.013773    0.013773...
    0.013773    0.013773    0.013773    0.013773    0.013773    0.013773    0.013773    0.013773...
    0.013773    0.013773    0.013773    0.013773    0.013773    0.013773    0.013773    0.013773...
    0.013773    0.013773    0.013773    0.013773    0.013773    0.013773    0.013773    0.013773...
    0.013773    0.013773    0.013773    0.013773    0.013773    0.013773    0.013773    0.013773...
    0.013773    0.013773    0.013773    0.013773    0.013773    0.013773    0.013773    0.013773...
    0.013773    0.013773    0.013773    0.013773    0.013773    0.013773    0.013773    0.013773...
    0.013773    0.013773    0.013773    0.013773    0.013773    0.013773    0.013773    0.013773...
    0.013773    0.013773    0.013773    0.013773    0.013773    0.013773    0.013773    0.013773...
    0.013773    0.013773    0.013773    0.013773    0.013773    0.013773    0.013773    0.013773...
    0.013773    0.013773    0.013773    0.013773    0.013773    0.013773    0.013773    0.013773...
    0.013773    0.013773    0.013773    0.013773    0.013773    0.013773    0.013773    0.013773...
    0.013773    0.013773    0.013773    0.013773    0.013773    0.013773    0.013773    0.013773...
    0.013773    0.013773    0.013773    0.013773    0.013772    0.013772    0.013772    0.013772...
    0.013772    0.013772    0.013772    0.013772    0.013772    0.013772    0.013772    0.013772...
    0.013772    0.013772    0.013772    0.013772    0.013772    0.013772    0.013772    0.013772...
    0.013772    0.013772    0.013772    0.013772    0.013772    0.013772    0.013772    0.013772...
    0.013772    0.013772    0.013772    0.013772    0.013772    0.013772    0.013772    0.013772...
    0.013772    0.013772    0.013772    0.013772    0.013772    0.013772    0.013772    0.013772...
    0.013772    0.013772    0.013772    0.013772    0.013772    0.013772    0.013772    0.013772...
    0.013772    0.013772    0.013772    0.013772    0.013772    0.013772    0.013772    0.013772...
    0.013772    0.013772    0.013772    0.013772    0.013772    0.013772    0.013772    0.013772...
    0.013772    0.013772    0.013772    0.013772    0.013772    0.013772    0.013772    0.013772...
    0.013772    0.013772    0.013772    0.013772    0.013772    0.013772    0.013772    0.013772...
    0.013772    0.013772    0.013772    0.013772    0.013772    0.013772    0.013772    0.013772...
    0.013772    0.013772    0.013772    0.013772    0.013772    0.013772    0.013772    0.013772...
    0.013772    0.013772    0.013772    0.013772    0.013772    0.013772    0.013772    0.013772...
    0.013772    0.013772    0.013772    0.013772    0.013772    0.013772    0.013772    0.013772...
    0.013772    0.013772    0.013772    0.013772    0.013772    0.013772    0.013772    0.013772...
    0.013772    0.013772    0.013772    0.013772    0.013772    0.013772    0.013772    0.013772...
    0.013772    0.013772    0.013751    0.013751    0.013751    0.013751    0.013751    0.013751...
    0.013751    0.013751    0.013751    0.013751    0.013751    0.013751    0.013751    0.013751...
    0.013751    0.013751    0.013751    0.013751    0.013751    0.013751    0.013751    0.013751...
    0.013751    0.013751    0.013751    0.013751    0.013751    0.013751    0.013751    0.013751...
    0.013751    0.013751    0.013751    0.013751    0.013751    0.013751    0.013751    0.013751...
    0.013751    0.013751    0.013751    0.013751    0.013751    0.013751    0.013751    0.013751...
    0.013751    0.013751    0.013751    0.013751    0.013751    0.013751    0.013751    0.013751...
    0.013751    0.013751    0.013751    0.013751    0.013751    0.013751    0.013751    0.013751...
    0.013751    0.013751    0.013751    0.013751    0.013751    0.013751    0.013751    0.013751...
    0.013751    0.013751    0.013751    0.013751    0.013751    0.013751    0.013751    0.013751...
    0.013751    0.013751    0.013751    0.013751    0.013751    0.013751    0.013751    0.013751...
    0.013751    0.013751    0.013751    0.013751    0.013751    0.013751    0.013751    0.013751...
    0.013751    0.013751    0.013751    0.013751    0.013751    0.013751    0.013751    0.013751...
    0.013751    0.013751    0.013751    0.013751    0.013751    0.013751    0.013751    0.013751...
    0.013751    0.013751    0.013751    0.013751    0.013751    0.013751    0.013751    0.013751...
    0.013751    0.013751    0.013751    0.013751    0.013751    0.013751    0.013751    0.013751...
    0.013751    0.013751    0.013751    0.013751    0.013751    0.013751    0.013751    0.013751...
    0.013751    0.013751    0.013751    0.013751    0.013751    0.013751    0.013751    0.013751...
    0.013751    0.013751    0.013751    0.013751    0.013751    0.013751    0.013751    0.013751...
    0.013751    0.013751    0.013751    0.013751    0.013751    0.013751    0.013751    0.013751...
    0.013751    0.013751    0.013751    0.013751    0.013751    0.013751    0.013751    0.013751...
    0.013751    0.013751    0.013751    0.013751    0.013751    0.013751    0.013751    0.013751...
    0.013751    0.013751    0.013751    0.013751    0.013751    0.013751    0.013751    0.013751...
    0.013751    0.013751    0.013751    0.013751    0.013751    0.013751    0.013751    0.013751...
    0.013751    0.013751    0.013751    0.013751    0.013751    0.013751    0.013751    0.013751...
    0.013751    0.013751    0.013751    0.013751    0.013751    0.013751    0.013751    0.013751...
    0.013751    0.013751    0.013751    0.013751    0.013751    0.013751    0.013751    0.013751...
    0.013751    0.013751    0.013751    0.013751    0.013751    0.013751    0.013751    0.013751...
    0.013751    0.013751    0.013751    0.013751    0.013751    0.013751    0.013751    0.013751...
    0.013751    0.013751    0.013751    0.013751    0.013751    0.013751    0.013751    0.013751...
    0.013751    0.013751    0.013751    0.013751    0.013751    0.013751    0.013751    0.013751...
    0.013751    0.013751    0.013751    0.013751    0.013751    0.013751    0.013751    0.013751...
    0.013751    0.013751    0.013751    0.013751    0.013751    0.013751    0.013751    0.013751...
    0.013751    0.013751    0.013751    0.013751    0.013751    0.013751    0.013751    0.013751...
    0.013751    0.013751    0.013751    0.013751    0.013751    0.013751    0.013751    0.013751...
    0.013751    0.013751    0.013751    0.013751    0.013751    0.013751    0.013751    0.013751...
    0.013751    0.013751    0.013751    0.013751    0.013751    0.013751    0.013751    0.013751...
    0.013751    0.013751    0.013751    0.013751    0.013751    0.013751    0.013751    0.013751...
    0.013751    0.013751    0.013751    0.013751    0.013751    0.013751    0.013751    0.013751...
    0.013751    0.013751    0.013751    0.013751    0.013751    0.013751    0.013751    0.013751...
    0.013751    0.013751    0.013751    0.013751    0.013751    0.013751    0.013751    0.013751...
    0.013751    0.013751    0.013751    0.013751    0.013751    0.013751    0.013751    0.013751...
    0.013751    0.013751    0.013751    0.013751    0.013751    0.013751    0.013751    0.013751...
    0.013751    0.013751    0.013751    0.013751    0.013751    0.013751    0.013751    0.013751...
    0.013751    0.013751    0.013751    0.013751    0.013751    0.013751    0.013751    0.013751...
    0.013751    0.013751    0.013751    0.013751    0.013751    0.013751    0.013751    0.013751...
    0.013751    0.013751    0.013751    0.013751    0.013751    0.013751    0.013751    0.013751...
    0.013751    0.013751    0.013751    0.013751    0.013751    0.013751    0.013751    0.013751...
    0.013751    0.013751    0.013751    0.013751    0.013751    0.013751    0.013751    0.013751...
    0.013751    0.013751    0.013751    0.013751    0.013751    0.013751    0.013751    0.013751...
    0.013751    0.013751    0.013751    0.013751    0.013751    0.013751    0.013751    0.013751...
    0.013751    0.013751    0.013751    0.013751    0.013751    0.013751    0.013751    0.013751...
    0.013751    0.013751    0.013751    0.013751    0.013751    0.013751    0.013751    0.013751...
    0.013751    0.013751    0.013751    0.013751    0.013751    0.013751    0.013751    0.013751...
    0.013751    0.013751    0.013751    0.013751    0.013751    0.013751    0.013751    0.013751...
    0.013751    0.013751    0.013751    0.013751    0.013751    0.013751    0.013751    0.013751...
    0.013751    0.013751    0.013751    0.013751    0.013751    0.013751    0.013751    0.013751...
    0.013751    0.013751    0.013751    0.013751    0.013751    0.013751    0.013751    0.013751...
    0.013751    0.013751    0.013751    0.013751    0.013751    0.013751    0.013751    0.013751...
    0.013751    0.013751    0.013751    0.013751    0.013751    0.013751    0.013751    0.013751...
    0.013751    0.013751    0.013751    0.013751    0.013751    0.013751    0.013751    0.013751...
    0.013751    0.013751    0.013751    0.013751    0.013751    0.013751    0.013751    0.013751...
    0.013751    0.013751    0.013751    0.013751    0.013751    0.013751    0.013751    0.013751...
    0.013751    0.013751    0.013751    0.013751    0.013751    0.013751    0.013751    0.013751...
    0.013751    0.013751    0.013751    0.013751    0.013751    0.013751    0.013751    0.013751...
    0.013751    0.013751    0.013751    0.013751    0.013751    0.013751    0.013751    0.013751...
    0.013751    0.013751    0.013751    0.013751    0.013751    0.013751    0.013751    0.013751...
    0.013751    0.013751    0.013751    0.013751    0.013751    0.013751    0.013751    0.013751...
    0.013751    0.013751    0.013751    0.013751    0.013751    0.013751    0.013751    0.013751...
    0.013751    0.013751    0.013751    0.013751    0.013751    0.013751    0.013751    0.013751...
    0.013751    0.013751    0.013751    0.013751    0.013751    0.013751    0.013751    0.013751...
    0.013751    0.013751    0.013751    0.013751    0.013751    0.013751    0.013751    0.013751...
    0.013751    0.013751    0.013751    0.013751    0.013751    0.013751    0.013751    0.013751...
    0.013751    0.013751    0.013751    0.013751    0.013751    0.013751    0.013751    0.013751...
    0.013751    0.013751    0.013751    0.013751    0.013751    0.013751    0.013751    0.013751...
    0.013751    0.013751    0.013751    0.013751    0.013751    0.013751    0.013751    0.013751...
    0.013751    0.013751    0.013751    0.013751    0.013751    0.013751    0.013751    0.013751...
    0.013751    0.013751    0.013751    0.013751    0.013751    0.013751    0.013751    0.013751...
    0.013751    0.013751    0.013751    0.013751    0.013751    0.013751    0.013751    0.013751...
    0.013751    0.013751    0.013751    0.013751    0.013751    0.013751    0.013751    0.013751...
    0.013751    0.013751    0.013751    0.013751    0.013751    0.013751    0.013751    0.013751...
    0.013751    0.013751    0.013751    0.013751    0.013751    0.013751    0.013751    0.013751...
    0.013751    0.013751    0.013751    0.013751    0.013751    0.013751    0.013751    0.013751...
    0.013751    0.013751    0.013751    0.013751    0.013751    0.013751    0.013751    0.013751...
    0.013751    0.013751    0.013751    0.013751    0.013751    0.013751    0.013751    0.013751...
    0.013751    0.013751    0.013751    0.013751    0.013751    0.013751    0.013751    0.013751...
    0.013751    0.013751    0.013751    0.013751    0.013751    0.013751    0.013751    0.013751...
    0.013751    0.013751    0.013751    0.013751    0.013751    0.013751    0.013751    0.013751...
    0.013751    0.013751    0.013751    0.013751    0.013751    0.013751    0.013751    0.013751...
    0.013751    0.013751    0.013751    0.013751    0.013751    0.013751    0.013751    0.013751...
    0.013751    0.013751    0.013751    0.013751    0.013751    0.013751    0.013751    0.013751...
    0.013751    0.013751    0.013751    0.013751    0.013751    0.013751    0.013751    0.013751...
    0.013751    0.013751    0.013751    0.013751    0.013751    0.013751    0.013751    0.013751...
    0.013751    0.013751    0.013751    0.013751    0.013751    0.013751    0.013751    0.013751...
    0.013751    0.013751    0.013751    0.013751    0.013751    0.013751    0.013751    0.013751...
    0.013751    0.013751    0.013751    0.013751    0.013751    0.013751    0.013751    0.013751...
    0.013751    0.013751    0.013751    0.013751    0.013751    0.013751    0.013751    0.013751...
    0.013751    0.013751    0.013751    0.013751    0.013751    0.013751    0.013751    0.013751...
    0.013747    0.013747    0.013747    0.013747    0.013747    0.013747    0.013747    0.013747...
    0.013747    0.013747    0.013747    0.013747    0.013747    0.013747    0.013747    0.013747...
    0.013747    0.013747    0.013747    0.013747    0.013747    0.013747    0.013747    0.013747...
    0.013747    0.013747    0.013747    0.013747    0.013747    0.013747    0.013747    0.013747...
    0.013747    0.013747    0.013747    0.013747    0.013747    0.013747    0.013747    0.013747...
    0.013747    0.013747    0.013747    0.013747    0.013747    0.013747    0.013747    0.013747...
    0.013747    0.013747    0.013747    0.013747    0.013747    0.013747    0.013747    0.013747...
    0.013747    0.013747    0.013747    0.013747    0.013747    0.013747    0.013747    0.013747...
    0.013747    0.013747    0.013747    0.013747    0.013747    0.013747    0.013747    0.013747...
    0.013747    0.013747    0.013747    0.013747    0.013747    0.013747    0.013747    0.013747...
    0.013747    0.013747    0.013747    0.013747    0.013747    0.013747    0.013747    0.013747...
    0.013747    0.013747    0.013747    0.013747    0.013747    0.013747    0.013747    0.013747...
    0.013747    0.013747    0.013747    0.013747    0.013747    0.013747    0.013747    0.013747...
    0.013747    0.013747    0.013747    0.013747    0.013747    0.013747    0.013747    0.013747...
    0.013747    0.013747    0.013747    0.013747    0.013747    0.013747    0.013747    0.013747...
    0.013747    0.013747    0.013747    0.013747    0.013747    0.013747    0.013747    0.013747...
    0.013747    0.013747    0.013747    0.013747    0.013747    0.013747    0.013747    0.013747...
    0.013747    0.013747    0.013747    0.013747    0.013747    0.013747    0.013747    0.013747...
    0.013747    0.013747    0.013747    0.013747    0.013747    0.013747    0.013747    0.013747...
    0.013747    0.013747    0.013747    0.013747    0.013747    0.013747    0.013747    0.013747...
    0.013747    0.013747    0.013747    0.013747    0.013747    0.013747    0.013747    0.013747...
    0.013747    0.013747    0.013747    0.013747    0.013747    0.013747    0.013747    0.013747...
    0.013747    0.013747    0.013747    0.013747    0.013747    0.013747    0.013747    0.013747...
    0.013747    0.013747    0.013747    0.013747    0.013747    0.013747    0.013747    0.013747...
    0.013747    0.013743    0.013743    0.013743    0.013743    0.013743    0.013743    0.013743...
    0.013743    0.013743    0.013743    0.013743    0.013743    0.013743    0.013743    0.013743...
    0.013743    0.013743    0.013743    0.013743    0.013743    0.013743    0.013743    0.013743...
    0.013743    0.013743    0.013743    0.013743    0.013743    0.013743    0.013743    0.013743...
    0.013743    0.013743    0.013743    0.013743    0.013743    0.013743    0.013743    0.013743...
    0.013743    0.013743    0.013743    0.013743    0.013743    0.013743    0.013743    0.013743...
    0.013743    0.013743    0.013743    0.013743    0.013743    0.013743    0.013743    0.013743...
    0.013743    0.013743    0.013743    0.013743    0.013743    0.013743    0.013743    0.013743...
    0.013743    0.013743    0.013743    0.013743    0.013743    0.013743    0.013743    0.013743...
    0.013743    0.013743    0.013743    0.013743    0.013743    0.013743    0.013743    0.013743...
    0.013743    0.013743    0.013743    0.013743    0.013743    0.013743    0.013743    0.013743...
    0.013743    0.013743    0.013743    0.013743    0.013743    0.013743    0.013743    0.013743...
    0.013743    0.013743    0.013743    0.013743    0.013743    0.013743    0.013743    0.013743...
    0.013743    0.013743    0.013743    0.013743    0.013743    0.013743    0.013743    0.013743...
    0.013743    0.013743    0.013743    0.013743    0.013743    0.013743    0.013743    0.013743...
    0.013743    0.013743    0.013743    0.013743    0.013743    0.013743    0.013743    0.013743...
    0.013743    0.013743    0.013743    0.013743    0.013743    0.013743    0.013743    0.013743...
    0.013743    0.013743    0.013743    0.013743    0.013743    0.013743    0.013743    0.013743...
    0.013743    0.013743    0.013743    0.013743    0.013743    0.013743    0.013743    0.013743...
    0.013743    0.013743    0.013743    0.013743    0.013743    0.013743    0.013743    0.013743...
    0.013743    0.013743    0.013743    0.013743    0.013743    0.013743    0.013743    0.013743...
    0.013743    0.013743    0.013743    0.013743    0.013743    0.013743    0.013743    0.013743...
    0.013743    0.013743    0.013743    0.013743    0.013743    0.013743    0.013743    0.013743...
    0.013743    0.013743    0.013743    0.013743    0.013743    0.013743    0.013743    0.013743...
    0.013743    0.013743    0.013743    0.013743    0.013743    0.013743    0.013743    0.013743...
    0.013743    0.013743    0.013743    0.013743    0.013743    0.013743    0.013743    0.013743...
    0.013743    0.013743    0.013741    0.013741    0.013741    0.013741    0.013741    0.013741...
    0.013741    0.013741    0.013741    0.013741    0.013741    0.013741    0.013741    0.013741...
    0.013741    0.013741    0.013741    0.013741    0.013741    0.013741    0.013741    0.013741...
    0.013741    0.013741    0.013741    0.013741    0.013741    0.013741    0.013741    0.013741...
    0.013741    0.013741    0.013741    0.013741    0.013741    0.013741    0.013741    0.013741...
    0.013741    0.013741    0.013741    0.013741    0.013741    0.013741    0.013741    0.013741...
    0.013741    0.013741    0.013741    0.013741    0.013741    0.013741    0.013741    0.013731...
    0.013731    0.013731    0.013731    0.013731    0.013731    0.013731    0.013731    0.013731...
    0.013731    0.013731    0.013731    0.013731    0.013731    0.013731    0.013731    0.013731...
    0.013731    0.013731    0.013731    0.013731    0.013731    0.013731    0.013731    0.013731...
    0.013731    0.013731    0.013731    0.013731    0.013731    0.013731    0.013731    0.013731...
    0.013731    0.013731    0.013731    0.013731    0.013731    0.013731    0.013731    0.013731...
    0.013731    0.013731    0.013731    0.013731    0.013731    0.013731    0.013731    0.013731...
    0.013731    0.013731    0.013731    0.013731    0.013731    0.013731    0.013731    0.013731...
    0.013731    0.013731    0.013731    0.013731    0.013731    0.013731    0.013731    0.013731...
    0.013731    0.013731    0.013731    0.013731    0.013731    0.013731    0.013731    0.013731...
    0.013731    0.013731    0.013731    0.013731    0.013731    0.013731    0.013731    0.013731...
    0.013731    0.013731    0.013731    0.013731    0.013731    0.013731    0.013731    0.013731...
    0.013731    0.013731    0.013731    0.013731    0.013731    0.013731    0.013731    0.013731...
    0.013731    0.013731    0.013731    0.013731    0.013731    0.013731    0.013731    0.013731...
    0.013731    0.013731    0.013731    0.013731    0.013731    0.013731    0.013731    0.013731...
    0.013731    0.013731    0.013731    0.013731    0.013731    0.013731    0.013731    0.013731...
    0.013731    0.013731    0.013731    0.013731    0.013731    0.013731    0.013731    0.013731...
    0.013731    0.013731    0.013731    0.013731    0.013731    0.013731    0.013731    0.013731...
    0.013731    0.013731    0.013731    0.013731    0.013731    0.013731    0.013731    0.013731...
    0.013731    0.013731    0.013731    0.013731    0.013731    0.013731    0.013731    0.013731...
    0.013731    0.013731    0.013731    0.013731    0.013731    0.013731    0.013731    0.013731...
    0.013731    0.013731    0.013731    0.013731    0.013731    0.013731    0.013731    0.013731...
    0.013731    0.013731    0.013731    0.013731    0.013731    0.013731    0.013731    0.013731...
    0.013731    0.013731    0.013731    0.013731    0.013731    0.013731    0.013731    0.013731...
    0.013731    0.013731    0.013731    0.013731    0.013731    0.013731    0.013731    0.013731...
    0.013731    0.013731    0.013731    0.013731    0.013731    0.013731    0.013731    0.013731...
    0.013731    0.013731    0.013731    0.013731    0.013731    0.013731    0.013731    0.013731...
    0.013731    0.013731    0.013731    0.013731    0.013731    0.013731    0.013731    0.013731...
    0.013731    0.013731    0.013731    0.013731    0.013731    0.013731    0.013731    0.013731...
    0.013731    0.013731    0.013731    0.013731    0.013731    0.013731    0.013731    0.013731...
    0.013731    0.013731    0.013731    0.013731    0.013731    0.013731    0.013731    0.013731...
    0.013731    0.013731    0.013731    0.013731    0.013731    0.013731    0.013731    0.013731...
    0.013731    0.013731    0.013731    0.013731    0.013731    0.013731    0.013731    0.013731...
    0.013731    0.013731    0.013731    0.013731    0.013731    0.013731    0.013731    0.013731...
    0.013731    0.013731    0.013731    0.013731    0.013731    0.013731    0.013731    0.013731...
    0.013731    0.013731    0.013731    0.013731    0.013731    0.013731    0.013731    0.013731...
    0.013731    0.013731    0.013731    0.013731    0.013731    0.013731    0.013731    0.013731...
    0.013731    0.013731    0.013731    0.013731    0.013731    0.013730    0.013730    0.013730...
    0.013730    0.013730    0.013730    0.013730    0.013730    0.013730    0.013730    0.013730...
    0.013730    0.013730    0.013730    0.013730    0.013730    0.013730    0.013730    0.013730...
    0.013730    0.013730    0.013730    0.013730    0.013730    0.013730    0.013730    0.013730...
    0.013730    0.013730    0.013730    0.013730    0.013730    0.013730    0.013730    0.013730...
    0.013730    0.013730    0.013730    0.013730    0.013730    0.013730    0.013730    0.013730...
    0.013730    0.013730    0.013730    0.013730    0.013730    0.013730    0.013730    0.013730...
    0.013730    0.013730    0.013730    0.013730    0.013730    0.013730    0.013730    0.013730...
    0.013730    0.013730    0.013730    0.013730    0.013730    0.013730    0.013730    0.013730...
    0.013730    0.013730    0.013730    0.013730    0.013730    0.013730    0.013730    0.013730...
    0.013730    0.013730    0.013730    0.013730    0.013730    0.013730    0.013730    0.013730...
    0.013730    0.013730    0.013730    0.013730    0.013730    0.013730    0.013730    0.013730...
    0.013730    0.013730    0.013730    0.013730    0.013730    0.013730    0.013730    0.013730...
    0.013730    0.013730    0.013730    0.013730    0.013730    0.013730    0.013730    0.013730...
    0.013730    0.013730    0.013730    0.013730    0.013730    0.013730    0.013730    0.013730...
    0.013730    0.013730    0.013730    0.013730    0.013730    0.013730    0.013730    0.013730...
    0.013730    0.013730    0.013730    0.013730    0.013730    0.013730    0.013730    0.013730...
    0.013730    0.013730    0.013730    0.013730    0.013730    0.013730    0.013730    0.013730...
    0.013730    0.013730    0.013730    0.013730    0.013730    0.013730    0.013730    0.013730...
    0.013730    0.013730    0.013730    0.013730    0.013730    0.013730    0.013730    0.013730...
    0.013730    0.013730    0.013730    0.013730    0.013730    0.013730    0.013730    0.013730...
    0.013730    0.013730    0.013730    0.013730    0.013730    0.013730    0.013730    0.013730...
    0.013730    0.013730    0.013730    0.013730    0.013730    0.013730    0.013730    0.013730...
    0.013730    0.013730    0.013730    0.013730    0.013730    0.013730    0.013730    0.013730...
    0.013730    0.013730    0.013730    0.013730    0.013730    0.013730    0.013730    0.013730...
    0.013730    0.013730    0.013730    0.013730    0.013730    0.013730    0.013730    0.013730...
    0.013730    0.013730    0.013730    0.013730    0.013730    0.013730    0.013730    0.013730...
    0.013730    0.013730    0.013730    0.013730    0.013730    0.013730    0.013730    0.013730...
    0.013730    0.013730    0.013730    0.013730    0.013730    0.013730    0.013730    0.013730...
    0.013730    0.013730    0.013730    0.013730    0.013730    0.013730    0.013730    0.013730...
    0.013730    0.013730    0.013730    0.013730    0.013730    0.013730    0.013730    0.013730...
    0.013730    0.013730    0.013730    0.013730    0.013730    0.013730    0.013730    0.013730...
    0.013730    0.013730    0.013730    0.013730    0.013730    0.013730    0.013730    0.013730...
    0.013730    0.013730    0.013730    0.013730    0.013730    0.013730    0.013730    0.013730...
    0.013730    0.013727    0.013727    0.013727    0.013727    0.013727    0.013727    0.013727...
    0.013727    0.013727    0.013727    0.013727    0.013727    0.013727    0.013727    0.013727...
    0.013727    0.013727    0.013727    0.013727    0.013727    0.013727    0.013727    0.013727...
    0.013727    0.013727    0.013727    0.013727    0.013727    0.013727    0.013727    0.013727...
    0.013727    0.013727    0.013727    0.013727    0.013727    0.013727    0.013727    0.013727...
    0.013727    0.013727    0.013727    0.013727    0.013727    0.013727    0.013727    0.013727...
    0.013727    0.013727    0.013727    0.013727    0.013727    0.013727    0.013727    0.013727...
    0.013727    0.013727    0.013727    0.013727    0.013727    0.013727    0.013727    0.013727...
    0.013727    0.013727    0.013727    0.013727    0.013727    0.013727    0.013727    0.013727...
    0.013727    0.013727    0.013727    0.013727    0.013727    0.013727    0.013727    0.013727...
    0.013727    0.013727    0.013727    0.013727    0.013727    0.013727    0.013727    0.013727...
    0.013727    0.013727    0.013727    0.013727    0.013727    0.013727    0.013727    0.013727...
    0.013727    0.013727    0.013727    0.013727    0.013727    0.013727    0.013727    0.013727...
    0.013727    0.013727    0.013727    0.013727    0.013727    0.013727    0.013727    0.013727...
    0.013727    0.013727    0.013727    0.013727    0.013727    0.013727    0.013727    0.013727...
    0.013727    0.013727    0.013727    0.013727    0.013727    0.013727    0.013727    0.013727...
    0.013727    0.013727    0.013727    0.013727    0.013727    0.013727    0.013727    0.013727...
    0.013727    0.013727    0.013727    0.013727    0.013727    0.013727    0.013727    0.013727...
    0.013727    0.013727    0.013727    0.013727    0.013727    0.013727    0.013727    0.013727...
    0.013727    0.013727    0.013727    0.013727    0.013727    0.013727    0.013727    0.013727...
    0.013727    0.013727    0.013727    0.013727    0.013727    0.013727    0.013727    0.013727...
    0.013727    0.013727    0.013727    0.013727    0.013727    0.013727    0.013727    0.013727...
    0.013727    0.013727    0.013727    0.013727    0.013727    0.013727    0.013727    0.013727...
    0.013727    0.013727    0.013727    0.013727    0.013727    0.013727    0.013727    0.013727...
    0.013727    0.013727    0.013727    0.013727    0.013727    0.013727    0.013727    0.013727...
    0.013727    0.013727    0.013727    0.013727    0.013727    0.013723    0.013723    0.013723...
    0.013723    0.013723    0.013723    0.013723    0.013723    0.013723    0.013723    0.013723...
    0.013723    0.013723    0.013723    0.013723    0.013723    0.013723    0.013723    0.013723...
    0.013723    0.013723    0.013723    0.013723    0.013723    0.013723    0.013723    0.013723...
    0.013723    0.013723    0.013723    0.013723    0.013723    0.013723    0.013723    0.013723...
    0.013723    0.013723    0.013723    0.013723    0.013723    0.013723    0.013723    0.013723...
    0.013723    0.013723    0.013723    0.013723    0.013723    0.013723    0.013723    0.013723...
    0.013723    0.013723    0.013723    0.013723    0.013723    0.013723    0.013723    0.013723...
    0.013723    0.013723    0.013723    0.013723    0.013723    0.013723    0.013723    0.013723...
    0.013723    0.013723    0.013723    0.013723    0.013723    0.013723    0.013723    0.013723...
    0.013723    0.013723    0.013723    0.013723    0.013723    0.013723    0.013723    0.013723...
    0.013723    0.013723    0.013723    0.013723    0.013723    0.013723    0.013723    0.013723...
    0.013723    0.013723    0.013723    0.013723    0.013723    0.013723    0.013723    0.013723...
    0.013723    0.013723    0.013723    0.013723    0.013723    0.013723    0.013723    0.013723...
    0.013723    0.013723    0.013723    0.013723    0.013723    0.013723    0.013723    0.013723...
    0.013723    0.013723    0.013723    0.013723    0.013723    0.013723    0.013723    0.013723...
    0.013723    0.013723    0.013723    0.013723    0.013723    0.013723    0.013723    0.013723...
    0.013723    0.013723    0.013723    0.013723    0.013723    0.013723    0.013723    0.013723...
    0.013723    0.013723    0.013723    0.013723    0.013723    0.013723    0.013723    0.013723...
    0.013723    0.013723    0.013723    0.013723    0.013723    0.013723    0.013723    0.013723...
    0.013723    0.013723    0.013723    0.013723    0.013723    0.013723    0.013723    0.013723...
    0.013723    0.013723    0.013723    0.013723    0.013723    0.013723    0.013723    0.013723...
    0.013723    0.013723    0.013723    0.013723    0.013723    0.013723    0.013723    0.013723...
    0.013723    0.013723    0.013723    0.013723    0.013723    0.013723    0.013723    0.013723...
    0.013723    0.013723    0.013723    0.013723    0.013723    0.013723    0.013723    0.013723...
    0.013723    0.013723    0.013723    0.013723    0.013723    0.013723    0.013723    0.013723...
    0.013723    0.013723    0.013723    0.013723    0.013723    0.013723    0.013723    0.013723...
    0.013723    0.013723    0.013723    0.013723    0.013723    0.013723    0.013723    0.013723...
    0.013723    0.013723    0.013723    0.013723    0.013723    0.013723    0.013723    0.013723...
    0.013723    0.013723    0.013723    0.013723    0.013723    0.013723    0.013723    0.013723...
    0.013723    0.013723    0.013723    0.013723    0.013723    0.013723    0.013723    0.013723...
    0.013723    0.013723    0.013723    0.013723    0.013723    0.013723    0.013723    0.013723...
    0.013723    0.013723    0.013723    0.013723    0.013723    0.013723    0.013723    0.013723...
    0.013723    0.013723    0.013723    0.013723    0.013723    0.013723    0.013723    0.013723...
    0.013723    0.013723    0.013723    0.013723    0.013723    0.013723    0.013723    0.013723...
    0.013723    0.013723    0.013723    0.013723    0.013723    0.013723    0.013723    0.013723...
    0.013723    0.013723    0.013723    0.013723    0.013723    0.013723    0.013723    0.013723...
    0.013723    0.013723    0.013723    0.013723    0.013723    0.013723    0.013723    0.013723...
    0.013723    0.013723    0.013723    0.013723    0.013723    0.013723    0.013723    0.013723...
    0.013723    0.013723    0.013723    0.013723    0.013723    0.013723    0.013723    0.013723...
    0.013723    0.013723    0.013723    0.013723    0.013723    0.013723    0.013723    0.013723...
    0.013723    0.013723    0.013723    0.013723    0.013723    0.013723    0.013723    0.013723...
    0.013723    0.013723    0.013723    0.013723    0.013723    0.013723    0.013723    0.013723...
    0.013723    0.013723    0.013723    0.013723    0.013723    0.013723    0.013723    0.013723...
    0.013723    0.013723    0.013723    0.013723    0.013723    0.013723    0.013723    0.013723...
    0.013723    0.013723    0.013723    0.013723    0.013723    0.013723    0.013723    0.013723...
    0.013723    0.013723    0.013723    0.013723    0.013723    0.013723    0.013723    0.013723...
    0.013723    0.013723    0.013723    0.013723    0.013723    0.013723    0.013723    0.013723...
    0.013723    0.013723    0.013723    0.013723    0.013723    0.013723    0.013723    0.013723...
    0.013723    0.013723    0.013723    0.013723    0.013723    0.013723    0.013723    0.013723...
    0.013723    0.013723    0.013723    0.013723    0.013723    0.013723    0.013723    0.013723...
    0.013723    0.013723    0.013723    0.013723    0.013723    0.013723    0.013723    0.013723...
    0.013723    0.013723    0.013723    0.013723    0.013723    0.013723    0.013723    0.013723...
    0.013723    0.013723    0.013723    0.013723    0.013723    0.013723    0.013723    0.013723...
    0.013723    0.013723    0.013723    0.013723    0.013723    0.013723    0.013723    0.013723...
    0.013723    0.013723    0.013723    0.013723    0.013723    0.013723    0.013723    0.013723...
    0.013723    0.013723    0.013723    0.013723    0.013723    0.013723    0.013723    0.013723...
    0.013723    0.013723    0.013723    0.013723    0.013723    0.013723    0.013723    0.013723...
    0.013723    0.013723    0.013723    0.013723    0.013723    0.013723    0.013723    0.013723...
    0.013723    0.013723    0.013723    0.013723    0.013723    0.013723    0.013723    0.013723...
    0.013723    0.013723    0.013723    0.013723    0.013723    0.013723    0.013723    0.013723...
    0.013723    0.013723    0.013723    0.013723    0.013723    0.013723    0.013723    0.013723...
    0.013723    0.013723    0.013723    0.013723    0.013723    0.013723    0.013723    0.013723...
    0.013723    0.013723    0.013723    0.013723    0.013723    0.013723    0.013723    0.013723...
    0.013723    0.013723    0.013723    0.013723    0.013723    0.013723    0.013723    0.013723...
    0.013723    0.013723    0.013723    0.013723    0.013723    0.013723    0.013723    0.013723...
    0.013723    0.013723    0.013723    0.013723    0.013723    0.013723    0.013723    0.013723...
    0.013723    0.013723    0.013723    0.013723    0.013723    0.013723    0.013723    0.013723...
    0.013723    0.013723    0.013723    0.013723    0.013723    0.013723    0.013723    0.013723...
    0.013723    0.013723    0.013723    0.013723    0.013723    0.013723    0.013723    0.013723...
    0.013723    0.013723    0.013723    0.013723    0.013723    0.013723    0.013723    0.013723...
    0.013723    0.013723    0.013723    0.013723    0.013723    0.013723    0.013723    0.013723...
    0.013723    0.013723    0.013723    0.013723    0.013723    0.013723    0.013723    0.013723...
    0.013723    0.013723    0.013723    0.013723    0.013723    0.013723    0.013723    0.013723...
    0.013723    0.013723    0.013723    0.013723    0.013723    0.013723    0.013723    0.013723...
    0.013723    0.013723    0.013723    0.013723    0.013723    0.013723    0.013723    0.013723...
    0.013723    0.013723    0.013723    0.013723    0.013723    0.013723    0.013723    0.013723...
    0.013723    0.013723    0.013723    0.013723    0.013723    0.013723    0.013723    0.013723...
    0.013723    0.013723    0.013723    0.013723    0.013723    0.013723    0.013723    0.013723...
    0.013723    0.013723    0.013723    0.013723    0.013723    0.013723    0.013723    0.013723...
    0.013723    0.013723    0.013723    0.013723    0.013723    0.013723    0.013723    0.013723...
    0.013723    0.013723    0.013723    0.013723    0.013723    0.013723    0.013723    0.013723...
    0.013723    0.013723    0.013723    0.013723    0.013723    0.013723    0.013723    0.013723...
    0.013723    0.013723    0.013723    0.013723    0.013723    0.013723    0.013723    0.013723...
    0.013723    0.013723    0.013723    0.013723    0.013723    0.013723    0.013723    0.013723...
    0.013723    0.013723    0.013723    0.013723    0.013723    0.013723    0.013723    0.013723...
    0.013723    0.013723    0.013723    0.013723    0.013723    0.013723    0.013723    0.013723...
    0.013723    0.013723    0.013723    0.013723    0.013723    0.013723    0.013723    0.013723...
    0.013723    0.013723    0.013723    0.013723    0.013723    0.013723    0.013723    0.013723...
    0.013723    0.013723    0.013723    0.013723    0.013723    0.013723    0.013723    0.013723...
    0.013723    0.013723    0.013723    0.013723    0.013723    0.013723    0.013723    0.013723...
    0.013723    0.013723    0.013723    0.013723    0.013723    0.013723    0.013723    0.013723...
    0.013723    0.013723    0.013723    0.013723    0.013723    0.013723    0.013723    0.013723...
    0.013723    0.013723    0.013723    0.013723    0.013723    0.013723    0.013723    0.013723...
    0.013723    0.013723    0.013723    0.013723    0.013723    0.013723    0.013723    0.013723...
    0.013723    0.013723    0.013723    0.013723    0.013723    0.013723    0.013723    0.013723...
    0.013723    0.013723    0.013723    0.013723    0.013723    0.013723    0.013723    0.013723...
    0.013723    0.013723    0.013723    0.013723    0.013723    0.013723    0.013723    0.013723...
    0.013723    0.013723    0.013723    0.013723    0.013723    0.013723    0.013723    0.013723...
    0.013723    0.013723    0.013723    0.013723    0.013723    0.013723    0.013723    0.013723...
    0.013723    0.013723    0.013723    0.013723    0.013723    0.013723    0.013716    0.013716...
    0.013716    0.013716    0.013716    0.013716    0.013716    0.013716    0.013716    0.013716...
    0.013716    0.013716    0.013716    0.013716    0.013716    0.013716    0.013716    0.013716...
    0.013716    0.013716    0.013716    0.013716    0.013716    0.013716    0.013716    0.013716...
    0.013716    0.013716    0.013716    0.013716    0.013716    0.013716    0.013716    0.013716...
    0.013716    0.013716    0.013716    0.013716    0.013716    0.013716    0.013716    0.013716...
    0.013716    0.013716    0.013716    0.013716    0.013716    0.013716    0.013716    0.013716...
    0.013716    0.013716    0.013716    0.013716    0.013716    0.013716    0.013716    0.013716...
    0.013716    0.013716    0.013716    0.013716    0.013716    0.013716    0.013716    0.013716...
    0.013716    0.013716    0.013716    0.013712    0.013712    0.013712    0.013712    0.013712...
    0.013712    0.013712    0.013712    0.013712    0.013712    0.013712    0.013712    0.013712...
    0.013712    0.013712    0.013712    0.013712    0.013712    0.013712    0.013712    0.013712...
    0.013712    0.013712    0.013712    0.013712    0.013712    0.013712    0.013712    0.013712...
    0.013712    0.013712    0.013712    0.013712    0.013712    0.013712    0.013712    0.013712...
    0.013712    0.013712    0.013712    0.013712    0.013712    0.013712    0.013712    0.013712...
    0.013712    0.013712    0.013712    0.013712    0.013712    0.013712    0.013712    0.013712...
    0.013712    0.013712    0.013712    0.013712    0.013712    0.013712    0.013712    0.013712...
    0.013712    0.013712    0.013712    0.013712    0.013712    0.013712    0.013712    0.013712...
    0.013712    0.013712    0.013712    0.013712    0.013712    0.013712    0.013712    0.013712...
    0.013712    0.013712    0.013712    0.013712    0.013712    0.013712    0.013712    0.013712...
    0.013712    0.013712    0.013712    0.013712    0.013712    0.013712    0.013712    0.013712...
    0.013712    0.013712    0.013712    0.013712    0.013712    0.013712    0.013712    0.013712...
    0.013712    0.013712    0.013712    0.013712    0.013712    0.013712    0.013712    0.013712...
    0.013712    0.013712    0.013712    0.013712    0.013712    0.013712    0.013712    0.013712...
    0.013712    0.013712    0.013712    0.013712    0.013712    0.013712    0.013712    0.013712...
    0.013712    0.013712    0.013712    0.013712    0.013712    0.013712    0.013712    0.013712...
    0.013712    0.013712    0.013712    0.013712    0.013712    0.013712    0.013712    0.013712...
    0.013712    0.013712    0.013712    0.013712    0.013712    0.013712    0.013712    0.013712...
    0.013712    0.013712    0.013712    0.013712    0.013712    0.013712    0.013712    0.013712...
    0.013712    0.013712    0.013712    0.013712    0.013712    0.013712    0.013712    0.013712...
    0.013712    0.013712    0.013712    0.013712    0.013712    0.013712    0.013712    0.013712...
    0.013712    0.013712    0.013712    0.013712    0.013712    0.013712    0.013712    0.013712...
    0.013712    0.013712    0.013712    0.013712    0.013712    0.013712    0.013712    0.013712...
    0.013712    0.013712    0.013712    0.013712    0.013712    0.013712    0.013712    0.013712...
    0.013712    0.013711    0.013711    0.013711    0.013711    0.013711    0.013711    0.013711...
    0.013711    0.013711    0.013711    0.013711    0.013711    0.013711    0.013711    0.013711...
    0.013711    0.013711    0.013711    0.013711    0.013711    0.013711    0.013711    0.013711...
    0.013711    0.013711    0.013711    0.013711    0.013711    0.013707    0.013707    0.013707...
    0.013707    0.013707    0.013707    0.013707    0.013707    0.013707    0.013707    0.013707...
    0.013707    0.013707    0.013707    0.013707    0.013707    0.013707    0.013707    0.013707...
    0.013707    0.013707    0.013707    0.013707    0.013707    0.013707    0.013707    0.013707...
    0.013707    0.013707    0.013707    0.013707    0.013707    0.013707    0.013707    0.013707...
    0.013707    0.013707    0.013707    0.013707    0.013707    0.013707    0.013707    0.013707...
    0.013707    0.013707    0.013707    0.013707    0.013707    0.013707    0.013707    0.013707...
    0.013707    0.013707    0.013707    0.013707    0.013707    0.013707    0.013707    0.013707...
    0.013707    0.013707    0.013707    0.013707    0.013707    0.013707    0.013707    0.013707...
    0.013707    0.013707    0.013707    0.013707    0.013707    0.013707    0.013707    0.013707...
    0.013707    0.013707    0.013707    0.013707    0.013707    0.013707    0.013707    0.013707...
    0.013657    0.013657    0.013657    0.013657    0.013657    0.013657    0.013657    0.013657...
    0.013657    0.013657    0.013657    0.013657    0.013657    0.013657    0.013657    0.013657...
    0.013657    0.013657    0.013657    0.013657    0.013657    0.013657    0.013657    0.013657...
    0.013657    0.013657    0.013657    0.013657    0.013657    0.013657    0.013657    0.013657...
    0.013657    0.013657    0.013657    0.013657    0.013657    0.013657    0.013657    0.013657...
    0.013657    0.013657    0.013657    0.013657    0.013657    0.013657    0.013657    0.013657...
    0.013657    0.013657    0.013657    0.013657    0.013657    0.013657    0.013657    0.013657...
    0.013657    0.013657    0.013657    0.013657    0.013657    0.013657    0.013657    0.013657...
    0.013657    0.013657    0.013657    0.013657    0.013657    0.013657    0.013657    0.013657...
    0.013657    0.013657    0.013657    0.013657    0.013657    0.013657    0.013657    0.013657...
    0.013657    0.013657    0.013657    0.013657    0.013657    0.013657    0.013657    0.013657...
    0.013657    0.013657    0.013657    0.013657    0.013657    0.013657    0.013657    0.013657...
    0.013657    0.013657    0.013657    0.013657    0.013657    0.013657    0.013657    0.013657...
    0.013657    0.013657    0.013657    0.013657    0.013657    0.013657    0.013657    0.013643...
    0.013643    0.013643    0.013643    0.013643    0.013643    0.013643    0.013643    0.013643...
    0.013643    0.013643    0.013643    0.013643    0.013643    0.013643    0.013643    0.013643...
    0.013643    0.013643    0.013643    0.013643    0.013643    0.013643    0.013643    0.013643...
    0.013643    0.013643    0.013643    0.013643    0.013643    0.013643    0.013643    0.013643...
    0.013643    0.013643    0.013643    0.013643    0.013643    0.013643    0.013643    0.013643...
    0.013643    0.013643    0.013643    0.013643    0.013621    0.013621    0.013621    0.013621...
    0.013621    0.013621    0.013621    0.013621    0.013621    0.013621    0.013621    0.013570...
    0.013570    0.013570    0.013570    0.013570    0.013570    0.013570    0.013570    0.013570...
    0.013570    0.013444    0.013444    0.013444    0.013444    0.013444    0.013444    0.013444...
    0.013444    0.013444    0.013444    0.013444    0.013444    0.013444    0.013444    0.013444...
    0.013444    0.013444    0.013444    0.013444    0.013444    0.013444    0.013444    0.013444...
    0.013444    0.013444    0.013444    0.013444    0.013444    0.013444    0.013444    0.013444...
    0.013444    0.013444    0.013444    0.013444    0.013444    0.013444    0.013444    0.013444...
    0.013444    0.013444    0.013444    0.013444    0.013444    0.013444    0.013444    0.013444...
    0.013444    0.013444    0.013444    0.013444    0.013444    0.013444    0.013444    0.013444...
    0.013444    0.013444    0.013444    0.013444    0.013444    0.013444    0.013444    0.013444...
    0.013444    0.013444    0.013444    0.013444    0.013444    0.013444    0.013444    0.013444...
    0.013444    0.013444    0.013444    0.013444    0.013444    0.013444    0.013444    0.013444...
    0.013444    0.013444    0.013444    0.013444    0.013444    0.013444    0.013444    0.013444...
    0.013444    0.013133    0.013133    0.013133    0.013133    0.013133    0.013133    0.013133...
    0.013133    0.013133    0.013133    0.013133    0.013133    0.013133    0.013133    0.013133...
    0.013133    0.013133    0.013133    0.013133    0.013133    0.013133    0.013133    0.013133...
    0.013133    0.013133    0.013133    0.013133    0.013133    0.013133    0.013133    0.013133...
    0.013133    0.013133    0.013133    0.013133    0.013133    0.013133    0.013133    0.013133...
    0.013133    0.013133    0.013133    0.013133    0.013133    0.013133    0.013133    0.012910...
    0.012910    0.012910    0.012829    0.012829    0.012829    0.012829    0.012829    0.012829...
    0.012829    0.012829    0.012829    0.012829    0.012829    0.012829    0.012829    0.012829...
    0.012829    0.012829    0.012829    0.012829    0.012829    0.012829    0.012829    0.012829...
    0.012829    0.012829    0.012441    0.012441    0.012441    0.012441    0.012441    0.012441...
    0.012441    0.012441    0.012441    0.012441    0.012441    0.012441    0.012441    0.012441...
    0.012441    0.012441    0.012441    0.012441    0.012441    0.012441    0.012441    0.012441...
    0.012441    0.012441    0.012441    0.012441    0.012441    0.012441    0.012441    0.012441...
    0.012441    0.012441    0.012441    0.012441    0.012441    0.012441    0.012441    0.012441...
    0.012441    0.012441    0.012441    0.012441    0.012441    0.012441    0.012441    0.012441...
    0.012441    0.012441    0.012441    0.012441    0.012441    0.012441    0.012441    0.012441...
    0.012441    0.012441    0.012441    0.012441    0.012441    0.012441    0.012441    0.012376...
    0.012376    0.012376    0.012376    0.012376    0.012376    0.012376    0.012376    0.012376...
    0.012376    0.012323    0.012323    0.012323    0.012323    0.012323    0.012323    0.012323...
    0.012323    0.012323    0.012323    0.012323    0.012323    0.012323    0.012323    0.012323...
    0.012323    0.012323    0.012323    0.012323    0.012323    0.012323    0.012323    0.012323...
    0.012323    0.012323    0.012323    0.012323    0.012323    0.012323    0.012132    0.012132...
    0.012132    0.011986    0.011986    0.011986    0.011986    0.011986    0.011986    0.011986...
    0.011624    0.011624    0.011624    0.011624    0.011624    0.011624    0.011624    0.011624...
    0.011624    0.011624    0.011624    0.011624    0.011624    0.011624    0.011624    0.011624...
    0.011624    0.011527    0.011527    0.011527    0.011527    0.011527    0.011527    0.011527...
    0.011483    0.011483    0.011483    0.011483    0.011483    0.011483    0.011483    0.011483...
    0.011483    0.011483    0.011483    0.011483    0.011483    0.011483    0.011483    0.011483...
    0.011483    0.011483    0.011483    0.011483    0.011483    0.011483    0.011483    0.011483...
    0.011483    0.011483    0.011483    0.011483    0.011483    0.011483    0.011483    0.011483...
    0.011483    0.011483    0.011483    0.011483    0.011483    0.011483    0.011483    0.011483...
    0.011483    0.011483    0.011483    0.011483    0.011483    0.011483    0.011483    0.011483...
    0.011483    0.011483    0.011483    0.011483    0.011483    0.011483    0.011483    0.011483...
    0.011483    0.011483    0.011483    0.011483    0.011483    0.011483    0.011483    0.011483...
    0.011483    0.011483    0.011483    0.011483    0.011483    0.011483    0.011483    0.011483...
    0.011483    0.011483    0.011483    0.011483    0.011483    0.011483    0.011483    0.011483...
    0.011483    0.011483    0.011483    0.011483    0.011483    0.011483    0.011483    0.011483...
    0.011483    0.011483    0.011483    0.011483    0.011483    0.011483    0.011483    0.011483...
    0.011161    0.011161    0.011161    0.011161    0.011161    0.011161    0.011161    0.011161...
    0.011161    0.011161    0.011161    0.011161    0.011161    0.011161    0.011161    0.011161...
    0.011161    0.011161    0.011161    0.011161    0.011161    0.011161    0.010908    0.010908...
    0.010908    0.010908    0.010908    0.010908    0.010908    0.010908    0.010908    0.010908...
    0.010908    0.010908    0.010908    0.010908    0.010908    0.010908    0.010908    0.010908...
    0.010908    0.010908    0.010908    0.010908    0.010908    0.010908    0.010908    0.010908...
    0.010908    0.010908    0.010908    0.010908    0.010908    0.010908    0.010908    0.010908...
    0.010908    0.010908    0.010908    0.010908    0.010908    0.010908    0.010908    0.010908...
    0.010908    0.010908    0.010908    0.010908    0.010908    0.010908    0.010908    0.010908...
    0.010908    0.010908    0.010908    0.010908    0.010908    0.010908    0.010908    0.010908...
    0.010908    0.010908    0.010908    0.010908    0.010908    0.010908    0.010908    0.010908...
    0.010908    0.010908    0.010908    0.010908    0.010908    0.010908    0.010908    0.010908...
    0.010908    0.010908    0.010908    0.010908    0.010908    0.010908    0.010908    0.010908...
    0.010908    0.010908    0.010908    0.010908    0.010908    0.010900    0.010900    0.010900...
    0.010900    0.010900    0.010900    0.010900    0.010900    0.010900    0.010900    0.010900...
    0.010900    0.010900    0.010900    0.010900    0.010900    0.010900    0.010900    0.010900...
    0.010900    0.010900    0.010900    0.010900    0.010900    0.010900    0.010900    0.010900...
    0.010900    0.010900    0.010900    0.010900    0.010900    0.010900    0.010900    0.010900...
    0.010900    0.010900    0.010900    0.010900    0.010900    0.010900    0.010900    0.010900...
    0.010900    0.010900    0.010900    0.010900    0.010900    0.010900    0.010900    0.010900...
    0.010900    0.010900    0.010900    0.010900    0.010900    0.010900    0.010900    0.010900...
    0.010900    0.010900    0.010900    0.010900    0.010900    0.010900    0.010900    0.010900...
    0.010900    0.010900    0.010900    0.010900    0.010900    0.010900    0.010900    0.010900...
    0.010900    0.010900    0.010900    0.010900    0.010900    0.010900    0.010900    0.010900...
    0.010900    0.010900    0.010900    0.010900    0.010900    0.010900    0.010900    0.010900...
    0.010900    0.010900    0.010900    0.010900    0.010900    0.010900    0.010900    0.010900...
    0.010900    0.010900    0.010900    0.010900    0.010900    0.010900    0.010900    0.010900...
    0.010900    0.010900    0.010900    0.010900    0.010900    0.010900    0.010900    0.010900...
    0.010900    0.010900    0.010900    0.010900    0.010900    0.010900    0.010900    0.010900...
    0.010900    0.010900    0.010900    0.010900    0.010900    0.010900    0.010900    0.010900...
    0.010900    0.010900    0.010900    0.010900    0.010900    0.010900    0.010900    0.010900...
    0.010900    0.010900    0.010900    0.010886    0.010886    0.010886    0.010886    0.010886...
    0.010886    0.010886    0.010886    0.010886    0.010886    0.010886    0.010886    0.010886...
    0.010886    0.010886    0.010886    0.010886    0.010886    0.010886    0.010886    0.010886...
    0.010886    0.010886    0.010886    0.010886    0.010886    0.010886    0.010886    0.010886...
    0.010886    0.010886    0.010886    0.010886    0.010886    0.010886    0.010886    0.010886...
    0.010886    0.010886    0.010886    0.010837    0.010837    0.010837    0.010837    0.010837...
    0.010837    0.010837    0.010777    0.010777    0.010777    0.010777    0.010777    0.010777...
    0.010777    0.010720    0.010720    0.010720    0.010720    0.010720    0.010720    0.010720...
    0.010720    0.010720    0.010720    0.010720    0.010720    0.010720    0.010720    0.010720...
    0.010720    0.010720    0.010720    0.010720    0.010720    0.010720    0.010720    0.010720...
    0.010720    0.010720    0.010720    0.010720    0.010720    0.010720    0.010720    0.010720...
    0.010720    0.010720    0.010720    0.010720    0.010720    0.010720    0.010720    0.010720...
    0.010720    0.010720    0.010720    0.010720    0.010720    0.010720    0.010720    0.010720...
    0.010720    0.010720    0.010720    0.010720    0.010720    0.010720    0.010720    0.010720...
    0.010720    0.010720    0.010720    0.010720    0.010720    0.010720    0.010720    0.010720...
    0.010720    0.010720    0.010720    0.010720    0.010720    0.010720    0.010720    0.010720...
    0.010720    0.010720    0.010720    0.010720    0.010720    0.010720    0.010720    0.010720...
    0.010720    0.010720    0.010720    0.010720    0.010720    0.010720    0.010720    0.010720...
    0.010720    0.010720    0.010720    0.010720    0.010720    0.010720    0.010720    0.010720...
    0.010720    0.010720    0.010720    0.010720    0.010720    0.010720    0.010720    0.010720...
    0.010720    0.010720    0.010720    0.010720    0.010720    0.010720    0.010720    0.010720...
    0.010720    0.010720    0.010720    0.010720    0.010720    0.010720    0.010720    0.010720...
    0.010720    0.010720    0.010720    0.010720    0.010720    0.010720    0.010720    0.010720...
    0.010720    0.010720    0.010720    0.010720    0.010720    0.010720    0.010720    0.010720...
    0.010720    0.010720    0.010720    0.010720    0.010720    0.010720    0.010720    0.010720...
    0.010720    0.010720    0.010720    0.010720    0.010720    0.010720    0.010720    0.010720...
    0.010720    0.010625    0.010625    0.010625    0.010625    0.010625    0.010625    0.010625...
    0.010625    0.010625    0.010625    0.010625    0.010625    0.010625    0.010625    0.010625...
    0.010625    0.010625    0.010625    0.010625    0.010625    0.010625    0.010625    0.010625...
    0.010625    0.010625    0.010625    0.010625    0.010625    0.010625    0.010625    0.010625...
    0.010625    0.010625    0.010625    0.010625    0.010625    0.010625    0.010625    0.010625...
    0.010625    0.010625    0.010625    0.010625    0.010625    0.010625    0.010625    0.010625...
    0.010625    0.010625    0.010625    0.010625    0.010625    0.010625    0.010625    0.010625...
    0.010625    0.010625    0.010625    0.010625    0.010625    0.010625    0.010625    0.010625...
    0.010625    0.010625    0.010625    0.010625    0.010625    0.010625    0.010625    0.010625...
    0.010625    0.010625    0.010625    0.010625    0.010625    0.010625    0.010625    0.010625...
    0.010625    0.010625    0.010625    0.010625    0.010625    0.010625    0.010625    0.010625...
    0.010625    0.010625    0.010625    0.010625    0.010625    0.010625    0.010625    0.010625...
    0.010625    0.010625    0.010625    0.010625    0.010625    0.010625    0.010625    0.010625...
    0.010625    0.010625    0.010625    0.010625    0.010625    0.010625    0.010625    0.010625...
    0.010625    0.010625    0.010625    0.010625    0.010625    0.010625    0.010625    0.010625...
    0.010625    0.010625    0.010625    0.010625    0.010625    0.010625    0.010625    0.010625...
    0.010625    0.010625    0.010625    0.010625    0.010625    0.010625    0.010625    0.010625...
    0.010625    0.010625    0.010625    0.010625    0.010625    0.010625    0.010625    0.010625...
    0.010625    0.010625    0.010625    0.010625    0.010625    0.010625    0.010625    0.010620...
    0.010620    0.010620    0.010620    0.010620    0.010620    0.010620    0.010620    0.010620...
    0.010620    0.010620    0.010620    0.010620    0.010620    0.010620    0.010620    0.010620...
    0.010620    0.010620    0.010620    0.010620    0.010620    0.010620    0.010620    0.010620...
    0.010620    0.010620    0.010620    0.010620    0.010620    0.010620    0.010620    0.010620...
    0.010620    0.010620    0.010620    0.010620    0.010620    0.010620    0.010620    0.010620...
    0.010620    0.010620    0.010620    0.010620    0.010620    0.010620    0.010620    0.010620...
    0.010566    0.010566    0.010566    0.010566    0.010566    0.010566    0.010566    0.010566...
    0.010566    0.010566    0.010566    0.010566    0.010566    0.010566    0.010566    0.010566...
    0.010566    0.010566    0.010566    0.010566    0.010566    0.010566    0.010566    0.010566...
    0.010566    0.010566    0.010566    0.010566    0.010566    0.010566    0.010566    0.010566...
    0.010566    0.010566    0.010566    0.010566    0.010566    0.010566    0.010566    0.010566...
    0.010566    0.010566    0.010566    0.010566    0.010566    0.010566    0.010566    0.010566...
    0.010566    0.010566    0.010566    0.010566    0.010566    0.010566    0.010566    0.010566...
    0.010566    0.010566    0.010566    0.010566    0.010566    0.010566    0.010566    0.010566...
    0.010566    0.010566    0.010566    0.010566    0.010566    0.010566    0.010555    0.010555...
    0.010555    0.010555    0.010555    0.010555    0.010555    0.010555    0.010555    0.010555...
    0.010555    0.010555    0.010555    0.010555    0.010555    0.010555    0.010555    0.010555...
    0.010555    0.010555    0.010555    0.010555    0.010555    0.010555    0.010555    0.010555...
    0.010555    0.010555    0.010555    0.010555    0.010555    0.010555    0.010500    0.010500...
    0.010500    0.010500    0.010500    0.010500    0.010500    0.010500    0.010500    0.010500...
    0.010500    0.010500    0.010500    0.010500    0.010500    0.010500    0.010500    0.010500...
    0.010500    0.010500    0.010500    0.010500    0.010500    0.010500    0.010500    0.010494...
    0.010494    0.010494    0.010494    0.010494    0.010494    0.010494    0.010494    0.010494...
    0.010494    0.010494    0.010494    0.010494    0.010494    0.010494    0.010494    0.010494...
    0.010494    0.010494    0.010494    0.010474    0.010474    0.010474    0.010474    0.010474...
    0.010474    0.010474    0.010474    0.010416    0.010416    0.010416    0.010416    0.010416...
    0.010416    0.010416    0.010416    0.010416    0.010416    0.010416    0.010416    0.010416...
    0.010416    0.010416    0.010394    0.010394    0.010394    0.010394    0.010394    0.010394...
    0.010394    0.010394    0.010394    0.010394    0.010394    0.010394    0.010394    0.010394...
    0.010394    0.010394    0.010394    0.010394    0.010394    0.010394    0.010394    0.010394...
    0.010394    0.010394    0.010355    0.010355    0.010355    0.010355    0.010355    0.010355...
    0.010355    0.010355    0.010355    0.010355    0.010355    0.010355    0.010355    0.010355...
    0.010355    0.010355    0.010355    0.010355    0.010355    0.010355    0.010355    0.010355...
    0.010355    0.010355    0.010355    0.010355    0.010348    0.010348    0.010348    0.010348...
    0.010348    0.010348    0.010348    0.010348    0.010348    0.010348    0.010348    0.010348...
    0.010348    0.010348    0.010348    0.010348    0.010297    0.010297    0.010297    0.010297...
    0.010297    0.010297    0.010297    0.010297    0.010297    0.010297    0.010297    0.010297...
    0.010297    0.010297    0.010297    0.010297    0.010297    0.010297    0.010297    0.010297...
    0.010297    0.010297    0.010297    0.010297    0.010297    0.010297    0.010297    0.010297...
    0.010297    0.010297    0.010297    0.010297    0.010297    0.010297    0.010297    0.010297...
    0.010297    0.010297    0.010297    0.010297    0.010297    0.010297    0.010297    0.010297...
    0.010297    0.010297    0.010297    0.010297    0.010297    0.010297    0.010297    0.010297...
    0.010297    0.010297    0.010297    0.010297    0.010297    0.010297    0.010297    0.010297...
    0.010297    0.010297    0.010297    0.010297    0.010297    0.010297    0.010297    0.010297...
    0.010297    0.010297    0.010297    0.010297    0.010297    0.010297    0.010297    0.010297...
    0.010297    0.010297    0.010297    0.010297    0.010297    0.010297    0.010297    0.010297...
    0.010297    0.010297    0.010297    0.010297    0.010297    0.010297    0.010297    0.010297...
    0.010297    0.010297    0.010297    0.010297    0.010297    0.010297    0.010297    0.010297...
    0.010297    0.010297    0.010297    0.010297    0.010297    0.010297    0.010297    0.010297...
    0.010297    0.010297    0.010297    0.010297    0.010297    0.010297    0.010297    0.010297...
    0.010297    0.010297    0.010297    0.010297    0.010297    0.010297    0.010297    0.010297...
    0.010297    0.010297    0.010297    0.010297    0.010297    0.010297    0.010297    0.010297...
    0.010297    0.010297    0.010297    0.010297    0.010297    0.010297    0.010297    0.010297...
    0.010297    0.010297    0.010297    0.010297    0.010297    0.010297    0.010297    0.010297...
    0.010297    0.010297    0.010297    0.010297    0.010297    0.010297    0.010297    0.010297...
    0.010297    0.010297    0.010297    0.010297    0.010297    0.010297    0.010297    0.010297...
    0.010297    0.010297    0.010297    0.010297    0.010297    0.010297    0.010297    0.010297...
    0.010297    0.010297    0.010297    0.010297    0.010297    0.010297    0.010297    0.010297...
    0.010297    0.010297    0.010297    0.010297    0.010297    0.010297    0.010297    0.010297...
    0.010297    0.010297    0.010297    0.010297    0.010297    0.010297    0.010297    0.010297...
    0.010297    0.010297    0.010297    0.010297    0.010297    0.010297    0.010297    0.010297...
    0.010297    0.010297    0.010297    0.010230    0.010230    0.010230    0.010230    0.010230...
    0.010230    0.010230    0.010230    0.010230    0.010230    0.010230    0.010230    0.010206...
    0.010206    0.010206    0.010206    0.010206    0.010206    0.010206    0.010206    0.010206...
    0.010206    0.010206    0.010206    0.010206    0.010206    0.010206    0.010206    0.010206...
    0.010206    0.010206    0.010206    0.010206    0.010206    0.010206    0.010206    0.010206...
    0.010206    0.010206    0.010206    0.010206    0.010206    0.010206    0.010206    0.010206...
    0.010206    0.010206    0.010206    0.010206    0.010206    0.010206    0.010206    0.010206...
    0.010206    0.010206    0.010206    0.010206    0.010206    0.010206    0.010206    0.010206...
    0.010206    0.010206    0.010206    0.010206    0.010206    0.010206    0.010206    0.010206...
    0.010206    0.010206    0.010206    0.010206    0.010206    0.010206    0.010206    0.010206...
    0.010206    0.010206    0.010206    0.010206    0.010206    0.010206    0.010206    0.010206...
    0.010206    0.010206    0.010200    0.010200    0.010200    0.010200    0.010200    0.010200...
    0.010200    0.010200    0.010200    0.010200    0.010200    0.010200    0.010200    0.010200...
    0.010200    0.010200    0.010200    0.010200    0.010200    0.010200    0.010200    0.010200...
    0.010200    0.010200    0.010200    0.010200    0.010200    0.010200    0.010200    0.010200...
    0.010200    0.010200    0.010200    0.010200    0.010200    0.010200    0.010200    0.010200...
    0.010200    0.010200    0.010200    0.010200    0.010200    0.010200    0.010200    0.010200...
    0.010200    0.010200    0.010200    0.010200    0.010200    0.010200    0.010200    0.010200...
    0.010200    0.010200    0.010200    0.010200    0.010200    0.010200    0.010176    0.010176...
    0.010176    0.010176    0.010176    0.010176    0.010176    0.010176    0.010176    0.010176...
    0.010176    0.010176    0.010176    0.010176    0.010176    0.010176    0.010176    0.010176...
    0.010176    0.010176    0.010176    0.010166    0.010166    0.010166    0.010166    0.010166...
    0.010166    0.010166    0.010166    0.010166    0.010166    0.010166    0.010166    0.010166...
    0.010166    0.010166    0.010166    0.010166    0.010166    0.010166    0.010166    0.010166...
    0.010166    0.010166    0.010166    0.010166    0.010166    0.010166    0.010166    0.010166...
    0.010166    0.010166    0.010166    0.010166    0.010166    0.010166    0.010120    0.010120...
    0.010120    0.010120    0.010120    0.010120    0.010120    0.010120    0.010120    0.010120...
    0.010120    0.010120    0.010120    0.010120    0.010120    0.010120    0.010120    0.010120...
    0.010120    0.010120    0.010120    0.010120    0.010120    0.010120    0.010120    0.010120...
    0.010120    0.010120    0.010120    0.010120    0.010120    0.010120    0.010120    0.010120...
    0.010120    0.010120    0.010120    0.010120    0.010120    0.010120    0.010120    0.010120...
    0.010120    0.010120    0.010120    0.010120    0.010120    0.010120    0.010120    0.010120...
    0.010120    0.010120    0.010120    0.010120    0.010120    0.010120    0.010120    0.010120...
    0.010120    0.010120    0.010120    0.010120    0.010120    0.010120    0.010120    0.010120...
    0.010120    0.010120    0.010120    0.010120    0.010120    0.010120    0.010120    0.010120...
    0.010120    0.010120    0.010120    0.010120    0.010120    0.010120    0.010120    0.010120...
    0.010120    0.010120    0.010120    0.010120    0.010120    0.010120    0.010120    0.010120...
    0.010120    0.010120    0.010120    0.010120    0.010120    0.010120    0.010120    0.010120...
    0.010120    0.010120    0.010120    0.010120    0.010120    0.010120    0.010120    0.010120...
    0.010120    0.010120    0.010120    0.010120    0.010120    0.010120    0.010120    0.010120...
    0.010120    0.010120    0.010120    0.010120    0.010120    0.010120    0.010120    0.010120...
    0.010120    0.010120    0.010120    0.010120    0.010120    0.010120    0.010120    0.010120...
    0.010120    0.010120    0.010120    0.010120    0.010120    0.010120    0.010120    0.010120...
    0.010120    0.010120    0.010120    0.010120    0.010120    0.010120    0.010120    0.010120...
    0.010120    0.010120    0.010120    0.010120    0.010120    0.010120    0.010120    0.010120...
    0.010120    0.010120    0.010120    0.010120    0.010120    0.010120    0.010120    0.010120...
    0.010120    0.010120    0.010120    0.010034    0.010034    0.010034    0.010034    0.010034...
    0.010034    0.010034    0.010034    0.010034    0.010034    0.010034    0.010034    0.010034...
    0.010034    0.010034    0.010034    0.010034    0.010034    0.010034    0.010034    0.010034...
    0.010034    0.010034    0.010034    0.010034    0.010034    0.010034    0.010034    0.010034...
    0.010034    0.010034    0.010034    0.010034    0.010034    0.010034    0.010034    0.010034...
    0.010034    0.010034    0.010034    0.010034    0.010034    0.010034    0.010034    0.010034...
    0.010034    0.010034    0.010034    0.010034    0.010034    0.010034    0.010034    0.010034...
    0.010034    0.010034    0.010034    0.010034    0.010034    0.010034    0.010034    0.010034...
    0.010034    0.010034    0.010034    0.010034    0.010034    0.010032    0.010032    0.010032...
    0.010032    0.010032    0.010032    0.010032    0.010032    0.010032    0.010032    0.010032...
    0.010032    0.010032    0.010032    0.010032    0.010032    0.010032    0.010032    0.010032...
    0.009982    0.009982    0.009982    0.009982    0.009982    0.009982    0.009982    0.009982...
    0.009982    0.009982    0.009982    0.009982    0.009982    0.009982    0.009982    0.009982...
    0.009982    0.009982    0.009982    0.009982    0.009982    0.009982    0.009982    0.009982...
    0.009982    0.009982    0.009982    0.009982    0.009982    0.009982    0.009982    0.009982...
    0.009982    0.009982    0.009982    0.009982    0.009982    0.009982    0.009982    0.009982...
    0.009982    0.009982    0.009982    0.009982    0.009982    0.009982    0.009982    0.009982...
    0.009982    0.009982    0.009982    0.009982    0.009982    0.009982    0.009982    0.009982...
    0.009982    0.009982    0.009982    0.009982    0.009982    0.009982    0.009982    0.009982...
    0.009982    0.009982    0.009982    0.009982    0.009982    0.009982    0.009982    0.009982...
    0.009982    0.009982    0.009982    0.009982    0.009982    0.009982    0.009982    0.009982...
    0.009982    0.009982    0.009982    0.009982    0.009982    0.009982    0.009982    0.009982...
    0.009982    0.009982    0.009982    0.009982    0.009982    0.009982    0.009982    0.009982...
    0.009982    0.009982    0.009982    0.009982    0.009982    0.009982    0.009982    0.009982...
    0.009982    0.009982    0.009982    0.009982    0.009982    0.009982    0.009982    0.009982...
    0.009982    0.009938    0.009938    0.009938    0.009938    0.009938    0.009938    0.009938...
    0.009938    0.009938    0.009938    0.009938    0.009938    0.009938    0.009938    0.009938...
    0.009938    0.009938    0.009938    0.009938    0.009938    0.009938    0.009938    0.009938...
    0.009938    0.009938    0.009938    0.009938    0.009938    0.009938    0.009938    0.009938...
    0.009938    0.009938    0.009938    0.009938    0.009938    0.009938    0.009938    0.009938...
    0.009938    0.009938    0.009938    0.009938    0.009938    0.009938    0.009938    0.009938...
    0.009938    0.009938    0.009938    0.009938    0.009938    0.009938    0.009938    0.009938...
    0.009938    0.009938    0.009938    0.009938    0.009938    0.009938    0.009938    0.009938...
    0.009938    0.009938    0.009938    0.009938    0.009938    0.009938    0.009938    0.009938...
    0.009938    0.009938    0.009938    0.009938    0.009938    0.009938    0.009938    0.009938...
    0.009938    0.009938    0.009938    0.009938    0.009938    0.009938    0.009938    0.009938...
    0.009938    0.009938    0.009938    0.009938    0.009938    0.009906    0.009906    0.009906...
    0.009906    0.009906    0.009906    0.009906    0.009906    0.009906    0.009906    0.009906...
    0.009906    0.009906    0.009906    0.009906    0.009906    0.009906    0.009906    0.009906...
    0.009906    0.009906    0.009906    0.009906    0.009906    0.009906    0.009906    0.009906...
    0.009906    0.009906    0.009906    0.009906    0.009906    0.009906    0.009906    0.009906...
    0.009906    0.009906    0.009906    0.009906    0.009906    0.009906    0.009906    0.009906...
    0.009906    0.009906    0.009906    0.009906    0.009906    0.009906    0.009906    0.009906...
    0.009906    0.009906    0.009906    0.009906    0.009906    0.009906    0.009906    0.009906...
    0.009906    0.009906    0.009906    0.009906    0.009906    0.009906    0.009906    0.009906...
    0.009906    0.009906    0.009906    0.009906    0.009906    0.009906    0.009906    0.009906...
    0.009906    0.009906    0.009906    0.009906    0.009906    0.009906    0.009906    0.009906...
    0.009906    0.009906    0.009906    0.009906    0.009906    0.009906    0.009906    0.009906...
    0.009906    0.009906    0.009906    0.009906    0.009906    0.009906    0.009906    0.009906...
    0.009906    0.009906    0.009906    0.009906    0.009906    0.009906    0.009906    0.009906...
    0.009906    0.009906    0.009906    0.009906    0.009906    0.009906    0.009906    0.009906...
    0.009906    0.009906    0.009906    0.009906    0.009906    0.009906    0.009906    0.009906...
    0.009906    0.009906    0.009906    0.009906    0.009906    0.009906    0.009906    0.009906...
    0.009906    0.009906    0.009906    0.009855    0.009855    0.009855    0.009855    0.009855...
    0.009855    0.009855    0.009855    0.009855    0.009855    0.009855    0.009855    0.009855...
    0.009855    0.009855    0.009855    0.009855    0.009855    0.009855    0.009855    0.009855...
    0.009855    0.009855    0.009855    0.009855    0.009855    0.009855    0.009855    0.009855...
    0.009855    0.009855    0.009855    0.009855    0.009855    0.009855    0.009855    0.009855...
    0.009855    0.009855    0.009855    0.009855    0.009855    0.009855    0.009855    0.009855...
    0.009855    0.009855    0.009855    0.009855    0.009855    0.009855    0.009855    0.009855...
    0.009855    0.009855    0.009855    0.009855    0.009855    0.009855    0.009855    0.009855...
    0.009855    0.009855    0.009855    0.009855    0.009855    0.009855    0.009855    0.009855...
    0.009855    0.009855    0.009855    0.009855    0.009855    0.009855    0.009855    0.009855...
    0.009855    0.009855    0.009855    0.009855    0.009855    0.009855    0.009855    0.009855...
    0.009855    0.009855    0.009855    0.009855    0.009855    0.009855    0.009855    0.009855...
    0.009855    0.009855    0.009855    0.009855    0.009855    0.009855    0.009855    0.009855...
    0.009855    0.009855    0.009855    0.009855    0.009855    0.009855    0.009855    0.009855...
    0.009855    0.009855    0.009855    0.009855    0.009855    0.009855    0.009855    0.009855...
    0.009855    0.009855    0.009855    0.009855    0.009855    0.009855    0.009855    0.009855...
    0.009855    0.009855    0.009855    0.009855    0.009855    0.009855    0.009855    0.009855...
    0.009855    0.009855    0.009855    0.009855    0.009855    0.009855    0.009855    0.009855...
    0.009855    0.009855    0.009855    0.009855    0.009855    0.009855    0.009855    0.009855...
    0.009855    0.009855    0.009855    0.009855    0.009855    0.009855    0.009855    0.009855...
    0.009855    0.009855    0.009855    0.009855    0.009855    0.009855    0.009855    0.009855...
    0.009855    0.009855    0.009855    0.009855    0.009855    0.009855    0.009855    0.009855...
    0.009855    0.009855    0.009855    0.009855    0.009855    0.009855    0.009855    0.009855...
    0.009855    0.009855    0.009855    0.009855    0.009855    0.009855    0.009855    0.009855...
    0.009855    0.009855    0.009855    0.009855    0.009855    0.009855    0.009855    0.009855...
    0.009855    0.009855    0.009855    0.009855    0.009855    0.009855    0.009855    0.009855...
    0.009855    0.009855    0.009855    0.009855    0.009855    0.009855    0.009855    0.009855...
    0.009855    0.009855    0.009855    0.009855    0.009855    0.009855    0.009855    0.009855...
    0.009855    0.009855    0.009855    0.009855    0.009855    0.009855    0.009855    0.009855...
    0.009855    0.009855    0.009855    0.009855    0.009855    0.009855    0.009855    0.009855...
    0.009855    0.009855    0.009855    0.009855    0.009855    0.009855    0.009855    0.009855...
    0.009855    0.009855    0.009855    0.009855    0.009855    0.009855    0.009855    0.009855...
    0.009855    0.009855    0.009855    0.009855    0.009855    0.009855    0.009855    0.009855...
    0.009855    0.009855    0.009855    0.009855    0.009855    0.009855    0.009855    0.009855...
    0.009855    0.009855    0.009855    0.009855    0.009855    0.009855    0.009855    0.009855...
    0.009855    0.009855    0.009855    0.009855    0.009855    0.009855    0.009855    0.009855...
    0.009855    0.009855    0.009855    0.009855    0.009855    0.009855    0.009855    0.009855...
    0.009855    0.009855    0.009855    0.009855    0.009855    0.009855    0.009855    0.009855...
    0.009855    0.009855    0.009855    0.009855    0.009855    0.009855    0.009855    0.009855...
    0.009855    0.009855    0.009855    0.009855    0.009855    0.009855    0.009855    0.009855...
    0.009855    0.009855    0.009855    0.009855    0.009855    0.009855    0.009855    0.009855...
    0.009855    0.009855    0.009855    0.009855    0.009855    0.009855    0.009855    0.009840...
    0.009832    0.009832    0.009832    0.009832    0.009832    0.009832    0.009832    0.009832...
    0.009832    0.009832    0.009832    0.009832    0.009832    0.009832    0.009832    0.009832...
    0.009832    0.009832    0.009832    0.009832    0.009832    0.009832    0.009832    0.009832...
    0.009832    0.009832    0.009832    0.009832    0.009832    0.009832    0.009832    0.009832...
    0.009832    0.009832    0.009832    0.009832    0.009832    0.009832    0.009832    0.009832...
    0.009832    0.009832    0.009832    0.009832    0.009832    0.009832    0.009832    0.009832...
    0.009832    0.009832    0.009832    0.009832    0.009832    0.009832    0.009832    0.009832...
    0.009832    0.009832    0.009832    0.009832    0.009801    0.009801    0.009801    0.009801...
    0.009801    0.009801    0.009801    0.009801    0.009801    0.009801    0.009801    0.009801...
    0.009801    0.009801    0.009801    0.009801    0.009801    0.009801    0.009801    0.009801...
    0.009801    0.009801    0.009801    0.009801    0.009801    0.009801    0.009801    0.009801...
    0.009801    0.009801    0.009801    0.009801    0.009801    0.009801    0.009801    0.009801...
    0.009801    0.009801    0.009801    0.009801    0.009801    0.009801    0.009801    0.009801...
    0.009801    0.009801    0.009801    0.009801    0.009801    0.009801    0.009801    0.009801...
    0.009801    0.009801    0.009801    0.009801    0.009801    0.009801    0.009801    0.009801...
    0.009801    0.009801    0.009801    0.009801    0.009801    0.009801    0.009801    0.009801...
    0.009801    0.009801    0.009801    0.009801    0.009801    0.009801    0.009791    0.009791...
    0.009791    0.009791    0.009791    0.009791    0.009791    0.009791    0.009791    0.009791...
    0.009791    0.009791    0.009791    0.009791    0.009791    0.009791    0.009791    0.009791...
    0.009791    0.009791    0.009791    0.009791    0.009791    0.009791    0.009791    0.009791...
    0.009791    0.009791    0.009791    0.009791    0.009791    0.009791    0.009791    0.009791...
    0.009791    0.009791    0.009791    0.009791    0.009791    0.009791    0.009791    0.009791...
    0.009791    0.009791    0.009791    0.009791    0.009791    0.009791    0.009791    0.009791...
    0.009791    0.009791    0.009791    0.009791    0.009791    0.009791    0.009791    0.009768...
    0.009768    0.009768    0.009768    0.009768    0.009768    0.009768    0.009768    0.009768...
    0.009768    0.009768    0.009768    0.009768    0.009768    0.009768    0.009768    0.009768...
    0.009768    0.009768    0.009768    0.009768    0.009768    0.009768    0.009768    0.009768...
    0.009768    0.009768    0.009768    0.009768    0.009768    0.009768    0.009768    0.009768...
    0.009768    0.009768    0.009768    0.009768    0.009768    0.009768    0.009768    0.009768...
    0.009768    0.009768    0.009768    0.009768    0.009768    0.009768    0.009768    0.009768...
    0.009768    0.009768    0.009768    0.009768    0.009768    0.009768    0.009768    0.009768...
    0.009768    0.009768    0.009768    0.009768    0.009768    0.009768    0.009768    0.009768...
    0.009768    0.009768    0.009768    0.009768    0.009768    0.009768    0.009768    0.009768...
    0.009768    0.009768    0.009768    0.009768    0.009768    0.009768    0.009768    0.009768...
    0.009768    0.009768    0.009768    0.009768    0.009768    0.009768    0.009768    0.009768...
    0.009768    0.009768    0.009768    0.009768    0.009768    0.009768    0.009768    0.009768...
    0.009768    0.009768    0.009768    0.009768    0.009768    0.009768    0.009768    0.009768...
    0.009768    0.009768    0.009768    0.009768    0.009736    0.009736    0.009736    0.009736...
    0.009736    0.009736    0.009736    0.009736    0.009736    0.009736    0.009736    0.009736...
    0.009736    0.009736    0.009736    0.009736    0.009736    0.009736    0.009736    0.009736...
    0.009736    0.009736    0.009736    0.009736    0.009736    0.009736    0.009736    0.009736...
    0.009736    0.009736    0.009736    0.009736    0.009736    0.009736    0.009736    0.009736...
    0.009736    0.009736    0.009736    0.009736    0.009736    0.009736    0.009736    0.009736...
    0.009736    0.009736    0.009736    0.009736    0.009736    0.009736    0.009736    0.009717...
    0.009717    0.009717    0.009717    0.009717    0.009717    0.009717    0.009717    0.009717...
    0.009717    0.009717    0.009717    0.009717    0.009717    0.009717    0.009717    0.009717...
    0.009717    0.009717    0.009717    0.009717    0.009717    0.009717    0.009717    0.009717...
    0.009717    0.009717    0.009717    0.009717    0.009717    0.009717    0.009717    0.009717...
    0.009717    0.009717    0.009717    0.009717    0.009717    0.009717    0.009717    0.009717...
    0.009717    0.009717    0.009717    0.009717    0.009717    0.009717    0.009717    0.009717...
    0.009717    0.009717    0.009717    0.009717    0.009717    0.009717    0.009717    0.009717...
    0.009717    0.009717    0.009717    0.009717    0.009717    0.009717    0.009717    0.009717...
    0.009717    0.009717    0.009717    0.009717    0.009717    0.009717    0.009717    0.009717...
    0.009717    0.009717    0.009717    0.009717    0.009717    0.009717    0.009717    0.009717...
    0.009717    0.009717    0.009717    0.009717    0.009717    0.009717    0.009717    0.009717...
    0.009717    0.009717    0.009717    0.009717    0.009717    0.009717    0.009717    0.009694...
    0.009694    0.009694    0.009694    0.009694    0.009694    0.009694    0.009694    0.009694...
    0.009694    0.009694    0.009694    0.009694    0.009694    0.009694    0.009694    0.009694...
    0.009694    0.009694    0.009694    0.009694    0.009694    0.009694    0.009694    0.009694...
    0.009694    0.009694    0.009694    0.009694    0.009694    0.009694    0.009694    0.009694...
    0.009694    0.009694    0.009694    0.009694    0.009694    0.009694    0.009694    0.009694...
    0.009694    0.009694    0.009694    0.009694    0.009694    0.009694    0.009694    0.009694...
    0.009694    0.009694    0.009694    0.009694    0.009694    0.009694    0.009694    0.009694...
    0.009694    0.009694    0.009694    0.009694    0.009694    0.009694    0.009694    0.009694...
    0.009694    0.009694    0.009694    0.009694    0.009694    0.009694    0.009694    0.009694...
    0.009694    0.009694    0.009694    0.009694    0.009694    0.009694    0.009694    0.009694...
    0.009694    0.009694    0.009694    0.009694    0.009694    0.009694    0.009694    0.009694...
    0.009694    0.009694    0.009694    0.009694    0.009694    0.009694    0.009694    0.009694...
    0.009694    0.009694    0.009694    0.009694    0.009694    0.009694    0.009694    0.009694...
    0.009694    0.009694    0.009694    0.009694    0.009694    0.009694    0.009694    0.009694...
    0.009694    0.009694    0.009694    0.009694    0.009694    0.009694    0.009694    0.009694...
    0.009694    0.009694    0.009694    0.009694    0.009694    0.009694    0.009694    0.009694...
    0.009694    0.009694    0.009694    0.009694    0.009694    0.009694    0.009694    0.009694...
    0.009694    0.009694    0.009694    0.009694    0.009694    0.009694    0.009694    0.009694...
    0.009671    0.009671    0.009671    0.009671    0.009671    0.009671    0.009671    0.009671...
    0.009671    0.009671    0.009671    0.009671    0.009671    0.009671    0.009671    0.009671...
    0.009671    0.009671    0.009671    0.009671    0.009671    0.009671    0.009671    0.009671...
    0.009671    0.009671    0.009671    0.009671    0.009671    0.009671    0.009671    0.009671...
    0.009671    0.009671    0.009671    0.009671    0.009671    0.009671    0.009671    0.009671...
    0.009671    0.009671    0.009671    0.009671    0.009671    0.009671    0.009671    0.009671...
    0.009671    0.009671    0.009671    0.009671    0.009671    0.009671    0.009671    0.009671...
    0.009671    0.009671    0.009671    0.009671    0.009671    0.009671    0.009671    0.009671...
    0.009671    0.009671    0.009671    0.009671    0.009671    0.009671    0.009671    0.009671...
    0.009671    0.009671    0.009671    0.009671    0.009671    0.009671    0.009671    0.009671...
    0.009671    0.009671    0.009671    0.009671    0.009671    0.009671    0.009671    0.009671...
    0.009671    0.009671    0.009671    0.009671    0.009671    0.009671    0.009671    0.009671...
    0.009671    0.009671    0.009671    0.009671    0.009671    0.009671    0.009671    0.009671...
    0.009671    0.009671    0.009671    0.009671    0.009671    0.009671    0.009671    0.009671...
    0.009671    0.009671    0.009671    0.009671    0.009671    0.009671    0.009671    0.009671...
    0.009671    0.009671    0.009671    0.009671    0.009671    0.009671    0.009671    0.009671...
    0.009671    0.009671    0.009671    0.009671    0.009671    0.009671    0.009671    0.009671...
    0.009671    0.009671    0.009671    0.009671    0.009671    0.009671    0.009671    0.009671...
    0.009671    0.009671    0.009671    0.009671    0.009671    0.009671    0.009671    0.009671...
    0.009671    0.009671    0.009671    0.009671    0.009671    0.009671    0.009671    0.009671...
    0.009671    0.009671    0.009671    0.009671    0.009671    0.009671    0.009671    0.009671...
    0.009671    0.009671    0.009671    0.009671    0.009671    0.009671    0.009671    0.009671...
    0.009671    0.009671    0.009671    0.009671    0.009671    0.009671    0.009671    0.009671...
    0.009671    0.009671    0.009671    0.009671    0.009671    0.009671    0.009671    0.009671...
    0.009671    0.009671    0.009671    0.009671    0.009671    0.009671    0.009671    0.009671...
    0.009671    0.009671    0.009671    0.009671    0.009671    0.009671    0.009671    0.009671...
    0.009671    0.009671    0.009671    0.009671    0.009671    0.009671    0.009671    0.009671...
    0.009671    0.009671    0.009671    0.009671    0.009671    0.009671    0.009671    0.009671...
    0.009671    0.009671    0.009671    0.009671    0.009671    0.009671    0.009671    0.009671...
    0.009671    0.009671    0.009671    0.009671    0.009671    0.009671    0.009671    0.009671...
    0.009671    0.009671    0.009671    0.009671    0.009671    0.009671    0.009671    0.009671...
    0.009671    0.009671    0.009671    0.009671    0.009671    0.009671    0.009671    0.009671...
    0.009671    0.009671    0.009671    0.009671    0.009671    0.009671    0.009671    0.009671...
    0.009671    0.009671    0.009671    0.009671    0.009671    0.009671    0.009671    0.009671...
    0.009671    0.009671    0.009671    0.009671    0.009671    0.009671    0.009671    0.009671...
    0.009671    0.009671    0.009671    0.009671    0.009671    0.009671    0.009671    0.009671...
    0.009671    0.009671    0.009671    0.009671    0.009671    0.009671    0.009671    0.009671...
    0.009671    0.009671    0.009671    0.009671    0.009671    0.009671    0.009671    0.009671...
    0.009671    0.009671    0.009671    0.009671    0.009671    0.009671    0.009671    0.009671...
    0.009671    0.009671    0.009671    0.009671    0.009671    0.009671    0.009671    0.009671...
    0.009671    0.009671    0.009671    0.009671    0.009671    0.009671    0.009671    0.009671...
    0.009671    0.009671    0.009671    0.009671    0.009671    0.009671    0.009671    0.009671...
    0.009671    0.009671    0.009671    0.009671    0.009671    0.009671    0.009671    0.009671...
    0.009671    0.009671    0.009671    0.009671    0.009671    0.009671    0.009671    0.009671...
    0.009671    0.009671    0.009671    0.009671    0.009671    0.009671    0.009671    0.009671...
    0.009671    0.009671    0.009671    0.009671    0.009671    0.009671    0.009671    0.009671...
    0.009671    0.009671    0.009671    0.009671    0.009671    0.009671    0.009671    0.009671...
    0.009671    0.009671    0.009671    0.009671    0.009671    0.009671    0.009671    0.009671...
    0.009671    0.009671    0.009671    0.009669    0.009669    0.009669    0.009669    0.009669...
    0.009669    0.009669    0.009669    0.009669    0.009669    0.009669    0.009669    0.009669...
    0.009669    0.009669    0.009669    0.009669    0.009669    0.009669    0.009669    0.009669...
    0.009669    0.009669    0.009669    0.009669    0.009669    0.009669    0.009669    0.009669...
    0.009669    0.009669    0.009669    0.009669    0.009669    0.009669    0.009669    0.009669...
    0.009124    0.009124    0.009124    0.009124    0.009124    0.009124    0.009124    0.009124...
    0.009124    0.009124    0.009124    0.009124    0.009124    0.009124    0.009124    0.009124...
    0.009124    0.009124    0.009124    0.009124    0.009124    0.009124    0.009124    0.009124...
    0.009124    0.009124    0.009124    0.009124    0.009124    0.009124    0.009124    0.009124...
    0.009124    0.009124    0.009124    0.009124    0.009124    0.009124    0.009124    0.009124...
    0.009124    0.009124    0.009124    0.009124    0.009124    0.009124    0.009124    0.009124...
    0.009124    0.009124    0.009124    0.009124    0.009124    0.009124    0.009124    0.009124...
    0.009124    0.009124    0.009124    0.009124    0.009124    0.009124    0.009124    0.009124...
    0.009124    0.009124    0.009124    0.009124    0.009124    0.009124    0.009124    0.009124...
    0.009124    0.009124    0.009124    0.009124    0.009124    0.009124    0.009124    0.009124...
    0.009124    0.009124    0.009124    0.009124    0.009124    0.009124    0.009124    0.009124...
    0.009124    0.009124    0.009124    0.009124    0.009124    0.009124    0.009124    0.009124...
    0.009124    0.009124    0.009124    0.009124    0.009124    0.009124    0.009124    0.009124...
    0.009124    0.009124    0.009124    0.009124    0.009124    0.009124    0.009124    0.009124...
    0.009124    0.009124    0.009124    0.009124    0.009124    0.009124    0.009124    0.009124...
    0.009124    0.009124    0.009124    0.009124    0.009124    0.009124    0.009124    0.009124...
    0.009124    0.009124    0.009124    0.009124    0.009124    0.009124    0.009124    0.009124...
    0.009124    0.009124    0.009124    0.009124    0.009124    0.009124    0.009124    0.009124...
    0.009124    0.009124    0.009124    0.009124    0.009124    0.009124    0.009124    0.009124...
    0.009124    0.009124    0.009124    0.009124    0.009124    0.009124    0.009124    0.009124...
    0.009124    0.009124    0.009124    0.009124    0.009124    0.009124    0.009124    0.009124...
    0.009124    0.009124    0.009124    0.009124    0.009124    0.009124    0.009124    0.009124...
    0.009124    0.009124    0.009124    0.009124    0.009124    0.009124    0.009124    0.009124...
    0.009124    0.009124    0.009124    0.009124    0.009124    0.009124    0.009124    0.009124...
    0.009124    0.009124    0.009124    0.009124    0.009124    0.009124    0.009124    0.009124...
    0.009124    0.009124    0.009124    0.009124    0.009124    0.009124    0.009124    0.009124...
    0.009124    0.009124    0.009124    0.009124    0.009124    0.009124    0.009124    0.009124...
    0.009124    0.009124    0.009124    0.009124    0.009124    0.009124    0.009124    0.009124...
    0.009124    0.009124    0.009124    0.009124 


    0.890001    0.996928    1.990488    1.000000    1.998655    0.885005...
    1.000085    1.000213    1.898600    0.999900    2.002120    1.010091...
    0.998763    1.005851    2.000021    0.995512    2.000150    0.996318...
    0.100025    1.000013    0.100211    0.099875    1.000361    0.100021...
    0.100004    1.000300    0.100008    1.000750    1.000321    0.987620...
    1.000041    1.000035    0.997855    0.998856    1.000000    1.000001...

  1.0,  1.0,  2.0,  1.0,  2.0,  1.0,
  1.0,  1.0,  2.0,  1.0,  2.0,  1.0,
  1.0,  1.0,  2.0,  1.0,  2.0,  1.0,
  0.1,  1.0,  0.1,  0.1,  1.0,  0.1,
  0.1,  1.0,  0.1,  1.0,  1.0,  1.0,
  1.0,  1.0,  1.0,  1.0,  1.0,  1.0

342697
